# Supplementary material for: Asexual reproduction and growth rate: independent and plastic life history traits in Neurospora crassa
Source: ISME J. 2018 Nov 9;13(3):780–8. doi: 10.1038/s41396-018-0294-7 (PMC6462030; doi:10.1038/s41396-018-0294-7)
Supplement: Supplementary file 6 — Supplemental Data [file 41396_2018_294_MOESM6_ESM.gz]

Archive with 28 entries (27 files):
- ./._Supplemental_data_Anderson_et_al
- Supplemental_data_Anderson_et_al
- Supplemental_data_Anderson_et_al/._Ncrassa_radial_growth_phenotypes.csv
- Supplemental_data_Anderson_et_al/Ncrassa_radial_growth_phenotypes.csv
- Supplemental_data_Anderson_et_al/._Ncrassa_genepop_clones.txt
- Supplemental_data_Anderson_et_al/Ncrassa_genepop_clones.txt
- Supplemental_data_Anderson_et_al/._.DS_Store
- Supplemental_data_Anderson_et_al/.DS_Store
- Supplemental_data_Anderson_et_al/._Ncrassa_wildstrains_linear_phenotypes.csv
- Supplemental_data_Anderson_et_al/Ncrassa_wildstrains_linear_phenotypes.csv
- Supplemental_data_Anderson_et_al/._Ncrassa_spore_phenotypes.csv
- Supplemental_data_Anderson_et_al/Ncrassa_spore_phenotypes.csv
- Supplemental_data_Anderson_et_al/._README_Anderson_et_al.rtf
- Supplemental_data_Anderson_et_al/README_Anderson_et_al.rtf
- Supplemental_data_Anderson_et_al/._Ncrassa_genotypes_and_tags.txt
- Supplemental_data_Anderson_et_al/Ncrassa_genotypes_and_tags.txt
- Supplemental_data_Anderson_et_al/._Ncrassa_cloneIDs.csv
- Supplemental_data_Anderson_et_al/Ncrassa_cloneIDs.csv
- Supplemental_data_Anderson_et_al/._Ncrassa_meansPerStrain_withCloneCorrectedMixedPop.csv
- Supplemental_data_Anderson_et_al/Ncrassa_meansPerStrain_withCloneCorrectedMixedPop.csv
- Supplemental_data_Anderson_et_al/._Ncrassa_linear_growth_phenotypes.csv
- Supplemental_data_Anderson_et_al/Ncrassa_linear_growth_phenotypes.csv
- Supplemental_data_Anderson_et_al/._Ncrassa_IDtags.csv
- Supplemental_data_Anderson_et_al/Ncrassa_IDtags.csv
- Supplemental_data_Anderson_et_al/._Ncrassa_wildstrains_spore_phenotypes.csv
- Supplemental_data_Anderson_et_al/Ncrassa_wildstrains_spore_phenotypes.csv
- Supplemental_data_Anderson_et_al/._Ncrassa_wildstrains_radial_phenotypes.csv
- Supplemental_data_Anderson_et_al/Ncrassa_wildstrains_radial_phenotypes.csv
