# Supplementary material for: Asexual reproduction and growth rate: independent and plastic life history traits in Neurospora crassa
Source: ISME J. 2018 Nov 9;13(3):780–8. doi: 10.1038/s41396-018-0294-7 (PMC6462030; doi:10.1038/s41396-018-0294-7)
Supplement: Supplementary file 6 — Supplemental Data [file 41396_2018_294_MOESM6_ESM.gz › Supplemental_data_Anderson_et_al/Ncrassa_radial_growth_phenotypes.csv]

batch	date	time	strain	measure1_24h	measure1_48h	measure1_72h	measure1_72h_edge	measure2_24h	measure2_48h	measure2_72h	measure2_72h_edge	rate_24-48	rate_48-72
2.1	3/31/14	11:15	1_1	7.5	25	49	na	7.5	24	48.5	na	0.354166667	0.505208333
2.1	3/31/14	11:15	1_1	7.5	24	47	na	9	25.5	49	na	0.34375	0.484375
2.1	3/31/14	11:15	1_1	9	26	48	na	9	25	49	na	0.34375	0.479166667
2.1	3/31/14	15:45	1_10	9	27	49	na	11	27	49	na	0.354166667	0.458333333
2.1	3/31/14	15:45	1_10	11	30.5	50	na	10.5	30	51	na	0.40625	0.421875
2.1	3/31/14	15:45	1_10	11	30	52	e	10.5	30	52	e	0.401041667	0.458333333
2.1	3/31/14	15:45	1_11	8	24.5	45	na	7	24	44	na	0.348958333	0.421875
2.1	3/31/14	15:45	1_11	9	25	47.5	na	8	24	46	na	0.333333333	0.463541667
2.1	3/31/14	15:45	1_11	8.5	24	47	na	9	25	46.5	na	0.328125	0.463541667
2.1	3/31/14	15:45	1_12	9	25	47.5	na	9	25	47	na	0.333333333	0.463541667
2.1	3/31/14	15:45	1_12	8.5	26	48	na	9	26	48	na	0.359375	0.458333333
2.1	3/31/14	15:45	1_12	8	26.5	49	na	8.5	26	48	na	0.375	0.463541667
2.1	3/31/14	11:15	1_13	9.5	34	52	e	10.5	33	52	e	0.489583333	0.385416667
2.1	3/31/14	11:15	1_13	8	32	52	e	9	31	52	e	0.479166667	0.427083333
2.1	3/31/14	11:15	1_13	8	32	52	e	7.5	34	52	e	0.526041667	0.395833333
2.1	3/31/14	11:15	1_14	7	23	45	na	7	22	43	na	0.322916667	0.447916667
2.1	3/31/14	11:15	1_14	8.5	25	47.5	na	8	24	46.5	na	0.338541667	0.46875
2.1	3/31/14	11:15	1_14	8.5	24	48	na	8	23.5	47	na	0.322916667	0.494791667
2.1	3/31/14	11:15	1_15	9	24	46.5	na	10	17.5	48	na	0.234375	0.552083333
2.1	3/31/14	11:15	1_15	10	25	49	na	10.5	25	48.5	na	0.307291667	0.494791667
2.1	3/31/14	11:15	1_15	10	27.5	49	na	10	27	49	na	0.359375	0.453125
2.1	3/31/14	11:15	1_16	9	25	48	na	9	25	48	na	0.333333333	0.479166667
2.1	3/31/14	11:15	1_16	10	27.5	48	na	9	26	49	na	0.359375	0.453125
2.1	3/31/14	11:15	1_16	9	25	50	na	8.5	24.5	51	na	0.333333333	0.536458333
2.1	3/31/14	11:15	1_17	9.5	25	48.5	na	9	17.5	48	na	0.25	0.5625
2.1	3/31/14	11:15	1_17	9	24.5	47.5	na	9	25	48.5	na	0.328125	0.484375
2.1	3/31/14	11:15	1_17	8.5	24	48	na	8	24	49	na	0.328125	0.510416667
2.1	3/31/14	13:45	1_18	8	25	49	na	9	25	49.5	na	0.34375	0.505208333
2.1	3/31/14	13:45	1_18	8	26	50	na	8	26	50	na	0.375	0.5
2.1	3/31/14	13:45	1_18	7.5	24.5	52	e	6.5	27	52	e	0.390625	0.546875
2.1	3/31/14	13:45	1_19	9	26	48.5	na	9	26	48	na	0.354166667	0.463541667
2.1	3/31/14	13:45	1_19	10	26.5	50.5	na	8	25.5	48.5	na	0.354166667	0.489583333
2.1	3/31/14	13:45	1_19	9	27	50	na	10.5	28.5	50	na	0.375	0.463541667
2.1	3/31/14	11:15	1_2	8	22	43	na	8	23	44	na	0.302083333	0.4375
2.1	3/31/14	11:15	1_2	7.5	23	45	na	8	22.5	45	na	0.3125	0.463541667
2.1	3/31/14	11:15	1_2	9	26	48.5	na	9.5	25	49	na	0.338541667	0.484375
2.1	3/31/14	13:45	1_20	6.5	22	44	na	7	22	45	na	0.317708333	0.46875
2.1	3/31/14	13:45	1_20	7.5	22.5	46	na	7	23	46	na	0.322916667	0.484375
2.1	3/31/14	13:45	1_20	7.5	22	47.5	na	7	22	46	na	0.307291667	0.515625
2.1	3/31/14	13:45	1_21	7	20.5	42.5	na	7	22	43.5	na	0.296875	0.453125
2.1	3/31/14	13:45	1_21	7	23	45	na	7	22.5	43.5	na	0.328125	0.447916667
2.1	3/31/14	13:45	1_21	9	23	46	na	8.5	23	47	na	0.296875	0.489583333
2.1	3/31/14	15:45	1_22	9	25	45.5	na	9	24	43.5	na	0.322916667	0.416666667
2.1	3/31/14	15:45	1_22	9	23	43	na	9.5	24	44	na	0.296875	0.416666667
2.1	3/31/14	15:45	1_22	9	24	43.5	na	8.5	24	44	na	0.317708333	0.411458333
2.1	3/31/14	15:45	1_23	5	20	40	na	6	21.5	40.5	na	0.317708333	0.40625
2.1	3/31/14	15:45	1_23	6.5	21	41	na	5.5	21	41	na	0.3125	0.416666667
2.1	3/31/14	15:45	1_23	5	21	41.5	na	5.5	21	41	na	0.328125	0.421875
2.1	3/31/14	15:45	1_24	9.5	26.5	48	na	9	26.5	50	na	0.359375	0.46875
2.1	3/31/14	15:45	1_24	8	26	51	na	9.5	27	51	na	0.369791667	0.510416667
2.1	3/31/14	15:45	1_24	9	27	50.5	na	10.5	28	52	e	0.369791667	0.494791667
2.1	3/31/14	15:45	1_25	9.5	26.5	49	na	8	26	49	na	0.364583333	0.473958333
2.1	3/31/14	15:45	1_25	7	26	49.5	na	9	27.5	49.5	na	0.390625	0.473958333
2.1	3/31/14	15:45	1_25	7.5	27	49	na	8	25.5	50	na	0.385416667	0.484375
2.1	3/31/14	11:15	1_4	7	23	45.5	na	6.5	23	44	na	0.338541667	0.453125
2.1	3/31/14	11:15	1_4	7	23	44	na	7.5	22	45	na	0.317708333	0.458333333
2.1	3/31/14	11:15	1_4	8	21	44.5	na	8	22.45	46	na	0.2859375	0.490104167
2.1	3/31/14	11:15	1_4	7.5	24.5	46	na	7.5	24.5	47	na	0.354166667	0.458333333
2.1	3/31/14	11:15	1_4	6.5	24	46.5	na	8	24	47.5	na	0.348958333	0.479166667
2.1	3/31/14	11:15	1_4	8	23.5	47.5	na	9.5	24.5	50	na	0.317708333	0.515625
2.1	3/31/14	13:45	1_6	9	24.5	46.5	na	7.5	24	46	na	0.333333333	0.458333333
2.1	3/31/14	13:45	1_6	8.5	23	47.5	na	8	24	46.5	na	0.317708333	0.489583333
2.1	3/31/14	13:45	1_6	8.5	23.5	47	na	9	25	48.5	na	0.322916667	0.489583333
2.1	3/31/14	13:45	1_7	7	23	46	na	7	23	44	na	0.333333333	0.458333333
2.1	3/31/14	13:45	1_7	8.5	26	48	na	7.5	25	46.5	na	0.364583333	0.453125
2.1	3/31/14	13:45	1_7	7	23	47	na	8	24	47	na	0.333333333	0.489583333
2.1	3/31/14	13:45	1_8	7.5	21.5	42	na	8	21	42	na	0.28125	0.432291667
2.1	3/31/14	13:45	1_8	7.5	23	45.5	na	7	22	45	na	0.317708333	0.473958333
2.1	3/31/14	13:45	1_8	8	24	47	na	8	23	47	na	0.322916667	0.489583333
2.1	3/31/14	13:45	1_9	5	20	38	na	6	21	39.5	na	0.3125	0.380208333
2.1	3/31/14	13:45	1_9	6	20.5	39.5	na	6	20.5	40	na	0.302083333	0.401041667
2.1	3/31/14	13:45	1_9	5	21	42	na	5	21.5	40.5	na	0.338541667	0.416666667
2.1	3/31/14	11:15	2_1	7	21	44	na	7	21.5	43	na	0.296875	0.463541667
2.1	3/31/14	11:15	2_1	7.5	22	43	na	8	23	44.5	na	0.307291667	0.442708333
2.1	3/31/14	11:15	2_1	8	23.5	45.5	na	7.5	24	45	na	0.333333333	0.447916667
2.1	3/31/14	15:45	2_10	8	24.5	46.5	na	10.5	24.5	46	na	0.317708333	0.453125
2.1	3/31/14	15:45	2_10	9	25	46	na	8	24	47	na	0.333333333	0.458333333
2.1	3/31/14	15:45	2_10	9	26	48	na	6	25	47	na	0.375	0.458333333
2.1	3/31/14	15:45	2_11	8.5	24	46	na	8.5	24	45	na	0.322916667	0.447916667
2.1	3/31/14	15:45	2_11	9.5	26	47.5	na	7.5	25	46	na	0.354166667	0.442708333
2.1	3/31/14	15:45	2_11	9	25	48	na	9	25	47	na	0.333333333	0.46875
2.1	3/31/14	15:45	2_12	7.5	24.5	45	na	7.5	25.5	45.5	na	0.364583333	0.421875
2.1	3/31/14	15:45	2_12	8.5	25	48	na	8	25	46	na	0.348958333	0.458333333
2.1	3/31/14	15:45	2_12	8	25	46	na	8	25	47	na	0.354166667	0.447916667
2.1	3/31/14	11:15	2_13	7.5	22.5	43	na	8	23	44	na	0.3125	0.432291667
2.1	3/31/14	11:15	2_13	7	23	45	na	8	22.5	46.5	na	0.317708333	0.479166667
2.1	3/31/14	11:15	2_13	9	25.5	48	na	8	25	48	na	0.348958333	0.473958333
2.1	3/31/14	11:15	2_14	8	23	45	na	9	24	46	na	0.3125	0.458333333
2.1	3/31/14	11:15	2_14	7	24	47	na	8	24	46	na	0.34375	0.46875
2.1	3/31/14	11:15	2_14	8	25	48	na	8	23.5	47	na	0.338541667	0.484375
2.1	3/31/14	11:15	2_15	8	25	45.5	na	8	24	46	na	0.34375	0.442708333
2.1	3/31/14	11:15	2_15	8	25	47	na	8.5	24	47	na	0.338541667	0.46875
2.1	3/31/14	11:15	2_15	8.5	26	48	na	8	26	48	na	0.369791667	0.458333333
2.1	3/31/14	11:15	2_16	6.5	21	42	na	7	22	42.5	na	0.307291667	0.432291667
2.1	3/31/14	11:15	2_16	7	24	45	na	7.5	23	44	na	0.338541667	0.4375
2.1	3/31/14	11:15	2_16	6.5	23	45	na	7	23	47	na	0.338541667	0.479166667
2.1	3/31/14	11:15	2_17	9	26	47	na	9	26.5	46	na	0.359375	0.421875
2.1	3/31/14	11:15	2_17	10.5	26	48	na	9	25	47	na	0.328125	0.458333333
2.1	3/31/14	11:15	2_17	10	26.5	49	na	9.5	26	49	na	0.34375	0.473958333
2.1	3/31/14	13:45	2_18	8.5	23	45	na	8.5	24	47	na	0.3125	0.46875
2.1	3/31/14	13:45	2_18	8	23	47	na	9.5	23.5	48	na	0.302083333	0.505208333
2.1	3/31/14	13:45	2_18	7	24	48.5	na	9	24	48	na	0.333333333	0.505208333
2.1	3/31/14	13:45	2_19	9	21	40	na	9	21	41	na	0.25	0.40625
2.1	3/31/14	13:45	2_19	9.5	22	42	na	8.5	22.5	43	na	0.276041667	0.421875
2.1	3/31/14	13:45	2_19	10	23	42	na	10	24	44	na	0.28125	0.40625
2.1	3/31/14	11:15	2_2	7	21	42	na	7	22	44	na	0.302083333	0.447916667
2.1	3/31/14	11:15	2_2	7	23	44	na	6	22	44	na	0.333333333	0.447916667
2.1	3/31/14	11:15	2_2	7	23	46	na	6.5	24	47	na	0.348958333	0.479166667
2.1	3/31/14	13:45	2_20	8	22	45	na	8	23	46	na	0.302083333	0.479166667
2.1	3/31/14	13:45	2_20	8	23.5	48	na	7	23	47	na	0.328125	0.505208333
2.1	3/31/14	13:45	2_20	7	25	49.5	na	7	24	48	na	0.364583333	0.505208333
2.1	3/31/14	13:45	2_21	7	22	45	na	7	21.5	43	na	0.307291667	0.463541667
2.1	3/31/14	13:45	2_21	7.5	24	46.5	na	7	24	46	na	0.348958333	0.463541667
2.1	3/31/14	13:45	2_21	9	24	48	na	7.5	24	46	na	0.328125	0.479166667
2.1	3/31/14	15:45	2_22	8	22.5	43	na	9	22	44	na	0.286458333	0.442708333
2.1	3/31/14	15:45	2_22	8.5	22	45	na	8.5	22	46	na	0.28125	0.489583333
2.1	3/31/14	15:45	2_22	9	25	47	na	9	24	48	na	0.322916667	0.479166667
2.1	3/31/14	15:45	2_23	9	26.5	48	na	9	25	47.5	na	0.348958333	0.458333333
2.1	3/31/14	15:45	2_23	8.5	25	47	na	9	25.5	48.5	na	0.34375	0.46875
2.1	3/31/14	15:45	2_23	9.5	26.5	49	na	10.5	26.5	49.5	na	0.34375	0.473958333
2.1	3/31/14	15:45	2_24	7	23.5	43.5	na	8	23.5	44	na	0.333333333	0.421875
2.1	3/31/14	15:45	2_24	7.5	23	45	na	7	23	44.5	na	0.328125	0.453125
2.1	3/31/14	15:45	2_24	7	23	45	na	7	23	45	na	0.333333333	0.458333333
2.1	3/31/14	15:45	2_25	8.5	26	50.5	na	8.5	26.5	50.5	na	0.369791667	0.505208333
2.1	3/31/14	15:45	2_25	9.5	28	51	na	7	28	51	na	0.411458333	0.479166667
2.1	3/31/14	15:45	2_25	8	28	52	e	8	27	52	e	0.40625	0.510416667
2.1	3/31/14	11:15	2_3	7	23	45	na	7	22	44	na	0.322916667	0.458333333
2.1	3/31/14	11:15	2_3	7	22	45	na	7	21.5	44.5	na	0.307291667	0.479166667
2.1	3/31/14	11:15	2_3	5	23	44	na	5.5	23	45.5	na	0.369791667	0.453125
2.1	3/31/14	11:15	2_4	7	22	43	na	9	23	44	na	0.302083333	0.4375
2.1	3/31/14	11:15	2_4	8	25	47	na	8	24	46	na	0.34375	0.458333333
2.1	3/31/14	11:15	2_4	8	24	47	na	7.5	26	47	na	0.359375	0.458333333
2.1	3/31/14	11:15	2_5	8	24	46.5	na	10	23.5	44.5	na	0.307291667	0.453125
2.1	3/31/14	11:15	2_5	7.5	23.5	45.5	na	6	22.5	45.5	na	0.338541667	0.46875
2.1	3/31/14	11:15	2_5	6.5	24	46	na	6	23	46	na	0.359375	0.46875
2.1	3/31/14	13:45	2_6	10	21	48	na	8	25.5	43	na	0.296875	0.463541667
2.1	3/31/14	13:45	2_6	9	26.5	48	na	8.5	26	48	na	0.364583333	0.453125
2.1	3/31/14	13:45	2_6	8	25	48	na	9	26	49	na	0.354166667	0.479166667
2.1	3/31/14	15:45	2_60	9	22	52	e	11	23.5	52	e	0.265625	0.609375
2.1	3/31/14	15:45	2_60	10	23	52	e	10	29	52	e	0.333333333	0.541666667
2.1	3/31/14	15:45	2_60	9.5	29.5	52	e	9	30	52	e	0.427083333	0.463541667
2.1	3/31/14	15:45	2_61	9	26	52	e	8.5	26	51	na	0.359375	0.53125
2.1	3/31/14	15:45	2_61	8.5	28	52	e	9	27.5	52	e	0.395833333	0.505208333
2.1	3/31/14	15:45	2_61	8	26.5	52	e	10	28	52	e	0.380208333	0.515625
2.1	3/31/14	13:45	2_7	8.5	20.5	42	na	8	21.5	44	na	0.265625	0.458333333
2.1	3/31/14	13:45	2_7	8	22.5	43.5	na	8	22	45	na	0.296875	0.458333333
2.1	3/31/14	13:45	2_7	8	22	44	na	9	23.5	47.5	na	0.296875	0.479166667
2.1	3/31/14	13:45	2_8	8	22.5	43	na	7.5	22	42.5	na	0.302083333	0.427083333
2.1	3/31/14	13:45	2_8	6.5	22	43	na	8	24	46	na	0.328125	0.447916667
2.1	3/31/14	13:45	2_8	7.5	25	47	na	8	24	46	na	0.348958333	0.458333333
2.1	3/31/14	13:45	2_9	9	25.5	43	na	9.5	25	47	na	0.333333333	0.411458333
2.1	3/31/14	13:45	2_9	10	24	46	na	9	25.5	47	na	0.317708333	0.453125
2.1	3/31/14	13:45	2_9	8.5	25.5	43	na	9	25.5	49	na	0.348958333	0.427083333
2.1	3/31/14	11:15	3_1	8.5	23	43	na	8.5	23.5	45	na	0.307291667	0.432291667
2.1	3/31/14	11:15	3_1	8	25	46	na	9	24	46	na	0.333333333	0.447916667
2.1	3/31/14	11:15	3_1	9	25	47	na	10	26	46.5	na	0.333333333	0.442708333
2.1	3/31/14	15:45	3_10	7.5	23	41.5	na	8	24	42	na	0.328125	0.380208333
2.1	3/31/14	15:45	3_10	7	24.5	43	na	9	24	42	na	0.338541667	0.380208333
2.1	3/31/14	15:45	3_10	8	26	46	na	9	26	44.5	na	0.364583333	0.401041667
2.1	3/31/14	15:45	3_11	8	23	45	na	7	24	44	na	0.333333333	0.4375
2.1	3/31/14	15:45	3_11	8	25	46	na	8	24.5	45	na	0.348958333	0.432291667
2.1	3/31/14	15:45	3_11	7.5	25	48	na	8	26	48	na	0.369791667	0.46875
2.1	3/31/14	15:45	3_12	9	24	47	na	9	25.5	45	na	0.328125	0.442708333
2.1	3/31/14	15:45	3_12	9	25	49	na	10.5	25	48	na	0.317708333	0.489583333
2.1	3/31/14	15:45	3_12	9	26	48.5	na	10	26.5	50	na	0.348958333	0.479166667
2.1	3/31/14	11:15	3_13	6	22.5	43	na	6	22	43	na	0.338541667	0.432291667
2.1	3/31/14	11:15	3_13	7	24	46	na	8	24	46	na	0.34375	0.458333333
2.1	3/31/14	11:15	3_13	6	24	47	na	7	23	47	na	0.354166667	0.489583333
2.1	3/31/14	11:15	3_14	7	25	46	na	8	25	48	na	0.364583333	0.458333333
2.1	3/31/14	11:15	3_14	7.5	24	48	na	8	24	48	na	0.338541667	0.5
2.1	3/31/14	11:15	3_14	8	24	49	na	7.5	25.5	50	na	0.354166667	0.515625
2.1	3/31/14	11:15	3_15	7	22	45	na	7	22	44.5	na	0.3125	0.473958333
2.1	3/31/14	11:15	3_15	7	23	45	na	7	24	45	na	0.34375	0.447916667
2.1	3/31/14	11:15	3_15	8	24.5	46	na	7	24	45	na	0.348958333	0.442708333
2.1	3/31/14	11:15	3_16	8	23	45	na	8	22	45	na	0.302083333	0.46875
2.1	3/31/14	11:15	3_16	7.5	24	48	na	8	25	48	na	0.348958333	0.489583333
2.1	3/31/14	11:15	3_16	7	25	48	na	8	25.5	49	na	0.369791667	0.484375
2.1	3/31/14	13:45	3_17	8	25	46.5	na	8.5	25	46	na	0.348958333	0.442708333
2.1	3/31/14	13:45	3_17	9	25	48	na	8	25	48	na	0.34375	0.479166667
2.1	3/31/14	13:45	3_17	8	24	48	na	8	25.5	49	na	0.348958333	0.494791667
2.1	3/31/14	13:45	3_18	8	24	48	na	7	23.5	46	na	0.338541667	0.484375
2.1	3/31/14	13:45	3_18	8	24	48	na	9.5	24	48	na	0.317708333	0.5
2.1	3/31/14	13:45	3_18	7.5	24	48	na	8	24.5	48	na	0.34375	0.494791667
2.1	3/31/14	13:45	3_19	6	21	42	na	6.5	21	43	na	0.307291667	0.447916667
2.1	3/31/14	13:45	3_19	6	21.5	43	na	6.5	21.5	43	na	0.317708333	0.447916667
2.1	3/31/14	13:45	3_19	7	20.5	44.5	na	8.5	22	46	na	0.28125	0.5
2.1	3/31/14	13:45	3_20	7	23	45.5	na	8	22	45	na	0.3125	0.473958333
2.1	3/31/14	13:45	3_20	6.5	24	48	na	7.5	25	47.5	na	0.364583333	0.484375
2.1	3/31/14	13:45	3_20	7	25	47.5	na	8	25	48	na	0.364583333	0.473958333
2.1	3/31/14	13:45	3_21	8	21	41.5	na	7	20.5	40.5	na	0.276041667	0.421875
2.1	3/31/14	13:45	3_21	7.5	22	43	na	6.5	21.5	42	na	0.307291667	0.432291667
2.1	3/31/14	13:45	3_21	7.5	21	43	na	7	21	43	na	0.286458333	0.458333333
2.1	3/31/14	15:45	3_22	6	24	45	na	7	23.5	45.5	na	0.359375	0.447916667
2.1	3/31/14	15:45	3_22	8.5	23.5	47	na	9	25.5	47	na	0.328125	0.46875
2.1	3/31/14	15:45	3_22	7	23.5	na	na	7.5	23	na	na	0.333333333	na
2.1	3/31/14	15:45	3_23	9	24.5	45	na	9	23	42.5	na	0.307291667	0.416666667
2.1	3/31/14	15:45	3_23	8	23.5	44	na	9	22.5	43	na	0.302083333	0.427083333
2.1	3/31/14	15:45	3_23	8	23.5	43	na	9	23	44	na	0.307291667	0.421875
2.1	3/31/14	15:45	3_24	9	26	48	na	8.5	25.5	46	na	0.354166667	0.442708333
2.1	3/31/14	15:45	3_24	8.5	25.5	48	na	8	25	47	na	0.354166667	0.463541667
2.1	3/31/14	15:45	3_24	10	27	50	na	9	25.5	48	na	0.348958333	0.473958333
2.1	3/31/14	15:45	3_25	9	24.5	46	na	7.5	24	47	na	0.333333333	0.463541667
2.1	3/31/14	15:45	3_25	7	25	46	na	7.5	25	48	na	0.369791667	0.458333333
2.1	3/31/14	15:45	3_25	8	24.5	49	na	8	25	49	na	0.348958333	0.505208333
2.1	3/31/14	11:15	3_3	6	22	43.5	na	7	23	43.5	na	0.333333333	0.4375
2.1	3/31/14	11:15	3_3	8	24	46	na	7	23	45	na	0.333333333	0.458333333
2.1	3/31/14	11:15	3_3	6	23	45.5	na	8	22.5	46	na	0.328125	0.479166667
2.1	3/31/14	11:15	3_4	5	21	40	na	6	22	41.5	na	0.333333333	0.401041667
2.1	3/31/14	11:15	3_4	6	21	42	na	6.5	22	44	na	0.317708333	0.447916667
2.1	3/31/14	11:15	3_4	5	21.5	46	na	7	23.5	45.5	na	0.34375	0.484375
2.1	3/31/14	11:15	3_5	11	26	48.5	na	10	26.5	50	na	0.328125	0.479166667
2.1	3/31/14	11:15	3_5	9	29	50	na	10	30	50	na	0.416666667	0.427083333
2.1	3/31/14	11:15	3_5	10	28	51	na	8.5	26.5	51	na	0.375	0.494791667
2.1	3/31/14	13:45	3_6	9	25.5	48	na	7	25.5	47.5	na	0.364583333	0.463541667
2.1	3/31/14	13:45	3_6	8	25	49	na	8	25	48	na	0.354166667	0.489583333
2.1	3/31/14	13:45	3_6	8	25	48	na	8.5	25	48.5	na	0.348958333	0.484375
2.1	3/31/14	13:45	3_7	7.5	24	45	na	8	23.5	45.5	na	0.333333333	0.447916667
2.1	3/31/14	13:45	3_7	7.5	23.5	47	na	7	24	46.5	na	0.34375	0.479166667
2.1	3/31/14	13:45	3_7	9	25.5	47	na	7.5	24	47	na	0.34375	0.463541667
2.1	3/31/14	13:45	3_8	8	23	44	na	5.5	22	43	na	0.328125	0.4375
2.1	3/31/14	13:45	3_8	7	22.5	46	na	7	23.5	46.5	na	0.333333333	0.484375
2.1	3/31/14	13:45	3_8	6.5	23	46	na	9	23.5	46.5	na	0.322916667	0.479166667
2.1	3/31/14	13:45	3_9	8.5	24.5	44	na	8	23	44	na	0.322916667	0.421875
2.1	3/31/14	13:45	3_9	7.5	24	46	na	7	24	45	na	0.348958333	0.447916667
2.1	3/31/14	13:45	3_9	7.5	23	45	na	8	23.5	46	na	0.322916667	0.463541667
2.1	3/31/14	11:15	Anc_1	8	26	52	e	7.5	26	52	e	0.380208333	0.541666667
2.1	3/31/14	11:15	Anc_1	8.5	28.5	52	e	8.5	28	52	e	0.411458333	0.494791667
2.1	3/31/14	11:15	Anc_1	9	30	52	e	8	27	52	e	0.416666667	0.489583333
2.1	3/31/14	13:45	Anc_10	7	23	44.5	na	6	22	43	na	0.333333333	0.442708333
2.1	3/31/14	13:45	Anc_10	6.5	22	42	na	7	22.5	43.5	na	0.322916667	0.427083333
2.1	3/31/14	13:45	Anc_10	6.5	22.5	45.5	na	6	23	47	na	0.34375	0.489583333
2.1	3/31/14	15:45	Anc_11	10	21.5	39	na	8	19.5	34	na	0.239583333	0.333333333
2.1	3/31/14	15:45	Anc_11	9	20	35	na	8.5	21	37	na	0.244791667	0.322916667
2.1	3/31/14	15:45	Anc_11	8.5	20	36	na	10	22	38	na	0.244791667	0.333333333
2.1	3/31/14	15:45	Anc_12	7.5	21	48	na	8	22.5	50	na	0.291666667	0.567708333
2.1	3/31/14	15:45	Anc_12	7.5	23.5	50	na	9	23	50	na	0.3125	0.557291667
2.1	3/31/14	15:45	Anc_12	7	24	52	e	7	23	50.5	na	0.34375	0.578125
2.1	3/31/14	15:45	Anc_13	7.5	25	47.5	na	6.5	25	49	na	0.375	0.484375
2.1	3/31/14	15:45	Anc_13	7	26.5	50.5	na	7	26.5	50	na	0.40625	0.494791667
2.1	3/31/14	15:45	Anc_13	6.5	25	50.5	na	6.5	26	51	na	0.395833333	0.526041667
2.1	3/31/14	11:15	Anc_14	8	21	40	na	8	21	41	na	0.270833333	0.40625
2.1	3/31/14	11:15	Anc_14	6.5	21	39.5	na	8	22	43	na	0.296875	0.411458333
2.1	3/31/14	11:15	Anc_14	9	24	na	na	7	19.5	na	na	0.286458333	na
2.1	3/31/14	11:15	Anc_15	9	23	41.5	na	9	22	40.5	na	0.28125	0.385416667
2.1	3/31/14	11:15	Anc_15	8.5	22	42	na	9	21.5	42	na	0.270833333	0.421875
2.1	3/31/14	11:15	Anc_15	9.5	25	46	na	9.5	23.5	45	na	0.307291667	0.442708333
2.1	3/31/14	11:15	Anc_16	7	14.5	21	na	7	15.5	22	na	0.166666667	0.135416667
2.1	3/31/14	11:15	Anc_16	6.5	15	20.5	na	8	15.5	25	na	0.166666667	0.15625
2.1	3/31/14	11:15	Anc_16	7	16	27	na	7.5	15	25	na	0.171875	0.21875
2.1	3/31/14	11:15	Anc_17	6.5	20	44	na	6	21	45	na	0.296875	0.5
2.1	3/31/14	11:15	Anc_17	5.5	20	45	na	5.5	20	47	na	0.302083333	0.541666667
2.1	3/31/14	11:15	Anc_17	6	21	46	na	6	22	48	na	0.322916667	0.53125
2.1	3/31/14	13:45	Anc_19	8.5	15	24	na	9	17	24	na	0.151041667	0.166666667
2.1	3/31/14	13:45	Anc_19	7.5	15	22.5	na	7.5	15.5	25	na	0.161458333	0.177083333
2.1	3/31/14	13:45	Anc_19	7.5	16.5	26	na	7	17	26.5	na	0.197916667	0.197916667
2.1	3/31/14	11:15	Anc_2	9	21	41	na	9	21.5	43	na	0.255208333	0.432291667
2.1	3/31/14	11:15	Anc_2	7.5	23	44	na	9	23	44	na	0.307291667	0.4375
2.1	3/31/14	11:15	Anc_2	9	24	46	na	8	23.5	46	na	0.317708333	0.463541667
2.1	3/31/14	13:45	Anc_20	6	15	21	na	7	14	20	na	0.166666667	0.125
2.1	3/31/14	13:45	Anc_20	6	16	21.5	na	7	15.5	20.5	na	0.192708333	0.109375
2.1	3/31/14	13:45	Anc_20	7	16	27	na	7.5	15	22.5	na	0.171875	0.192708333
2.1	3/31/14	13:45	Anc_21	6	17.5	34	na	6	18	30	na	0.244791667	0.296875
2.1	3/31/14	13:45	Anc_21	6	18	33	na	7	24	32	na	0.302083333	0.239583333
2.1	3/31/14	13:45	Anc_21	6	17	34	na	6	19	36	na	0.25	0.354166667
2.1	3/31/14	15:45	Anc_23	7.5	23	46.5	na	7.5	24	45	na	0.333333333	0.463541667
2.1	3/31/14	15:45	Anc_23	8	25	46	na	7	24	46	na	0.354166667	0.447916667
2.1	3/31/14	15:45	Anc_23	8	25.5	49	na	8	27	49	na	0.380208333	0.473958333
2.1	3/31/14	15:45	Anc_24	10	25	45.5	na	9	26	45.5	na	0.333333333	0.416666667
2.1	3/31/14	15:45	Anc_24	9	25	45	na	10	24.5	46	na	0.317708333	0.432291667
2.1	3/31/14	15:45	Anc_24	9	23.5	48	na	9	24	47	na	0.307291667	0.494791667
2.1	3/31/14	15:45	Anc_25	8.5	28	51	na	9	28	52	e	0.401041667	0.489583333
2.1	3/31/14	15:45	Anc_25	8	27	52	e	8	27	52	e	0.395833333	0.520833333
2.1	3/31/14	15:45	Anc_25	9.5	27	52	e	9.5	27.5	52	e	0.369791667	0.515625
2.1	3/31/14	15:45	Anc_26	5.5	27	52	e	7	27	52	e	0.432291667	0.520833333
2.1	3/31/14	15:45	Anc_26	8	27.5	52	e	6	28	52	e	0.432291667	0.505208333
2.1	3/31/14	15:45	Anc_26	6	29.5	52	e	6	29	52	e	0.484375	0.473958333
2.1	3/31/14	11:15	Anc_3	6	20	39	na	6.5	19	39	na	0.276041667	0.40625
2.1	3/31/14	11:15	Anc_3	7	20.5	40	na	7	22	41	na	0.296875	0.401041667
2.1	3/31/14	11:15	Anc_3	5	19.5	40	na	7	21	43.5	na	0.296875	0.447916667
2.1	3/31/14	11:15	Anc_4	7	21	39	na	7	21	39	na	0.291666667	0.375
2.1	3/31/14	11:15	Anc_4	8	22	39	na	8	24	42	na	0.3125	0.364583333
2.1	3/31/14	11:15	Anc_4	7.5	22	41	na	8.5	23	44	na	0.302083333	0.416666667
2.1	3/31/14		Anc_5	4.5	6	7	na	5	6.5	7	na	0.03125	0.015625
2.1	3/31/14		Anc_5	4	6.5	7	na	4	6	7.5	na	0.046875	0.020833333
2.1	3/31/14		Anc_5	5	7	8	na	5	6.5	8	na	0.036458333	0.026041667
2.1	3/31/14	13:45	Anc_6	9.5	25.5	49	na	9	24.5	47.5	na	0.328125	0.484375
2.1	3/31/14	13:45	Anc_6	10	27.5	48.5	na	8	26	48	na	0.369791667	0.447916667
2.1	3/31/14	13:45	Anc_6	10.5	27	50	na	9	26	49	na	0.348958333	0.479166667
2.1	3/31/14	13:45	Anc_7	5.5	23	45	na	6	23	45	na	0.359375	0.458333333
2.1	3/31/14	13:45	Anc_7	7	23	46.5	na	6	23	46	na	0.34375	0.484375
2.1	3/31/14	13:45	Anc_7	8.5	25	48	na	7	24.5	47.5	na	0.354166667	0.479166667
2.1	3/31/14	13:45	Anc_9	6	20	39	na	6.5	20.5	38	na	0.291666667	0.380208333
2.1	3/31/14	13:45	Anc_9	6.5	21	40	na	6	21.5	40	na	0.3125	0.390625
2.1	3/31/14	13:45	Anc_9	6.5	21	39	na	8	22	42.5	na	0.296875	0.401041667
2.2	4/2/14	13:30	1_26	7	23	47.5	na	7	23	48	na	0.333333333	0.515625
2.2	4/2/14	13:30	1_26	7	23	46.5	na	8.5	26	49	na	0.348958333	0.484375
2.2	4/2/14	13:30	1_26	10	25	49	na	8	24	49	na	0.322916667	0.510416667
2.2	4/2/14	13:30	1_27	8	21.5	44.5	na	7.5	21	44	na	0.28125	0.479166667
2.2	4/2/14	13:30	1_27	8	23	46.5	na	7.5	22	46	na	0.307291667	0.494791667
2.2	4/2/14	13:30	1_27	7	22	46.5	na	9	23	49	na	0.302083333	0.526041667
2.2	4/2/14	13:30	1_28	8.5	22	47	na	7	21	47	na	0.286458333	0.53125
2.2	4/2/14	13:30	1_28	7	25	48	na	10	21.5	48	na	0.307291667	0.515625
2.2	4/2/14	13:30	1_28	9	25	48	na	10	26	48.5	na	0.333333333	0.473958333
2.2	4/2/14	15:00	1_29	7	22.5	47	na	6.5	22.5	45.5	na	0.328125	0.494791667
2.2	4/2/14	15:00	1_29	7	23.5	46	na	7	23.5	46	na	0.34375	0.46875
2.2	4/2/14	15:00	1_29	6	22.5	47	na	6.5	23.5	47	na	0.348958333	0.5
2.2	4/2/14	15:00	1_30	7	22	43	na	7.5	22.5	44	na	0.3125	0.442708333
2.2	4/2/14	15:00	1_30	7	21	44	na	7	22	45	na	0.302083333	0.479166667
2.2	4/2/14	15:00	1_30	7.5	23	45.5	na	7	23	46	na	0.328125	0.473958333
2.2	4/2/14	15:00	1_31	6.5	21	44.5	na	6.5	21	44	na	0.302083333	0.484375
2.2	4/2/14	15:00	1_31	6	23	44	na	7	23	45	na	0.34375	0.447916667
2.2	4/2/14	15:00	1_31	8	23	46	na	6.5	22	46	na	0.317708333	0.489583333
2.2	4/2/14	15:00	1_32	7.5	23.5	45	na	8	24	45	na	0.333333333	0.442708333
2.2	4/2/14	15:00	1_32	9	24	49	na	8	22	48	na	0.302083333	0.53125
2.2	4/2/14	15:00	1_32	8	24	48	na	8.5	24	49	na	0.328125	0.510416667
2.2	4/2/14	15:00	1_33	7	20	41.5	na	6	20	41	na	0.28125	0.442708333
2.2	4/2/14	15:00	1_33	6.5	21	41	na	6	21	42	na	0.307291667	0.427083333
2.2	4/2/14	15:00	1_33	6.5	19	43	na	6	20	42	na	0.276041667	0.479166667
2.2	4/2/14	17:45	1_34	10	26.5	48	na	10.5	27	49	na	0.34375	0.453125
2.2	4/2/14	17:45	1_34	10	28	49	na	9	26	49	na	0.364583333	0.458333333
2.2	4/2/14	17:45	1_34	8	25	50	na	9.5	26.5	51	na	0.354166667	0.515625
2.2	4/2/14	17:45	1_35	9	24	48	na	8	23	47	na	0.3125	0.5
2.2	4/2/14	17:45	1_35	9.5	23.5	47.5	na	8.5	24.5	48	na	0.3125	0.494791667
2.2	4/2/14	17:45	1_35	8.5	24	49	na	8	24	50	na	0.328125	0.53125
2.2	4/2/14	17:45	1_36	7.5	21	44	na	6	20	43.5	na	0.286458333	0.484375
2.2	4/2/14	17:45	1_36	8.5	22.5	46	na	7	22	45	na	0.302083333	0.484375
2.2	4/2/14	17:45	1_36	8	23	44	na	7.5	23.5	46	na	0.322916667	0.453125
2.2	4/2/14	17:45	1_37	8	22	45	na	8	22	44.5	na	0.291666667	0.473958333
2.2	4/2/14	17:45	1_37	7	21	46	na	7	21	46	na	0.291666667	0.520833333
2.2	4/2/14	17:45	1_37	8	23	48	na	7.5	23.5	46.5	na	0.322916667	0.5
2.2	4/2/14	13:30	1_38	7.5	21	44	na	7	21	43	na	0.286458333	0.46875
2.2	4/2/14	13:30	1_38	7	21	44	na	7	22	44	na	0.302083333	0.46875
2.2	4/2/14	13:30	1_38	6.5	22	45	na	7	21	44	na	0.307291667	0.479166667
2.2	4/2/14	13:30	1_39	7.5	25	49	na	7.5	24	48	na	0.354166667	0.5
2.2	4/2/14	13:30	1_39	7	24	48	na	7.5	24.5	48.5	na	0.354166667	0.5
2.2	4/2/14	13:30	1_39	7	23.5	48	na	7	24	49	na	0.348958333	0.515625
2.2	4/2/14	15:00	1_40	7	19.5	41	na	7	21	42	na	0.276041667	0.442708333
2.2	4/2/14	15:00	1_40	7	21	42	na	7.5	21	43	na	0.286458333	0.447916667
2.2	4/2/14	15:00	1_40	7	23	45	na	7	23.5	45.5	na	0.338541667	0.458333333
2.2	4/2/14	15:00	1_41	6	20.5	43.5	na	6.5	21.5	46	na	0.307291667	0.494791667
2.2	4/2/14	15:00	1_41	7.5	24.5	48	na	8.5	25	48.5	na	0.348958333	0.489583333
2.2	4/2/14	15:00	1_41	8	24	49	na	7.5	23.5	49	na	0.333333333	0.526041667
2.2	4/2/14	15:00	1_43	6	21	45.5	na	7	21	45	na	0.302083333	0.505208333
2.2	4/2/14	15:00	1_43	6	22.5	46	na	7	22	45.5	na	0.328125	0.489583333
2.2	4/2/14	15:00	1_43	7	24	47.5	na	8	24	47	na	0.34375	0.484375
2.2	4/2/14	15:00	1_44	7.5	20	40	na	7.5	21	41	na	0.270833333	0.416666667
2.2	4/2/14	15:00	1_44	8	19	42	na	7.5	20	42.5	na	0.244791667	0.473958333
2.2	4/2/14	15:00	1_44	8	22.5	43	na	9	23	43	na	0.296875	0.421875
2.2	4/2/14	15:00	1_45	6.5	22	42	na	5.5	21	41	na	0.322916667	0.416666667
2.2	4/2/14	15:00	1_45	6	19	42	na	6	19	41	na	0.270833333	0.46875
2.2	4/2/14	15:00	1_45	6.5	20.5	44	na	7	21.5	45	na	0.296875	0.489583333
2.2	4/2/14	17:45	1_46	8.5	20	43.5	na	7.5	23	46	na	0.28125	0.484375
2.2	4/2/14	17:45	1_46	8	21	46	na	8.5	21	46.5	na	0.265625	0.526041667
2.2	4/2/14	17:45	1_46	10.5	25.5	48	na	11	25.5	48	na	0.307291667	0.46875
2.2	4/2/14	17:45	1_47	8.5	23	44	na	8	22.5	43.5	na	0.302083333	0.4375
2.2	4/2/14	17:45	1_47	9	24	47	na	6.5	22.5	45	na	0.322916667	0.473958333
2.2	4/2/14	17:45	1_47	8	23	46	na	7	24	47.5	na	0.333333333	0.484375
2.2	4/2/14	17:45	1_48	8	21	43	na	8.5	22.5	44	na	0.28125	0.453125
2.2	4/2/14	17:45	1_48	7.5	22.5	45	na	8	22	45	na	0.302083333	0.473958333
2.2	4/2/14	17:45	1_48	7	20.5	45	na	7.5	22	47	na	0.291666667	0.515625
2.2	4/2/14	17:45	1_49	8	24	46	na	8	23	45	na	0.322916667	0.458333333
2.2	4/2/14	17:45	1_49	8	23	45.5	na	8	23	46	na	0.3125	0.473958333
2.2	4/2/14	17:45	1_49	7	22	46	na	7	22	46	na	0.3125	0.5
2.2	4/2/14	17:45	1_50	8	20	42	na	7	20	42	na	0.260416667	0.458333333
2.2	4/2/14	17:45	1_50	8	21	44	na	8	21	44.5	na	0.270833333	0.484375
2.2	4/2/14	17:45	1_50	9.5	23	44.5	na	9.5	23.5	45	na	0.286458333	0.447916667
2.2	4/2/14	13:30	2_26	7	22	42	na	7.5	21	44	na	0.296875	0.447916667
2.2	4/2/14	13:30	2_26	8	21.5	45	na	7	21	44	na	0.286458333	0.484375
2.2	4/2/14	13:30	2_26	7.5	23	46	na	8.5	23.5	48	na	0.317708333	0.494791667
2.2	4/2/14	13:30	2_27	7	21	47	na	8	21.5	45	na	0.286458333	0.515625
2.2	4/2/14	13:30	2_27	7	21.5	44.5	na	8	22.5	46	na	0.302083333	0.484375
2.2	4/2/14	13:30	2_27	7	22	46	na	7	21.5	46	na	0.307291667	0.505208333
2.2	4/2/14	13:30	2_28	9	21.5	45.5	na	7.5	21.5	44	na	0.276041667	0.484375
2.2	4/2/14	13:30	2_28	8	24.5	46	na	9.5	24.5	46	na	0.328125	0.447916667
2.2	4/2/14	13:30	2_28	8.5	25	47	na	9.5	24.5	47	na	0.328125	0.463541667
2.2	4/2/14	15:00	2_29	6.5	19	42	na	7	19.5	43	na	0.260416667	0.484375
2.2	4/2/14	15:00	2_29	7	22	44	na	7	21.5	44.5	na	0.307291667	0.46875
2.2	4/2/14	15:00	2_29	7.5	22	47	na	7	23	47	na	0.317708333	0.510416667
2.2	4/2/14	15:00	2_30	6.5	23	42.5	na	7.5	21.5	42	na	0.317708333	0.416666667
2.2	4/2/14	15:00	2_30	6.5	19.5	42	na	7	20	43	na	0.270833333	0.473958333
2.2	4/2/14	15:00	2_30	7.5	22	44.5	na	7	21	44	na	0.296875	0.473958333
2.2	4/2/14	15:00	2_31	7	22	44.5	na	8	23	44	na	0.3125	0.453125
2.2	4/2/14	15:00	2_31	7	22	45.5	na	6.5	22	45.5	na	0.317708333	0.489583333
2.2	4/2/14	15:00	2_31	7	23.5	47	na	7	21	47	na	0.317708333	0.515625
2.2	4/2/14	15:00	2_32	6.5	22	42.5	na	7.5	22	42	na	0.3125	0.421875
2.2	4/2/14	15:00	2_32	7	20	43	na	7	19.5	42.5	na	0.265625	0.479166667
2.2	4/2/14	15:00	2_32	7.5	21	44	na	6	21	45	na	0.296875	0.489583333
2.2	4/2/14	15:00	2_33	5	16	35	na	4.5	16	35.5	na	0.234375	0.401041667
2.2	4/2/14	15:00	2_33	4	15.5	36	na	5	15	36	na	0.223958333	0.432291667
2.2	4/2/14	15:00	2_33	4.5	17	36.5	na	5	18.5	37.5	na	0.270833333	0.401041667
2.2	4/2/14	17:45	2_34	9.5	23	47	na	11	25.5	37	na	0.291666667	0.369791667
2.2	4/2/14	17:45	2_34	8.5	21.5	47	na	8	21	43	na	0.270833333	0.494791667
2.2	4/2/14	17:45	2_34	8	21	42.5	na	8	22	45	na	0.28125	0.463541667
2.2	4/2/14	17:45	2_35	10	24	48	na	8	22	44	na	0.291666667	0.479166667
2.2	4/2/14	17:45	2_35	9.5	25.5	47.5	na	8	24	46.5	na	0.333333333	0.463541667
2.2	4/2/14	17:45	2_35	9	23	48	na	9	23	47.5	na	0.291666667	0.515625
2.2	4/2/14	17:45	2_36	9	22.5	44	na	9	23	44.5	na	0.286458333	0.447916667
2.2	4/2/14	17:45	2_36	8	22	46	na	8	23	44.5	na	0.302083333	0.473958333
2.2	4/2/14	17:45	2_36	8	22	48	na	9.5	24.5	49	na	0.302083333	0.526041667
2.2	4/2/14	17:45	2_37	4.5	15	35.5	na	5	15.5	35	na	0.21875	0.416666667
2.2	4/2/14	17:45	2_37	4.5	17	38	na	5	16.5	36	na	0.25	0.421875
2.2	4/2/14	17:45	2_37	5	17	35	na	5.5	18	37	na	0.255208333	0.385416667
2.2	4/2/14	13:30	2_38	6.5	20.5	43	na	9	21	44	na	0.270833333	0.473958333
2.2	4/2/14	13:30	2_38	7.5	20	44	na	8	22	46	na	0.276041667	0.5
2.2	4/2/14	13:30	2_38	8	22	46	na	8	22	46	na	0.291666667	0.5
2.2	4/2/14	13:30	2_39	8.5	25	50	na	8.5	23	47	na	0.322916667	0.510416667
2.2	4/2/14	13:30	2_39	9	23	46	na	10	23	48	na	0.28125	0.5
2.2	4/2/14	13:30	2_39	9	23	48.5	na	8	23	48	na	0.302083333	0.526041667
2.2	4/2/14	15:00	2_40	8	24	46	na	8.5	24	45	na	0.328125	0.447916667
2.2	4/2/14	15:00	2_40	9	25	47	na	10	27	47	na	0.34375	0.4375
2.2	4/2/14	15:00	2_40	9	25	47	na	8	23	48	na	0.322916667	0.489583333
2.2	4/2/14	15:00	2_41	7	21	44.5	na	7	20	43	na	0.28125	0.484375
2.2	4/2/14	15:00	2_41	7	22	46	na	7	22.5	45.5	na	0.317708333	0.489583333
2.2	4/2/14	15:00	2_41	8	23	47	na	7.5	22.5	47	na	0.3125	0.505208333
2.2	4/2/14	15:00	2_42	7	21	41	na	7	21	41.5	na	0.291666667	0.421875
2.2	4/2/14	15:00	2_42	7.5	22.5	42	na	7	21	43	na	0.302083333	0.432291667
2.2	4/2/14	15:00	2_42	7	19	43	na	7.5	20.5	45	na	0.260416667	0.505208333
2.2	4/2/14	15:00	2_43	6	16.5	35.5	na	5	16	34	na	0.223958333	0.385416667
2.2	4/2/14	15:00	2_43	5	16.5	34.5	na	5.5	16.5	34.5	na	0.234375	0.375
2.2	4/2/14	15:00	2_43	5	17.5	35.5	na	5	17.5	36	na	0.260416667	0.380208333
2.2	4/2/14	15:00	2_44	4.5	15	32	na	5	15	32	na	0.213541667	0.354166667
2.2	4/2/14	15:00	2_44	5	15.5	32	na	5	15	33	na	0.213541667	0.359375
2.2	4/2/14	15:00	2_44	5	18.5	36	na	4.5	16.5	34.5	na	0.265625	0.369791667
2.2	4/2/14	15:00	2_45	8	24	46	na	7	25	46	na	0.354166667	0.447916667
2.2	4/2/14	15:00	2_45	8	15	48	na	8	22	46.5	na	0.21875	0.598958333
2.2	4/2/14	15:00	2_45	7.5	22.5	46	na	8	23	48	na	0.3125	0.505208333
2.2	4/2/14	17:45	2_46	8	21.5	44.5	na	8	21	44	na	0.276041667	0.479166667
2.2	4/2/14	17:45	2_46	8.5	23	44.5	na	10	23	44.5	na	0.286458333	0.447916667
2.2	4/2/14	17:45	2_46	8	22	47	na	8	22	44.5	na	0.291666667	0.494791667
2.2	4/2/14	17:45	2_47	9.5	22.5	44	na	8.5	22	40	na	0.276041667	0.411458333
2.2	4/2/14	17:45	2_47	8	20	43	na	8	20.5	44	na	0.255208333	0.484375
2.2	4/2/14	17:45	2_47	8.5	22	46	na	9.5	23	48.5	na	0.28125	0.515625
2.2	4/2/14	17:45	2_48	8.5	22	44	na	8.5	21.5	43	na	0.276041667	0.453125
2.2	4/2/14	17:45	2_48	8	20.5	44	na	7	20	44.5	na	0.265625	0.5
2.2	4/2/14	17:45	2_48	9	23	47	na	10	22.5	46	na	0.276041667	0.494791667
2.2	4/2/14	17:45	2_49	7.5	19.5	44	na	7.5	19.5	43	na	0.25	0.5
2.2	4/2/14	17:45	2_49	8	22	45	na	8	22	44	na	0.291666667	0.46875
2.2	4/2/14	17:45	2_49	9	24	46	na	7	23	45.5	na	0.322916667	0.463541667
2.2	4/2/14	17:45	2_50	8	22	44	na	9	22.5	44	na	0.286458333	0.453125
2.2	4/2/14	17:45	2_50	8	20.5	45	na	7	20	44	na	0.265625	0.505208333
2.2	4/2/14	17:45	2_50	8.5	23	44	na	8	22	44.5	na	0.296875	0.453125
2.2	4/2/14	13:30	3_26	6	19	43	na	6	19	41	na	0.270833333	0.479166667
2.2	4/2/14	13:30	3_26	6.5	19	41	na	7	19	42	na	0.255208333	0.46875
2.2	4/2/14	13:30	3_26	7	20.5	43	na	7.5	19.5	42	na	0.265625	0.46875
2.2	4/2/14	13:30	3_27	6.5	21.5	46	na	7	24	46	na	0.333333333	0.484375
2.2	4/2/14	13:30	3_27	6.5	21	48	na	7	21.5	48	na	0.302083333	0.557291667
2.2	4/2/14	13:30	3_27	7	20.5	48	na	6	22	48	na	0.307291667	0.557291667
2.2	4/2/14	13:30	3_28	6	20	43	na	7	19	42	na	0.270833333	0.479166667
2.2	4/2/14	13:30	3_28	6	22	45	na	6	22	45	na	0.333333333	0.479166667
2.2	4/2/14	13:30	3_28	6.5	23	45	na	6.5	23	45	na	0.34375	0.458333333
2.2	4/2/14	15:00	3_29	7	22.5	44	na	5.5	21.5	44	na	0.328125	0.458333333
2.2	4/2/14	15:00	3_29	8	24.5	46	na	6.5	23	45	na	0.34375	0.453125
2.2	4/2/14	15:00	3_29	6.5	21.5	45.5	na	8	21.5	46	na	0.296875	0.505208333
2.2	4/2/14	15:00	3_30	6.5	21	44.5	na	7	19.5	42	na	0.28125	0.479166667
2.2	4/2/14	15:00	3_30	6	23.5	44	na	6.5	22.5	45	na	0.348958333	0.447916667
2.2	4/2/14	15:00	3_30	6.5	23	46	na	7	24	47	na	0.348958333	0.479166667
2.2	4/2/14	15:00	3_31	6.5	21	41	na	8	21	43	na	0.286458333	0.4375
2.2	4/2/14	15:00	3_31	6	20.5	41.5	na	7	21	43	na	0.296875	0.447916667
2.2	4/2/14	15:00	3_31	6.5	20.5	42	na	7	20	44	na	0.28125	0.473958333
2.2	4/2/14	15:00	3_32	6.5	19.5	41	na	6.5	20	40	na	0.276041667	0.432291667
2.2	4/2/14	15:00	3_32	7	19	39.5	na	7	19	40.5	na	0.25	0.4375
2.2	4/2/14	15:00	3_32	7.5	22	43	na	8	23	44	na	0.307291667	0.4375
2.2	4/2/14	15:00	3_33	7.5	21	41	na	7	20.5	41	na	0.28125	0.421875
2.2	4/2/14	15:00	3_33	6.5	19.5	42.5	na	8	20	41.5	na	0.260416667	0.463541667
2.2	4/2/14	15:00	3_33	5.5	20	42	na	7.5	21	42	na	0.291666667	0.447916667
2.2	4/2/14	17:45	3_34	7.5	22.5	44	na	9	22	45.5	na	0.291666667	0.46875
2.2	4/2/14	17:45	3_34	8.5	22.5	47	na	8	21	46	na	0.28125	0.515625
2.2	4/2/14	17:45	3_34	7.5	20.5	44	na	7	22	47	na	0.291666667	0.505208333
2.2	4/2/14	17:45	3_35	10	28	50.5	na	10	26.5	48.5	na	0.359375	0.463541667
2.2	4/2/14	17:45	3_35	8.5	25	49	na	8.5	25.5	49	na	0.348958333	0.494791667
2.2	4/2/14	17:45	3_35	9	25.5	49.5	na	8.5	26	50	na	0.354166667	0.5
2.2	4/2/14	17:45	3_36	9.5	23	43	na	9.5	21.5	41.5	na	0.265625	0.416666667
2.2	4/2/14	17:45	3_36	8	20	43	na	8	20	42	na	0.25	0.46875
2.2	4/2/14	17:45	3_36	9	23	45.5	na	8	22	45	na	0.291666667	0.473958333
2.2	4/2/14	17:45	3_37	7	20	40.5	na	7	19.5	40	na	0.265625	0.427083333
2.2	4/2/14	17:45	3_37	7	20	43.5	na	8	19.5	41.5	na	0.255208333	0.473958333
2.2	4/2/14	17:45	3_37	8	20.5	43	na	7.5	21.5	42.5	na	0.276041667	0.453125
2.2	4/2/14	13:30	3_38	5.5	19	39.5	na	5.5	19	40	na	0.28125	0.432291667
2.2	4/2/14	13:30	3_38	6	19	39.5	na	6	18.5	40	na	0.265625	0.4375
2.2	4/2/14	13:30	3_38	5.5	19	41	na	6	19	40	na	0.276041667	0.447916667
2.2	4/2/14	13:30	3_39	5	20	35	na	5.5	20	35	na	0.307291667	0.3125
2.2	4/2/14	13:30	3_39	5.5	20	36	na	6.5	20.5	36	na	0.296875	0.328125
2.2	4/2/14	13:30	3_39	5.5	22.5	39	na	5	21.5	38	na	0.348958333	0.34375
2.2	4/2/14	15:00	3_40	6.5	23	45	na	7	24	46	na	0.348958333	0.458333333
2.2	4/2/14	15:00	3_40	8	21	46.5	na	6.5	21	46.5	na	0.286458333	0.53125
2.2	4/2/14	15:00	3_40	7.5	23	45	na	7.5	23	47	na	0.322916667	0.479166667
2.2	4/2/14	15:00	3_41	6.5	21.5	45	na	6	20	44	na	0.302083333	0.494791667
2.2	4/2/14	15:00	3_41	6	22	44	na	6.5	20.5	45	na	0.3125	0.484375
2.2	4/2/14	15:00	3_41	6.5	24.5	47	na	7	23.5	47	na	0.359375	0.479166667
2.2	4/2/14	15:00	3_42	7	21	44.5	na	7	21	44	na	0.291666667	0.484375
2.2	4/2/14	15:00	3_42	7	23.5	43.5	na	8.5	23.5	45.5	na	0.328125	0.4375
2.2	4/2/14	15:00	3_42	8	22	46	na	7	20	45.5	na	0.28125	0.515625
2.2	4/2/14	15:00	3_43	7.5	22.5	49	na	9	25	50	na	0.322916667	0.536458333
2.2	4/2/14	15:00	3_43	9	25	50	na	8	25	50	na	0.34375	0.520833333
2.2	4/2/14	15:00	3_43	8	26	51	na	8	24	52	e	0.354166667	0.552083333
2.2	4/2/14	15:00	3_44	6	21	39.5	na	6	20	39	na	0.302083333	0.390625
2.2	4/2/14	15:00	3_44	8	19.5	42	na	6.5	19	39	na	0.25	0.442708333
2.2	4/2/14	15:00	3_44	6.5	19	40	na	6.5	17.5	41	na	0.244791667	0.463541667
2.2	4/2/14	15:00	3_45	7	23	44	na	7	22.5	44.5	na	0.328125	0.447916667
2.2	4/2/14	15:00	3_45	8	21	45	na	7.5	22.5	46	na	0.291666667	0.494791667
2.2	4/2/14	15:00	3_45	7	23	48	na	8	23.5	48.5	na	0.328125	0.520833333
2.2	4/2/14	17:45	3_46	6.5	19.5	42.5	na	7	19	42.5	na	0.260416667	0.484375
2.2	4/2/14	17:45	3_46	6.5	19.5	44	na	7	20	45	na	0.270833333	0.515625
2.2	4/2/14	17:45	3_46	7.5	23.5	46.5	na	7.5	23.5	46.5	na	0.333333333	0.479166667
2.2	4/2/14	17:45	3_47	6.5	20	42	na	6.5	21	44	na	0.291666667	0.46875
2.2	4/2/14	17:45	3_47	7.5	19	45.5	na	7.5	24	44.5	na	0.291666667	0.489583333
2.2	4/2/14	17:45	3_47	7	22.5	44	na	7	22.5	45	na	0.322916667	0.458333333
2.2	4/2/14	17:45	3_48	7	20.5	43	na	7	20	42	na	0.276041667	0.463541667
2.2	4/2/14	17:45	3_48	8	22.5	43	na	8.5	22.5	44	na	0.296875	0.4375
2.2	4/2/14	17:45	3_48	7.5	22.5	44.5	na	7.5	23.5	46.5	na	0.322916667	0.46875
2.2	4/2/14	17:45	3_49	8	21.5	44.5	na	7	22	44	na	0.296875	0.46875
2.2	4/2/14	17:45	3_49	7	23	45	na	7.5	22	45	na	0.317708333	0.46875
2.2	4/2/14	17:45	3_49	7.5	22	47	na	7.5	20.5	46	na	0.286458333	0.526041667
2.2	4/2/14	17:45	3_50	7	20	44	na	6	20.5	42.5	na	0.286458333	0.479166667
2.2	4/2/14	17:45	3_50	9	23.5	46	na	8.5	23	45.5	na	0.302083333	0.46875
2.2	4/2/14	17:45	3_50	8	21	44	na	7	22	46	na	0.291666667	0.489583333
2.2	4/2/14	17:45	Anc_2	7.5	21.5	45.5	na	9	22.5	45.5	na	0.286458333	0.489583333
2.2	4/2/14	17:45	Anc_2	9	23.5	45	na	9.5	24.5	46.5	na	0.307291667	0.453125
2.2	4/2/14	17:45	Anc_2	9	24	45.5	na	9	22.5	na	na	0.296875	na
2.2	4/2/14	13:30	Anc_27	5.5	16	28	na	5.5	16	27	na	0.21875	0.239583333
2.2	4/2/14	13:30	Anc_27	5	16	31	na	5.5	17	33	na	0.234375	0.322916667
2.2	4/2/14	13:30	Anc_27	4.5	16	31	na	5	17.5	35	na	0.25	0.338541667
2.2	4/2/14	13:30	Anc_28	6.5	13	28	na	6	12	27	na	0.130208333	0.3125
2.2	4/2/14	13:30	Anc_28	7	16	25	na	7	14	28	na	0.166666667	0.239583333
2.2	4/2/14	13:30	Anc_28	6	14	27	na	7	16	36	na	0.177083333	0.34375
2.2	4/2/14	15:00	Anc_30	5.5	12	20	na	6	12	16	na	0.130208333	0.125
2.2	4/2/14	15:00	Anc_30	5	14	26	na	5.5	14	22	na	0.182291667	0.208333333
2.2	4/2/14	15:00	Anc_30	6	15	25.5	na	6.5	15	27.5	na	0.182291667	0.239583333
2.2	4/2/14	15:00	Anc_31	6	16	35	na	7	16.5	36	na	0.203125	0.401041667
2.2	4/2/14	15:00	Anc_31	6	19	42.5	na	5.5	18	38	na	0.265625	0.453125
2.2	4/2/14	15:00	Anc_31	6	18	40.5	na	7	18.5	41	na	0.244791667	0.46875
2.2	4/2/14	15:00	Anc_33	8	18	28.5	na	8	14	21	na	0.166666667	0.182291667
2.2	4/2/14	15:00	Anc_33	8.5	11.5	22	na	9	16	33.5	na	0.104166667	0.291666667
2.2	4/2/14	15:00	Anc_33	8	22.5	49	na	8	23	48	na	0.307291667	0.536458333
2.2	4/2/14	15:00	Anc_34	6.5	14	26	na	7.5	14	25	na	0.145833333	0.239583333
2.2	4/2/14	15:00	Anc_34	6	13.5	27	na	6	13	25	na	0.151041667	0.265625
2.2	4/2/14	15:00	Anc_34	6.5	22	43	na	8	23.5	45	na	0.322916667	0.442708333
2.2	4/2/14	17:45	Anc_35	8	16	24.5	na	8	16.5	24	na	0.171875	0.166666667
2.2	4/2/14	17:45	Anc_35	9.5	15	21	na	na	16	27.5	na	0.125	0.182291667
2.2	4/2/14	17:45	Anc_35	10	20	31	na	9.5	21	35	na	0.223958333	0.260416667
2.2	4/2/14	17:45	Anc_36	6.5	19	42	na	7.5	20	43	na	0.260416667	0.479166667
2.2	4/2/14	17:45	Anc_36	7.5	20.5	42	na	8	21.5	43	na	0.276041667	0.447916667
2.2	4/2/14	17:45	Anc_36	7	20	44.5	na	7	20.5	44	na	0.276041667	0.5
2.2	4/2/14	17:45	Anc_37	7	14.5	31	na	7	15	30	na	0.161458333	0.328125
2.2	4/2/14	17:45	Anc_37	8	22	43	na	8	20	43	na	0.270833333	0.458333333
2.2	4/2/14	17:45	Anc_37	8	22	45	na	7	22	44	na	0.302083333	0.46875
2.2	4/2/14	17:45	Anc_38	6	19	43	na	6	21.5	43.5	na	0.296875	0.479166667
2.2	4/2/14	17:45	Anc_38	6	22.5	44.5	na	5.5	22	44.5	na	0.34375	0.463541667
2.2	4/2/14	17:45	Anc_38	5	2	48.5	na	6	24	47.5	na	0.15625	0.729166667
2.2	4/2/14	13:30	Anc_39	6.5	17.5	36	na	6.5	18	36	na	0.234375	0.380208333
2.2	4/2/14	13:30	Anc_39	6	17	35	na	6	18	37.5	na	0.239583333	0.390625
2.2	4/2/14	13:30	Anc_39	6	19	39.5	na	7	18.5	38	na	0.255208333	0.416666667
2.2	4/2/14	13:30	Anc_40	6	17	25.5	na	7.5	16	34	na	0.203125	0.276041667
2.2	4/2/14	13:30	Anc_40	7	20	40	na	7	17	41.5	na	0.239583333	0.463541667
2.2	4/2/14	13:30	Anc_40	6.5	16	29.5	na	8	21.5	44	na	0.239583333	0.375
2.2	4/2/14	13:30	Anc_41	6.5	21	39.5	na	7	21	41.5	na	0.296875	0.40625
2.2	4/2/14	13:30	Anc_41	8.5	21	41	na	8	22	43	na	0.276041667	0.427083333
2.2	4/2/14	13:30	Anc_41	8	23.5	45	na	7	23	44	na	0.328125	0.442708333
2.2	4/2/14	15:00	Anc_43	6.5	18	40.5	na	7	18	37.5	na	0.234375	0.4375
2.2	4/2/14	15:00	Anc_43	8	20	40	na	7	21	40.5	na	0.270833333	0.411458333
2.2	4/2/14	15:00	Anc_43	7	22.5	43.5	na	6.5	20	41	na	0.302083333	0.4375
2.2	4/2/14	15:00	Anc_44	8	17.5	43.5	na	8	20	47	na	0.223958333	0.552083333
2.2	4/2/14	15:00	Anc_44	7	20.5	48.5	na	7.5	20.5	49	na	0.276041667	0.588541667
2.2	4/2/14	15:00	Anc_44	8	23	52	e	9	24.5	52	e	0.317708333	0.588541667
2.2	4/2/14	15:00	Anc_45	7	23	50	na	7.5	21.5	49	na	0.3125	0.567708333
2.2	4/2/14	15:00	Anc_45	7	25	48	na	8	26	50	na	0.375	0.489583333
2.2	4/2/14	15:00	Anc_45	8	22	47	na	8.5	23	52	e	0.296875	0.5625
2.2	4/2/14	15:00	Anc_47	6.5	14	27	na	7.5	16	32	na	0.166666667	0.302083333
2.2	4/2/14	15:00	Anc_47	6.5	14.5	30	na	6	14	37	na	0.166666667	0.401041667
2.2	4/2/14	15:00	Anc_47	6.5	18.5	43.5	na	6.5	18	37	na	0.244791667	0.458333333
2.2	4/2/14	17:45	Anc_48	8	22.5	49.5	na	7.5	21	47	na	0.291666667	0.552083333
2.2	4/2/14	17:45	Anc_48	9	24	49	na	8	24.5	49.5	na	0.328125	0.520833333
2.2	4/2/14	17:45	Anc_48	8	22	49	na	8	23	51	na	0.302083333	0.572916667
2.2	4/2/14	17:45	Anc_49	7	14	30	na	8	14	30	na	0.135416667	0.333333333
2.2	4/2/14	17:45	Anc_49	7	13	26.5	na	7	15	32.5	na	0.145833333	0.322916667
2.2	4/2/14	17:45	Anc_49	7.5	17	35	na	7.5	18	35	na	0.208333333	0.364583333
2.2	4/2/14	17:45	Anc_50	7	12.5	16	na	7	14	20	na	0.130208333	0.098958333
2.2	4/2/14	17:45	Anc_50	8	14	20	na	7.5	15	20	na	0.140625	0.114583333
2.2	4/2/14	17:45	Anc_50	8	13	19	na	7.5	13.5	21	na	0.114583333	0.140625
2.2	4/2/14	17:45	Anc_51	7.5	16.5	36.5	na	7	14	25.5	na	0.166666667	0.328125
2.2	4/2/14	17:45	Anc_51	9	21.5	43	na	7.5	20.5	41.5	na	0.265625	0.442708333
2.2	4/2/14	17:45	Anc_51	8	21.5	43	na	9	23.5	46	na	0.291666667	0.458333333
2.2	4/2/14	17:45	Anc_52	6	22	49	na	6	23	47.5	na	0.34375	0.536458333
2.2	4/2/14	17:45	Anc_52	6	23	49	na	6	23	49	na	0.354166667	0.541666667
2.2	4/2/14	17:45	Anc_52	5.5	22.5	51	na	6	22.5	51	na	0.348958333	0.59375
2.3	4/7/14	13:30	1_51	8	24.5	48	na	8	25	47.5	na	0.348958333	0.479166667
2.3	4/7/14	13:30	1_51	8	23	47	na	8	23.5	48	na	0.317708333	0.505208333
2.3	4/7/14	13:30	1_51	9	25	47.5	na	8	25	48	na	0.34375	0.473958333
2.3	4/7/14	13:30	1_52	8	24	48	na	10.5	24	50	na	0.307291667	0.520833333
2.3	4/7/14	13:30	1_52	8	23.5	49.5	na	7	24.5	50	na	0.34375	0.536458333
2.3	4/7/14	13:30	1_52	7.5	27	52	e	9.5	26.5	52	e	0.380208333	0.526041667
2.3	4/7/14	13:30	1_53	7	22	47	na	7	23	47	na	0.322916667	0.510416667
2.3	4/7/14	13:30	1_53	7	23	47	na	7.5	23.5	47	na	0.333333333	0.494791667
2.3	4/7/14	13:30	1_53	10	24	49.5	na	8.5	25.5	48.5	na	0.322916667	0.505208333
2.3	4/7/14	13:30	1_54	8.5	25.5	49.5	na	8	26.5	50	na	0.369791667	0.494791667
2.3	4/7/14	13:30	1_54	8.5	25.5	48.5	na	8.5	26	50.5	na	0.359375	0.494791667
2.3	4/7/14	13:30	1_54	8.5	26	50.5	na	8.5	26.5	51	na	0.369791667	0.510416667
2.3	4/7/14	15:15	1_56	7.5	23.5	48	na	8	23.5	48.5	na	0.328125	0.515625
2.3	4/7/14	15:15	1_56	7.5	23	48.5	na	8	25	49	na	0.338541667	0.515625
2.3	4/7/14	15:15	1_56	9	25.5	50.5	na	8	25	50	na	0.348958333	0.520833333
2.3	4/7/14	15:15	1_57	9	23.5	48	na	8	24.5	48	na	0.322916667	0.5
2.3	4/7/14	15:15	1_57	6.5	23	49	na	6.5	23	49.5	na	0.34375	0.546875
2.3	4/7/14	15:15	1_57	9.5	25	49	na	8	25	50	na	0.338541667	0.510416667
2.3	4/7/14	15:15	1_58	8	28.5	48	na	8.5	23.5	49.5	na	0.369791667	0.473958333
2.3	4/7/14	15:15	1_58	8.5	26	50.5	na	8	25.5	50	na	0.364583333	0.510416667
2.3	4/7/14	15:15	1_58	8.5	24.5	52	e	10	27	52	e	0.34375	0.546875
2.3	4/7/14	15:15	1_59	8	23.5	48	na	7.5	23.5	46	na	0.328125	0.489583333
2.3	4/7/14	15:15	1_59	8	23.5	48	na	8	23	47	na	0.317708333	0.505208333
2.3	4/7/14	15:15	1_59	10	27	50.5	na	10.5	27	51	na	0.348958333	0.494791667
2.3	4/7/14	16:50	1_60	6.5	24	48	na	7	24	48	na	0.359375	0.5
2.3	4/7/14	16:50	1_60	7.5	25	48	na	7.5	23.5	48	na	0.348958333	0.494791667
2.3	4/7/14	16:50	1_60	8	25.5	50	na	8	26.5	50	na	0.375	0.5
2.3	4/7/14	16:50	1_61	9.5	28	52	e	10.5	28.5	52	e	0.380208333	0.494791667
2.3	4/7/14	16:50	1_61	10	28.5	52	e	9	27.5	52	e	0.385416667	0.5
2.3	4/7/14	16:50	1_61	9	28	52	e	10.5	28	52	e	0.380208333	0.5
2.3	4/7/14	16:50	1_62	10	28.5	52	e	10	28	52	e	0.380208333	0.494791667
2.3	4/7/14	16:50	1_62	9	28.5	52	e	10	28.5	52	e	0.395833333	0.489583333
2.3	4/7/14	16:50	1_62	8	25.5	52	e	9.5	27.5	52	e	0.369791667	0.53125
2.3	4/7/14	13:30	1_63	10.5	28	49	na	9.5	25	47	na	0.34375	0.447916667
2.3	4/7/14	13:30	1_63	9	26	49	na	9.5	26	48	na	0.348958333	0.46875
2.3	4/7/14	13:30	1_63	9.5	24.5	48.5	na	8.5	24.5	49	na	0.322916667	0.505208333
2.3	4/7/14	13:30	1_64	8.5	23	50	na	7.5	23.5	49	na	0.317708333	0.546875
2.3	4/7/14	13:30	1_64	7.5	23.5	49	na	9	24	50	na	0.322916667	0.536458333
2.3	4/7/14	13:30	1_64	9	27	52	e	8	26	52	e	0.375	0.53125
2.3	4/7/14	13:30	1_65	7	23	50	na	7	23	49	na	0.333333333	0.552083333
2.3	4/7/14	13:30	1_65	7	24	50.5	na	8.5	26	49	na	0.359375	0.515625
2.3	4/7/14	13:30	1_65	8	26	51	na	7.5	26	50	na	0.380208333	0.510416667
2.3	4/7/14	13:30	1_66	7	23.5	46.5	na	7.5	23	46	na	0.333333333	0.479166667
2.3	4/7/14	13:30	1_66	10	24	47.5	na	8	24	46.5	na	0.3125	0.479166667
2.3	4/7/14	13:30	1_66	8	24	48	na	7.5	23	48	na	0.328125	0.510416667
2.3	4/7/14	15:15	1_67	11.5	25.5	50	na	9	25	50	na	0.3125	0.515625
2.3	4/7/14	15:15	1_67	9.5	27	52	e	8.5	26	52	e	0.364583333	0.53125
2.3	4/7/14	15:15	1_67	9	25.5	52	e	9	26.5	52	e	0.354166667	0.541666667
2.3	4/7/14	15:15	1_68	7.5	24.5	52	e	8.5	26	52	e	0.359375	0.557291667
2.3	4/7/14	15:15	1_68	9.5	25.5	52	e	9.5	25	52	e	0.328125	0.557291667
2.3	4/7/14	15:15	1_68	8.5	25	52	e	8.5	26	52	e	0.354166667	0.552083333
2.3	4/7/14	15:15	1_69	7.5	23	46	na	6.5	22.5	47	na	0.328125	0.494791667
2.3	4/7/14	15:15	1_69	6.5	23	49	na	7	22.5	47	na	0.333333333	0.526041667
2.3	4/7/14	15:15	1_69	6.5	22	47	na	7.5	23	48	na	0.322916667	0.520833333
2.3	4/7/14	15:15	1_70	8	24.5	49.5	na	8	24	49	na	0.338541667	0.520833333
2.3	4/7/14	15:15	1_70	7.5	23.5	48.5	na	7.5	23	50	na	0.328125	0.541666667
2.3	4/7/14	15:15	1_70	8.5	25.5	51	na	8	26	51	na	0.364583333	0.526041667
2.3	4/7/14	16:50	1_71	9	26	50	na	9	26	49.5	na	0.354166667	0.494791667
2.3	4/7/14	16:50	1_71	9.5	26	50	na	8.5	25	49.5	na	0.34375	0.505208333
2.3	4/7/14	16:50	1_71	9	26	52	e	10.5	26	51.5	na	0.338541667	0.536458333
2.3	4/7/14	16:50	1_72	8	25.5	49	na	8	24.5	48	na	0.354166667	0.489583333
2.3	4/7/14	16:50	1_72	8	24	48	na	7.5	25	49	na	0.348958333	0.5
2.3	4/7/14	16:50	1_72	9	26	50	na	8	25.5	51	na	0.359375	0.515625
2.3	4/7/14	16:50	1_73	8	27	50	na	8	26.5	50	na	0.390625	0.484375
2.3	4/7/14	16:50	1_73	8.5	27.5	52	e	8.5	27.5	52	e	0.395833333	0.510416667
2.3	4/7/14	16:50	1_73	8	26	52	e	8	26.5	52	e	0.380208333	0.536458333
2.3	4/7/14	16:50	1_74	8	26	52	e	9	27	52	e	0.375	0.53125
2.3	4/7/14	16:50	1_74	8	25	52	e	8	27	52	e	0.375	0.541666667
2.3	4/7/14	16:50	1_74	8	27	52	e	8	25.5	52	e	0.380208333	0.536458333
2.3	4/7/14	16:50	1_75	9	25	51	na	10	26	50.5	na	0.333333333	0.526041667
2.3	4/7/14	16:50	1_75	8.5	26	52	e	9	26	52	e	0.359375	0.541666667
2.3	4/7/14	16:50	1_75	9	27	52	e	8	27	52	e	0.385416667	0.520833333
2.3	4/7/14	13:30	2_51	9	25	50.5	na	8.5	25	49	na	0.338541667	0.515625
2.3	4/7/14	13:30	2_51	8	26	49	na	8.5	27	51	na	0.380208333	0.489583333
2.3	4/7/14	13:30	2_51	8	24.5	52	e	8	25	52	e	0.348958333	0.567708333
2.3	4/7/14	13:30	2_52	8	24.5	49	na	7	24	48	na	0.348958333	0.505208333
2.3	4/7/14	13:30	2_52	7.5	24	48	na	7	24.5	49.5	na	0.354166667	0.510416667
2.3	4/7/14	13:30	2_52	8	25	49	na	7.5	24	50	na	0.348958333	0.520833333
2.3	4/7/14	13:30	2_53	8.5	25	49	na	7.5	24.5	49	na	0.348958333	0.505208333
2.3	4/7/14	13:30	2_53	8	24	49.5	na	8	24	49	na	0.333333333	0.526041667
2.3	4/7/14	13:30	2_53	8	26	50	na	8	25	50	na	0.364583333	0.510416667
2.3	4/7/14	13:30	2_54	8	23	48.5	na	7.5	23	48	na	0.317708333	0.526041667
2.3	4/7/14	13:30	2_54	8	24	48	na	8.5	25	48.5	na	0.338541667	0.494791667
2.3	4/7/14	13:30	2_54	8.5	26	50	na	8	25	49	na	0.359375	0.5
2.3	4/7/14	13:30	2_55	8	23.5	48	na	8.5	23.5	48	na	0.317708333	0.510416667
2.3	4/7/14	13:30	2_55	9	25	49	na	9.5	25	48	na	0.328125	0.489583333
2.3	4/7/14	13:30	2_55	8	25.5	49	na	8.5	25.5	49	na	0.359375	0.489583333
2.3	4/7/14	15:15	2_56	9	27	48.5	na	8.5	25	49	na	0.359375	0.473958333
2.3	4/7/14	15:15	2_56	9	27	50	na	9	26.5	50.5	na	0.369791667	0.489583333
2.3	4/7/14	15:15	2_56	9.5	27	50	na	8	26	51	na	0.369791667	0.5
2.3	4/7/14	15:15	2_57	7	23	48	na	6.5	23	48	na	0.338541667	0.520833333
2.3	4/7/14	15:15	2_57	7	24.5	48	na	7	24	49	na	0.359375	0.505208333
2.3	4/7/14	15:15	2_57	7	23	48.5	na	8	24	49	na	0.333333333	0.526041667
2.3	4/7/14	15:15	2_58	9	27	52	e	9.5	27	52	e	0.369791667	0.520833333
2.3	4/7/14	15:15	2_58	10	27.5	52	e	11	29	52	e	0.369791667	0.494791667
2.3	4/7/14	15:15	2_58	9	27	52	e	9.5	28	52	e	0.380208333	0.510416667
2.3	4/7/14	15:15	2_59	7	22	45	na	7	23	47	na	0.322916667	0.489583333
2.3	4/7/14	15:15	2_59	6.5	22	46.5	na	7	23.5	47	na	0.333333333	0.5
2.3	4/7/14	15:15	2_59	6	21.5	48	na	6	22	47.5	na	0.328125	0.541666667
2.3	4/7/14	16:50	2_62	8.5	28	52	e	8	26	52	e	0.390625	0.520833333
2.3	4/7/14	16:50	2_62	8.5	28	52	e	8.5	28	52	e	0.40625	0.5
2.3	4/7/14	16:50	2_62	8	26	52	e	8.5	26	52	e	0.369791667	0.541666667
2.3	4/7/14	13:30	2_63	5.5	18	42	na	5.5	18	41	na	0.260416667	0.489583333
2.3	4/7/14	13:30	2_63	5.5	17.5	41	na	5.5	18	42	na	0.255208333	0.494791667
2.3	4/7/14	13:30	2_63	5	18	42	na	5.5	18.5	42	na	0.270833333	0.494791667
2.3	4/7/14	13:30	2_64	7	25	50	na	8	22.5	47.5	na	0.338541667	0.520833333
2.3	4/7/14	13:30	2_64	7.8	24	49	na	7.5	24	48.5	na	0.340625	0.515625
2.3	4/7/14	13:30	2_64	7.5	23	49	na	8	22	49	na	0.307291667	0.552083333
2.3	4/7/14	13:30	2_65	6.5	23.5	47.5	na	7	23	45	na	0.34375	0.479166667
2.3	4/7/14	13:30	2_65	6	23	49	na	7	22.5	48	na	0.338541667	0.536458333
2.3	4/7/14	13:30	2_65	6.5	23.5	48	na	6.5	23	49	na	0.348958333	0.526041667
2.3	4/7/14	13:30	2_66	7	26.5	52	e	9.5	28	52	e	0.395833333	0.515625
2.3	4/7/14	13:30	2_66	9	27.5	52	e	11	28	52	e	0.369791667	0.505208333
2.3	4/7/14	13:30	2_66	9.5	26	52	e	8.5	25.5	52	e	0.348958333	0.546875
2.3	4/7/14	15:15	2_67	9.5	27	52	e	8	26	52	e	0.369791667	0.53125
2.3	4/7/14	15:15	2_67	8.5	26	52	e	10.5	28.5	52	e	0.369791667	0.515625
2.3	4/7/14	15:15	2_67	10	26	52	e	9	26	52	e	0.34375	0.541666667
2.3	4/7/14	15:15	2_68	9	24.5	49	na	7.5	24	48.5	na	0.333333333	0.510416667
2.3	4/7/14	15:15	2_68	10	25	50	na	9	25	48.5	na	0.322916667	0.505208333
2.3	4/7/14	15:15	2_68	8	24	49	na	8.5	25	50.5	na	0.338541667	0.526041667
2.3	4/7/14	15:15	2_69	7	22	46	na	8	22	47	na	0.302083333	0.510416667
2.3	4/7/14	15:15	2_69	7	21.5	46.5	na	8	23	47	na	0.307291667	0.510416667
2.3	4/7/14	15:15	2_69	7	21.5	47	na	7	21.5	47	na	0.302083333	0.53125
2.3	4/7/14	15:15	2_70	9	27	49	na	9	26.5	49.5	na	0.369791667	0.46875
2.3	4/7/14	15:15	2_70	9	25	49	na	9	26	50	na	0.34375	0.5
2.3	4/7/14	15:15	2_70	9	26.5	50	na	9	26	50	na	0.359375	0.494791667
2.3	4/7/14	16:50	2_71	7	24	49	na	8	23.5	49	na	0.338541667	0.526041667
2.3	4/7/14	16:50	2_71	7.5	24.5	49	na	8.5	23.5	49	na	0.333333333	0.520833333
2.3	4/7/14	16:50	2_71	7	24.5	50	na	8.5	25.5	49.5	na	0.359375	0.515625
2.3	4/7/14	16:50	2_72	8	25	48.5	na	8	25	49	na	0.354166667	0.494791667
2.3	4/7/14	16:50	2_72	8.5	24.5	48.5	na	8	25.5	50	na	0.348958333	0.505208333
2.3	4/7/14	16:50	2_72	9.5	27	52	e	8.5	25	50	na	0.354166667	0.520833333
2.3	4/7/14	16:50	2_73	9.5	23	46.5	na	8	22.5	46.5	na	0.291666667	0.494791667
2.3	4/7/14	16:50	2_73	8	23	45.5	na	7.5	23	47	na	0.317708333	0.484375
2.3	4/7/14	16:50	2_73	8.5	24	47.5	na	7.5	24	48	na	0.333333333	0.494791667
2.3	4/7/14	16:50	2_74	8	23.5	49.5	na	7	23	48	na	0.328125	0.53125
2.3	4/7/14	16:50	2_74	8	24	49	na	7.5	24.5	48.5	na	0.34375	0.510416667
2.3	4/7/14	16:50	2_74	7.5	24.5	52	e	7.5	25.5	52	e	0.364583333	0.5625
2.3	4/7/14	16:50	2_75	8	21.5	47	na	7.5	22	48	na	0.291666667	0.536458333
2.3	4/7/14	16:50	2_75	9	24.5	49	na	8	25.5	49	na	0.34375	0.5
2.3	4/7/14	16:50	2_75	7.5	24	49.5	na	7	25.5	49.5	na	0.364583333	0.515625
2.3	4/7/14	13:30	3_51	9	25	48	na	9	26	49.5	na	0.34375	0.484375
2.3	4/7/14	13:30	3_51	8	24	49.5	na	10	25	50	na	0.322916667	0.526041667
2.3	4/7/14	13:30	3_51	8	26	50	na	8.5	26	50.5	na	0.369791667	0.505208333
2.3	4/7/14	13:30	3_52	8	24	48	na	6.5	24	48.5	na	0.348958333	0.505208333
2.3	4/7/14	13:30	3_52	6.5	22.5	49.5	na	7	22	48.5	na	0.322916667	0.557291667
2.3	4/7/14	13:30	3_52	7	23	49	na	8.5	24	49	na	0.328125	0.53125
2.3	4/7/14	13:30	3_53	7.5	22	47	na	7.5	23	47	na	0.3125	0.510416667
2.3	4/7/14	13:30	3_53	8	23.5	47.5	na	8	23	48.5	na	0.317708333	0.515625
2.3	4/7/14	13:30	3_53	8	24	48.5	na	7.5	24.5	49	na	0.34375	0.510416667
2.3	4/7/14	13:30	3_54	7.5	24.5	48.5	na	8.5	25	49	na	0.348958333	0.5
2.3	4/7/14	13:30	3_54	8	24	50	na	7.5	24	49	na	0.338541667	0.53125
2.3	4/7/14	13:30	3_54	8	23	48	na	9	25	50	na	0.322916667	0.520833333
2.3	4/7/14	13:30	3_55	7.5	21.5	45	na	8	22	44	na	0.291666667	0.473958333
2.3	4/7/14	13:30	3_55	7.5	22	45.5	na	7	20.5	44.5	na	0.291666667	0.494791667
2.3	4/7/14	13:30	3_55	7.5	22	46.5	na	7	21.5	46	na	0.302083333	0.510416667
2.3	4/7/14	15:15	3_56	8.5	28	52	e	8	27	52	e	0.401041667	0.510416667
2.3	4/7/14	15:15	3_56	9	27	52	e	9.5	25	52	e	0.348958333	0.541666667
2.3	4/7/14	15:15	3_56	7.5	27	52	e	10	29	52	e	0.401041667	0.5
2.3	4/7/14	15:15	3_57	9	28	52	e	9	26.5	52	e	0.380208333	0.515625
2.3	4/7/14	15:15	3_57	9	27	52	e	10.5	28	52	e	0.369791667	0.510416667
2.3	4/7/14	15:15	3_57	10	27.5	52	e	7.5	26	52	e	0.375	0.526041667
2.3	4/7/14	15:15	3_58	8	24	50	na	7.5	24	48.5	na	0.338541667	0.526041667
2.3	4/7/14	15:15	3_58	7	24	49.5	na	7	24	49	na	0.354166667	0.526041667
2.3	4/7/14	15:15	3_58	6.5	25	50.5	na	7.5	25.5	51	na	0.380208333	0.53125
2.3	4/7/14	15:15	3_59	8	24.5	50	na	7.5	25	49.5	na	0.354166667	0.520833333
2.3	4/7/14	15:15	3_59	7.5	25	49	na	7	24	50	na	0.359375	0.520833333
2.3	4/7/14	15:15	3_59	7.5	25	50	na	7.5	24	50	na	0.354166667	0.53125
2.3	4/7/14	16:50	3_60	8	23	46	na	8	23.5	46	na	0.317708333	0.473958333
2.3	4/7/14	16:50	3_60	8	24	47.5	na	9	25.5	48.5	na	0.338541667	0.484375
2.3	4/7/14	16:50	3_60	8	24	50	na	7.5	25	49.5	na	0.348958333	0.526041667
2.3	4/7/14	16:50	3_61	8.5	23.5	48.5	na	8	23	48	na	0.3125	0.520833333
2.3	4/7/14	16:50	3_61	7.5	24	47	na	9	25	49	na	0.338541667	0.489583333
2.3	4/7/14	16:50	3_61	7.5	24	50	na	8.5	24	51	na	0.333333333	0.552083333
2.3	4/7/14	16:50	3_62	6	23	49	na	7.5	23.5	48.5	na	0.34375	0.53125
2.3	4/7/14	16:50	3_62	7	24.5	49	na	7	24	48.5	na	0.359375	0.510416667
2.3	4/7/14	16:50	3_62	8	24.5	49	na	7	23.5	49.5	na	0.34375	0.526041667
2.3	4/7/14	13:30	3_63	8.5	26	49	na	8	25	49.5	na	0.359375	0.494791667
2.3	4/7/14	13:30	3_63	9	25	50	na	9.5	25	50	na	0.328125	0.520833333
2.3	4/7/14	13:30	3_63	9	27	52	e	9	26	52	e	0.364583333	0.53125
2.3	4/7/14	13:30	3_64	7	23.5	47	na	7	23	47	na	0.338541667	0.494791667
2.3	4/7/14	13:30	3_64	7	22	49	na	7.5	22	48.5	na	0.307291667	0.557291667
2.3	4/7/14	13:30	3_64	7	21.5	49	na	7.5	22	49	na	0.302083333	0.567708333
2.3	4/7/14	13:30	3_65	7.5	23	47.5	na	7	23.5	48	na	0.333333333	0.510416667
2.3	4/7/14	13:30	3_65	8.5	25	49	na	7	24	49	na	0.348958333	0.510416667
2.3	4/7/14	13:30	3_65	8	26	51	na	8.5	25	50	na	0.359375	0.520833333
2.3	4/7/14	13:30	3_66	6.5	22	45	na	7.5	23	46	na	0.322916667	0.479166667
2.3	4/7/14	13:30	3_66	7	22	47	na	7	21.5	47	na	0.307291667	0.526041667
2.3	4/7/14	13:30	3_66	7	23	48	na	8	24.5	49	na	0.338541667	0.515625
2.3	4/7/14	15:15	3_68	7	23.5	47.5	na	7.5	23	47	na	0.333333333	0.5
2.3	4/7/14	15:15	3_68	6.5	23	49	na	8	23	48.5	na	0.328125	0.536458333
2.3	4/7/14	15:15	3_68	7	24	49	na	7.5	24	49	na	0.348958333	0.520833333
2.3	4/7/14	15:15	3_69	8	24	49	na	7	25	49	na	0.354166667	0.510416667
2.3	4/7/14	15:15	3_69	8.5	24.5	49	na	8.5	24	49	na	0.328125	0.515625
2.3	4/7/14	15:15	3_69	8	24.5	52	e	7.5	25	51	na	0.354166667	0.557291667
2.3	4/7/14	15:15	3_70	7.5	22	46	na	7	22.5	45.5	na	0.3125	0.489583333
2.3	4/7/14	15:15	3_70	7.5	22.5	46	na	8.5	23.5	46	na	0.3125	0.479166667
2.3	4/7/14	15:15	3_70	8.5	28	46.5	na	8	25	47	na	0.380208333	0.421875
2.3	4/7/14	16:50	3_71	8	23	44	na	8	22	43	na	0.302083333	0.4375
2.3	4/7/14	16:50	3_71	8	21	41.5	na	7.5	22.5	44	na	0.291666667	0.4375
2.3	4/7/14	16:50	3_71	8.5	22	45	na	9	21.5	45	na	0.270833333	0.484375
2.3	4/7/14	16:50	3_72	8	23	49	na	8	24	49.5	na	0.322916667	0.536458333
2.3	4/7/14	16:50	3_72	7	25	50	na	7.5	25	50	na	0.369791667	0.520833333
2.3	4/7/14	16:50	3_72	8.5	24	51	na	8	24	50	na	0.328125	0.552083333
2.3	4/7/14	16:50	3_73	9	25	50	na	10	27	51	na	0.34375	0.510416667
2.3	4/7/14	16:50	3_73	9	26	52	e	8	26.5	52	e	0.369791667	0.536458333
2.3	4/7/14	16:50	3_73	9	26	52	e	9	26	52	e	0.354166667	0.541666667
2.3	4/7/14	16:50	3_74	7	23.5	48	na	8	24	48	na	0.338541667	0.505208333
2.3	4/7/14	16:50	3_74	7.5	24.5	49.5	na	7	24	49	na	0.354166667	0.520833333
2.3	4/7/14	16:50	3_74	7.5	25	49	na	7	25.5	50.5	na	0.375	0.510416667
2.3	4/7/14	16:50	3_75	7	21	46	na	6	22	45.5	na	0.3125	0.505208333
2.3	4/7/14	16:50	3_75	6	22	47	na	7	22	47	na	0.322916667	0.520833333
2.3	4/7/14	16:50	3_75	5.5	22	47	na	6	22	47.5	na	0.338541667	0.526041667
2.3	4/7/14	16:50	Anc_2	7.5	26	51	na	9	26	51	na	0.369791667	0.520833333
2.3	4/7/14	16:50	Anc_2	9	26.5	52	e	9	26	52	e	0.359375	0.536458333
2.3	4/7/14	16:50	Anc_2	10	28	52	e	9	26.5	52	e	0.369791667	0.515625
2.3	4/7/14	13:30	Anc_53	9	25.5	47	na	10.5	24	45.5	na	0.3125	0.447916667
2.3	4/7/14	13:30	Anc_53	8	24	46	na	11	24.5	47	na	0.307291667	0.463541667
2.3	4/7/14	13:30	Anc_53	8	24	47.5	na	10.5	26	48.5	na	0.328125	0.479166667
2.3	4/7/14	13:30	Anc_54	8	23	47	na	9	25	49	na	0.322916667	0.5
2.3	4/7/14	13:30	Anc_54	8	23	49	na	8.5	23.5	50	na	0.3125	0.546875
2.3	4/7/14	13:30	Anc_54	9.5	27.5	52	e	9	26	50	na	0.364583333	0.505208333
2.3	4/7/14	13:30	Anc_55	7	17.5	42	na	6.5	17	41.5	na	0.21875	0.510416667
2.3	4/7/14	13:30	Anc_55	7	18	43	na	7	20	43	na	0.25	0.5
2.3	4/7/14	13:30	Anc_55	6.5	16.5	37.5	na	6.5	18	43.5	na	0.223958333	0.484375
2.3	4/7/14	13:30	Anc_56	7.5	18.5	37.5	na	8	17	35	na	0.208333333	0.385416667
2.3	4/7/14	13:30	Anc_56	7.5	18	39	na	8	16.5	35.5	na	0.197916667	0.416666667
2.3	4/7/14	13:30	Anc_56	8	18.5	39	na	7.5	17	38	na	0.208333333	0.432291667
2.3	4/7/14	13:30	Anc_57	7	19.5	44	na	6.5	15	34	na	0.21875	0.453125
2.3	4/7/14	13:30	Anc_57	5.5	17	38	na	5.5	17	41	na	0.239583333	0.46875
2.3	4/7/14	13:30	Anc_57	8	18	43	na	8	18	42	na	0.208333333	0.510416667
2.3	4/7/14	15:15	Anc_61	8	22	43.5	na	9	20	39	na	0.260416667	0.421875
2.3	4/7/14	15:15	Anc_61	10	23	43.5	na	9.5	20.5	39.5	na	0.25	0.411458333
2.3	4/7/14	15:15	Anc_61	9	22.5	45	na	10	22	47	na	0.265625	0.494791667
2.3	4/7/14	15:15	Anc_62	7.5	21.5	45.5	na	8	22.5	46	na	0.296875	0.494791667
2.3	4/7/14	15:15	Anc_62	8.5	23	49	na	8	23	48	na	0.307291667	0.53125
2.3	4/7/14	15:15	Anc_62	8	23.5	50	na	8	24	48.5	na	0.328125	0.53125
2.3	4/7/14	15:15	Anc_63	8	18	38	na	8	17	35	na	0.197916667	0.395833333
2.3	4/7/14	15:15	Anc_63	7	15.5	26.5	na	7.5	17.5	42	na	0.192708333	0.369791667
2.3	4/7/14	15:15	Anc_63	6.5	16.5	30.5	na	7	22.5	44	na	0.265625	0.369791667
2.3	4/7/14	15:15	Anc_64	7.5	21	43	na	7	21	42	na	0.286458333	0.447916667
2.3	4/7/14	15:15	Anc_64	7	22	44	na	7	21.5	43	na	0.307291667	0.453125
2.3	4/7/14	15:15	Anc_64	8	24	46.5	na	8	22.5	45	na	0.317708333	0.46875
2.3	4/7/14	16:50	Anc_65	8	21.5	42	na	8	22	45	na	0.286458333	0.453125
2.3	4/7/14	16:50	Anc_65	8.5	23.5	46	na	8	22.5	46	na	0.307291667	0.479166667
2.3	4/7/14	16:50	Anc_65	7	23	46	na	10	25.5	47.5	na	0.328125	0.46875
2.3	4/7/14	16:50	Anc_66	6	20	40	na	6.5	20.5	41.5	na	0.291666667	0.427083333
2.3	4/7/14	16:50	Anc_66	7	21	43.5	na	6.5	22	43.5	na	0.307291667	0.458333333
2.3	4/7/14	16:50	Anc_66	6.5	21.5	45.5	na	6.5	22	45	na	0.317708333	0.489583333
2.3	4/7/14	16:50	Anc_67	9	23.5	47.5	na	7.5	22.5	46	na	0.307291667	0.494791667
2.3	4/7/14	16:50	Anc_67	8	22.5	46.5	na	9	24.5	48	na	0.3125	0.494791667
2.3	4/7/14	16:50	Anc_67	9	23	48	na	9	24	48	na	0.302083333	0.510416667
2.3	4/7/14	13:30	Anc_68	10	29	52	e	9	27.5	52	e	0.390625	0.494791667
2.3	4/7/14	13:30	Anc_68	10.5	29	52	e	9.5	29	52	e	0.395833333	0.479166667
2.3	4/7/14	13:30	Anc_68	9.5	26	52	e	9	27	52	e	0.359375	0.53125
2.3	4/7/14	13:30	Anc_69	8.5	20	38	na	8.5	19	34	na	0.229166667	0.34375
2.3	4/7/14	13:30	Anc_69	8.5	22	37.5	na	9	23	40	na	0.286458333	0.338541667
2.3	4/7/14	13:30	Anc_69	8	22	41	na	8	22	40	na	0.291666667	0.385416667
2.3	4/7/14	13:30	Anc_70	8	23	45	na	8	22	45.5	na	0.302083333	0.473958333
2.3	4/7/14	13:30	Anc_70	8	23	49.5	na	8.5	24.5	49	na	0.322916667	0.53125
2.3	4/7/14	13:30	Anc_70	9	23	49.5	na	9.5	24.5	49.5	na	0.302083333	0.536458333
2.3	4/7/14	13:30	Anc_71	9	23.5	47	na	8	22	47	na	0.296875	0.505208333
2.3	4/7/14	13:30	Anc_71	7.5	22.5	47	na	8	23	48	na	0.3125	0.515625
2.3	4/7/14	13:30	Anc_71	8	24.5	50	na	8.5	25	51	na	0.34375	0.536458333
2.3	4/7/14	13:30	Anc_72	7.5	23.5	58.5	na	7.5	23	45.5	na	0.328125	0.598958333
2.3	4/7/14	13:30	Anc_72	7.5	23	47	na	8	24	49	na	0.328125	0.510416667
2.3	4/7/14	13:30	Anc_72	8	24	49.5	na	7.5	23.5	49.5	na	0.333333333	0.536458333
2.3	4/7/14	15:15	Anc_73	7	23	47	na	6.5	22	47.5	na	0.328125	0.515625
2.3	4/7/14	15:15	Anc_73	7	22	48	na	7	22	48	na	0.3125	0.541666667
2.3	4/7/14	15:15	Anc_73	6.5	22.5	48	na	6	22	48.5	na	0.333333333	0.541666667
2.3	4/7/14	15:15	Anc_74	6	22	47	na	7	22.5	48	na	0.328125	0.526041667
2.3	4/7/14	15:15	Anc_74	6.5	22.5	49	na	6.5	22	48.5	na	0.328125	0.552083333
2.3	4/7/14	15:15	Anc_74	7	23.5	50	na	7	23	48.5	na	0.338541667	0.541666667
2.3	4/7/14	15:15	Anc_75	10	24	50	na	8	24.5	50.5	na	0.317708333	0.541666667
2.3	4/7/14	15:15	Anc_75	9.5	25.5	51	na	12	29	52	e	0.34375	0.505208333
2.3	4/7/14	15:15	Anc_75	10	26	52	e	11	29	52	e	0.354166667	0.510416667
2.3	4/7/14	15:15	Anc_76	8	19	39	na	8.5	18.5	36.5	na	0.21875	0.395833333
2.3	4/7/14	15:15	Anc_76	7.5	19.5	41	na	8	18.5	39.5	na	0.234375	0.442708333
2.3	4/7/14	15:15	Anc_76	8	19	40	na	7.5	21	41	na	0.255208333	0.427083333
2.3	4/7/14	16:50	Anc_78	7	24	52	e	7.5	25	51	na	0.359375	0.5625
2.3	4/7/14	16:50	Anc_78	8	24	49.5	na	9	25.5	52	e	0.338541667	0.541666667
2.3	4/7/14	16:50	Anc_78	10	26	52	e	9	28	52	e	0.364583333	0.520833333
2.3	4/7/14	16:50	Anc_79	10	27	49.5	na	9.5	25.5	47.5	na	0.34375	0.463541667
2.3	4/7/14	16:50	Anc_79	10	25	47	na	10	25	48	na	0.3125	0.46875
2.3	4/7/14	16:50	Anc_79	12	28.5	51	na	9.5	27	49	na	0.354166667	0.463541667
2.3	4/7/14	16:50	Anc_80	7	21	46	na	8	22	49	na	0.291666667	0.541666667
2.3	4/7/14	16:50	Anc_80	7	22	47	na	7.5	23.5	49	na	0.322916667	0.526041667
2.3	4/7/14	16:50	Anc_80	7	21	48	na	8	25	50	na	0.322916667	0.541666667
2.4	4/9/14	16:20	1_100	8	25	49	na	8.5	24	49	na	0.338541667	0.510416667
2.4	4/9/14	16:20	1_100	8	25	50	na	8	25	50	na	0.354166667	0.520833333
2.4	4/9/14	16:20	1_100	8	28.5	52	e	9	28	52	e	0.411458333	0.494791667
2.4	4/9/14	11:00	1_76	9.5	28	50.5	na	8	27	51	na	0.390625	0.484375
2.4	4/9/14	11:00	1_76	9	26.5	52	e	9	25.5	51	na	0.354166667	0.53125
2.4	4/9/14	11:00	1_76	9.5	29	52	e	10	29	52	e	0.401041667	0.479166667
2.4	4/9/14	11:00	1_77	10	27	50.5	na	10.5	28.5	51	na	0.364583333	0.479166667
2.4	4/9/14	11:00	1_77	11	29	52	e	8.5	28	52	e	0.390625	0.489583333
2.4	4/9/14	11:00	1_77	11	30	52	e	9.5	30	52	e	0.411458333	0.458333333
2.4	4/9/14	11:00	1_79	9	26	50.5	na	9.5	26	51	na	0.348958333	0.515625
2.4	4/9/14	11:00	1_79	9	26	52	e	9.5	26	51	na	0.348958333	0.53125
2.4	4/9/14	11:00	1_80	8	24.5	51	na	7.5	25	52	e	0.354166667	0.557291667
2.4	4/9/14	11:00	1_80	10.5	29	52	e	8.5	27	52	e	0.385416667	0.5
2.4	4/9/14	11:00	1_80	10	29	52	e	9	28.5	52	e	0.401041667	0.484375
2.4	4/9/14	14:45	1_81	9	26	51	na	9	25	50	na	0.34375	0.520833333
2.4	4/9/14	14:45	1_81	9	28	52	e	9.5	27	52	e	0.380208333	0.510416667
2.4	4/9/14	14:45	1_81	11	30	52	e	11	30.5	52	e	0.401041667	0.453125
2.4	4/9/14	14:45	1_82	9	27.5	52	e	10.5	27.5	50.5	na	0.369791667	0.494791667
2.4	4/9/14	14:45	1_82	9	28	52	e	8.5	27	52	e	0.390625	0.510416667
2.4	4/9/14	14:45	1_82	8.5	27.5	52	e	9	28	52	e	0.395833333	0.505208333
2.4	4/9/14	14:45	1_83	9	27	51	na	9.5	28	51	na	0.380208333	0.489583333
2.4	4/9/14	14:45	1_83	9	27.5	52	e	9	28	52	e	0.390625	0.505208333
2.4	4/9/14	14:45	1_83	8.5	27	52	e	10	28	52	e	0.380208333	0.510416667
2.4	4/9/14	14:45	1_84	7	23	46.5	na	6.5	23	46	na	0.338541667	0.484375
2.4	4/9/14	14:45	1_84	7.5	24.5	48	na	7	25	50	na	0.364583333	0.505208333
2.4	4/9/14	14:45	1_84	9	28	52	e	7	25.5	52	e	0.390625	0.526041667
2.4	4/9/14	16:20	1_85	10	28	52	e	9		52	e	0.09375	0.791666667
2.4	4/9/14	16:20	1_85	9	28	52	e	9	28	52	e	0.395833333	0.5
2.4	4/9/14	16:20	1_85	9.5	31	52	e	9.5	31	52	e	0.447916667	0.4375
2.4	4/9/14	16:20	1_86	8	23.5	49	na	7.5	24	51	na	0.333333333	0.546875
2.4	4/9/14	16:20	1_86	8	26.5	50	na	9.5	28	51	na	0.385416667	0.484375
2.4	4/9/14	16:20	1_86	9.5	28	52	e	9	28.5	52	e	0.395833333	0.494791667
2.4	4/9/14	16:20	1_87	8	23.5	48	na	8	23	48	na	0.317708333	0.515625
2.4	4/9/14	16:20	1_87	9	27.5	51	na	8	27	51	na	0.390625	0.494791667
2.4	4/9/14	16:20	1_87	8.5	28	52	e	9	28	52	e	0.401041667	0.5
2.4	4/9/14	11:00	1_88	8	23	48.5	na	7.5	24	48	na	0.328125	0.515625
2.4	4/9/14	11:00	1_88	8.5	24	49	na	7	23	49	na	0.328125	0.53125
2.4	4/9/14	11:00	1_88	8	26.5	51	na	7	26	51	na	0.390625	0.515625
2.4	4/9/14	11:00	1_89	8.5	25	50.5	na	8.5	25	50.5	na	0.34375	0.53125
2.4	4/9/14	11:00	1_89	9	26	51	na	11.5	28	51	na	0.348958333	0.5
2.4	4/9/14	11:00	1_89	9.5	28	52	e	9.5	28	52	e	0.385416667	0.5
2.4	4/9/14	11:00	1_90	8	24	49	na	8	23.5	49	na	0.328125	0.526041667
2.4	4/9/14	11:00	1_90	7.5	25	50	na	8	25	49.5	na	0.359375	0.515625
2.4	4/9/14	11:00	1_90	8.5	28	52	e	8.5	27	52	e	0.395833333	0.510416667
2.4	4/9/14	11:00	1_91	9	23	46.5	na	9	23	47	na	0.291666667	0.494791667
2.4	4/9/14	11:00	1_91	9	25	47	na	9	25	48.5	na	0.333333333	0.473958333
2.4	4/9/14	11:00	1_91	9.5	25	50	na	9.5	27	51	na	0.34375	0.510416667
2.4	4/9/14	14:45	1_92	10	27	50.5	na	10	25.5	49.5	na	0.338541667	0.494791667
2.4	4/9/14	14:45	1_92	10.5	29.5	52	e	12	30	52	e	0.385416667	0.463541667
2.4	4/9/14	14:45	1_92	10	28.5	52	e	10.5	39	52	e	0.489583333	0.380208333
2.4	4/9/14	14:45	1_93	8.5	26	46.5	na	9	25.5	46	na	0.354166667	0.427083333
2.4	4/9/14	14:45	1_93	8.5	26	48	na	10	26	47.5	na	0.348958333	0.453125
2.4	4/9/14	14:45	1_93	10	25	47.5	na	9	26	48	na	0.333333333	0.463541667
2.4	4/9/14	14:45	1_94	9.5	25	50	na	9	26	49.5	na	0.338541667	0.505208333
2.4	4/9/14	14:45	1_94	9	26	50	na	9	27	50.5	na	0.364583333	0.494791667
2.4	4/9/14	14:45	1_94	8.5	25	50	na	9	26	52	e	0.348958333	0.53125
2.4	4/9/14	14:45	1_95	8	23.5	48	na	7.5	23.5	48	na	0.328125	0.510416667
2.4	4/9/14	14:45	1_95	8	24	47.5	na	8.5	25	49	na	0.338541667	0.494791667
2.4	4/9/14	14:45	1_95	7.5	26	50.5	na	8	26	50	na	0.380208333	0.505208333
2.4	4/9/14	16:20	1_96	7.5	25.5	50.5	na	9	27	50	na	0.375	0.5
2.4	4/9/14	16:20	1_96	8.5	27	50.5	na	8.5	26	50.5	na	0.375	0.5
2.4	4/9/14	16:20	1_96	9	29	52	e	10	29	52	e	0.40625	0.479166667
2.4	4/9/14	16:20	1_97	9	27	50	na	9	26.5	50.5	na	0.369791667	0.489583333
2.4	4/9/14	16:20	1_97	11	30.5	52	e	10	31	52	e	0.421875	0.442708333
2.4	4/9/14	16:20	1_97	12	33	52	e	9.5	30	52	e	0.432291667	0.427083333
2.4	4/9/14	16:20	1_98	8.5	24	50	na	8	25.5	49.5	na	0.34375	0.520833333
2.4	4/9/14	16:20	1_98	9.5	29	52	e	10	30	52	e	0.411458333	0.46875
2.4	4/9/14	16:20	1_98	9	28.5	52	e	9	28	52	e	0.401041667	0.494791667
2.4	4/9/14	16:20	1_99	9	27.5	50.5	na	9	26.5	50.5	na	0.375	0.489583333
2.4	4/9/14	16:20	1_99	11	31.5	52	e	10	31	52	e	0.432291667	0.432291667
2.4	4/9/14	16:20	1_99	10	30	52	e	11	29.5	52	e	0.401041667	0.463541667
2.4	4/9/14	16:20	2_100	9	27.5	49.5	na	9.5	26.5	49	na	0.369791667	0.463541667
2.4	4/9/14	16:20	2_100	9	27	50.5	na	9	27	50.5	na	0.375	0.489583333
2.4	4/9/14	16:20	2_100	10.5	30.5	52	e	10.5	31	52	e	0.421875	0.442708333
2.4	4/9/14	11:00	2_76	7.5	25	49	na	7	25	50	na	0.369791667	0.510416667
2.4	4/9/14	11:00	2_76	8	24.5	51	na	6.5	24.5	52	e	0.359375	0.5625
2.4	4/9/14	11:00	2_76	7.5	27	52	e	8	28.5	52	e	0.416666667	0.505208333
2.4	4/9/14	11:00	2_77	9.5	26	51	na	9	25.5	49.5	na	0.34375	0.510416667
2.4	4/9/14	11:00	2_77	8.5	28	52	e	10	28	52	e	0.390625	0.5
2.4	4/9/14	11:00	2_77	10	27	52	e	9.5	25.5	52	e	0.34375	0.536458333
2.4	4/9/14	11:00	2_78	6.5	21.5	46	na	7	22.5	46.5	na	0.317708333	0.505208333
2.4	4/9/14	11:00	2_78	8.5	21	46	na	7	23	47	na	0.296875	0.510416667
2.4	4/9/14	11:00	2_78	8	25.5	51	na	8.5	25.5	50.5	na	0.359375	0.526041667
2.4	4/9/14	11:00	2_79	8	24	49	na	8	24	48.5	na	0.333333333	0.515625
2.4	4/9/14	11:00	2_79	8	24	49.5	na	8.5	25	49	na	0.338541667	0.515625
2.4	4/9/14	11:00	2_79	8.5	28	52	e	9.5	27.5	52	e	0.390625	0.505208333
2.4	4/9/14	11:00	2_80	7.5	22.5	48	na	7	22	47	na	0.3125	0.526041667
2.4	4/9/14	11:00	2_80	7	25	50	na	8	26	51	na	0.375	0.520833333
2.4	4/9/14	11:00	2_80	8.5	26	52	e	6.5	24	52	e	0.364583333	0.5625
2.4	4/9/14	14:45	2_81	8	24	49	na	8.5	23.5	50	na	0.322916667	0.536458333
2.4	4/9/14	14:45	2_81	9.5	26	52	e	8	26	52	e	0.359375	0.541666667
2.4	4/9/14	14:45	2_81	9	26	52	e	10	26.5	52	e	0.348958333	0.536458333
2.4	4/9/14	14:45	2_82	8	26.5	52	e	8	26	51	na	0.380208333	0.526041667
2.4	4/9/14	14:45	2_82	10	28	50	na	10	28	52	e	0.375	0.479166667
2.4	4/9/14	14:45	2_82	9.5	28.5	52	e	9	28	52	e	0.395833333	0.494791667
2.4	4/9/14	14:45	2_83	9.5	25	45	na	9.5	24	45	na	0.3125	0.427083333
2.4	4/9/14	14:45	2_83	9	25	46	na	10.5	25	45.5	na	0.317708333	0.432291667
2.4	4/9/14	14:45	2_83	11.5	25	46.5	na	10	25	46	na	0.296875	0.442708333
2.4	4/9/14	16:20	2_84	13	34	52	e	13.5	35	52	e	0.442708333	0.364583333
2.4	4/9/14	16:20	2_84	10.5	30.5	52	e	12	32	52	e	0.416666667	0.432291667
2.4	4/9/14	16:20	2_84	11	29.5	52	e	11	29	52	e	0.380208333	0.473958333
2.4	4/9/14	16:20	2_85	8	26	49	na	8.5	25.5	49	na	0.364583333	0.484375
2.4	4/9/14	16:20	2_85	11	30.5	52	e	10	27.5	52	e	0.385416667	0.479166667
2.4	4/9/14	16:20	2_85	9.5	28.5	52	e	9	28	52	e	0.395833333	0.494791667
2.4	4/9/14	16:20	2_86	9	26.5	50.5	na	9	26.5	49.5	na	0.364583333	0.489583333
2.4	4/9/14	16:20	2_86	10.5	30	52	e	10	30	52	e	0.411458333	0.458333333
2.4	4/9/14	16:20	2_86	10	31.5	52	e	10.5	30.5	52	e	0.432291667	0.4375
2.4	4/9/14	16:20	2_87	11	29	52	e	10	27	8	na	0.364583333	0.041666667
2.4	4/9/14	16:20	2_87	8.5	24	48.5	na	9	24	48	na	0.317708333	0.505208333
2.4	4/9/14	16:20	2_87	10	30	52	e	9.5	30	52	e	0.421875	0.458333333
2.4	4/9/14	11:00	2_88	8.5	25	48	na	8	25	50	na	0.348958333	0.5
2.4	4/9/14	11:00	2_88	7.5	25	50	na	8.5	25	50	na	0.354166667	0.520833333
2.4	4/9/14	11:00	2_88	8	27	50.5	na	9	26.5	52	e	0.380208333	0.510416667
2.4	4/9/14	11:00	2_89	12	31	52	e	10	29	52	e	0.395833333	0.458333333
2.4	4/9/14	11:00	2_89	9	27	52	e	9	26	52	e	0.364583333	0.53125
2.4	4/9/14	11:00	2_89	10.5	27	52	e	11	28.5	52	e	0.354166667	0.505208333
2.4	4/9/14	11:00	2_90	8	21.5	44	na	8	21	44	na	0.276041667	0.473958333
2.4	4/9/14	11:00	2_90	8.5	24	47.5	na	8	23	46.5	na	0.317708333	0.489583333
2.4	4/9/14	11:00	2_90	9	25.5	51	na	8.5	24.5	51	na	0.338541667	0.541666667
2.4	4/9/14	11:00	2_91	7	24	50	na	7.5	24	50	na	0.348958333	0.541666667
2.4	4/9/14	11:00	2_91	8	25	51	na	8	24.5	51	na	0.348958333	0.546875
2.4	4/9/14	11:00	2_91	7.5	25.5	52	e	9	27	52	e	0.375	0.536458333
2.4	4/9/14	14:45	2_92	10	29	52	e	10.5	29	52	e	0.390625	0.479166667
2.4	4/9/14	14:45	2_92	10	26.5	52	e	9	26	52	e	0.348958333	0.536458333
2.4	4/9/14	14:45	2_92	9	29	52	e	10	29.5	52	e	0.411458333	0.473958333
2.4	4/9/14	14:45	2_93	11	30.5	52	e	11.5	30.5	52	e	0.401041667	0.447916667
2.4	4/9/14	14:45	2_93	12	32	52	e	11.5	32	52	e	0.421875	0.416666667
2.4	4/9/14	14:45	2_93	12	31.5	52	e	10.5	30.5	52	e	0.411458333	0.4375
2.4	4/9/14	14:45	2_94	11.5	29.5	52	e	10	28	50.5	na	0.375	0.46875
2.4	4/9/14	14:45	2_94	11.5	29	52	e	10.5	28.5	52	e	0.369791667	0.484375
2.4	4/9/14	14:45	2_94	9.5	27.5	52	e	10	28	52	e	0.375	0.505208333
2.4	4/9/14	14:45	2_95	8.5	24	48.5	na	8	23	48.5	na	0.317708333	0.520833333
2.4	4/9/14	14:45	2_95	8.5	24.5	49	na	8	23.5	48.5	na	0.328125	0.515625
2.4	4/9/14	14:45	2_95	10	28	52	e	9	28	52	e	0.385416667	0.5
2.4	4/9/14	16:20	2_96	10	28.5	52	e	10.5	28.5	52	e	0.380208333	0.489583333
2.4	4/9/14	16:20	2_96	10	28	52	e	10.5	28.5	52	e	0.375	0.494791667
2.4	4/9/14	16:20	2_96	12	32	52	e	11.5	32	52	e	0.421875	0.416666667
2.4	4/9/14	16:20	2_97	8	25	47.5	na	9.5	25.5	48	na	0.34375	0.46875
2.4	4/9/14	16:20	2_97	10	29	52	e	11	31	52	e	0.40625	0.458333333
2.4	4/9/14	16:20	2_97	14.5	34.5	52	e	15	34.5	52	e	0.411458333	0.364583333
2.4	4/9/14	16:20	2_98	8.5	25.5	50	na	8	26	49.5	na	0.364583333	0.5
2.4	4/9/14	16:20	2_98	9	30.5	52	e	9	29.5	52	e	0.4375	0.458333333
2.4	4/9/14	16:20	2_98	10	29	52	e	9	28	52	e	0.395833333	0.489583333
2.4	4/9/14	16:20	2_99	9.5	26	50	na	9	26	49	na	0.348958333	0.489583333
2.4	4/9/14	16:20	2_99	11	29	50.5	na	11	30	51	na	0.385416667	0.442708334
2.4	4/9/14	16:20	2_99	10	29	52	e	10.5	29	52	e	0.390625	0.479166667
2.4	4/9/14	16:20	3_100	8.5	25	51	na	8.5	24	50	na	0.333333333	0.541666667
2.4	4/9/14	16:20	3_100	8.5	27	52	e	8.5	27	52	e	0.385416667	0.520833333
2.4	4/9/14	16:20	3_100	9	28	52	e	10	29	52	e	0.395833333	0.489583333
2.4	4/9/14	11:00	3_76	8	19	39	na	8.5	20.5	40	na	0.239583333	0.411458333
2.4	4/9/14	11:00	3_76	7	20	41	na	8	21	41	na	0.270833333	0.427083333
2.4	4/9/14	11:00	3_76	7.5	22	44	na	7.5	21.5	42	na	0.296875	0.442708333
2.4	4/9/14	11:00	3_77	7.5	22.5	47	na	7	22	47	na	0.3125	0.515625
2.4	4/9/14	11:00	3_77	7.5	22.5	48	na	6.5	22	48	na	0.317708333	0.536458333
2.4	4/9/14	11:00	3_77	8	25.5	52	e	6.5	24	52	e	0.364583333	0.567708333
2.4	4/9/14	11:00	3_78	7	21.5	44.5	na	8	22.5	45	na	0.302083333	0.473958333
2.4	4/9/14	11:00	3_78	6.5	23.5	47	na	7	22.5	47	na	0.338541667	0.5
2.4	4/9/14	11:00	3_78	8	24.5	51	na	7	24	50	na	0.348958333	0.546875
2.4	4/9/14	11:00	3_79	9	25	49	na	9	25	49	na	0.333333333	0.5
2.4	4/9/14	11:00	3_79	9.5	27	50.5	na	9	26	50	na	0.359375	0.494791667
2.4	4/9/14	11:00	3_79	9	26.5	52	e	10	28	52	e	0.369791667	0.515625
2.4	4/9/14	11:00	3_80	6.5	22.5	47.5	na	7.5	23	48	na	0.328125	0.520833333
2.4	4/9/14	11:00	3_80	7	25	49	na	7	25.5	49	na	0.380208333	0.494791667
2.4	4/9/14	11:00	3_80	7	25	50	na	7	25	50.5	na	0.375	0.526041667
2.4	4/9/14	14:45	3_81	9	26	52	e	10.5	27	52	e	0.348958333	0.53125
2.4	4/9/14	14:45	3_81	10.5	30	52	e	10.5	31	52	e	0.416666667	0.447916667
2.4	4/9/14	14:45	3_81	11	31.5	52	e	9.5	31	52	e	0.4375	0.432291667
2.4	4/9/14	14:45	3_82	9.5	29	52	e	9.5	29.5	52	e	0.411458333	0.473958333
2.4	4/9/14	14:45	3_82	9.5	28	52	e	9	27.5	52	e	0.385416667	0.505208333
2.4	4/9/14	14:45	3_82	11	28	52	e	11	28	52	e	0.354166667	0.5
2.4	4/9/14	14:45	3_83	9	25.5	50	na	9.5	26	51	na	0.34375	0.515625
2.4	4/9/14	14:45	3_83	10.5	27.5	52	e	11	28.5	52	e	0.359375	0.5
2.4	4/9/14	14:45	3_83	10	28	52	e	10	28	52	e	0.375	0.5
2.4	4/9/14	16:20	3_84	7	23	48	na	8	24.5	50	na	0.338541667	0.526041667
2.4	4/9/14	16:20	3_84	10	25.5	50.5	na	7	25	50.5	na	0.348958333	0.526041667
2.4	4/9/14	16:20	3_84	9	28	52	e	9	28	52	e	0.395833333	0.5
2.4	4/9/14	16:20	3_85	7	23	48	na	8.5	25	49	na	0.338541667	0.510416667
2.4	4/9/14	16:20	3_85	9	29	52	e	9	28	52	e	0.40625	0.489583333
2.4	4/9/14	16:20	3_85	10	27	52	e	9.5	28	52	e	0.369791667	0.510416667
2.4	4/9/14	16:20	3_86	9	25	49	na	8	26	48.5	na	0.354166667	0.484375
2.4	4/9/14	16:20	3_86	9.5	28	51	na	10	29	52	e	0.390625	0.479166667
2.4	4/9/14	16:20	3_86	10	28	52	e	9	28.5	52	e	0.390625	0.494791667
2.4	4/9/14	16:20	3_87	8.5	25.5	50.5	na	9	26	50.5	na	0.354166667	0.515625
2.4	4/9/14	16:20	3_87	9	26	51	na	8.5	25	51	na	0.348958333	0.53125
2.4	4/9/14	16:20	3_87	9.5	27	52	e	9	27	52	e	0.369791667	0.520833333
2.4	4/9/14	11:00	3_88	6.5	20	43	na	6.5	22	45	na	0.302083333	0.479166667
2.4	4/9/14	11:00	3_88	7	21	46	na	8	21	45	na	0.28125	0.510416667
2.4	4/9/14	11:00	3_88	6	22	47	na	7	23	49	na	0.333333333	0.53125
2.4	4/9/14	11:00	3_89	9	26	49	na	8	25	48	na	0.354166667	0.479166667
2.4	4/9/14	11:00	3_89	8	24.5	48	na	8.5	25.5	49	na	0.348958333	0.489583333
2.4	4/9/14	11:00	3_89	9.5	27.5	50.5	na	9	28	50.5	na	0.385416667	0.473958333
2.4	4/9/14	11:00	3_90	9	24.5	49	na	9	25	49	na	0.328125	0.505208333
2.4	4/9/14	11:00	3_90	8	24.5	49	na	10	27	49.5	na	0.348958333	0.489583333
2.4	4/9/14	11:00	3_90	9	27	52	e	9	27	52	e	0.375	0.520833333
2.4	4/9/14	11:00	3_91	8	24	48.5	na	6.5	23.5	49	na	0.34375	0.520833333
2.4	4/9/14	11:00	3_91	7.5	25	49	na	7.5	24.5	50	na	0.359375	0.515625
2.4	4/9/14	11:00	3_91	8	25.5	50.5	na	8.5	26.5	50.5	na	0.369791667	0.510416667
2.4	4/9/14	14:45	3_92	9	27	52	e	9	27	52	e	0.375	0.520833333
2.4	4/9/14	14:45	3_92	10	33	52	e	10	33	52	e	0.479166667	0.395833333
2.4	4/9/14	14:45	3_92	10	31	52	e	9	30	52	e	0.4375	0.447916667
2.4	4/9/14	14:45	3_93	7	22	45	na	7	23	45	na	0.322916667	0.46875
2.4	4/9/14	14:45	3_93	7.5	22.5	46	na	7.5	22	46	na	0.307291667	0.494791667
2.4	4/9/14	14:45	3_93	6.5	22	46	na	7	21.5	46.5	na	0.3125	0.510416667
2.4	4/9/14	14:45	3_94	7	23	45	na	8	23	48.5	na	0.322916667	0.494791667
2.4	4/9/14	14:45	3_94	8.5	24	50	na	7.5	23.5	48.5	na	0.328125	0.53125
2.4	4/9/14	14:45	3_94	7.5	23.5	49	na	8	23	50	na	0.322916667	0.546875
2.4	4/9/14	14:45	3_95	7.5	19	37.5	na	7	19	34	na	0.244791667	0.348958333
2.4	4/9/14	14:45	3_95	8	20	41	na	8	21	43.5	na	0.260416667	0.453125
2.4	4/9/14	14:45	3_95	8	22	44	na	8	21	44	na	0.28125	0.46875
2.4	4/9/14	16:20	3_96	10	27	52	e	10	28	51	na	0.364583333	0.5
2.4	4/9/14	16:20	3_96	10	27.5	50	na	12.5	29	51.5	na	0.354166667	0.46875
2.4	4/9/14	16:20	3_96	12	32.5	52	e	10.5	31	52	e	0.427083333	0.421875
2.4	4/9/14	16:20	3_97	9	26.5	50	na	10.5	27	50	na	0.354166667	0.484375
2.4	4/9/14	16:20	3_97	10	30	52	e	10	29	52	e	0.40625	0.46875
2.4	4/9/14	16:20	3_97	11	30.5	52	e	11	30.5	52	e	0.40625	0.447916667
2.4	4/9/14	16:20	3_99	11	30	52	e	11	31	52	e	0.40625	0.447916667
2.4	4/9/14	16:20	3_99	12	31.5	52	e	10.5	31	52	e	0.416666667	0.432291667
2.4	4/9/14	16:20	3_99	10	27	52	e	11	28	52	e	0.354166667	0.510416667
2.4	4/9/14	14:45	Anc_100	8	21	43	na	8	21	44.5	na	0.270833333	0.473958333
2.4	4/9/14	14:45	Anc_100	9	24	46.5	na	9	24.5	48	na	0.317708333	0.479166667
2.4	4/9/14	14:45	Anc_100	9	26	49	na	9	26	49.5	na	0.354166667	0.484375
2.4	4/9/14	16:20	Anc_101	9.5	26	49.5	na	8.5	26.5	49.5	na	0.359375	0.484375
2.4	4/9/14	16:20	Anc_101	9.5	26	50.5	na	9.5	26.5	50.5	na	0.348958333	0.505208333
2.4	4/9/14	16:20	Anc_101	11	30.5	52	e	11	30.5	52	e	0.40625	0.447916667
2.4	4/9/14	16:20	Anc_102	8	21	48	na	9.5	23.5	48	na	0.28125	0.536458333
2.4	4/9/14	16:20	Anc_102	9	25	52	e	10	30.5	52	e	0.380208333	0.505208333
2.4	4/9/14	16:20	Anc_102	8.5	27	52	e	9	27	52	e	0.380208333	0.520833333
2.4	4/9/14	16:20	Anc_104	8	25	49	na	8	25.5	49.5	na	0.359375	0.5
2.4	4/9/14	16:20	Anc_104	10	29	52	e	10	30	52	e	0.40625	0.46875
2.4	4/9/14	16:20	Anc_104	10	32	52	e	9.5	32	52	e	0.463541667	0.416666667
2.4	4/9/14	16:20	Anc_105	8	20	38	na	8.5	17	30	na	0.213541667	0.322916667
2.4	4/9/14	16:20	Anc_105	11.5	24	45	na	10	23.5	40.5	na	0.270833333	0.395833333
2.4	4/9/14	16:20	Anc_105	9	24	46	na	9	21	44	na	0.28125	0.46875
2.4	4/9/14	16:20	Anc_2	8.5	26	50	na	8.5	25.5	49	na	0.359375	0.494791667
2.4	4/9/14	16:20	Anc_2	8	26	49	na	9	25.5	49.5	na	0.359375	0.489583333
2.4	4/9/14	16:20	Anc_2	9	28.5	52	e	10	28.5	52	e	0.395833333	0.489583333
2.4	4/9/14	11:00	Anc_81	6.5	18	41	na	7.5	20	46	na	0.25	0.510416667
2.4	4/9/14	11:00	Anc_81	6.5	19	42.5	na	7	20	46	na	0.265625	0.515625
2.4	4/9/14	11:00	Anc_81	7	23	48.5	na	7.5	24	49	na	0.338541667	0.526041667
2.4	4/9/14	11:00	Anc_82	9	25	46.5	na	9	23	45.5	na	0.3125	0.458333333
2.4	4/9/14	11:00	Anc_82	8.5	21.5	44	na	9.5	23	47	na	0.276041667	0.484375
2.4	4/9/14	11:00	Anc_82	8	24	48	na	8	24	49.5	na	0.333333333	0.515625
2.4	4/9/14	11:00	Anc_83	8	24	49	na	9	24	49	na	0.322916667	0.520833333
2.4	4/9/14	11:00	Anc_83	7.5	22	48.5	na	8.5	24	50	na	0.3125	0.546875
2.4	4/9/14	11:00	Anc_83	8.5	28	52	e	8	27	52	e	0.401041667	0.510416667
2.4	4/9/14	11:00	Anc_84	8.5	22	44	na	8	21	44.5	na	0.276041667	0.473958333
2.4	4/9/14	11:00	Anc_84	7	24	48	na	8.5	25.5	50	na	0.354166667	0.505208333
2.4	4/9/14	11:00	Anc_84	9	26	51	na	9	27	51	na	0.364583333	0.510416667
2.4	4/9/14	11:00	Anc_85	8.5	22.5	44	na	8.5	24	46	na	0.307291667	0.453125
2.4	4/9/14	11:00	Anc_85	8.5	25.5	49	na	9	25.5	49	na	0.348958333	0.489583333
2.4	4/9/14	11:00	Anc_85	8	25.5	49.5	na	10	26	49	na	0.348958333	0.489583333
2.4	4/9/14	11:00	Anc_86	9	33.5	52	e	10.5	32	52	e	0.479166667	0.401041667
2.4	4/9/14	11:00	Anc_86	10	27	52	e	8	26	52	e	0.364583333	0.53125
2.4	4/9/14	11:00	Anc_86	9	31	52	e	11	31	52	e	0.4375	0.4375
2.4	4/9/14	14:45	Anc_87	10	34	52	e	9	32	52	e	0.489583333	0.395833333
2.4	4/9/14	14:45	Anc_87	10.5	33	52	e	10	34	52	e	0.484375	0.385416667
2.4	4/9/14	14:45	Anc_87	10	33.5	52	e	11	35	52	e	0.494791667	0.369791667
2.4	4/9/14	14:45	Anc_88	10	26	50.5	na	9.5	26	50	na	0.338541667	0.505208333
2.4	4/9/14	14:45	Anc_88	9	24.5	49.5	na	9.5	26	51	na	0.333333333	0.520833333
2.4	4/9/14	14:45	Anc_88	10	28	52	e	10	27.5	52	e	0.369791667	0.505208333
2.4	4/9/14	14:45	Anc_89	9	19	32.5	na	8.5	19	33.5	na	0.213541667	0.291666667
2.4	4/9/14	14:45	Anc_89	8	19	32.5	na	9	20	38	na	0.229166667	0.328125
2.4	4/9/14	14:45	Anc_89	9.5	21.5	42	na	9	22	40.5	na	0.260416667	0.40625
2.4	4/9/14	16:20	Anc_90	9	24	48	na	9	24	47	na	0.3125	0.489583333
2.4	4/9/14	16:20	Anc_90	7.5	25	47	na	10	25	47.5	na	0.338541667	0.463541667
2.4	4/9/14	16:20	Anc_90	10	29	52	e	9	28.5	52	e	0.401041667	0.484375
2.4	4/9/14	16:20	Anc_92	9	25	50	na	8	24	49	na	0.333333333	0.520833333
2.4	4/9/14	16:20	Anc_92	12	31	52	e	11	30	52	e	0.395833333	0.447916667
2.4	4/9/14	16:20	Anc_92	10.5	33	52	e	12	33	52	e	0.453125	0.395833333
2.4	4/9/14	11:00	Anc_93	7.5	23.5	48	na	7.5	23	46	na	0.328125	0.494791667
2.4	4/9/14	11:00	Anc_93	7	25	50	na	7	24	48	na	0.364583333	0.510416667
2.4	4/9/14	11:00	Anc_93	7.5	24	52	e	8	26	52	e	0.359375	0.5625
2.4	4/9/14	11:00	Anc_94	11	24.5	38.5	na	10.5	23.5	37	na	0.276041667	0.286458333
2.4	4/9/14	11:00	Anc_94	11.5	26	41.5	na	12	25	42	na	0.286458333	0.338541667
2.4	4/9/14	11:00	Anc_94	11	25	42.5	na	12	25	43.5	na	0.28125	0.375
2.4	4/9/14	11:00	Anc_95	8	22	45	na	7.5	24	47	na	0.317708333	0.479166667
2.4	4/9/14	11:00	Anc_95	8.5	26.5	48	na	8	23.5	49	na	0.348958333	0.489583333
2.4	4/9/14	11:00	Anc_95	8	26	52	e	10	29	52	e	0.385416667	0.510416667
2.4	4/9/14	11:00	Anc_96	9.5	25.5	49	na	9	24	48	na	0.322916667	0.494791667
2.4	4/9/14	11:00	Anc_96	10.5	26	50	na	9	26	49.5	na	0.338541667	0.494791667
2.4	4/9/14	11:00	Anc_96	10	26.5	52	e	10	27	52	e	0.348958333	0.526041667
2.4	4/9/14	14:45	Anc_97	10.5	36	52	e	10	35	52	e	0.526041667	0.34375
2.4	4/9/14	14:45	Anc_97	8	30	52	e	8.5	29.5	52	e	0.447916667	0.463541667
2.4	4/9/14	14:45	Anc_97	10	33	52	e	8	31	52	e	0.479166667	0.416666667
2.4	4/9/14	14:45	Anc_98	9	35.5	52	e	10	35	52	e	0.536458333	0.348958333
2.4	4/9/14	14:45	Anc_98	9.5	34	52	e	9	34	52	e	0.515625	0.375
2.4	4/9/14	14:45	Anc_98	9.5	29	52	e	9	30	52	e	0.421875	0.46875
2.4	4/9/14	14:45	Anc_99	9	26	49	na	9	25	48	na	0.34375	0.479166667
2.4	4/9/14	14:45	Anc_99	8.5	25.5	48	na	9	26	49	na	0.354166667	0.473958333
2.4	4/9/14	14:45	Anc_99	9.5	28	49.5	na	9	25	49	na	0.359375	0.473958333
