# Supplementary material for: Asexual reproduction and growth rate: independent and plastic life history traits in Neurospora crassa
Source: ISME J. 2018 Nov 9;13(3):780–8. doi: 10.1038/s41396-018-0294-7 (PMC6462030; doi:10.1038/s41396-018-0294-7)
Supplement: Supplementary file 6 — Supplemental Data [file 41396_2018_294_MOESM6_ESM.gz › Supplemental_data_Anderson_et_al/Ncrassa_genepop_clones.txt]

Stacks version 1.34; Genepop version 4.1.3; July 20, 2016
6_13,6_44,9_52,9_72,9_92,9_108,9_109,20_112,23_25,29_14,29_17,29_21,29_25,29_26,29_32,29_48,29_70,29_72,29_94,29_96,29_102,29_108,29_114,33_14,33_41,33_54,33_64,33_96,39_56,39_81,44_19,44_58,44_76,44_100,45_107,47_45,47_56,47_67,47_73,47_81,47_111,54_12,59_70,59_94,68_84,70_7,70_8,70_13,70_22,70_73,72_78,72_101,75_28,75_88,75_108,75_109,80_17,80_18,80_60,80_89,80_92,80_115,104_22,104_73,117_17,135_24,135_39,135_60,135_66,135_106,135_108,137_5,137_29,137_50,139_68,140_35,157_10,157_12,157_75,157_80,157_85,163_38,163_47,163_50,163_65,163_66,163_72,163_77,163_88,163_101,163_102,167_6,167_7,167_13,167_28,167_53,167_63,167_113,192_78,192_107,192_108,196_72,196_75,196_105,197_42,197_60,197_107,197_114,198_12,198_45,198_78,208_45,208_50,208_78,208_82,208_94,214_11,214_26,214_34,214_50,214_55,214_96,214_102,220_111,220_114,223_79,234_21,234_25,234_32,234_34,234_38,234_56,234_59,234_87,234_94,237_17,237_44,237_106,237_113,242_71,242_76,249_5,252_14,252_29,255_68,256_26,256_30,256_44,256_56,256_62,256_68,256_97,256_104,256_106,256_112,256_113,258_10,258_16,258_56,260_54,260_76,260_78,260_81,270_24,270_48,270_50,270_51,270_53,270_54,270_56,270_57,270_59,270_102,275_10,275_56,275_80,276_7,276_31,283_41,283_85,283_107,287_59,290_48,290_95,291_31,291_34,291_38,291_87,295_18,295_30,295_90,295_103,297_16,297_44,297_47,297_55,297_56,297_59,297_83,297_98,297_115,298_40,299_23,299_98,315_33,317_11,317_61,317_62,317_76,327_11,328_19,329_14,329_23,329_37,329_59,330_19,330_43,330_44,330_57,330_67,330_80,330_108,331_5,331_19,331_44,331_65,331_72,331_93,331_112,348_55,348_82,348_95,348_113,349_26,349_88,349_98,351_44,351_53,351_55,351_60,351_89,352_8,352_34,353_85,361_42,361_72,361_114,363_19,363_78,363_99,364_66,366_83,368_85,369_107,369_108,372_67,378_27,378_30,378_70,379_24,379_68,379_85,379_107,379_111,380_11,380_82,380_83,380_84,383_70,403_13,403_58,403_59,403_66,410_98,413_111,420_80,421_82,421_110,423_17,423_27,423_34,423_46,423_56,423_57,423_80,423_90,423_111,434_24,434_34,434_40,434_49,434_70,434_76,435_34,435_36,435_40,435_86,435_110,440_34,462_37,462_38,462_50,462_60,462_64,462_76,462_84,465_45,465_53,465_65,465_69,465_79,465_91,465_92,475_14,475_33,475_79,475_112,476_51,476_105,479_63,483_17,483_89,483_101,487_22,487_63,487_82,487_87,487_98,487_105,501_15,501_101,501_103,505_74,505_75,506_27,522_32,522_63,524_85,529_5,529_56,529_79,529_105,532_11,532_52,536_78,541_35,541_36,543_63,543_69,543_72,543_89,543_108,543_114,544_91,544_92,544_108,550_13,554_41,554_53,558_62,558_77,558_99,561_40,561_87,575_32,575_37,578_69,578_94,578_111,584_31,597_15,597_46,597_83,598_11,598_26,598_29,598_38,598_68,598_95,598_100,598_101,599_99,605_18,605_30,605_53,605_57,605_74,611_53,611_101,614_8,614_10,614_44,614_69,614_71,614_78,622_27,622_83,626_30,626_90,626_113,627_65,627_71,630_60,646_9,646_23,646_69,646_75,646_113,648_46,648_75,648_98,648_108,650_29,650_60,650_84,651_66,651_77,651_80,652_65,652_97,653_90,653_91,657_8,657_65,666_46,667_5,669_28,669_97,670_91,672_52,690_9,690_20,690_99,691_13,691_41,691_109,692_21,702_58,713_16,713_56,714_32,716_11,716_47,716_107,716_113,716_115,727_50,727_77,727_81,727_87,727_89,730_118,738_87,738_90,740_41,740_45,743_64,743_66,743_72,743_74,744_10,744_55,747_12,747_15,747_24,747_28,747_37,747_40,747_46,747_54,747_72,747_79,747_93,747_100,765_13,765_48,765_82,765_85,765_88,765_93,771_100,779_113,781_70,781_106,781_111,790_22,790_30,790_51,790_53,790_56,790_62,790_78,790_80,790_99,790_111,791_11,791_28,791_40,792_31,792_46,792_52,792_61,792_76,792_88,792_91,792_94,792_98,792_105,792_108,794_14,794_22,794_30,794_34,794_36,794_42,794_44,794_45,794_67,794_68,794_69,794_70,794_73,794_74,794_75,794_76,794_84,794_95,794_102,804_16,805_58,805_97,807_11,813_73,813_95,814_67,818_25,818_72,818_75,818_105,822_9,822_23,822_100,822_107,834_79,844_106,845_110,848_82,854_19,854_22,854_23,854_25,854_26,854_56,854_75,854_92,854_107,857_42,857_88,857_111,871_31,871_83,872_61,872_95,872_97,875_81,875_97,880_92,887_28,887_32,887_48,887_104,890_78,890_89,898_35,898_44,898_67,898_72,898_79,899_102,925_50,925_86,925_90,925_100,927_79,929_28,929_91,930_83,930_98,930_107,932_10,934_13,934_95,934_110,935_89,935_109,935_112,936_67,944_25,945_31,945_56,945_78,945_104,946_89,956_60,956_75,967_112,974_12,974_72,987_40,996_41,996_48,998_23,998_77,1003_20,1003_22,1003_103,1003_108,1003_109,1013_20,1013_35,1013_36,1013_92,1013_98,1014_10,1014_21,1014_37,1014_49,1015_86,1023_103,1031_80,1032_40,1032_59,1035_44,1053_90,1060_14,1060_41,1060_105,1060_109,1062_43,1062_62,1062_66,1062_73,1062_89,1062_90,1068_29,1068_77,1071_31,1071_98,1074_33,1074_51,1074_73,1074_110,1074_114,1076_18,1076_21,1076_22,1076_82,1077_40,1077_55,1077_73,1077_77,1077_109,1085_40,1085_59,1085_96,1085_98,1086_45,1092_10,1092_15,1092_26,1092_28,1092_44,1092_71,1092_73,1092_77,1092_84,1092_88,1092_92,1092_101,1093_9,1093_24,1093_105,1094_19,1095_7,1095_43,1095_49,1095_61,1095_100,1095_115,1099_40,1099_71,1099_92,1101_31,1101_41,1102_27,1102_48,1102_79,1110_61,1112_28,1112_56,1112_82,1114_18,1114_74,1114_78,1114_79,1126_19,1126_42,1126_113,1130_43,1130_91,1130_97,1130_101,1132_54,1132_76,1132_91,1147_14,1147_20,1147_114,1150_8,1150_44,1159_32,1159_100,1159_107,1159_113,1163_36,1163_65,1163_103,1164_95,1168_90,1168_102,1171_90,1171_92,1188_25,1193_12,1193_96,1193_102,1194_22,1194_43,1199_17,1200_19,1205_11,1205_16,1205_17,1205_22,1205_71,1205_92,1208_50,1208_56,1208_111,1208_112,1209_53,1209_59,1209_91,1209_111,1216_84,1216_85,1217_13,1217_27,1217_58,1217_62,1217_92,1218_16,1218_102,1218_114,1219_39,1219_47,1220_14,1220_20,1220_21,1220_27,1220_87,1223_65,1223_87,1225_15,1225_16,1225_18,1225_32,1225_43,1225_59,1225_75,1225_78,1225_96,1225_99,1226_9,1227_50,1227_59,1227_65,1227_76,1227_77,1227_79,1227_83,1227_86,1227_98,1232_38,1232_63,1232_69,1234_47,1234_72,1241_41,1241_46,1241_47,1241_49,1241_55,1241_77,1241_80,1241_83,1241_86,1242_26,1242_31,1242_37,1242_40,1242_46,1242_47,1242_55,1242_65,1242_76,1242_103,1242_115,1248_15,1248_41,1248_71,1248_74,1251_24,1251_26,1251_33,1251_60,1251_85,1255_104,1261_75,1261_79,1272_102,1273_54,1273_55,1273_108,1275_22,1275_43,1275_79,1276_17,1276_56,1276_85,1291_111,1296_58,1297_22,1298_15,1298_25,1298_65,1298_75,1298_113,1302_82,1302_106,1311_50,1311_107,1312_86,1320_81,1322_33,1323_5,1326_44,1332_23,1339_42,1340_90,1341_26,1343_97,1345_26,1345_86,1353_16,1353_34,1358_32,1358_50,1363_78,1374_9,1374_47,1375_52,1375_58,1375_81,1375_99,1378_75,1378_108,1386_90,1390_9,1390_56,1390_108,1391_84,1391_86,1398_80,1430_54,1438_16,1438_24,1438_41,1438_42,1449_9,1449_15,1449_39,1449_54,1449_79,1449_94,1459_20,1464_40,1466_49,1466_59,1487_58,1487_70,1487_71,1502_7,1502_26,1502_59,1502_78,1504_11,1504_68,1504_83,1504_110,1507_53,1507_111,1511_92,1511_108,1537_8,1537_23,1537_41,1537_89,1537_92,1537_95,1541_13,1541_59,1541_70,1541_73,1541_108,1543_99,1549_22,1549_53,1552_15,1552_23,1552_36,1552_58,1552_65,1552_102,1552_111,1553_42,1553_44,1553_76,1553_80,1553_82,1563_57,1563_70,1569_19,1569_69,1575_108,1578_6,1578_7,1578_104,1578_110,1581_86,1582_70,1582_76,1582_82,1582_85,1588_43,1588_108,1588_110,1589_41,1589_104,1590_109,1591_7,1591_100,1591_114,1592_15,1592_110,1592_114,1601_43,1602_21,1602_61,1602_62,1602_66,1604_64,1604_77,1605_58,1607_69,1607_82,1611_22,1615_87,1617_49,1617_55,1617_107,1618_30,1618_105,1619_19,1619_58,1619_87,1619_88,1621_14,1621_27,1621_30,1621_90,1621_93,1629_81,1632_18,1632_19,1633_74,1633_114,1635_14,1635_51,1635_61,1635_71,1639_14,1639_15,1639_108,1640_59,1640_111,1646_53,1647_41,1647_74,1647_113,1652_38,1652_57,1653_84,1653_87,1653_102,1653_105,1653_114,1658_92,1658_97,1662_6,1662_16,1662_42,1662_71,1662_82,1662_88,1662_96,1663_16,1663_47,1663_97,1664_34,1664_56,1665_26,1665_36,1665_51,1665_108,1665_110,1666_71,1667_24,1667_25,1667_67,1667_94,1667_103,1671_87,1676_12,1676_30,1676_43,1676_44,1693_7,1693_95,1698_83,1698_113,1710_46,1710_91,1719_11,1719_35,1719_86,1720_76,1724_58,1724_100,1732_10,1732_46,1732_112,1733_35,1733_59,1733_107,1737_6,1737_22,1737_73,1737_82,1737_85,1741_18,1741_45,1741_85,1741_92,1741_104,1745_13,1745_105,1746_75,1746_89,1746_94,1746_109,1748_55,1748_84,1749_10,1749_14,1749_16,1749_18,1749_24,1749_51,1749_81,1753_50,1753_54,1753_96,1753_107,1764_22,1764_88,1765_65,1765_92,1765_97,1773_7,1773_96,1781_41,1788_50,1791_59,1791_71,1792_64,1792_76,1792_109,1792_112,1794_59,1794_83,1794_86,1799_80,1804_24,1810_10,1810_27,1810_60,1810_73,1810_79,1813_31,1813_73,1817_9,1817_13,1817_25,1817_49,1817_108,1817_109,1817_112,1824_37,1824_43,1824_76,1829_11,1829_12,1829_48,1831_33,1850_105,1850_113,1851_13,1851_59,1851_60,1851_74,1851_96,1851_102,1853_27,1853_94,1853_97,1855_64,1856_69,1859_24,1859_75,1859_81,1861_104,1865_13,1869_46,1871_19,1871_21,1871_32,1871_34,1871_47,1871_88,1871_91,1871_99,1876_17,1876_110,1877_64,1885_60,1885_66,1887_53,1888_87,1891_9,1891_12,1891_18,1891_60,1891_66,1891_71,1891_75,1891_114,1898_39,1898_60,1898_87,1899_40,1899_42,1899_93,1899_94,1913_36,1913_90,1927_6,1927_95,1928_6,1928_17,1929_9,1929_14,1929_25,1929_31,1929_39,1929_58,1929_59,1929_62,1929_65,1929_75,1929_94,1929_95,1935_11,1935_14,1935_19,1956_30,1956_57,1957_20,1957_92,1962_76,1962_81,1962_85,1964_36,1964_68,1964_82,1964_83,1967_21,1967_22,1967_79,1967_115,1972_9,1972_73,1972_86,1972_100,1972_111,1980_62,1980_82,1980_83,1985_25,1985_36,1991_16,1991_64,1991_82,1991_97,1991_100,1992_56,1992_58,1993_11,1993_16,1993_36,1993_38,1993_85,1993_101,1996_81,1996_92,1998_15,1998_75,1998_91,2001_5,2001_13,2001_38,2001_102,2001_107,2008_78,2008_85,2008_97,2014_9,2014_24,2019_51,2026_10,2026_13,2026_37,2030_78,2031_7,2031_10,2031_17,2031_18,2031_33,2031_80,2031_84,2054_36,2054_74,2054_87,2058_9,2058_13,2058_25,2058_38,2058_55,2058_72,2058_111,2060_29,2060_92,2068_44,2068_80,2070_21,2070_38,2072_13,2073_23,2073_29,2073_30,2073_42,2073_44,2073_86,2073_112,2074_72,2074_111,2081_54,2081_110,2102_23,2102_65,2102_76,2103_48,2110_65,2114_28,2114_49,2119_5,2119_13,2119_29,2119_30,2119_31,2119_34,2119_41,2119_44,2119_46,2119_58,2119_60,2119_70,2119_81,2119_95,2119_111,2119_113,2126_80,2131_105,2134_26,2134_27,2134_43,2134_58,2134_107,2135_11,2135_47,2143_89,2143_90,2144_22,2145_27,2145_38,2145_49,2146_18,2146_84,2149_106,2150_110,2157_19,2157_44,2157_77,2160_7,2160_11,2160_16,2160_29,2160_38,2160_48,2175_6,2175_24,2175_36,2175_113,2184_30,2184_105,2197_25,2197_64,2197_80,2197_98,2197_101,2204_19,2204_38,2204_41,2205_6,2205_71,2205_112,2206_5,2206_55,2206_71,2206_79,2206_111,2206_115,2207_23,2207_33,2207_37,2207_43,2207_47,2207_48,2207_108,2208_26,2208_32,2208_102,2208_105,2210_31,2210_34,2210_104,2210_110,2216_21,2216_86,2216_111,2222_28,2222_34,2222_36,2222_39,2222_55,2225_14,2225_28,2225_32,2225_46,2225_59,2225_70,2234_30,2234_52,2234_81,2235_20,2235_21,2235_22,2237_45,2238_22,2238_27,2238_30,2239_34,2239_52,2239_63,2244_24,2244_25,2244_52,2244_53,2244_59,2244_95,2247_69,2247_81,2247_102,2251_12,2251_14,2251_37,2251_41,2251_66,2251_88,2251_95,2264_11,2278_46,2278_60,2279_12,2279_13,2279_23,2279_28,2279_38,2279_78,2279_86,2279_104,2279_105,2288_48,2288_93,2299_17,2299_25,2299_40,2299_78,2300_39,2300_45,2300_48,2300_75,2300_80,2300_87,2300_93,2300_106,2302_109,2303_10,2303_20,2303_23,2303_35,2303_100,2303_105,2311_81,2314_7,2314_20,2314_36,2314_62,2314_70,2314_97,2314_100,2314_106,2314_111,2314_114,2314_115,2324_81,2326_115,2329_68,2329_82,2336_31,2336_39,2336_42,2336_45,2336_55,2336_91,2336_102,2336_105,2339_95,2341_11,2341_20,2341_63,2341_113,2342_77,2342_83,2343_39,2343_100,2348_6,2364_16,2364_20,2364_48,2374_85,2374_106,2375_53,2375_68,2375_98,2384_20,2384_25,2384_29,2384_32,2384_34,2385_19,2385_70,2388_9,2388_46,2388_81,2388_82,2388_88,2391_11,2391_111,2394_6,2394_25,2394_48,2396_13,2396_19,2396_41,2396_78,2396_109,2402_8,2406_67,2406_82,2412_11,2412_56,2412_61,2412_75,2412_91,2412_100,2414_20,2414_89,2414_104,2421_6,2427_25,2427_79,2428_11,2428_45,2434_30,2434_78,2434_79,2434_80,2434_81,2437_26,2437_62,2440_27,2440_73,2440_94,2440_115,2441_63,2441_92,2444_30,2444_47,2444_49,2448_30,2448_66,2448_79,2448_112,2449_73,2449_79,2449_84,2454_44,2454_72,2455_78,2461_23,2461_87,2461_104,2475_22,2475_43,2482_37,2482_86,2488_28,2488_34,2488_40,2488_58,2488_94,2502_29,2521_15,2521_21,2521_33,2521_55,2523_39,2523_115,2524_47,2526_29,2526_33,2529_62,2531_39,2531_87,2531_108,2535_44,2540_25,2540_34,2540_106,2542_15,2542_23,2549_24,2549_48,2549_55,2549_84,2552_101,2552_103,2553_22,2553_100,2564_22,2564_37,2564_41,2571_67,2571_69,2571_70,2571_73,2571_111,2577_10,2577_61,2578_62,2578_94,2584_48,2584_49,2591_19,2591_43,2591_58,2591_80,2591_82,2591_93,2591_107,2591_115,2597_29,2597_53,2597_94,2597_102,2600_26,2600_34,2600_36,2600_46,2600_58,2600_59,2600_75,2600_97,2604_28,2628_113,2645_22,2645_31,2645_63,2645_92,2646_11,2646_32,2646_39,2646_43,2646_45,2646_50,2646_82,2647_8,2647_20,2647_26,2652_20,2652_49,2661_21,2661_44,2661_46,2661_93,2665_67,2668_68,2672_7,2672_45,2675_25,2675_30,2676_64,2676_80,2681_10,2681_35,2692_8,2692_31,2692_49,2692_58,2693_8,2695_104,2697_79,2697_103,2697_112,2700_24,2700_38,2700_45,2700_46,2700_60,2700_82,2700_98,2701_34,2701_52,2701_76,2701_88,2701_106,2704_5,2704_29,2704_53,2704_95,2705_7,2705_8,2705_16,2705_22,2705_25,2705_31,2705_37,2705_38,2705_42,2705_47,2705_58,2705_79,2705_91,2705_100,2705_109,2713_9,2713_27,2714_53,2721_26,2722_6,2722_32,2725_56,2725_58,2729_38,2729_49,2730_17,2730_27,2730_35,2730_84,2730_88,2736_88,2736_100,2740_44,2740_46,2740_56,2742_69,2742_70,2749_49,2749_57,2749_72,2749_90,2754_23,2754_76,2770_49,2770_70,2770_109,2771_53,2771_86,2782_29,2782_56,2782_74,2782_95,2783_12,2783_51,2783_71,2788_54,2793_99,2796_35,2797_109,2801_57,2803_57,2805_57,2805_64,2805_115,2810_5,2810_47,2810_49,2810_76,2810_102,2810_106,2812_25,2812_63,2812_72,2819_94,2819_96,2821_47,2830_99,2831_10,2831_24,2831_37,2831_50,2831_79,2831_81,2831_90,2831_99,2833_28,2833_72,2833_99,2833_103,2833_105,2833_109,2834_75,2834_83,2834_84,2834_108,2834_114,2836_8,2836_11,2836_26,2836_99,2845_20,2845_46,2845_53,2845_68,2870_58,2870_98,2871_65,2871_94,2875_65,2875_86,2886_14,2886_46,2886_51,2886_59,2886_73,2886_77,2886_82,2886_100,2886_111,2889_16,2889_23,2889_26,2889_28,2889_29,2889_31,2889_35,2889_38,2889_44,2889_50,2889_51,2889_53,2889_55,2889_59,2889_61,2889_64,2889_67,2889_75,2889_83,2889_87,2889_98,2889_102,2889_104,2895_28,2895_64,2903_7,2903_13,2903_51,2903_64,2903_68,2903_77,2903_86,2903_98,2903_104,2903_111,2905_64,2905_71,2924_32,2924_36,2924_38,2924_48,2924_102,2927_25,2927_34,2927_58,2927_61,2930_79,2932_60,2932_82,2933_36,2946_43,2946_47,2950_19,2950_26,2950_36,2950_39,2950_47,2950_59,2950_66,2950_91,2950_102,2958_12,2959_51,2962_101,2963_17,2968_42,2968_44,2968_113,2969_96,2969_109,2972_49,2972_55,2972_114,2975_8,2975_12,2975_38,2975_39,2975_44,2975_55,2975_58,2975_82,2975_85,2976_73,2984_31,2984_40,2984_73,2984_77,2984_84,2984_94,2984_102,2986_31,2986_33,2986_57,2986_88,2998_72,3002_107,3003_10,3003_13,3003_22,3003_76,3003_79,3003_82,3006_45,3006_49,3006_105,3006_113,3010_19,3010_34,3010_39,3010_42,3010_47,3012_8,3012_11,3012_12,3012_17,3012_22,3012_36,3012_49,3012_54,3012_56,3012_82,3012_88,3012_107,3012_108,3024_31,3030_83,3031_33,3031_65,3045_103,3048_17,3048_82,3049_78,3052_17,3053_89,3053_90,3053_102,3053_105,3053_106,3060_103,3062_32,3062_63,3062_83,3064_14,3064_41,3064_47,3067_15,3067_26,3067_40,3067_63,3067_64,3067_80,3074_7,3074_29,3074_60,3074_72,3074_79,3074_86,3074_103,3083_8,3083_11,3083_30,3083_63,3083_67,3083_69,3089_11,3089_39,3089_90,3089_102,3098_34,3098_44,3098_49,3110_19,3110_21,3113_11,3113_33,3113_38,3113_43,3113_48,3113_51,3113_78,3113_95,3113_113,3114_38,3114_49,3114_57,3114_76,3114_77,3114_79,3114_93,3114_104,3120_12,3120_51,3120_101,3121_12,3121_22,3121_63,3123_52,3123_54,3123_55,3123_56,3123_57,3123_58,3123_59,3123_62,3123_66,3123_95,3123_96,3123_97,3129_70,3129_86,3129_100,3129_113,3141_41,3144_60,3151_9,3151_23,3151_62,3154_46,3154_49,3154_55,3154_64,3154_65,3154_79,3154_97,3155_27,3155_36,3155_107,3167_37,3167_38,3167_47,3170_13,3170_111,3174_6,3174_7,3174_20,3179_20,3179_58,3183_42,3183_44,3183_45,3183_46,3183_47,3183_67,3183_98,3201_23,3201_93,3208_79,3208_84,3208_86,3208_96,3215_74,3215_108,3229_8,3229_12,3229_100,3229_103,3229_114,3233_74,3233_106,3234_20,3234_21,3234_35,3234_94,3244_51,3244_58,3244_93,3244_95,3244_112,3244_115,3245_52,3245_55,3245_69,3245_71,3245_76,3245_81,3245_82,3245_83,3245_104,3245_106,3255_19,3255_24,3255_29,3255_78,3262_44,3262_69,3262_101,3262_103,3266_68,3266_73,3270_70,3274_16,3274_70,3274_101,3276_99,3277_47,3277_70,3277_79,3278_14,3278_44,3287_70,3287_82,3287_111,3287_112,3293_28,3293_107,3297_83,3297_104,3299_46,3299_104,3308_15,3308_26,3308_40,3308_42,3308_45,3308_51,3308_78,3308_88,3308_98,3309_5,3309_10,3309_20,3309_39,3309_60,3309_68,3314_21,3314_44,3316_5,3316_44,3316_84,3316_89,3324_89,3326_36,3326_57,3327_12,3327_50,3327_79,3327_102,3327_108,3330_62,3330_89,3330_104,3333_32,3333_104,3336_12,3336_55,3336_72,3336_78,3337_37,3342_14,3342_15,3342_17,3342_88,3347_94,3351_106,3351_109,3361_77,3362_41,3362_100,3371_5,3371_57,3371_101,3372_61,3374_11,3375_12,3375_104,3375_109,3375_112,3377_36,3378_68,3378_76,3382_50,3382_95,3382_103,3383_28,3383_39,3383_99,3390_6,3390_66,3393_36,3393_60,3393_108,3394_64,3394_89,3399_58,3399_74,3399_78,3399_96,3410_62,3410_64,3410_102,3416_21,3416_68,3416_90,3419_20,3419_33,3419_54,3419_76,3419_113,3420_46,3420_47,3420_48,3420_68,3420_91,3427_38,3427_53,3427_93,3428_8,3428_41,3428_60,3428_97,3429_103,3430_47,3430_74,3430_92,3430_110,3434_13,3434_21,3434_43,3434_65,3434_79,3434_84,3434_89,3434_108,3434_111,3444_19,3444_68,3447_39,3447_55,3447_104,3448_49,3448_57,3449_76,3449_101,3450_25,3450_41,3450_43,3450_47,3450_54,3450_57,3450_68,3451_74,3457_106,3458_38,3458_107,3471_5,3471_72,3471_95,3474_39,3474_62,3475_20,3475_37,3475_61,3475_83,3475_87,3484_70,3486_100,3486_105,3487_73,3498_32,3498_84,3501_15,3501_63,3501_65,3501_105,3503_36,3503_50,3503_61,3503_62,3504_27,3504_80,3504_100,3505_89,3505_95,3505_105,3505_112,3505_115,3507_42,3508_100,3509_43,3509_73,3511_100,3515_57,3516_71,3521_59,3523_7,3530_12,3533_6,3533_9,3533_93,3533_99,3534_24,3534_43,3534_44,3538_62,3538_98,3539_26,3539_55,3544_18,3544_19,3544_35,3544_38,3544_46,3553_35,3553_59,3569_13,3569_99,3569_109,3575_25,3575_49,3575_78,3575_87,3575_93,3580_42,3580_79,3580_90,3580_95,3582_15,3592_13,3592_28,3592_29,3592_33,3592_39,3592_47,3592_67,3592_70,3592_72,3604_34,3604_103,3605_14,3605_32,3605_89,3605_95,3612_15,3612_80,3618_11,3618_33,3618_78,3618_108,3619_15,3619_27,3623_20,3623_60,3623_67,3623_68,3623_72,3623_101,3629_5,3629_17,3631_56,3631_79,3636_48,3636_56,3640_23,3640_29,3640_56,3640_66,3640_68,3640_69,3640_71,3640_79,3640_94,3640_100,3640_104,3640_109,3645_33,3645_58,3645_109,3659_79,3659_105,3666_16,3666_44,3666_62,3666_63,3666_97,3666_101,3683_67,3690_22,3697_53,3697_100,3698_33,3698_109,3702_68,3702_96,3702_98,3710_15,3710_27,3723_16,3723_94,3724_95,3735_23,3735_33,3735_41,3735_67,3735_76,3737_70,3737_71,3737_85,3741_105,3746_30,3746_45,3746_114,3747_24,3747_70,3747_71,3747_89,3748_81,3748_87,3748_97,3749_23,3749_48,3749_57,3751_74,3751_110,3755_16,3759_17,3759_62,3759_63,3759_65,3759_73,3759_77,3759_78,3765_74,3765_102,3775_9,3775_27,3775_41,3776_23,3776_24,3776_25,3776_26,3776_30,3776_32,3776_93,3779_17,3779_30,3779_63,3779_84,3779_90,3779_91,3779_92,3779_96,3779_100,3779_107,3779_109,3797_29,3797_62,3799_40,3799_80,3799_97,3799_103,3806_13,3806_14,3806_27,3806_36,3806_46,3806_53,3806_59,3806_70,3806_73,3806_89,3806_100,3806_102,3806_111,3830_47,3830_49,3830_74,3835_42,3835_46,3835_88,3835_106,3835_110,3845_30,3845_31,3845_44,3845_45,3845_78,3845_84,3845_85,3845_97,3845_108,3849_18,3849_27,3850_69,3850_81,3860_59,3860_107,3864_13,3864_49,3864_55,3877_6,3877_111,3878_7,3878_90,3878_108,3878_111,3880_16,3880_34,3880_40,3880_82,3881_24,3881_35,3881_87,3881_92,3881_104,3881_108,3881_109,3881_112,3883_38,3883_39,3883_54,3883_69,3883_111,3883_115,3886_20,3886_24,3886_66,3886_81,3886_96,3886_97,3902_20,3902_36,3902_38,3902_47,3902_53,3902_62,3902_92,3902_96,3902_98,3902_99,3902_100,3902_101,3903_8,3903_44,3903_50,3903_69,3903_72,3905_75,3912_5,3912_84,3912_85,3912_86,3912_89,3915_22,3915_28,3915_33,3917_16,3917_31,3917_59,3917_62,3917_102,3917_104,3927_8,3927_23,3927_46,3927_53,3927_62,3927_65,3927_68,3927_89,3927_92,3927_95,3927_107,3928_50,3928_56,3929_73,3929_82,3929_97,3938_67,3938_75,3938_82,3939_62,3944_18,3944_43,3944_58,3944_66,3944_70,3944_89,3944_90,3944_91,3944_92,3944_98,3944_100,3944_101,3944_107,3957_23,3957_32,3957_33,3957_38,3957_43,3957_46,3957_79,3957_82,3957_83,3957_90,3957_114,3959_15,3959_16,3959_26,3959_27,3959_72,3959_85,3959_90,3959_103,3959_108,3959_113,3960_42,3960_45,3960_47,3960_48,3960_63,3960_71,3960_76,3960_84,3960_86,3960_88,3960_108,3962_18,3962_29,3962_30,3962_39,3962_46,3967_20,3967_31,3967_76,3967_91,3967_97,3967_113,3968_67,3968_84,3968_100,3968_105,3968_111,3971_12,3971_14,3971_27,3971_37,3971_39,3971_49,3971_56,3971_62,3971_63,3971_66,3971_68,3971_72,3971_82,3971_92,3971_93,3971_110,3975_12,3975_82,3975_83,3975_92,3975_101,3975_105,3980_34,3982_5,3982_38,3982_42,3982_59,3982_86,3982_90,4000_47,4000_67,4000_71,4000_96,4000_107,4001_36,4001_68,4001_96,4001_112,4023_21,4023_24,4023_26,4023_57,4023_76,4023_77,4023_100,4023_102,4023_109,4023_111,4024_86,4024_95,4025_28,4025_31,4025_60,4030_40,4032_13,4032_69,4032_100,4039_11,4039_21,4039_30,4039_45,4039_48,4039_51,4039_71,4039_102,4039_105,4041_20,4041_25,4041_55,4041_57,4041_67,4048_64,4048_94,4052_13,4052_19,4052_67,4052_80,4052_91,4058_91,4062_54,4062_60,4062_81,4063_95,4064_32,4064_53,4064_89,4064_92,4076_46,4077_42,4081_5,4081_88,4081_95,4081_99,4085_37,4085_41,4085_44,4085_77,4085_107,4085_113,4087_26,4087_47,4087_73,4087_92,4087_105,4087_108,4088_54,4088_56,4088_78,4088_80,4088_90,4092_11,4092_12,4092_22,4092_23,4092_27,4092_48,4092_64,4092_68,4092_109,4101_68,4101_74,4101_93,4101_110,4108_24,4108_31,4108_97,4108_98,4117_8,4117_30,4117_102,4119_48,4120_74,4120_81,4120_93,4120_108,4120_110,4125_19,4125_42,4125_73,4139_113,4143_38,4143_74,4143_96,4143_108,4154_59,4154_84,4154_103,4155_11,4155_21,4155_47,4155_75,4155_76,4155_94,4161_79,4162_14,4162_20,4162_80,4195_30,4195_62,4195_74,4195_77,4195_80,4195_83,4195_102,4195_107,4195_109,4195_112,4195_113,4199_15,4199_42,4199_45,4199_87,4199_105,4199_110,4199_111,4210_106,4221_6,4221_8,4221_66,4221_78,4221_81,4221_105,4221_111,4240_7,4240_43,4250_27,4250_93,4251_31,4251_57,4251_93,4252_47,4252_83,4258_71,4258_92,4261_77,4262_16,4262_32,4262_37,4262_40,4262_42,4262_67,4262_98,4263_16,4263_40,4263_52,4263_91,4264_74,4264_89,4264_101,4269_24,4269_82,4269_84,4272_22,4272_30,4272_67,4281_23,4281_67,4281_78,4291_45,4291_48,4291_52,4291_80,4291_93,4291_100,4291_112,4294_13,4294_97,4294_100,4294_101,4306_28,4306_29,4306_39,4306_63,4306_77,4306_89,4306_91,4306_94,4306_110,4308_68,4308_92,4308_101,4314_68,4316_70,4316_75,4319_15,4319_58,4319_63,4319_90,4320_12,4320_23,4320_106,4324_26,4324_85,4326_57,4326_70,4326_71,4327_15,4327_77,4329_39,4329_86,4329_87,4329_100,4332_5,4332_31,4332_34,4332_50,4332_106,4339_57,4339_64,4339_70,4339_75,4339_94,4339_99,4339_112,4341_12,4341_37,4341_52,4341_72,4341_74,4343_22,4343_27,4343_45,4343_55,4343_70,4343_89,4343_102,4347_13,4347_19,4347_22,4347_33,4347_85,4347_97,4347_112,4348_93,4351_29,4351_31,4353_26,4353_38,4353_94,4353_99,4354_75,4356_9,4374_106,4378_89,4378_103,4379_94,4382_35,4382_50,4382_78,4395_19,4395_25,4395_28,4395_40,4395_43,4395_53,4395_85,4395_103,4397_13,4397_14,4397_17,4397_35,4397_102,4397_112,4398_41,4398_68,4403_35,4419_49,4419_53,4419_65,4421_109,4421_111,4435_7,4435_63,4435_65,4435_68,4435_81,4435_98,4458_29,4458_104,4467_86,4467_108,4469_12,4474_5,4474_16,4474_87,4474_115,4477_38,4488_31,4488_96,4491_48,4491_60,4494_112,4501_29,4501_56,4501_83,4505_6,4505_11,4505_38,4505_55,4505_56,4505_58,4505_61,4505_65,4505_69,4505_78,4505_82,4505_91,4510_18,4510_19,4510_32,4510_33,4510_45,4510_79,4510_106,4511_9,4511_10,4511_11,4511_13,4511_15,4511_27,4511_32,4511_34,4511_35,4511_42,4511_52,4511_56,4511_63,4511_75,4511_91,4511_92,4511_105,4511_107,4519_24,4519_54,4519_81,4525_20,4528_69,4528_84,4528_93,4528_94,4531_91,4532_25,4535_31,4535_43,4536_10,4536_11,4536_40,4536_93,4536_113,4545_5,4545_29,4545_38,4551_60,4551_82,4558_38,4558_110,4565_24,4568_92,4574_22,4574_28,4574_39,4574_40,4574_42,4574_43,4574_44,4574_45,4574_46,4574_47,4574_101,4576_59,4582_12,4582_16,4582_18,4582_20,4582_24,4582_37,4582_39,4582_40,4582_61,4582_62,4582_65,4582_72,4582_74,4582_77,4582_78,4582_90,4582_92,4582_96,4582_108,4586_53,4586_101,4586_108,4591_30,4591_43,4591_105,4592_7,4592_69,4592_96,4595_77,4595_84,4595_93,4595_101,4596_32,4596_52,4596_58,4596_101,4596_111,4612_14,4612_21,4612_100,4621_86,4621_110,4622_18,4622_114,4629_10,4629_15,4629_82,4629_89,4629_97,4629_106,4642_65,4642_72,4655_90,4655_105,4657_43,4657_46,4657_94,4657_117,4664_41,4664_60,4664_93,4674_91,4683_13,4683_46,4683_47,4683_56,4683_64,4683_65,4683_87,4683_93,4683_97,4695_92,4696_69,4701_79,4701_85,4701_90,4701_92,4701_93,4701_94,4704_11,4704_35,4704_36,4704_60,4704_68,4704_84,4705_34,4705_35,4705_36,4705_38,4705_39,4705_40,4705_42,4705_43,4705_48,4705_49,4705_68,4705_69,4705_80,4705_81,4705_83,4711_35,4711_102,4713_10,4713_106,4714_53,4714_61,4714_94,4717_14,4717_15,4717_52,4717_57,4717_58,4717_60,4717_75,4718_13,4718_24,4718_37,4718_87,4721_48,4721_115,4739_48,4739_95,4739_115,4743_8,4743_11,4743_16,4743_18,4743_42,4743_85,4749_21,4749_42,4750_96,4750_102,4751_79,4751_98,4751_102,4751_103,4758_9,4758_30,4758_36,4758_78,4758_96,4761_32,4761_75,4761_89,4762_55,4762_68,4762_76,4762_85,4762_87,4772_7,4772_11,4772_37,4772_86,4772_100,4774_14,4774_65,4775_26,4775_88,4777_45,4777_64,4791_22,4791_82,4791_95,4796_31,4796_116,4797_6,4797_8,4797_39,4797_81,4797_82,4797_96,4801_56,4802_26,4802_51,4802_106,4802_108,4808_83,4810_38,4810_41,4810_55,4810_75,4810_87,4810_88,4810_96,4810_100,4811_70,4811_88,4811_96,4812_19,4812_20,4812_34,4812_61,4812_81,4812_82,4812_90,4813_74,4813_96,4813_109,4817_20,4817_29,4817_68,4818_27,4818_30,4818_91,4829_95,4838_17,4851_6,4854_12,4854_36,4854_72,4856_50,4856_109,4856_115,4857_18,4857_46,4857_73,4857_88,4861_23,4861_29,4861_62,4861_75,4861_90,4861_92,4861_109,4862_57,4866_18,4866_27,4866_80,4866_114,4873_61,4875_11,4875_26,4879_6,4879_47,4879_96,4879_99,4885_100,4885_110,4887_74,4887_93,4902_27,4902_51,4902_72,4902_78,4902_81,4902_99,4902_101,4902_105,4902_111,4902_114,4909_60,4909_102,4910_10,4910_64,4910_80,4910_81,4914_82,4914_83,4918_10,4918_15,4918_20,4918_38,4918_40,4918_41,4918_44,4918_45,4918_48,4918_52,4918_61,4918_88,4923_17,4923_22,4923_27,4923_51,4923_72,4923_75,4923_105,4927_10,4927_33,4927_54,4929_13,4930_31,4930_32,4930_55,4934_68,4934_94,4935_51,4943_43,4943_45,4944_23,4944_35,4947_28,4948_13,4949_29,4949_41,4953_27,4953_69,4953_77,4958_21,4958_27,4958_67,4960_13,4961_13,4961_14,4962_68,4962_89,4964_105,4965_57,4966_34,4967_113,4972_115,4973_32,4973_62,4973_82,4973_101,4976_37,4982_35,4982_85,4982_91,4982_92,4994_9,4995_66,4995_80,4995_87,4995_102,4995_110,5002_55,5003_113,5005_100,5013_15,5013_32,5013_34,5013_50,5015_6,5015_17,5015_42,5018_62,5026_95,5028_28,5028_49,5028_52,5028_68,5028_80,5034_9,5034_58,5034_72,5034_74,5034_104,5034_108,5039_56,5039_68,5040_25,5040_28,5040_31,5040_34,5040_40,5040_43,5040_52,5040_55,5040_58,5040_108,5040_115,5043_78,5043_104,5045_27,5048_42,5048_50,5048_77,5048_78,5048_79,5048_80,5048_82,5048_105,5048_110,5048_111,5051_13,5051_109,5056_5,5056_11,5056_27,5056_39,5056_48,5056_69,5056_80,5056_85,5057_92,5059_7,5059_8,5059_53,5059_96,5065_81,5073_26,5075_6,5075_24,5075_42,5075_48,5075_69,5076_49,5076_70,5076_109,5076_114,5081_40,5081_54,5082_91,5088_5,5088_41,5089_92,5094_29,5094_79,5094_82,5094_83,5094_86,5094_103,5098_64,5099_35,5099_110,5106_40,5116_73,5127_54,5127_81,5129_11,5129_27,5129_61,5151_10,5153_6,5153_16,5156_21,5156_37,5156_84,5156_96,5157_25,5157_26,5157_34,5157_56,5157_93,5158_40,5158_73,5158_79,5161_74,5168_109,5168_112,5172_59,5172_108,5172_110,5181_18,5184_103,5184_104,5185_88,5188_95,5191_40,5191_52,5191_67,5200_29,5200_91,5201_41,5204_25,5217_46,5221_21,5225_34,5225_46,5243_35,5250_23,5250_44,5250_110,5252_89,5254_43,5254_52,5262_26,5262_29,5262_31,5262_36,5262_40,5262_53,5262_57,5262_63,5262_72,5262_104,5262_113,5266_98,5284_83,5284_113,5285_36,5289_58,5289_70,5289_82,5289_83,5289_109,5299_75,5299_102,5299_103,5299_112,5302_46,5302_99,5302_103,5302_105,5302_109,5303_74,5303_79,5303_84,5303_89,5303_98,5303_102,5308_57,5308_100,5308_107,5311_105,5312_86,5312_108,5318_18,5318_111,5319_21,5321_56,5322_28,5322_56,5322_68,5322_72,5322_85,5322_107,5328_22,5333_47,5333_89,5333_100,5334_87,5334_105,5341_13,5341_22,5341_88,5343_19,5343_40,5343_44,5343_92,5343_95,5346_20,5346_50,5346_65,5346_74,5349_67,5349_97,5364_83,5364_100,5364_103,5381_12,5381_24,5381_43,5381_58,5381_61,5381_74,5382_22,5391_68,5397_46,5407_80,5407_82,5407_89,5407_100,5407_101,5408_38,5408_93,5408_98,5408_104,5419_21,5419_77,5419_104,5419_111,5420_13,5420_95,5420_113,5423_37,5424_106,5427_48,5427_49,5427_50,5427_100,5428_20,5428_71,5430_76,5433_31,5433_37,5433_53,5433_64,5433_76,5433_81,5433_89,5433_99,5433_105,5434_13,5434_18,5436_23,5436_33,5436_108,5438_8,5438_50,5439_52,5443_26,5443_53,5443_92,5443_98,5450_20,5450_24,5450_29,5450_33,5450_58,5450_63,5450_87,5450_88,5452_14,5453_21,5453_24,5454_45,5454_108,5457_66,5457_68,5457_93,5458_24,5458_39,5458_54,5461_40,5461_74,5461_88,5461_103,5462_74,5464_20,5464_22,5464_24,5464_48,5464_63,5464_75,5469_5,5469_71,5469_98,5470_13,5470_31,5470_40,5470_43,5470_76,5470_115,5477_73,5482_9,5482_20,5482_21,5482_34,5482_45,5482_86,5483_5,5483_27,5483_67,5486_86,5503_41,5504_12,5504_38,5504_47,5504_62,5506_11,5506_27,5506_57,5506_59,5506_82,5506_83,5506_89,5506_90,5506_91,5511_23,5511_113,5518_67,5518_79,5518_87,5524_7,5524_74,5524_101,5530_94,5535_89,5535_93,5535_95,5535_98,5536_12,5541_49,5546_27,5546_59,5546_60,5557_69,5557_82,5557_92,5560_78,5560_80,5560_84,5560_91,5560_93,5560_96,5562_91,5562_97,5567_45,5567_96,5568_18,5569_5,5569_70,5569_102,5569_104,5579_26,5579_37,5579_49,5579_61,5579_94,5585_9,5585_52,5585_76,5585_77,5585_110,5588_47,5590_6,5590_29,5590_34,5590_51,5590_71,5600_33,5600_114,5605_26,5605_41,5605_58,5605_72,5605_89,5605_96,5607_79,5607_82,5607_87,5608_60,5608_105,5608_111,5613_97,5613_98,5617_19,5617_35,5617_47,5617_60,5617_75,5617_80,5617_96,5618_8,5618_10,5618_51,5618_54,5618_68,5618_77,5618_114,5619_80,5623_83,5623_107,5628_83,5629_57,5629_115,5630_11,5630_14,5630_23,5630_27,5630_36,5630_81,5635_101,5636_55,5636_67,5636_85,5639_44,5639_67,5639_90,5641_23,5641_89,5651_82,5653_5,5653_23,5653_24,5653_25,5653_44,5653_46,5653_51,5653_103,5654_34,5654_45,5654_55,5654_89,5664_52,5664_108,5682_88,5682_101,5682_104,5682_110,5687_51,5687_58,5687_81,5690_12,5692_12,5692_20,5692_78,5710_38,5710_83,5710_104,5710_110,5712_37,5712_50,5712_94,5719_10,5719_12,5719_79,5719_88,5719_97,5720_14,5720_29,5720_30,5720_38,5720_56,5720_59,5720_68,5729_34,5729_70,5729_84,5735_23,5735_36,5735_48,5735_53,5735_101,5760_86,5762_11,5762_25,5762_28,5762_47,5762_51,5762_64,5762_85,5762_86,5762_93,5762_96,5762_98,5762_102,5762_107,5763_29,5763_52,5763_56,5763_71,5763_81,5763_88,5763_92,5763_93,5780_6,5780_23,5780_30,5780_32,5780_44,5780_59,5780_72,5780_83,5783_15,5783_21,5783_72,5783_83,5786_111,5786_112,5791_5,5791_8,5791_30,5791_113,5791_117,5795_32,5808_47,5808_78,5812_59,5813_15,5813_16,5813_17,5813_18,5813_24,5813_41,5813_54,5813_61,5813_63,5829_44,5829_71,5829_92,5829_110,5842_40,5842_53,5842_55,5842_58,5842_60,5842_62,5842_67,5842_70,5853_24,5853_30,5853_60,5853_81,5853_82,5853_114,5863_42,5863_75,5869_37,5869_112,5874_10,5874_20,5874_23,5874_71,5874_94,5875_7,5875_23,5875_27,5875_108,5875_115,5882_15,5882_16,5882_56,5882_65,5888_9,5888_16,5888_63,5888_106,5889_28,5893_17,5893_40,5893_68,5893_108,5893_113,5900_18,5900_19,5900_22,5900_29,5900_55,5906_46,5906_73,5906_103,5909_36,5909_38,5909_54,5909_74,5909_75,5909_84,5909_102,5923_82,5923_94,5924_35,5924_50,5924_56,5924_74,5924_79,5924_82,5924_91,5924_98,5924_102,5924_103,5955_78,5956_34,5956_51,5956_70,5956_72,5958_15,5958_32,5958_54,5958_70,5958_79,5958_91,5958_97,5958_106,5958_109,5961_92,5962_79,5970_66,5970_94,5970_96,6009_48,6011_73,6011_98,6017_5,6017_13,6017_25,6017_28,6017_64,6017_112,6018_5,6018_34,6018_36,6018_52,6018_77,6018_104,6018_110,6020_25,6020_49,6020_86,6020_106,6026_45,6032_68,6033_109,6035_26,6041_8,6041_52,6041_85,6041_94,6056_11,6056_80,6057_15,6057_34,6057_74,6057_77,6057_85,6057_92,6057_110,6063_37,6063_100,6065_54,6066_66,6068_25,6070_57,6072_35,6075_61,6075_65,6075_94,6076_74,6090_20,6090_22,6090_50,6090_56,6090_65,6090_72,6090_73,6090_95,6091_31,6091_60,6091_106,6092_18,6094_92,6094_101,6100_63,6102_35,6102_77,6102_80,6102_84,6102_89,6102_91,6102_98,6103_19,6103_25,6103_55,6103_64,6103_105,6103_109,6105_19,6105_51,6105_63,6119_12,6119_25,6119_38,6119_44,6119_92,6119_113,6134_15,6134_22,6134_41,6134_43,6134_45,6134_46,6134_48,6134_51,6134_62,6134_74,6134_77,6134_93,6134_97,6134_99,6143_38,6143_85,6151_16,6151_37,6151_43,6151_61,6151_64,6151_67,6151_79,6151_91,6151_107,6151_109,6151_115,6152_29,6152_92,6152_95,6159_40,6159_53,6159_70,6181_10,6181_39,6181_40,6181_62,6181_71,6182_41,6182_84,6185_17,6185_34,6185_40,6185_100,6194_24,6194_96,6195_43,6195_67,6195_109,6197_69,6197_87,6197_99,6197_114,6198_58,6198_61,6198_103,6199_6,6208_16,6208_27,6208_28,6208_92,6208_93,6208_105,6223_10,6223_11,6223_17,6223_35,6223_58,6223_61,6223_74,6223_82,6224_56,6224_73,6224_108,6225_29,6225_60,6225_68,6235_33,6235_47,6235_50,6235_52,6235_67,6235_71,6235_76,6235_77,6235_92,6235_93,6235_111,6235_114,6235_115,6252_28,6252_73,6252_96,6259_37,6259_65,6259_68,6263_64,6263_67,6263_68,6263_70,6263_71,6263_72,6263_73,6263_75,6263_89,6263_96,6276_29,6284_18,6284_19,6284_48,6284_60,6284_94,6284_96,6290_63,6290_72,6290_82,6290_85,6296_31,6296_34,6296_79,6296_82,6301_49,6310_7,6310_90,6310_92,6310_95,6310_102,6310_109,6311_16,6311_50,6311_74,6311_104,6320_35,6320_82,6321_68,6321_95,6321_107,6340_5,6340_23,6340_77,6340_105,6366_11,6366_19,6366_46,6366_47,6366_56,6366_94,6366_95,6366_97,6367_67,6367_92,6368_7,6368_19,6368_20,6368_25,6369_8,6369_35,6369_70,6371_88,6379_9,6386_43,6386_60,6386_100,6386_106,6394_7,6394_18,6394_19,6394_24,6394_26,6394_28,6394_51,6395_23,6395_48,6395_68,6395_109,6406_35,6407_65,6411_88,6413_58,6416_50,6416_75,6416_78,6416_102,6416_107,6416_108,6417_17,6417_43,6417_58,6419_39,6419_89,6420_44,6425_107,6427_14,6427_17,6427_23,6427_49,6427_89,6427_101,6427_113,6429_29,6433_40,6433_55,6435_30,6435_40,6435_85,6439_43,6439_74,6439_94,6439_95,6439_96,6439_97,6439_103,6445_5,6445_14,6445_37,6445_52,6445_53,6445_100,6459_43,6459_59,6459_97,6459_100,6461_114,6462_79,6462_82,6467_106,6467_107,6472_85,6473_46,6473_52,6473_55,6473_84,6473_97,6473_112,6476_32,6476_42,6476_47,6476_59,6478_9,6478_19,6478_41,6478_72,6478_73,6479_31,6479_63,6479_72,6484_10,6490_6,6490_28,6491_23,6491_26,6491_36,6491_101,6506_37,6506_46,6506_52,6509_79,6509_93,6509_94,6509_97,6512_21,6512_25,6512_66,6512_71,6512_73,6514_15,6514_24,6527_47,6527_112,6538_62,6539_10,6539_28,6539_34,6539_92,6541_20,6541_98,6543_113,6545_105,6546_7,6546_15,6546_28,6546_70,6564_89,6564_90,6566_16,6566_30,6566_50,6566_62,6566_64,6566_69,6566_86,6570_7,6570_17,6570_100,6577_16,6577_47,6577_60,6577_61,6577_64,6577_69,6577_71,6577_75,6577_85,6577_91,6577_104,6577_105,6578_15,6578_17,6578_36,6578_38,6578_40,6578_81,6585_22,6585_52,6585_67,6586_8,6586_26,6586_50,6586_52,6586_80,6586_83,6586_101,6586_104,6586_110,6588_9,6588_48,6588_90,6594_52,6595_79,6603_63,6603_95,6603_96,6603_108,6605_12,6605_44,6605_83,6605_108,6605_116,6608_41,6608_43,6608_44,6608_78,6608_80,6608_94,6608_106,6608_113,6616_78,6616_79,6616_100,6617_77,6621_71,6626_11,6626_79,6632_13,6632_54,6632_85,6632_104,6639_32,6639_47,6639_71,6639_87,6639_102,6639_104,6639_111,6643_17,6643_42,6644_67,6644_79,6644_106,6657_56,6657_95,6657_100,6657_112,6660_42,6673_7,6673_29,6673_30,6673_93,6673_112,6694_89,6697_10,6697_45,6697_78,6697_108,6697_114,6699_22,6699_50,6699_59,6700_14,6700_67,6700_73,6700_100,6700_106,6700_109,6704_25,6704_39,6704_87,6705_37,6705_91,6705_102,6705_113,6706_114,6709_29,6713_25,6713_68,6713_83,6713_86,6713_101,6713_107,6713_109,6716_7,6716_24,6716_58,6725_33,6725_34,6725_54,6725_117,6728_76,6728_91,6732_8,6732_31,6732_45,6732_70,6732_75,6732_98,6733_57,6738_50,6738_77,6739_16,6739_17,6739_29,6739_53,6739_87,6739_106,6754_17,6754_25,6754_28,6754_49,6754_73,6754_76,6754_87,6754_102,6754_109,6754_113,6759_43,6760_39,6760_65,6765_24,6765_105,6770_24,6770_27,6770_108,6771_39,6771_84,6775_87,6805_31,6819_7,6819_25,6819_40,6819_74,6819_88,6819_113,6826_10,6826_22,6826_23,6826_47,6826_73,6826_78,6826_81,6832_8,6832_16,6832_17,6832_23,6832_26,6832_47,6832_50,6832_59,6832_68,6832_89,6832_95,6832_107,6833_7,6833_79,6833_88,6833_103,6838_33,6838_42,6838_54,6838_71,6841_12,6841_18,6841_60,6841_81,6846_18,6846_42,6846_84,6855_75,6855_96,6855_101,6857_5,6857_95,6864_43,6869_44,6869_84,6871_39,6871_43,6871_51,6871_59,6871_80,6871_81,6871_90,6875_55,6875_61,6875_65,6875_79,6875_89,6875_104,6876_35,6876_104,6876_108,6886_67,6886_70,6886_76,6886_107,6898_17,6898_29,6898_101,6907_54,6907_84,6907_109,6908_7,6908_9,6908_11,6908_12,6908_23,6908_93,6908_98,6912_25,6912_35,6912_51,6912_55,6912_74,6912_99,6912_111,6914_48,6915_75,6915_95,6915_112,6917_12,6917_18,6917_32,6917_47,6917_48,6917_52,6917_112,6917_113,6918_46,6918_77,6918_109,6921_58,6932_73,6932_79,6936_45,6936_86,6952_54,6954_25,6973_28,6973_30,6973_100,6973_108,6978_10,6978_11,6978_43,6978_59,6978_69,6978_110,6984_15,6984_25,7008_28,7008_42,7008_92,7023_24,7023_42,7023_60,7023_78,7025_35,7025_41,7025_44,7025_59,7025_62,7025_71,7025_77,7041_103,7041_111,7041_114,7046_85,7049_12,7049_25,7049_70,7060_56,7061_31,7061_33,7061_57,7061_64,7061_74,7066_21,7066_56,7085_41,7085_56,7085_95,7087_12,7087_71,7087_74,7087_95,7096_82,7098_65,7112_20,7112_26,7112_41,7112_42,7112_50,7130_9,7130_10,7130_15,7135_19,7135_55,7135_77,7135_82,7136_22,7136_36,7136_52,7136_57,7136_94,7137_49,7142_36,7142_37,7147_6,7147_49,7147_55,7147_59,7147_88,7147_92,7147_109,7150_58,7150_64,7150_66,7150_69,7150_100,7155_66,7157_6,7157_84,7158_17,7158_55,7158_110,7160_11,7160_14,7160_35,7160_40,7160_45,7160_95,7160_112,7164_7,7164_16,7164_29,7164_40,7164_44,7164_82,7165_72,7174_48,7175_54,7176_27,7176_75,7176_86,7177_63,7179_72,7179_79,7180_54,7180_72,7189_22,7189_40,7189_52,7189_53,7189_114,7191_69,7198_91,7198_103,7199_14,7199_46,7199_72,7199_82,7209_74,7209_93,7209_107,7210_7,7210_36,7210_89,7213_92,7221_21,7222_15,7222_30,7222_38,7222_47,7222_77,7250_109,7251_29,7251_80,7251_82,7255_18,7255_20,7255_30,7255_106,7258_21,7258_82,7266_32,7266_77,7266_88,7269_70,7269_88,7269_94,7269_115,7273_8,7273_13,7273_17,7273_26,7273_41,7275_32,7275_71,7275_87,7276_11,7276_20,7276_36,7276_95,7287_31,7292_36,7292_62,7292_96,7293_64,7293_73,7294_52,7296_113,7308_19,7308_65,7308_67,7308_74,7308_108,7309_25,7309_32,7309_82,7309_85,7309_101,7310_38,7310_66,7310_90,7311_16,7311_18,7315_5,7315_63,7315_102,7320_15,7329_46,7329_55,7343_78,7343_100,7343_101,7346_49,7346_55,7349_57,7349_82,7353_8,7353_93,7359_49,7363_46,7376_15,7376_33,7377_114,7379_30,7379_52,7391_64,7391_97,7398_65,7399_22,7399_43,7399_66,7399_96,7399_100,7400_12,7400_17,7400_95,7400_98,7402_65,7402_69,7402_99,7406_61,7406_93,7408_25,7408_27,7409_33,7409_66,7409_107,7413_35,7414_20,7414_26,7414_27,7414_29,7414_64,7414_76,7414_100,7414_103,7414_106,7415_8,7415_23,7415_31,7415_32,7415_35,7415_45,7415_73,7415_83,7416_37,7416_71,7416_76,7416_80,7416_88,7419_24,7419_65,7419_81,7419_115,7421_6,7421_38,7421_98,7421_101,7422_12,7422_40,7422_64,7422_79,7422_88,7422_94,7422_110,7433_48,7433_67,7433_79,7433_90,7435_13,7436_37,7436_65,7436_76,7436_88,7436_107,7445_64,7445_76,7454_30,7454_62,7454_67,7454_75,7454_80,7454_93,7457_48,7468_11,7468_12,7468_18,7468_28,7468_29,7468_32,7468_59,7468_84,7468_89,7468_91,7468_94,7468_110,7468_115,7469_5,7469_22,7478_7,7478_37,7478_75,7479_22,7479_31,7479_39,7479_98,7485_13,7485_19,7485_37,7485_38,7485_39,7485_62,7485_73,7485_93,7485_102,7485_104,7486_10,7486_18,7486_20,7486_23,7486_58,7486_66,7486_82,7486_100,7493_6,7493_23,7493_47,7493_98,7493_107,7494_61,7495_38,7495_53,7495_66,7499_33,7499_39,7499_51,7504_30,7504_55,7504_56,7504_68,7505_69,7505_87,7507_28,7507_40,7507_56,7507_100,7512_60,7512_114,7526_78,7528_46,7528_103,7529_54,7537_15,7537_66,7537_104,7537_111,7564_42,7564_62,7566_83,7568_101,7579_23,7579_83,7579_85,7585_61,7585_73,7585_79,7585_94,7585_97,7585_112,7587_19,7587_58,7587_78,7587_88,7587_100,7587_109,7587_112,7590_21,7590_42,7590_53,7590_85,7592_79,7592_113,7593_19,7593_46,7593_52,7593_85,7593_100,7602_91,7612_29,7612_91,7612_108,7615_8,7615_13,7615_27,7615_39,7615_43,7615_45,7615_57,7615_74,7615_95,7615_105,7615_108,7615_115,7628_20,7628_24,7628_28,7628_30,7628_32,7628_38,7628_43,7628_45,7628_57,7628_63,7628_77,7628_79,7628_85,7628_89,7628_94,7629_34,7629_77,7630_22,7630_34,7630_36,7630_64,7630_76,7631_10,7631_39,7631_55,7631_64,7639_95,7640_49,7640_61,7653_13,7653_22,7653_31,7659_51,7659_74,7659_77,7659_99,7659_115,7660_51,7660_99,7663_88,7663_115,7679_58,7679_92,7679_110,7681_66,7681_114,7685_14,7686_21,7686_104,7688_9,7688_16,7688_24,7688_48,7688_63,7688_91,7688_112,7693_38,7693_97,7696_68,7700_57,7700_76,7700_78,7700_79,7727_67,7727_97,7727_105,7727_106,7731_61,7731_106,7733_20,7733_41,7739_52,7739_71,7739_79,7739_82,7739_90,7739_96,7739_107,7749_11,7749_24,7749_56,7752_43,7752_46,7752_48,7752_55,7752_59,7752_69,7752_97,7756_9,7756_25,7756_34,7756_55,7756_67,7756_96,7769_68,7769_93,7769_95,7783_30,7783_44,7786_19,7786_53,7786_87,7786_92,7792_59,7792_89,7795_14,7795_15,7795_41,7795_68,7795_78,7795_99,7795_113,7801_51,7801_57,7801_78,7801_80,7801_96,7801_111,7802_24,7802_27,7802_50,7802_87,7802_89,7802_93,7807_11,7807_20,7808_6,7808_10,7808_14,7808_25,7808_81,7814_5,7814_83,7814_106,7819_77,7821_50,7821_80,7831_14,7831_35,7831_58,7831_63,7831_65,7831_67,7831_68,7831_77,7833_83,7834_49,7839_58,7849_97,7854_31,7858_55,7860_73,7865_6,7865_17,7865_23,7865_33,7865_83,7865_112,7872_11,7874_92,7875_42,7875_60,7876_61,7876_69,7876_70,7880_41,7884_32,7884_34,7889_66,7893_98,7896_57,7896_69,7899_46,7899_75,7899_91,7899_106,7901_38,7901_55,7901_83,7906_25,7906_33,7906_50,7910_26,7910_33,7910_55,7910_56,7911_9,7911_12,7911_22,7911_50,7924_46,7926_23,7926_47,7926_70,7926_72,7926_76,7926_82,7926_103,7926_112,7926_115,7940_25,7944_59,7944_110,7944_111,7951_78,7954_102,7954_103,7956_34,7956_106,7958_43,7958_64,7958_77,7958_99,7966_15,7966_35,7966_42,7966_79,7970_70,7970_86,7970_98,7973_45,7973_66,7973_100,7973_104,7973_110,7976_18,7976_37,7976_70,7979_6,7982_39,7982_40,7982_44,7982_47,7982_49,7982_53,7982_57,7982_83,7982_111,7988_100,7988_108,7992_43,7992_49,7994_53,7995_58,7995_69,7995_101,7997_7,7997_73,7998_41,7998_59,8002_8,8002_15,8003_35,8006_26,8006_36,8006_48,8006_51,8006_53,8006_80,8006_111,8014_40,8014_92,8021_76,8022_13,8022_45,8022_50,8029_36,8029_39,8034_48,8034_51,8034_96,8034_99,8034_108,8042_86,8048_16,8048_112,8050_36,8050_68,8050_79,8050_90,8050_91,8050_96,8053_6,8053_73,8055_39,8058_34,8058_44,8059_26,8059_101,8063_43,8068_73,8086_73,8087_104,8087_107,8101_31,8102_11,8102_14,8121_92,8127_71,8127_72,8134_6,8134_25,8134_27,8134_31,8134_32,8134_33,8134_49,8134_60,8134_63,8134_89,8134_106,8140_36,8143_105,8146_55,8149_19,8167_18,8167_20,8167_29,8167_99,8177_24,8177_44,8177_53,8177_60,8177_69,8177_83,8177_86,8177_93,8177_94,8177_105,8181_12,8181_13,8181_71,8181_94,8181_98,8181_105,8183_35,8183_40,8183_82,8183_90,8183_100,8184_71,8184_92,8184_98,8185_25,8185_52,8200_7,8200_31,8200_37,8200_44,8200_66,8200_75,8203_17,8203_44,8203_64,8203_107,8204_30,8204_84,8204_90,8204_101,8204_108,8206_54,8206_78,8206_87,8206_96,8206_99,8207_12,8207_51,8207_63,8207_87,8219_25,8219_99,8232_37,8232_40,8232_49,8232_67,8232_76,8232_86,8238_5,8238_71,8238_85,8238_87,8238_88,8238_98,8238_113,8241_43,8250_15,8250_19,8250_45,8250_97,8250_98,8251_29,8251_46,8251_65,8251_86,8253_27,8257_24,8257_35,8257_36,8257_107,8264_21,8264_23,8271_17,8271_56,8271_101,8272_39,8272_42,8272_68,8272_81,8272_96,8278_36,8278_38,8278_47,8278_66,8278_71,8278_75,8278_80,8278_93,8278_99,8282_35,8282_40,8282_63,8282_66,8282_85,8282_86,8302_16,8302_37,8302_50,8302_63,8307_5,8307_11,8307_20,8307_44,8307_47,8307_50,8307_53,8307_80,8307_95,8314_20,8314_27,8316_67,8316_85,8316_112,8317_27,8317_99,8321_23,8321_79,8327_32,8327_46,8327_49,8335_7,8335_28,8335_73,8335_97,8335_103,8340_25,8340_50,8340_55,8340_79,8341_14,8341_78,8341_97,8341_106,8341_112,8368_5,8368_32,8368_58,8368_59,8368_74,8368_86,8368_98,8368_101,8368_107,8371_97,8373_38,8373_39,8373_55,8373_63,8373_64,8379_12,8379_13,8379_24,8379_29,8379_39,8379_111,8401_9,8401_13,8401_43,8401_48,8401_72,8401_73,8401_99,8424_35,8424_38,8424_41,8424_44,8424_53,8424_54,8424_57,8424_74,8424_76,8424_81,8424_83,8424_84,8424_94,8424_95,8424_97,8441_9,8441_16,8441_81,8441_105,8451_8,8451_17,8453_33,8453_60,8455_61,8456_68,8456_100,8456_104,8467_26,8467_51,8467_100,8476_22,8476_27,8476_44,8476_60,8476_66,8482_7,8482_49,8482_52,8482_93,8490_7,8490_34,8490_52,8490_53,8490_58,8490_68,8490_76,8490_106,8493_17,8493_52,8493_91,8493_92,8493_93,8493_104,8493_106,8493_109,8493_115,8497_31,8508_29,8515_19,8515_22,8515_40,8515_61,8515_94,8517_43,8517_46,8517_76,8518_71,8518_104,8527_8,8527_11,8527_17,8527_23,8527_25,8527_32,8527_38,8527_44,8527_62,8527_77,8527_86,8540_11,8540_35,8540_113,8549_94,8549_112,8550_85,8555_7,8555_33,8555_41,8555_51,8555_75,8555_79,8555_87,8555_98,8568_36,8569_103,8577_105,8577_110,8579_22,8579_64,8579_69,8579_87,8579_103,8582_31,8583_10,8583_49,8583_110,8583_113,8586_29,8594_5,8594_25,8594_38,8594_41,8594_53,8594_80,8604_9,8604_14,8604_71,8604_72,8604_100,8612_17,8612_26,8612_42,8612_60,8612_87,8614_42,8614_65,8614_66,8614_70,8614_99,8615_66,8615_71,8619_62,8620_28,8620_46,8620_47,8620_71,8620_83,8621_51,8621_54,8623_15,8623_21,8623_40,8623_42,8623_77,8623_83,8623_84,8625_16,8625_85,8626_106,8626_108,8626_114,8629_8,8642_68,8642_95,8643_112,8650_55,8650_107,8653_32,8653_44,8653_68,8653_72,8653_103,8653_108,8681_17,8681_33,8681_34,8681_38,8681_39,8681_40,8682_39,8682_41,8682_63,8682_85,8682_91,8692_66,8692_69,8692_89,8692_92,8693_11,8693_14,8693_99,8697_29,8697_40,8697_112,8706_21,8706_106,8706_108,8707_15,8707_39,8707_45,8707_81,8707_88,8712_6,8712_46,8722_13,8722_23,8722_49,8722_59,8722_68,8722_75,8722_77,8722_83,8726_8,8726_80,8726_107,8746_28,8746_32,8746_102,8746_104,8747_91,8754_89,8756_17,8756_45,8756_57,8756_59,8759_23,8759_34,8759_39,8762_109,8765_46,8767_11,8767_42,8767_66,8773_53,8773_89,8774_79,8774_95,8778_80,8779_11,8779_17,8779_19,8779_49,8779_65,8785_51,8785_98,8786_14,8802_61,8804_79,8805_8,8805_14,8805_98,8805_115,8806_56,8806_75,8806_82,8808_30,8808_53,8825_77,8825_80,8847_32,8847_101,8857_9,8857_54,8861_31,8865_37,8865_76,8875_79,8875_94,8875_115,8876_17,8876_18,8876_65,8876_86,8880_23,8880_82,8892_29,8910_23,8910_54,8910_109,8910_115,8911_11,8911_20,8911_66,8911_73,8911_83,8911_102,8912_10,8912_34,8912_75,8912_77,8912_102,8912_115,8913_10,8913_19,8913_30,8913_75,8921_23,8921_61,8921_82,8921_94,8921_97,8921_101,8921_103,8935_28,8935_29,8935_100,8936_8,8936_22,8936_47,8936_60,8936_89,8936_104,8948_34,8948_40,8948_45,8948_50,8948_56,8948_79,8948_91,8948_104,8948_105,8948_107,8951_26,8951_40,8951_50,8951_74,8951_76,8951_79,8951_82,8951_88,8951_95,8951_112,8953_14,8953_52,8953_67,8953_68,8953_77,8953_81,8953_89,8953_109,8956_35,8956_44,8956_50,8956_107,8957_8,8957_17,8957_23,8957_26,8957_29,8957_32,8957_36,8957_38,8957_41,8957_46,8957_47,8957_48,8957_49,8957_69,8957_78,8957_81,8957_97,8957_98,8957_100,8957_103,8961_13,8961_50,8961_53,8961_59,8961_65,8961_113,8962_59,8962_82,8962_112,8964_22,8964_29,8964_83,8964_107,8966_13,8966_83,8966_84,8974_14,8974_25,8974_41,8974_72,8974_103,8979_97,8984_75,8984_115,8985_43,8993_14,8995_5,8995_22,8995_55,8995_64,8995_81,8995_91,9005_9,9005_26,9005_32,9005_49,9005_64,9005_112,9009_12,9009_60,9010_30,9010_34,9010_42,9010_84,9013_94,9013_103,9017_24,9017_25,9017_30,9017_73,9017_75,9017_76,9017_78,9019_16,9019_18,9019_81,9019_82,9029_41,9029_50,9030_43,9030_73,9030_82,9038_106,9048_44,9051_86,9066_10,9066_21,9066_29,9066_31,9066_32,9066_46,9066_115,9067_20,9067_38,9067_44,9067_80,9067_89,9067_95,9067_106,9067_107,9073_115,9074_83,9084_22,9084_23,9084_38,9084_42,9084_46,9089_54,9089_66,9089_90,9091_25,9091_96,9091_103,9091_106,9095_14,9095_48,9095_81,9095_85,9095_90,9095_96,9095_108,9095_110,9099_10,9099_30,9099_40,9099_45,9099_54,9101_22,9101_37,9101_54,9101_56,9101_83,9101_85,9101_91,9101_104,9114_31,9114_40,9114_79,9115_26,9115_31,9122_5,9122_96,9129_105,9132_46,9139_16,9139_72,9139_90,9155_30,9155_75,9155_103,9155_105,9157_13,9157_16,9157_28,9157_29,9157_31,9157_32,9157_43,9157_46,9157_49,9157_56,9157_61,9157_103,9157_106,9157_111,9157_115,9161_19,9161_112,9167_16,9168_56,9168_68,9168_69,9177_58,9177_65,9179_5,9179_14,9179_26,9179_57,9179_95,9179_106,9190_57,9190_110,9193_34,9198_73,9199_32,9199_61,9199_85,9206_112,9212_43,9212_109,9216_49,9216_90,9218_58,9218_79,9221_10,9222_10,9222_40,9222_97,9224_24,9224_51,9224_53,9224_80,9224_93,9224_104,9224_112,9227_23,9227_27,9227_32,9227_35,9227_42,9227_53,9227_55,9229_98,9231_67,9243_64,9243_110,9260_78,9266_14,9266_77,9266_97,9268_12,9268_13,9268_50,9268_78,9278_11,9278_24,9278_25,9278_38,9278_43,9278_72,9278_73,9278_84,9278_94,9284_54,9286_89,9290_70,9290_74,9294_77,9297_35,9303_55,9303_110,9304_8,9308_44,9308_47,9308_54,9308_106,9310_5,9310_15,9310_27,9310_28,9310_32,9310_57,9310_60,9310_70,9310_86,9313_7,9313_36,9321_5,9325_39,9325_41,9356_32,9356_41,9356_45,9366_52,9366_111,9369_16,9369_75,9370_24,9370_26,9370_41,9370_70,9370_89,9371_19,9371_97,9375_32,9376_59,9377_83,9378_41,9378_102,9384_88,9384_101,9387_43,9387_73,9403_52,9406_41,9415_92,9420_6,9420_56,9420_58,9420_63,9420_82,9420_112,9427_30,9427_48,9427_69,9427_108,9427_115,9434_24,9434_66,9434_72,9434_75,9436_27,9436_43,9436_48,9436_50,9436_64,9436_77,9436_102,9437_100,9440_26,9440_73,9440_82,9441_115,9446_60,9447_105,9453_49,9455_29,9455_42,9455_93,9456_46,9458_68,9458_72,9458_86,9459_7,9459_91,9460_7,9460_25,9461_38,9463_42,9463_45,9463_99,9464_9,9464_39,9464_40,9464_43,9464_55,9464_56,9464_66,9464_74,9464_98,9464_100,9464_101,9464_111,9475_105,9483_49,9483_71,9483_98,9483_102,9488_37,9490_85,9494_14,9494_15,9494_57,9494_104,9497_27,9497_28,9497_70,9497_90,9501_74,9501_79,9501_89,9502_23,9502_44,9502_65,9503_51,9510_39,9510_78,9510_102,9511_46,9511_61,9511_91,9511_100,9512_59,9512_86,9512_102,9517_61,9517_83,9517_87,9517_88,9517_103,9517_105,9522_64,9522_70,9522_112,9529_72,9529_79,9529_104,9531_111,9537_74,9537_99,9538_72,9538_94,9545_23,9545_33,9545_66,9547_34,9547_75,9549_68,9549_109,9551_82,9551_90,9557_104,9564_29,9564_45,9564_96,9565_19,9565_85,9568_12,9568_29,9568_46,9568_57,9568_75,9568_106,9569_18,9571_22,9571_72,9571_102,9572_17,9572_48,9572_84,9573_52,9574_96,9581_52,9589_37,9589_46,9590_61,9590_85,9593_18,9593_107,9597_44,9597_102,9601_9,9601_12,9601_27,9601_36,9601_49,9601_63,9601_93,9601_106,9603_13,9603_20,9603_46,9606_26,9606_69,9606_84,9606_95,9606_107,9607_8,9607_20,9607_104,9609_31,9609_35,9609_44,9609_50,9609_88,9609_101,9613_68,9613_86,9613_89,9613_95,9613_101,9613_110,9623_72,9623_75,9623_96,9623_105,9626_34,9626_60,9644_11,9644_40,9644_42,9644_44,9644_63,9644_72,9644_73,9644_81,9674_35,9674_45,9685_52,9685_61,9685_94,9686_32,9686_38,9686_41,9686_86,9686_89,9686_101,9695_21,9695_69,9695_93,9696_57,9698_13,9698_14,9698_20,9698_63,9703_46,9703_63,9703_68,9703_97,9703_102,9703_103,9703_107,9703_110,9715_73,9716_9,9716_56,9716_59,9731_16,9731_63,9732_62,9732_89,9740_9,9740_14,9740_46,9740_47,9740_55,9740_101,9741_22,9741_31,9741_64,9741_94,9742_37,9742_97,9744_5,9744_14,9744_78,9744_113,9745_19,9752_61,9763_28,9763_90,9763_112,9772_5,9772_28,9772_34,9772_36,9772_38,9772_41,9772_60,9772_80,9772_92,9772_96,9777_35,9782_23,9786_5,9786_17,9786_23,9786_31,9786_56,9786_76,9793_71,9793_88,9794_28,9797_21,9797_67,9797_97,9797_98,9797_111,9798_8,9798_19,9798_26,9798_49,9798_82,9798_91,9822_65,9845_30,9845_31,9845_37,9845_48,9845_62,9845_84,9845_85,9845_92,9845_109,9846_10,9846_20,9846_26,9846_65,9846_72,9846_79,9846_94,9850_75,9850_102,9850_105,9851_52,9854_72,9854_103,9860_18,9860_70,9860_75,9860_88,9888_26,9888_58,9899_12,9899_15,9899_39,9899_72,9899_75,9900_18,9900_51,9900_52,9900_58,9900_78,9900_96,9900_99,9900_102,9900_111,9901_73,9902_41,9908_79,9909_22,9909_76,9909_79,9909_88,9909_91,9909_97,9909_103,9909_109,9920_6,9920_46,9920_77,9920_88,9920_98,9920_101,9943_8,9943_13,9943_55,9943_64,9943_67,9943_70,9943_93,9943_100,9943_109,9947_37,9947_40,9947_94,9950_16,9950_39,9950_52,9950_70,9950_76,9950_90,9951_34,9951_106,9958_11,9958_25,9958_35,9958_38,9958_39,9958_41,9958_43,9958_44,9958_47,9958_50,9958_55,9958_61,9958_76,9958_80,9958_92,9958_106,9958_111,9970_47,9970_56,9970_78,9971_13,9971_73,9971_94,9979_9,9979_10,9979_18,9979_19,9979_25,9979_57,9979_100,9983_8,9983_17,9992_113,9993_8,9993_28,9993_49,9993_55,9993_100,9993_112,9998_28,9998_61,9998_62,9998_82,9998_106,9998_112,9998_115,10003_5,10003_10,10003_14,10003_32,10006_93,10006_102,10006_108,10022_17,10022_75,10022_77,10022_115,10024_44,10024_65,10024_68,10024_74,10025_49,10025_67,10025_115,10030_82,10030_103,10030_109,10031_9,10031_56,10041_29,10041_31,10041_38,10041_45,10041_46,10041_52,10041_56,10041_57,10041_58,10041_61,10041_65,10041_68,10041_72,10041_94,10044_57,10044_63,10044_66,10044_76,10044_82,10047_18,10047_99,10047_104,10050_99,10050_104,10052_35,10052_82,10053_22,10053_27,10054_6,10054_45,10054_78,10054_90,10055_16,10055_36,10055_42,10055_57,10055_66,10055_75,10058_79,10067_40,10067_61,10067_63,10067_85,10067_87,10067_88,10067_104,10084_60,10084_104,10087_91,10087_104,10090_11,10090_14,10090_27,10090_86,10092_72,10092_88,10092_95,10093_44,10093_61,10095_51,10095_96,10102_17,10102_28,10102_70,10103_24,10104_45,10113_37,10113_52,10113_57,10113_77,10113_102,10116_19,10116_22,10116_30,10116_33,10116_44,10116_46,10116_49,10116_50,10116_62,10116_80,10116_94,10116_100,10116_103,10121_61,10121_66,10121_96,10135_43,10135_95,10135_111,10159_41,10159_45,10159_80,10159_88,10164_104,10165_49,10165_81,10165_106,10181_41,10181_94,10193_13,10193_19,10193_25,10193_91,10193_103,10204_69,10204_72,10204_80,10204_89,10211_7,10211_76,10211_82,10212_40,10212_43,10212_46,10212_53,10212_104,10212_107,10215_15,10215_17,10215_54,10215_68,10215_77,10215_88,10220_11,10220_31,10220_68,10220_98,10222_105,10230_35,10230_58,10230_59,10230_92,10233_19,10233_50,10234_25,10234_65,10234_96,10240_10,10240_19,10240_27,10240_47,10240_93,10240_101,10240_104,10240_106,10248_7,10248_19,10248_37,10248_49,10248_68,10248_79,10248_93,10248_103,10256_83,10256_92,10256_107,10262_75,10274_36,10274_53,10274_83,10274_98,10281_77,10281_115,10285_25,10285_61,10285_71,10285_78,10290_7,10290_50,10290_87,10290_90,10290_101,10295_36,10295_60,10295_63,10295_85,10296_25,10296_27,10296_30,10296_48,10296_50,10296_51,10296_55,10296_60,10296_62,10296_63,10296_73,10296_110,10296_114,10308_20,10308_47,10319_38,10319_68,10319_110,10321_9,10321_34,10321_38,10321_41,10321_47,10321_49,10321_56,10321_81,10323_8,10323_113,10324_50,10324_83,10325_55,10325_70,10326_11,10326_47,10326_80,10327_22,10327_71,10327_81,10332_49,10332_52,10332_58,10332_107,10342_17,10342_37,10342_44,10342_65,10342_92,10344_93,10345_21,10345_90,10347_32,10347_36,10347_38,10347_70,10347_81,10347_100,10348_37,10348_43,10348_46,10348_55,10348_56,10348_65,10349_7,10349_45,10349_46,10349_91,10349_98,10353_7,10353_37,10360_50,10360_72,10360_75,10360_106,10369_97,10376_58,10376_64,10376_70,10376_93,10376_111,10394_16,10394_24,10394_26,10395_51,10395_52,10395_94,10395_98,10396_26,10396_54,10400_21,10400_53,10400_54,10400_68,10400_74,10400_80,10400_87,10403_23,10403_61,10403_94,10403_98,10405_9,10405_60,10406_106,10406_108,10407_9,10407_11,10407_14,10407_15,10407_36,10407_55,10407_65,10407_87,10407_89,10407_96,10418_14,10418_76,10418_113,10425_10,10425_16,10425_29,10425_67,10425_78,10425_83,10425_92,10425_105,10425_108,10425_109,10432_101,10433_40,10433_47,10433_61,10433_70,10433_83,10433_87,10434_12,10434_52,10434_108,10434_115,10435_15,10435_22,10435_103,10437_67,10437_87,10440_83,10440_87,10440_99,10441_17,10441_38,10441_41,10441_46,10441_60,10441_68,10441_92,10442_40,10442_43,10442_58,10442_73,10442_76,10445_5,10445_17,10445_20,10445_32,10445_44,10445_92,10445_113,10448_27,10448_40,10448_50,10465_14,10465_110,10472_28,10482_6,10482_11,10482_21,10482_47,10482_76,10482_92,10482_108,10486_26,10486_41,10486_56,10489_14,10489_18,10489_40,10489_43,10489_51,10489_101,10489_112,10497_23,10497_57,10497_85,10497_87,10512_54,10512_67,10512_89,10512_105,10515_26,10515_38,10515_51,10517_86,10526_16,10526_25,10526_82,10526_85,10526_86,10526_94,10526_95,10526_101,10527_34,10527_50,10527_62,10527_77,10551_70,10551_71,10559_7,10559_31,10559_40,10559_46,10559_54,10559_70,10559_72,10559_87,10559_91,10559_115,10568_21,10568_22,10568_46,10568_67,10568_85,10568_92,10568_100,10568_107,10570_7,10570_32,10570_50,10574_33,10574_81,10574_95,10575_39,10576_68,10579_18,10591_96,10594_9,10594_18,10594_49,10594_50,10594_70,10600_25,10600_37,10600_41,10600_107,10600_113,10602_49,10603_40,10603_49,10603_64,10604_13,10604_20,10604_39,10604_41,10604_100,10613_14,10613_19,10616_14,10616_47,10616_80,10628_32,10628_35,10628_38,10633_26,10633_108,10644_6,10644_20,10644_24,10644_27,10644_30,10644_31,10644_33,10644_34,10644_37,10644_40,10644_41,10644_48,10644_49,10644_59,10644_60,10644_62,10644_92,10644_100,10644_103,10644_111,10647_7,10647_12,10647_50,10647_72,10647_99,10661_25,10661_55,10661_58,10661_100,10664_27,10664_52,10665_6,10665_83,10665_95,10665_106,10665_108,10669_19,10669_42,10669_62,10669_64,10669_69,10669_94,10669_108,10669_110,10670_9,10670_63,10670_64,10670_76,10670_105,10675_44,10675_74,10675_79,10675_82,10675_88,10675_103,10675_107,10675_114,10682_38,10682_58,10682_61,10684_17,10684_39,10684_41,10684_53,10707_86,10724_88,10726_110,10731_8,10731_22,10731_33,10731_41,10731_44,10731_56,10731_68,10731_71,10731_74,10731_77,10731_98,10731_99,10731_101,10731_104,10739_113,10742_6,10742_18,10742_36,10742_45,10742_50,10742_95,10754_45,10754_83,10764_52,10764_53,10764_72,10780_19,10780_95,10782_8,10782_14,10782_15,10782_16,10782_33,10782_38,10782_41,10782_42,10782_52,10782_65,10782_78,10782_107,10791_94,10794_10,10794_79,10794_97,10794_106,10795_41,10795_112,10797_9,10797_39,10797_60,10797_63,10797_69,10797_70,10797_90,10797_96,10801_74,10803_51,10803_66,10803_83,10804_6,10804_20,10804_96,10806_70,10806_85,10814_44,10814_60,10814_72,10814_75,10814_102,10814_106,10816_8,10816_30,10821_85,10822_30,10822_33,10822_75,10828_8,10828_19,10828_30,10828_59,10828_61,10828_100,10828_114,10836_38,10836_41,10836_79,10836_83,10836_87,10836_91,10836_100,10836_107,10836_108,10836_113,10837_31,10837_85,10837_91,10838_28,10838_31,10838_34,10841_108,10841_110,10849_102,10852_109,10860_26,10860_29,10860_50,10860_68,10870_11,10870_17,10870_20,10870_29,10870_50,10870_60,10873_13,10873_17,10873_34,10873_49,10873_61,10873_64,10873_67,10873_70,10873_103,10898_5,10898_25,10898_27,10898_28,10898_37,10898_40,10898_83,10898_85,10898_90,10898_99,10898_104,10898_115,10907_38,10907_113,10913_8,10913_54,10913_56,10913_81,10913_107,10914_74,10914_79,10914_89,10914_90,10914_91,10914_100,10914_115,10927_5,10927_16,10927_42,10927_45,10927_47,10927_55,10927_56,10927_64,10927_73,10927_82,10927_85,10927_88,10927_94,10927_97,10927_110,10929_10,10929_12,10929_16,10929_20,10929_22,10929_24,10929_29,10929_46,10929_53,10929_66,10929_70,10929_72,10929_78,10929_87,10929_95,10929_97,10929_102,10929_109,10936_31,10936_43,10936_100,10937_38,10937_47,10937_86,10941_43,10941_78,10941_112,10952_41,10952_72,10952_83,10952_85,10952_86,10953_19,10953_25,10953_47,10953_48,10953_67,10953_100,10953_106,10975_22,10975_35,10975_43,10975_69,10975_77,10975_93,10975_100,10975_101,10975_107,10985_64,11014_58,11014_78,11034_21,11034_30,11034_48,11034_54,11034_57,11034_67,11034_69,11034_81,11034_111,11035_9,11035_15,11035_33,11035_38,11035_40,11035_66,11035_90,11035_111,11072_14,11072_41,11072_77,11073_60,11075_17,11075_41,11075_56,11080_108,11084_21,11084_72,11084_90,11088_23,11088_27,11088_37,11088_77,11092_8,11092_14,11092_50,11092_53,11092_65,11092_71,11092_74,11092_92,11095_5,11095_83,11098_65,11098_101,11101_36,11101_53,11105_11,11105_14,11115_9,11115_12,11115_27,11115_44,11128_35,11128_53,11128_56,11128_65,11128_110,11135_25,11135_79,11140_109,11142_64,11153_43,11153_55,11153_105,11153_108,11153_109,11156_24,11156_33,11156_60,11159_79,11173_39,11173_43,11173_110,11180_41,11180_48,11185_25,11185_41,11185_86,11185_91,11185_101,11186_9,11186_70,11195_8,11195_11,11195_42,11198_61,11198_73,11198_87,11218_64,11218_70,11218_79,11218_110,11240_28,11240_34,11247_9,11247_26,11247_97,11247_99,11247_112,11255_54,11255_55,11255_57,11255_71,11255_79,11255_81,11255_91,11255_108,11255_112,11256_44,11256_61,11256_96,11268_24,11268_109,11280_54,11280_72,11280_87,11280_90,11280_93,11280_99,11282_43,11282_58,11282_67,11282_78,11282_101,11282_103,11284_23,11284_26,11284_44,11284_62,11284_69,11284_80,11284_90,11284_100,11284_105,11288_8,11288_14,11288_17,11288_53,11288_56,11288_65,11288_71,11288_89,11289_13,11289_16,11289_22,11289_28,11289_64,11289_71,11289_72,11289_76,11289_103,11289_109,11289_112,11290_45,11290_49,11290_86,11308_44,11309_64,11309_97,11352_12,11352_18,11352_24,11352_47,11352_63,11352_65,11352_66,11352_69,11352_83,11352_103,11352_104,11352_106,11376_29,11376_46,11376_61,11376_79,11376_82,11376_88,11376_91,11376_94,11386_7,11386_8,11386_10,11386_97,11404_7,11404_14,11404_16,11404_20,11404_24,11404_26,11404_30,11404_36,11404_37,11404_41,11404_56,11404_79,11404_80,11404_84,11404_94,11404_97,11404_102,11404_108,11419_33,11419_82,11419_101,11420_21,11420_65,11422_91,11423_60,11423_65,11423_86,11424_12,11424_13,11424_20,11424_40,11424_96,11427_53,11427_101,11427_102,11430_5,11431_42,11431_96,11431_103,11438_12,11438_30,11438_72,11438_75,11438_78,11438_84,11439_17,11439_22,11439_37,11439_45,11439_54,11439_55,11439_57,11439_60,11439_86,11439_91,11439_93,11439_109,11439_110,11442_40,11442_50,11442_86,11442_89,11442_104,11442_113,11460_15,11460_33,11460_36,11460_78,11460_84,11462_7,11462_30,11462_37,11462_54,11462_66,11462_68,11462_70,11462_71,11462_75,11462_111,11462_113,11470_14,11470_64,11470_95,11470_103,11479_35,11479_51,11479_99,11482_5,11482_66,11485_47,11485_70,11485_107,11492_68,11492_72,11492_97,11493_78,11493_100,11493_108,11513_48,11513_64,11513_89,11517_73,11517_102,11528_77,11547_39,11547_87,11569_22,11569_48,11591_56,11591_65,11591_69,11591_76,11591_77,11592_29,11592_103,11593_65,11593_68,11596_55,11596_61,11596_88,11596_101,11600_44,11600_53,11601_60,11601_67,11601_71,11601_109,11605_35,11605_53,11605_59,11605_71,11605_74,11605_95,11605_101,11605_107,11609_44,11609_106,11614_20,11614_45,11614_52,11614_60,11614_63,11614_64,11614_66,11614_67,11614_77,11614_102,11614_105,11617_113,11629_14,11629_30,11629_38,11629_57,11629_74,11629_84,11629_89,11629_96,11631_16,11631_56,11633_11,11633_101,11634_79,11634_91,11634_94,11650_40,11650_42,11652_9,11652_14,11652_33,11652_39,11652_53,11652_61,11652_95,11663_55,11663_79,11676_10,11676_35,11676_49,11676_55,11679_11,11679_20,11679_22,11679_23,11679_26,11679_27,11679_38,11679_59,11679_62,11679_72,11679_89,11679_99,11679_113,11681_85,11681_88,11681_112,11694_41,11694_102,11701_29,11701_30,11701_35,11701_52,11714_19,11714_37,11714_75,11714_88,11714_90,11714_95,11714_104,11714_107,11714_114,11722_54,11722_69,11722_75,11722_93,11742_22,11742_105,11742_114,11744_19,11744_25,11744_70,11752_13,11752_15,11752_25,11752_31,11752_75,11752_100,11752_101,11752_104,11752_110,11753_5,11753_37,11753_66,11753_67,11753_75,11753_76,11753_85,11753_88,11753_98,11771_56,11778_5,11778_34,11778_35,11779_56,11779_65,11779_80,11782_6,11782_28,11782_39,11782_41,11782_62,11782_87,11782_112,11784_5,11784_27,11784_67,11784_69,11784_73,11784_79,11784_81,11784_93,11784_95,11784_96,11784_100,11784_104,11784_106,11784_109,11784_112,11785_27,11785_58,11785_70,11785_72,11785_79,11785_81,11785_84,11785_92,11785_99,11785_110,11805_25,11805_107,11806_16,11806_17,11806_45,11806_60,11806_78,11806_101,11814_18,11814_21,11814_46,11814_48,11814_50,11814_69,11814_91,11819_74,11819_98,11821_29,11821_34,11821_36,11821_38,11821_43,11822_89,11822_99,11842_8,11842_41,11844_11,11844_50,11844_64,11844_85,11846_23,11846_38,11846_41,11846_50,11846_92,11846_100,11846_101,11847_95,11850_10,11850_61,11850_70,11850_95,11850_110,11850_114,11858_96,11869_51,11869_55,11869_68,11873_40,11878_61,11878_71,11879_22,11879_29,11879_98,11879_114,11880_81,11889_6,11889_84,11891_48,11891_49,11891_84,11900_68,11900_74,11904_8,11904_21,11907_10,11907_15,11907_31,11907_33,11907_68,11907_100,11907_109,11908_10,11908_21,11908_63,11908_74,11916_13,11916_16,11916_88,11917_9,11920_20,11920_59,11920_60,11920_63,11920_71,11920_81,11920_93,11920_99,11920_108,11921_8,11921_17,11921_26,11921_46,11921_74,11921_80,11922_10,11922_35,11922_76,11922_94,11922_97,11928_23,11928_89,11939_64,11939_91,11940_68,11940_71,11940_93,11945_74,11945_100,11945_108,11950_55,11955_22,11955_76,11956_20,11956_32,11956_38,11959_13,11959_72,11959_81,11961_5,11961_10,11961_44,11961_60,11961_61,11961_64,11961_101,11964_17,11964_42,11964_43,11964_56,11964_58,11964_65,11964_80,11966_48,11966_111,11972_6,11972_54,11972_75,11977_47,11977_48,11977_96,11977_99,11978_51,11978_96,11985_8,11985_45,11990_50,11990_95,11991_12,11993_18,11993_45,11993_56,11996_112,12002_6,12002_78,12002_87,12002_93,12002_111,12009_53,12009_102,12040_70,12040_71,12040_72,12040_81,12040_116,12042_17,12043_16,12043_29,12043_68,12045_11,12045_58,12059_18,12059_21,12059_22,12059_27,12059_45,12059_53,12059_54,12068_99,12073_62,12076_105,12082_79,12082_97,12083_17,12083_67,12083_78,12083_95,12093_26,12093_47,12093_54,12100_12,12100_35,12100_40,12100_42,12100_49,12100_58,12100_67,12100_74,12100_97,12100_104,12100_108,12101_6,12101_10,12101_40,12101_43,12101_78,12102_41,12102_46,12110_26,12119_13,12119_14,12119_15,12119_21,12119_25,12119_37,12119_45,12119_49,12119_66,12119_67,12119_85,12120_92,12120_97,12124_5,12124_23,12124_24,12124_29,12124_45,12124_48,12124_49,12124_51,12124_52,12124_61,12124_77,12124_79,12124_111,12125_14,12125_19,12125_25,12125_72,12130_42,12130_66,12130_74,12130_112,12140_19,12140_21,12140_47,12140_50,12141_63,12141_71,12145_10,12145_18,12145_53,12145_101,12145_103,12150_12,12150_56,12150_68,12150_85,12150_91,12151_102,12151_106,12155_39,12155_87,12155_104,12155_108,12156_25,12156_31,12156_42,12156_90,12156_111,12157_30,12157_39,12157_51,12157_96,12176_10,12176_25,12176_30,12176_39,12176_62,12176_63,12176_99,12183_97,12186_34,12186_37,12186_64,12190_9,12190_28,12190_44,12190_54,12192_51,12192_60,12192_90,12193_23,12193_28,12193_31,12193_32,12193_71,12193_72,12193_96,12196_63,12196_95,12196_110,12200_20,12200_74,12200_110,12213_21,12213_35,12213_37,12213_84,12213_86,12214_67,12215_25,12215_67,12215_106,12217_21,12217_64,12217_78,12217_82,12228_73,12239_6,12239_12,12239_54,12239_60,12239_78,12239_81,12245_5,12245_20,12245_26,12255_83,12255_97,12267_29,12267_83,12267_85,12267_87,12279_20,12279_24,12279_38,12279_40,12279_41,12279_56,12279_58,12279_62,12279_63,12279_65,12279_76,12279_80,12279_82,12279_83,12279_84,12279_86,12279_92,12279_103,12279_104,12280_6,12280_34,12280_37,12280_40,12280_48,12280_52,12280_58,12280_64,12280_69,12280_70,12280_78,12280_79,12280_81,12280_87,12280_92,12280_95,12280_99,12280_100,12280_102,12280_115,12281_17,12281_56,12281_96,12296_15,12296_54,12296_55,12296_79,12296_96,12296_102,12301_27,12301_38,12301_42,12301_55,12301_56,12301_102,12307_78,12307_115,12312_52,12312_66,12312_86,12312_108,12313_8,12313_21,12313_30,12313_38,12313_80,12313_91,12313_101,12313_106,12314_14,12314_15,12314_49,12314_55,12314_67,12314_101,12316_85,12317_74,12317_75,12320_6,12320_72,12320_78,12320_102,12325_15,12325_29,12325_30,12325_32,12325_34,12325_35,12325_36,12325_37,12325_41,12325_51,12325_76,12325_88,12325_106,12325_108,12334_53,12334_58,12334_71,12334_76,12334_80,12334_93,12334_106,12339_62,12339_94,12343_6,12345_21,12345_26,12345_29,12345_45,12345_57,12345_69,12345_72,12345_80,12345_84,12345_89,12345_90,12345_92,12345_97,12345_106,12345_107,12345_110,12345_111,12350_76,12350_88,12350_94,12354_12,12354_31,12354_39,12354_50,12354_55,12354_59,12354_65,12354_67,12354_69,12354_70,12354_72,12354_73,12354_85,12354_88,12354_97,12354_98,12354_105,12356_22,12356_25,12356_70,12356_102,12367_11,12367_86,12369_37,12369_94,12370_5,12370_11,12370_26,12370_44,12370_59,12370_95,12370_101,12373_49,12373_60,12373_62,12378_8,12378_9,12378_12,12378_24,12378_26,12378_33,12378_41,12378_46,12378_90,12378_109,12378_113,12382_52,12382_85,12388_6,12388_10,12388_12,12388_18,12388_19,12388_25,12388_26,12388_35,12388_37,12388_52,12388_57,12388_64,12388_67,12388_70,12388_76,12388_103,12388_109,12396_21,12396_27,12396_59,12396_60,12396_83,12396_104,12398_7,12398_31,12398_32,12398_41,12398_50,12398_53,12398_76,12398_88,12414_45,12417_21,12417_22,12417_26,12417_56,12417_61,12421_15,12421_21,12421_54,12421_103,12427_7,12427_11,12427_13,12427_41,12427_50,12427_69,12427_72,12427_99,12428_6,12428_23,12428_79,12428_84,12428_94,12431_37,12431_43,12431_49,12431_79,12431_80,12431_100,12438_41,12438_44,12438_46,12438_87,12438_90,12438_107,12439_16,12439_43,12439_46,12439_79,12439_80,12439_82,12439_85,12439_88,12443_8,12443_38,12443_59,12443_80,12443_95,12443_103,12443_104,12443_107,12446_35,12446_44,12446_77,12446_83,12446_98,12446_101,12447_9,12447_18,12454_6,12454_8,12454_87,12461_7,12461_26,12461_49,12461_75,12461_110,12475_47,12475_48,12477_6,12477_52,12478_59,12478_103,12480_27,12480_42,12480_81,12480_108,12480_113,12483_61,12487_12,12487_13,12487_15,12487_19,12487_41,12487_42,12487_54,12487_63,12487_105,12488_28,12488_31,12488_91,12488_97,12500_47,12500_59,12504_14,12504_56,12504_73,12504_82,12519_29,12519_37,12519_71,12519_74,12519_86,12519_105,12519_112,12522_47,12522_56,12522_90,12526_19,12526_81,12530_89,12531_34,12531_45,12531_51,12531_103,12531_104,12534_25,12534_32,12534_41,12534_45,12534_51,12534_58,12534_61,12534_71,12534_93,12538_16,12538_70,12538_88,12541_22,12541_23,12541_29,12541_32,12541_43,12541_61,12541_62,12541_89,12541_111,12544_58,12544_80,12544_98,12545_114,12548_74,12550_17,12550_45,12550_46,12550_87,12550_98,12554_67,12559_32,12559_38,12559_84,12560_20,12560_46,12560_54,12560_72,12560_83,12562_25,12562_47,12563_107,12568_24,12568_27,12568_39,12568_51,12568_96,12576_5,12576_51,12576_52,12576_95,12576_115,12580_8,12580_53,12580_101,12581_21,12581_41,12583_24,12583_44,12583_81,12583_111,12589_14,12589_19,12589_40,12589_66,12589_73,12589_95,12592_44,12592_49,12592_85,12592_109,12595_11,12595_15,12595_38,12595_65,12595_89,12597_18,12597_22,12597_28,12597_30,12597_44,12597_77,12597_99,12597_109,12598_6,12598_22,12602_39,12602_72,12602_75,12602_95,12610_14,12610_24,12610_36,12610_60,12610_111,12611_22,12612_30,12612_34,12614_40,12614_57,12614_77,12617_20,12617_61,12617_110,12617_115,12628_35,12628_36,12628_66,12628_95,12628_103,12632_91,12638_9,12638_41,12638_56,12638_80,12641_62,12645_57,12656_37,12657_96,12658_94,12658_104,12662_17,12662_23,12662_77,12662_79,12669_5,12669_74,12670_7,12670_77,12670_90,12681_7,12681_62,12685_71,12690_45,12690_47,12690_84,12694_14,12701_22,12702_16,12702_20,12702_49,12703_89,12703_98,12713_72,12713_106,12713_114,12718_72,12722_91,12724_28,12724_46,12725_77,12725_99,12726_72,12726_90,12726_96,12727_39,12727_72,12727_79,12727_100,12727_113,12732_64,12733_56,12733_71,12733_78,12733_89,12734_114,12739_87,12739_113,12741_37,12741_38,12741_45,12741_79,12741_85,12742_92,12743_45,12745_11,12753_12,12753_15,12753_50,12753_58,12753_63,12753_67,12753_79,12753_99,12753_105,12755_8,12755_9,12755_40,12755_57,12755_73,12755_91,12758_65,12758_71,12758_72,12758_102,12758_103,12764_48,12787_62,12788_33,12790_10,12790_42,12790_58,12799_8,12799_25,12799_27,12799_50,12799_69,12799_88,12799_102,12801_10,12801_14,12801_93,12807_21,12808_38,12808_73,12810_89,12810_106,12819_6,12819_41,12819_48,12820_49,12820_79,12820_107,12820_111,12825_9,12825_12,12825_18,12826_51,12826_90,12826_91,12830_50,12830_80,12832_31,12832_47,12839_28,12839_34,12839_73,12839_105,12840_38,12840_57,12842_61,12846_19,12846_44,12854_56,12855_9,12855_22,12855_25,12855_38,12855_45,12855_49,12855_106,12855_108,12864_29,12864_68,12864_80,12864_99,12869_41,12869_46,12869_56,12869_77,12869_104,12870_11,12871_7,12871_16,12871_44,12878_72,12878_84,12878_101,12884_10,12884_18,12884_41,12884_104,12885_82,12890_11,12890_13,12890_20,12890_29,12890_31,12890_33,12890_35,12890_69,12890_72,12890_73,12890_76,12890_81,12890_87,12890_89,12890_92,12890_93,12890_108,12921_18,12922_7,12925_22,12925_78,12937_7,12937_24,12937_90,12938_66,12938_92,12941_65,12941_80,12941_89,12951_9,12951_46,12951_73,12973_10,12973_15,12973_35,12973_51,12973_60,12973_61,12973_63,12978_23,12978_42,12978_72,12978_105,12978_108,12981_28,12981_60,12981_69,12981_88,12988_21,12988_26,12988_34,12988_35,12988_49,12988_68,12988_104,12992_39,12993_7,12993_67,12993_88,12993_112,12997_35,12997_50,12997_68,12997_74,12997_95,12997_98,12997_111,12998_16,12998_64,12998_94,13000_30,13000_33,13000_45,13000_81,13000_87,13000_96,13018_70,13018_106,13019_45,13019_48,13019_59,13019_95,13019_99,13021_12,13021_14,13021_16,13021_20,13021_29,13021_44,13021_47,13021_53,13021_95,13021_107,13036_8,13036_70,13036_80,13036_86,13041_105,13044_36,13044_58,13044_61,13044_66,13044_79,13044_80,13047_11,13047_21,13056_7,13056_57,13056_61,13060_28,13060_102,13072_65,13072_93,13075_77,13075_90,13081_27,13081_66,13081_95,13084_53,13084_80,13088_89,13089_52,13089_68,13089_70,13093_17,13093_109,13094_6,13094_34,13094_56,13094_63,13094_65,13094_66,13094_67,13094_76,13094_89,13094_93,13094_94,13094_96,13094_97,13094_113,13101_17,13101_115,13102_108,13105_65,13105_66,13107_93,13107_98,13109_36,13109_37,13109_70,13109_79,13109_92,13115_42,13115_68,13130_45,13130_63,13130_91,13133_38,13133_59,13139_107,13139_108,13139_109,13147_46,13147_104,13152_19,13152_65,13153_17,13154_79,13155_71,13155_117,13156_59,13157_16,13157_92,13161_59,13161_77,13167_49,13167_53,13167_80,13167_89,13171_40,13171_59,13171_64,13171_71,13171_107,13172_31,13172_62,13172_84,13172_106,13173_37,13173_115,13183_9,13183_19,13183_25,13183_26,13183_30,13183_42,13183_70,13183_74,13183_85,13183_88,13183_107,13183_108,13188_16,13188_46,13191_16,13195_8,13195_9,13195_35,13195_113,13199_24,13199_77,13199_80,13236_89,13241_34,13241_38,13241_39,13241_54,13241_65,13241_66,13241_75,13242_71,13242_73,13242_94,13242_96,13242_100,13242_101,13244_16,13247_11,13251_31,13251_58,13251_73,13251_76,13251_97,13252_37,13252_75,13252_83,13253_37,13253_54,13253_65,13255_71,13255_101,13261_17,13264_79,13284_16,13284_56,13284_60,13284_61,13284_83,13284_86,13285_18,13285_42,13285_113,13291_43,13291_47,13296_25,13296_36,13296_37,13296_44,13296_61,13296_62,13296_63,13301_59,13302_97,13302_106,13308_9,13308_31,13308_44,13308_62,13308_64,13308_65,13308_81,13310_12,13310_26,13310_29,13310_33,13310_65,13310_66,13310_67,13310_83,13310_87,13310_104,13315_18,13315_28,13315_56,13316_68,13323_89,13323_101,13331_16,13331_34,13331_66,13344_40,13344_89,13351_57,13374_83,13374_94,13385_71,13399_34,13399_78,13399_93,13399_94,13399_98,13399_112,13403_39,13403_63,13406_57,13406_59,13406_67,13412_10,13412_75,13412_110,13414_22,13414_36,13414_42,13414_82,13417_36,13417_69,13418_5,13418_21,13418_30,13418_45,13421_11,13421_41,13421_50,13421_60,13423_107,13423_110,13429_8,13429_68,13439_62,13439_71,13442_88,13445_7,13450_66,13450_67,13450_68,13457_20,13457_22,13457_44,13466_90,13466_98,13466_112,13473_29,13473_99,13476_33,13477_51,13477_108,13483_74,13483_113,13492_33,13492_89,13492_100,13493_80,13493_93,13497_73,13498_63,13498_72,13502_34,13502_75,13502_100,13508_27,13508_105,13515_36,13515_74,13515_76,13515_77,13515_87,13516_19,13519_20,13519_22,13519_39,13519_79,13519_80,13519_89,13519_104,13519_107,13522_85,13523_71,13524_49,13525_33,13525_63,13526_33,13526_52,13526_99,13527_78,13527_98,13528_11,13528_20,13528_26,13530_66,13530_80,13530_92,13537_15,13537_83,13537_84,13539_17,13539_71,13539_113,13548_52,13548_77,13548_114,13552_108,13554_65,13554_72,13555_53,13557_51,13557_77,13569_14,13569_19,13573_103,13581_85,13585_17,13596_8,13606_65,13622_45,13623_52,13623_68,13671_43,13671_61,13671_73,13671_94,13671_115,13684_19,13684_42,13684_77,13684_79,13688_44,13688_50,13688_75,13690_11,13690_15,13690_24,13690_81,13690_88,13690_90,13693_9,13693_30,13693_31,13693_33,13693_43,13693_55,13693_108,13695_41,13695_49,13695_87,13709_33,13709_102,13709_103,13709_105,13712_44,13712_53,13712_63,13712_80,13713_54,13713_68,13717_51,13717_62,13717_85,13717_89,13718_20,13718_74,13718_80,13720_67,13720_71,13720_97,13720_102,13724_100,13728_20,13728_47,13749_48,13751_12,13751_29,13751_31,13751_111,13756_19,13756_76,13756_88,13756_112,13757_20,13758_35,13758_44,13758_46,13758_74,13758_79,13758_98,13758_107,13759_23,13759_46,13759_65,13759_67,13759_68,13759_70,13759_72,13772_7,13780_13,13780_14,13780_77,13784_7,13784_8,13784_15,13784_45,13784_47,13784_69,13784_78,13784_82,13784_86,13784_93,13784_94,13784_98,13784_103,13784_114,13785_10,13785_14,13785_23,13785_28,13785_50,13785_53,13785_59,13785_69,13785_81,13785_83,13785_105,13785_107,13789_19,13794_50,13798_25,13799_17,13799_59,13799_74,13804_68,13804_77,13804_86,13805_43,13805_44,13805_46,13805_49,13805_79,13805_103,13805_104,13805_109,13816_23,13816_65,13816_73,13816_92,13816_95,13819_9,13819_30,13819_88,13819_92,13819_104,13819_105,13830_47,13839_114,13849_6,13849_15,13849_62,13858_23,13858_24,13858_36,13858_82,13865_50,13865_69,13866_37,13866_88,13875_9,13875_22,13875_30,13875_32,13875_41,13875_71,13875_101,13876_25,13876_77,13876_79,13876_88,13876_109,13878_34,13878_74,13888_22,13888_74,13888_75,13888_76,13888_81,13891_65,13891_80,13891_95,13896_11,13896_79,13896_95,13896_113,13897_16,13897_35,13897_61,13897_88,13897_91,13897_106,13901_13,13901_88,13911_19,13911_55,13911_97,13921_42,13921_48,13921_51,13921_63,13921_77,13921_85,13921_101,13922_28,13922_34,13922_43,13922_86,13922_87,13922_95,13926_24,13929_76,13929_85,13929_94,13929_100,13932_67,13932_85,13932_103,13937_37,13937_109,13948_31,13948_39,13949_40,13949_52,13953_97,13954_9,13956_102,13959_7,13959_40,13959_42,13959_103,13959_106,13959_109,13959_111,13960_14,13960_66,13960_93,13967_11,13967_12,13967_100,13969_5,13969_33,13969_35,13969_37,13969_47,13969_72,13969_86,13969_98,13970_6,13970_10,13970_66,13978_25,13978_81,13978_114,13992_35,13992_49,13992_68,13992_86,13992_89,13993_13,13993_24,13993_40,13993_49,13993_115,13997_16,13997_18,13997_19,13997_20,13997_22,13997_24,13997_28,13997_42,13997_51,13997_66,13997_74,13997_76,13997_80,13997_88,13997_98,13997_103,13997_104,13997_108,14003_105,14007_14,14007_25,14007_28,14007_74,14010_8,14010_59,14010_64,14010_102,14010_107,14011_50,14011_51,14011_98,14012_19,14012_52,14012_59,14015_22,14015_52,14015_60,14015_61,14015_62,14015_67,14015_73,14015_86,14015_95,14015_109,14015_110,14019_5,14019_44,14019_47,14019_58,14019_105,14020_5,14020_20,14020_79,14020_83,14021_13,14021_22,14021_34,14021_37,14021_43,14021_109,14026_8,14026_13,14026_18,14026_20,14026_21,14026_43,14026_58,14026_105,14026_112,14029_6,14029_13,14029_60,14029_75,14029_97,14029_98,14029_100,14029_105,14029_110,14030_37,14030_42,14030_59,14030_98,14042_6,14042_86,14061_14,14061_22,14061_27,14061_33,14061_61,14061_63,14061_64,14061_66,14061_93,14061_95,14061_98,14061_101,14061_102,14061_105,14061_106,14062_19,14062_24,14062_27,14062_46,14062_53,14062_58,14062_69,14062_73,14062_74,14062_95,14062_104,14062_105,14066_19,14066_63,14066_72,14066_108,14069_13,14069_40,14069_41,14069_51,14072_23,14072_25,14072_56,14072_66,14072_69,14072_74,14072_87,14072_93,14072_94,14072_100,14072_105,14073_15,14073_23,14073_24,14073_53,14073_67,14073_115,14083_6,14083_13,14083_25,14083_94,14083_111,14091_97,14091_114,14102_53,14102_106,14103_17,14103_95,14104_109,14113_6,14113_13,14115_23,14115_102,14120_14,14120_47,14125_8,14125_16,14125_26,14125_71,14129_38,14129_43,14129_52,14129_60,14129_77,14129_112,14148_67,14151_68,14151_74,14151_107,14152_52,14153_82,14160_52,14160_73,14167_73,14167_82,14179_25,14179_59,14185_11,14185_23,14185_44,14185_68,14185_71,14189_6,14189_54,14189_58,14189_59,14193_13,14195_6,14195_8,14195_46,14196_23,14196_27,14196_50,14196_67,14202_13,14202_39,14202_41,14202_71,14202_74,14215_26,14215_35,14215_82,14219_80,14225_12,14225_16,14225_18,14225_21,14225_22,14225_40,14225_63,14225_65,14225_66,14225_73,14225_82,14225_88,14225_91,14225_95,14225_98,14225_102,14225_110,14225_114,14228_19,14228_50,14228_51,14228_57,14228_59,14228_95,14238_20,14238_70,14238_93,14239_70,14239_77,14243_17,14243_19,14243_35,14243_38,14243_47,14243_87,14243_89,14243_99,14250_13,14250_86,14279_40,14279_48,14279_51,14279_61,14279_78,14279_84,14279_92,14279_108,14289_22,14289_93,14292_7,14292_17,14292_50,14292_63,14298_5,14298_23,14298_57,14298_64,14298_74,14298_76,14298_77,14305_26,14306_58,14306_95,14327_17,14327_20,14327_21,14327_23,14327_28,14327_42,14327_95,14330_31,14330_71,14330_98,14330_101,14331_38,14331_66,14350_14,14350_18,14350_20,14350_33,14350_34,14350_48,14350_59,14350_71,14350_84,14350_88,14350_92,14350_93,14350_97,14350_109,14370_27,14370_36,14370_45,14370_60,14370_84,14370_90,14370_103,14370_106,14384_5,14384_30,14384_42,14384_63,14384_110,14385_35,14385_63,14385_72,14385_87,14387_11,14387_18,14387_21,14387_72,14390_8,14390_19,14390_20,14390_30,14390_55,14390_60,14390_82,14390_83,14390_90,14390_92,14396_11,14396_60,14396_84,14396_89,14411_9,14411_12,14411_19,14411_20,14411_21,14411_36,14411_38,14411_49,14411_54,14411_61,14411_69,14411_84,14411_89,14411_92,14411_100,14411_106,14411_107,14421_5,14421_74,14421_80,14421_101,14421_110,14422_9,14422_50,14422_76,14422_93,14422_105,14423_15,14423_39,14423_50,14423_56,14423_62,14423_68,14423_71,14423_89,14427_30,14427_46,14427_53,14427_55,14427_79,14427_82,14427_109,14427_112,14432_16,14432_29,14432_46,14432_83,14432_96,14432_111,14449_52,14449_77,14449_81,14449_84,14449_87,14449_90,14449_106,14449_109,14449_112,14458_39,14458_63,14458_64,14458_70,14458_110,14463_13,14463_20,14463_32,14463_48,14463_62,14463_75,14480_83,14480_89,14480_92,14480_110,14489_22,14489_42,14489_61,14490_62,14490_74,14492_25,14492_29,14492_37,14492_61,14498_20,14507_25,14513_13,14513_14,14513_39,14513_40,14513_42,14513_106,14539_42,14539_85,14539_86,14539_89,14539_102,14539_115,14555_37,14555_80,14558_17,14574_74,14596_33,14596_37,14596_73,14596_93,14596_115,14601_10,14601_21,14601_28,14601_31,14601_46,14601_114,14602_17,14602_50,14602_86,14602_87,14614_16,14614_27,14614_86,14617_38,14617_44,14617_51,14617_68,14621_32,14621_34,14621_58,14621_76,14621_82,14621_93,14622_21,14622_88,14622_96,14622_97,14622_105,14626_20,14626_21,14626_35,14626_43,14626_44,14626_71,14626_74,14626_80,14629_94,14629_97,14629_98,14638_108,14643_8,14643_49,14643_71,14649_20,14649_59,14652_17,14652_42,14652_63,14652_95,14655_5,14655_19,14655_28,14655_49,14655_62,14660_46,14660_96,14660_100,14660_106,14661_27,14661_50,14661_95,14670_60,14670_77,14670_100,14670_110,14673_12,14673_13,14673_14,14673_15,14673_20,14673_39,14673_40,14673_69,14673_85,14673_98,14673_104,14680_50,14680_113,14681_34,14681_52,14685_31,14685_46,14685_49,14685_66,14685_106,14691_8,14691_12,14691_28,14691_57,14691_58,14691_73,14691_96,14694_20,14694_57,14694_110,14694_112,14695_32,14695_38,14695_78,14695_97,14695_98,14695_100,14697_8,14697_28,14697_44,14697_50,14698_61,14698_91,14698_106,14716_6,14716_7,14716_28,14716_31,14716_41,14716_64,14716_88,14716_99,14716_103,14716_112,14719_17,14719_106,14720_64,14729_8,14729_44,14729_56,14737_20,14737_37,14737_65,14737_67,14737_69,14737_71,14737_74,14737_75,14737_84,14737_85,14737_107,14745_62,14745_74,14746_74,14746_88,14767_6,14767_13,14767_25,14767_36,14767_50,14767_59,14767_69,14767_74,14767_108,14770_30,14770_69,14772_13,14772_23,14772_61,14772_83,14772_93,14773_29,14773_39,14773_51,14773_58,14773_66,14773_77,14773_98,14773_113,14778_86,14786_44,14786_46,14786_74,14786_95,14786_109,14787_40,14787_73,14787_83,14787_105,14788_13,14788_44,14788_107,14790_5,14790_38,14790_77,14791_73,14791_84,14815_18,14815_45,14815_52,14815_105,14817_78,14817_90,14817_110,14817_112,14817_115,14836_86,14839_29,14839_98,14843_7,14843_14,14843_18,14843_32,14843_36,14843_44,14843_49,14843_56,14846_13,14846_14,14846_23,14846_38,14846_39,14846_71,14846_78,14846_94,14863_32,14863_47,14863_88,14863_109,14866_50,14866_54,14866_78,14866_93,14869_9,14869_98,14872_6,14872_7,14872_19,14872_104,14877_77,14879_18,14880_62,14883_38,14883_69,14884_42,14884_90,14884_98,14885_21,14885_64,14885_76,14886_65,14886_68,14886_75,14886_76,14890_41,14890_47,14890_49,14890_60,14890_63,14890_82,14890_114,14893_6,14893_31,14893_36,14893_57,14893_60,14893_71,14893_73,14893_83,14902_53,14902_71,14902_84,14902_89,14902_95,14907_49,14907_57,14907_89,14907_111,14918_7,14918_48,14918_106,14918_108,14919_11,14919_60,14920_6,14920_15,14936_97,14940_25,14940_36,14940_80,14940_85,14941_19,14941_82,14941_108,14952_45,14956_8,14957_102,14961_60,14961_82,14961_88,14961_99,14965_32,14965_58,14965_61,14965_64,14969_15,14969_25,14969_27,14969_50,14969_63,14969_93,14969_95,14969_106,14970_60,14970_76,14970_79,14973_61,14973_84,14973_106,14973_110,14974_66,14974_69,14974_97,14976_83,14976_104,14978_21,14978_24,14978_49,14978_55,14978_77,14978_88,14978_91,14978_92,14978_97,14981_13,14981_18,14983_7,14983_10,14983_22,14983_25,14983_27,14983_31,14983_33,14983_61,14983_65,14983_74,14983_101,14985_17,14985_21,14985_27,14985_104,14986_18,14986_104,14987_53,14988_42,14988_43,14988_100,15000_90,15000_104,15003_16,15003_17,15014_83,15020_78,15023_13,15023_20,15023_60,15023_83,15035_14,15035_39,15035_80,15035_82,15038_47,15038_53,15038_55,15038_56,15038_57,15038_58,15038_59,15038_60,15038_61,15038_62,15038_63,15038_64,15038_66,15038_95,15038_106,15038_113,15045_50,15056_14,15056_33,15056_35,15077_63,15077_78,15082_22,15082_75,15082_84,15085_40,15090_22,15097_12,15097_20,15097_76,15097_87,15117_48,15119_32,15119_41,15119_80,15119_110,15131_11,15134_60,15134_74,15134_101,15143_58,15143_115,15145_87,15145_91,15147_65,15149_101,15149_102,15159_88,15160_103,15168_12,15168_17,15168_89,15168_110,15168_114,15169_37,15169_73,15169_95,15170_35,15170_46,15173_5,15173_25,15173_73,15173_79,15173_80,15173_85,15198_47,15198_57,15205_64,15210_65,15210_89,15214_50,15214_51,15214_75,15214_78,15214_83,15226_16,15227_7,15227_27,15227_47,15233_108,15240_95,15240_97,15243_9,15243_112,15244_11,15244_54,15244_75,15247_38,15258_16,15258_24,15258_104,15260_9,15260_15,15260_20,15260_32,15260_54,15260_57,15260_60,15260_64,15260_67,15260_69,15260_75,15260_88,15260_96,15261_17,15261_42,15261_45,15261_81,15261_115,15262_28,15262_96,15265_25,15265_38,15276_20,15276_26,15297_97,15303_18,15303_28,15303_48,15303_71,15305_11,15305_15,15305_33,15305_77,15305_111,15312_58,15312_62,15312_67,15312_73,15313_20,15313_75,15313_115,15316_15,15316_36,15316_64,15316_67,15317_10,15317_41,15317_79,15318_23,15318_64,15328_75,15328_90,15328_108,15334_18,15334_24,15335_10,15335_33,15335_34,15335_55,15341_22,15341_27,15341_45,15341_51,15341_72,15341_93,15341_113,15347_38,15347_85,15347_101,15348_47,15349_40,15349_44,15353_59,15365_56,15365_62,15365_68,15368_39,15368_50,15368_80,15368_100,15375_9,15375_87,15375_89,15375_94,15375_102,15377_13,15377_21,15377_35,15377_46,15377_52,15377_60,15380_29,15380_52,15380_97,15380_98,15380_103,15380_110,15386_16,15386_17,15387_36,15387_51,15387_72,15389_62,15389_76,15390_33,15390_40,15390_71,15390_81,15390_90,15395_24,15395_32,15395_60,15395_68,15395_79,15395_115,15397_12,15397_18,15397_61,15397_77,15407_13,15407_41,15417_13,15417_35,15417_39,15417_40,15417_80,15424_17,15424_20,15424_23,15424_56,15424_110,15437_79,15437_96,15458_8,15458_26,15458_59,15458_62,15458_107,15477_36,15477_59,15485_28,15485_51,15485_102,15504_26,15504_43,15504_49,15504_70,15504_109,15507_18,15507_28,15507_97,15509_30,15509_39,15509_49,15509_67,15509_69,15509_75,15509_80,15512_11,15512_25,15512_29,15512_38,15512_71,15512_81,15512_82,15512_97,15514_17,15514_35,15514_53,15523_7,15523_64,15523_72,15523_114,15528_13,15528_27,15528_32,15528_40,15533_51,15533_86,15533_103,15558_32,15558_50,15561_51,15561_71,15561_102,15569_6,15582_26,15582_90,15590_68,15592_55,15592_63,15592_93,15593_36,15593_75,15593_96,15593_104,15602_16,15602_23,15602_28,15603_70,15604_56,15609_100,15626_8,15626_29,15626_37,15626_81,15626_93,15626_97,15626_115,15629_20,15629_71,15629_73,15629_83,15629_103,15629_115,15651_11,15651_73,15651_83,15651_101,15652_23,15652_102,15657_32,15657_49,15658_17,15658_27,15658_99,15660_91,15660_95,15662_7,15662_8,15662_18,15662_21,15662_25,15662_32,15662_33,15662_37,15662_49,15662_50,15662_52,15662_53,15662_86,15663_5,15663_8,15663_11,15663_15,15663_19,15663_22,15663_27,15663_30,15663_32,15663_35,15663_38,15663_40,15663_43,15663_44,15663_47,15663_54,15663_69,15663_89,15666_58,15667_26,15667_40,15667_49,15667_53,15667_77,15667_82,15667_103,15667_109,15667_112,15670_21,15670_105,15671_57,15675_37,15675_40,15675_57,15675_95,15676_20,15676_29,15676_36,15676_47,15676_80,15676_95,15677_113,15679_34,15679_63,15679_74,15679_78,15679_100,15679_105,15680_72,15680_91,15685_42,15685_46,15685_51,15685_54,15685_111,15703_13,15703_14,15703_22,15703_29,15703_32,15703_45,15703_54,15703_69,15708_35,15708_69,15708_80,15708_98,15732_39,15732_110,15735_26,15735_30,15735_99,15736_9,15736_15,15738_5,15738_81,15742_30,15751_22,15751_55,15751_109,15753_25,15753_26,15753_56,15754_25,15754_29,15754_34,15754_40,15776_7,15776_22,15776_23,15776_28,15776_44,15776_49,15776_51,15776_52,15776_77,15776_95,15777_5,15777_10,15777_20,15777_22,15777_36,15777_41,15777_42,15777_51,15777_52,15777_73,15777_78,15777_96,15777_97,15777_100,15800_20,15800_29,15800_32,15800_35,15800_44,15803_10,15803_19,15803_26,15803_30,15803_39,15803_40,15803_44,15803_61,15803_65,15803_68,15803_69,15803_79,15803_85,15803_96,15803_104,15808_67,15825_9,15825_17,15825_105,15827_66,15829_5,15829_7,15829_18,15829_19,15829_24,15829_33,15829_35,15829_38,15829_40,15829_44,15829_47,15829_53,15829_55,15829_74,15829_79,15829_82,15829_83,15829_85,15829_86,15829_91,15829_106,15832_28,15832_49,15832_61,15832_62,15832_88,15832_97,15832_109,15835_67,15835_78,15835_83,15835_102,15836_15,15836_17,15836_18,15836_19,15836_22,15836_48,15836_67,15836_86,15836_87,15836_96,15837_37,15837_103,15843_11,15843_15,15843_25,15843_38,15843_90,15846_44,15846_71,15846_74,15846_83,15846_92,15846_97,15846_104,15849_37,15849_44,15849_47,15849_62,15849_70,15849_71,15849_73,15849_79,15849_80,15849_87,15849_98,15849_107,15849_108,15849_114,15850_94,15850_97,15850_100,15850_104,15850_106,15850_110,15854_28,15854_31,15854_38,15854_44,15854_62,15854_64,15854_71,15854_75,15854_77,15854_87,15858_9,15858_11,15858_31,15858_41,15858_52,15858_65,15858_68,15858_69,15858_84,15858_87,15858_102,15861_17,15861_38,15861_65,15861_77,15861_86,15861_105,15862_6,15862_69,15862_96,15862_102,15862_104,15862_105,15862_107,15862_111,15862_112,15863_22,15863_34,15863_42,15863_43,15863_45,15863_105,15864_92,15864_113,15869_17,15869_30,15869_61,15869_72,15870_61,15870_81,15870_83,15870_88,15870_100,15870_102,15872_31,15872_74,15872_87,15872_95,15872_96,15872_99,15872_105,15872_114,15889_7,15889_31,15889_52,15889_55,15889_76,15889_79,15889_97,15889_115,15890_23,15890_41,15890_44,15890_62,15890_65,15890_89,15890_95,15909_7,15909_24,15909_30,15909_68,15909_77,15909_87,15909_89,15909_96,15909_99,15909_114,15911_62,15911_90,15911_116,15912_23,15912_85,15913_10,15913_13,15913_46,15913_55,15913_100,15913_102,15915_10,15915_46,15922_13,15922_14,15922_41,15922_74,15922_89,15922_90,15922_98,15937_8,15937_21,15937_24,15937_29,15937_59,15937_95,15938_16,15938_21,15938_36,15938_75,15941_69,15941_81,15948_40,15948_73,15949_15,15949_21,15949_22,15949_35,15949_36,15949_44,15949_63,15949_95,15949_98,15949_110,15949_111,15949_112,15996_23,15996_30,15996_35,15996_37,15996_43,15996_46,15996_71,15996_72,15996_76,15996_81,15996_83,15996_85,15996_93,15996_96,15996_101,15996_104,15996_107,16006_13,16006_24,16006_35,16006_42,16006_43,16006_74,16006_104,16006_111,16022_9,16022_31,16022_45,16022_68,16022_81,16022_83,16022_87,16022_89,16022_91,16022_93,16027_32,16027_42,16027_85,16032_58,16035_59,16035_63,16035_64,16038_28,16042_89,16042_94,16049_39,16050_9,16050_39,16050_64,16050_78,16057_29,16057_33,16057_54,16057_108,16071_88,16073_82,16073_115,16082_9,16082_68,16091_25,16091_29,16091_30,16091_37,16091_40,16091_41,16091_57,16091_62,16091_72,16091_82,16091_87,16091_95,16091_102,16091_104,16091_108,16091_110,16096_24,16096_85,16096_115,16097_34,16097_44,16097_54,16097_103,16097_105,16097_106,16100_49,16100_58,16100_62,16100_63,16100_90,16100_94,16100_99,16100_105,16100_107,16109_46,16109_55,16109_75,16114_11,16114_53,16114_62,16114_95,16122_65,16122_79,16122_89,16122_90,16122_115,16123_81,16124_11,16138_19,16138_25,16139_26,16139_27,16139_52,16139_63,16144_47,16144_70,16148_92,16148_108,16151_55,16151_69,16151_81,16151_109,16154_29,16154_45,16154_56,16154_66,16154_68,16154_70,16154_71,16154_74,16154_77,16154_110,16154_111,16155_5,16155_6,16155_39,16155_42,16155_45,16155_46,16155_48,16155_50,16155_60,16155_71,16155_87,16156_68,16159_17,16159_59,16159_74,16164_8,16164_19,16164_39,16164_94,16164_100,16169_10,16169_30,16169_31,16169_39,16169_46,16169_64,16169_65,16169_78,16169_103,16170_21,16170_49,16170_64,16170_82,16170_83,16170_104,16172_8,16172_29,16172_107,16173_62,16173_67,16173_72,16173_95,16173_98,16174_33,16174_51,16174_73,16174_100,16181_25,16182_65,16182_67,16182_69,16182_98,16186_49,16186_52,16186_85,16186_103,16191_5,16191_28,16191_74,16191_80,16191_88,16192_19,16192_32,16192_58,16192_59,16192_61,16192_67,16192_68,16192_76,16192_91,16192_100,16193_10,16193_30,16193_75,16193_79,16193_88,16194_35,16194_53,16196_17,16196_110,16208_67,16210_115,16211_12,16211_15,16211_30,16211_45,16211_76,16211_83,16211_88,16212_33,16212_34,16212_44,16212_58,16212_86,16215_13,16215_25,16215_46,16215_82,16215_88,16215_109,16216_5,16216_8,16216_47,16216_53,16223_12,16223_24,16223_34,16223_45,16226_36,16226_59,16235_37,16235_51,16235_54,16235_80,16235_81,16237_23,16237_61,16237_93,16244_64,16257_42,16257_44,16257_54,16257_71,16257_77,16257_112,16260_57,16260_60,16260_85,16261_83,16261_92,16261_101,16288_6,16288_10,16288_12,16288_28,16288_89,16288_96,16288_104,16288_106,16289_8,16289_12,16291_55,16291_56,16291_98,16291_100,16292_23,16292_58,16292_80,16292_114,16294_36,16294_43,16294_87,16294_89,16294_91,16296_77,16300_87,16302_108,16303_73,16311_19,16311_20,16311_71,16311_74,16313_39,16313_86,16313_111,16316_25,16317_24,16317_61,16326_43,16326_71,16326_74,16327_14,16327_86,16327_98,16341_70,16341_71,16341_93,16342_26,16342_97,16342_106,16351_31,16351_38,16351_48,16351_49,16351_56,16351_69,16351_75,16351_92,16351_103,16359_54,16359_64,16359_82,16359_97,16360_30,16360_54,16360_75,16366_55,16383_7,16386_34,16389_48,16389_97,16390_35,16390_68,16390_104,16390_113,16409_71,16409_94,16409_104,16412_39,16412_93,16412_109,16412_111,16415_61,16415_76,16415_96,16415_99,16415_100,16415_103,16415_106,16418_93,16424_20,16424_63,16424_68,16424_99,16426_19,16426_53,16426_63,16426_97,16426_104,16433_14,16434_41,16434_43,16434_44,16434_71,16443_75,16447_84,16450_6,16450_34,16450_63,16450_75,16450_84,16450_90,16450_100,16450_101,16451_25,16451_41,16451_60,16451_63,16451_83,16451_105,16451_109,16454_29,16454_32,16454_33,16454_50,16454_62,16454_67,16454_69,16454_70,16454_71,16454_105,16454_116,16462_15,16462_31,16462_33,16462_55,16473_22,16473_101,16476_6,16476_20,16476_44,16476_47,16476_50,16476_58,16476_60,16476_65,16476_95,16481_25,16481_34,16481_44,16481_82,16481_92,16481_97,16481_99,16485_6,16485_66,16485_87,16488_97,16488_108,16489_79,16492_30,16492_104,16493_34,16493_67,16493_101,16493_108,16493_109,16499_9,16499_12,16499_60,16499_67,16499_76,16499_83,16499_86,16499_100,16499_105,16511_49,16511_83,16511_98,16511_109,16511_112,16515_13,16515_18,16515_28,16515_54,16515_110,16515_115,16516_12,16516_26,16516_60,16516_71,16516_101,16516_106,16516_112,16530_80,16530_86,16530_97,16554_21,16554_52,16554_57,16554_74,16556_12,16556_54,16556_86,16560_70,16560_104,16560_111,16564_8,16564_14,16564_65,16573_50,16573_107,16574_7,16574_40,16574_49,16574_52,16574_55,16574_61,16574_88,16574_100,16574_105,16588_49,16608_38,16608_44,16608_83,16608_104,16608_110,16617_57,16617_60,16617_94,16618_50,16618_59,16618_101,16621_7,16621_18,16621_19,16621_21,16621_25,16621_29,16621_33,16621_47,16621_49,16621_56,16621_61,16621_68,16621_83,16621_105,16621_114,16625_14,16632_23,16632_26,16632_45,16632_50,16632_52,16632_54,16632_82,16641_10,16641_25,16641_94,16648_13,16648_52,16648_88,16648_106,16662_15,16662_19,16662_38,16662_71,16662_81,16662_98,16663_7,16663_12,16663_13,16663_19,16663_28,16663_64,16663_91,16663_97,16663_112,16675_79,16675_82,16679_40,16679_90,16679_98,16691_25,16693_35,16693_47,16693_53,16693_55,16693_76,16693_79,16693_91,16693_93,16693_103,16696_58,16696_97,16704_67,16704_83,16712_26,16712_34,16712_49,16712_53,16712_91,16712_97,16712_112,16717_44,16717_54,16717_76,16717_81,16717_96,16717_109,16717_111,16727_36,16727_49,16727_66,16727_89,16731_59,16741_6,16741_12,16741_35,16741_79,16741_80,16741_89,16741_91,16741_111,16744_10,16744_13,16744_19,16744_25,16744_27,16744_31,16744_37,16751_8,16751_27,16751_43,16751_80,16753_52,16753_53,16753_92,16757_47,16757_83,16764_16,16764_78,16764_82,16764_85,16764_90,16764_101,16764_103,16768_22,16768_60,16768_61,16769_6,16769_36,16769_40,16769_82,16769_101,16769_108,16770_28,16770_109,16773_10,16773_13,16773_15,16773_16,16773_20,16773_25,16773_33,16773_47,16773_48,16773_50,16773_55,16773_62,16773_63,16773_70,16773_78,16773_82,16789_80,16789_93,16789_101,16795_22,16795_52,16798_14,16798_53,16800_18,16800_86,16801_7,16801_9,16801_59,16801_69,16801_81,16803_10,16803_14,16803_19,16803_22,16803_33,16803_35,16803_38,16803_102,16805_13,16805_15,16805_27,16805_50,16805_62,16805_63,16805_83,16805_105,16805_108,16805_110,16809_79,16815_70,16816_34,16816_61,16817_63,16817_77,16817_80,16817_95,16822_31,16826_19,16826_24,16826_37,16826_48,16826_71,16827_51,16827_61,16827_88,16838_20,16838_71,16838_72,16846_59,16846_87,16846_106,16848_38,16848_42,16848_104,16849_61,16849_73,16849_78,16852_114,16853_22,16853_47,16853_72,16853_106,16856_20,16856_68,16857_31,16857_32,16868_42,16868_62,16870_79,16873_15,16873_24,16873_39,16876_10,16876_17,16876_68,16876_76,16876_79,16876_84,16876_86,16876_104,16876_106,16876_108,16877_26,16877_62,16877_72,16877_74,16877_75,16877_81,16877_89,16877_92,16877_93,16877_96,16877_98,16877_100,16877_102,16877_109,16880_57,16880_76,16881_38,16888_34,16888_43,16888_44,16889_44,16889_57,16893_15,16894_34,16894_62,16894_69,16894_76,16894_82,16894_85,16894_88,16898_50,16898_57,16898_58,16922_34,16922_71,16922_100,16925_48,16926_94,16926_98,16928_70,16929_112,16945_51,16945_97,16952_10,16952_41,16953_59,16958_80,16960_21,16960_110,16966_61,16967_49,16969_12,16998_9,16998_95,16998_105,16999_24,16999_34,16999_71,16999_75,16999_85,16999_95,16999_102,17003_7,17004_63,17013_38,17016_12,17030_29,17030_35,17039_79,17039_104,17047_36,17057_31,17059_73,17069_27,17077_34,17078_25,17078_85,17078_90,17084_41,17084_45,17084_47,17085_32,17088_10,17091_29,17092_49,17092_50,17092_51,17092_53,17092_72,17108_71,17113_21,17113_47,17113_89,17114_14,17114_87,17117_11,17117_33,17117_49,17117_55,17126_12,17126_47,17126_73,17126_77,17126_78,17128_11,17128_18,17128_60,17128_70,17131_11,17131_77,17131_100,17143_49,17148_13,17148_17,17148_21,17148_29,17148_30,17148_31,17148_57,17148_66,17148_67,17148_68,17148_78,17148_83,17148_93,17150_28,17150_52,17150_61,17150_62,17150_63,17150_92,17150_94,17151_92,17151_102,17153_41,17153_65,17166_111,17167_29,17167_38,17167_42,17167_113,17179_94,17180_19,17180_36,17180_98,17188_106,17190_73,17190_88,17190_94,17190_97,17191_82,17194_18,17194_28,17194_112,17195_27,17196_17,17196_83,17196_89,17196_96,17196_98,17203_23,17209_59,17209_68,17209_73,17209_105,17214_19,17214_34,17214_52,17214_101,17215_33,17215_39,17215_54,17215_57,17215_63,17215_64,17215_75,17215_78,17215_88,17215_95,17215_98,17215_106,17215_109,17218_38,17218_47,17218_51,17219_93,17227_35,17227_38,17229_101,17229_107,17231_101,17233_68,17235_9,17235_61,17237_19,17237_46,17237_52,17237_114,17241_8,17241_11,17241_64,17244_88,17255_15,17255_33,17255_101,17256_27,17261_34,17261_52,17264_17,17264_51,17281_12,17281_69,17281_73,17281_75,17281_96,17281_103,17281_105,17281_112,17286_56,17286_97,17286_101,17293_58,17296_85,17300_27,17307_38,17307_86,17309_26,17309_32,17309_38,17309_52,17309_62,17309_74,17309_80,17309_83,17311_18,17311_42,17311_61,17311_115,17316_11,17316_56,17316_59,17321_38,17321_57,17321_83,17332_20,17332_23,17332_62,17338_15,17338_22,17338_26,17338_63,17338_105,17338_110,17341_32,17341_72,17341_94,17341_106,17341_110,17341_113,17342_19,17342_49,17342_68,17342_76,17342_110,17362_14,17364_26,17364_32,17364_77,17364_89,17364_92,17364_94,17365_13,17365_73,17365_84,17365_101,17367_41,17367_43,17367_71,17367_98,17367_105,17367_109,17388_53,17388_69,17388_110,17401_21,17401_33,17401_36,17402_9,17402_24,17402_27,17402_63,17402_66,17402_99,17420_16,17420_19,17420_21,17420_39,17420_56,17420_67,17420_76,17421_71,17421_74,17421_77,17421_90,17421_91,17421_103,17421_108,17421_111,17422_62,17422_67,17424_27,17424_56,17434_5,17436_17,17436_61,17436_73,17436_83,17436_88,17436_90,17436_110,17457_12,17457_23,17457_45,17457_63,17457_66,17457_81,17472_17,17472_79,17472_107,17476_19,17476_37,17476_56,17476_67,17476_111,17483_15,17483_25,17483_40,17483_66,17484_38,17484_63,17485_42,17490_11,17501_15,17501_27,17501_58,17501_59,17503_8,17503_9,17503_13,17503_14,17503_20,17503_23,17503_24,17503_26,17503_27,17503_41,17503_56,17503_60,17503_62,17503_70,17503_73,17503_80,17503_82,17503_83,17503_101,17503_104,17503_107,17505_16,17505_52,17505_70,17505_82,17506_40,17506_70,17522_8,17522_32,17522_47,17522_86,17534_66,17534_80,17535_19,17535_73,17536_67,17541_76,17548_29,17548_30,17548_41,17548_61,17548_62,17548_83,17548_101,17554_43,17554_46,17554_112,17560_13,17560_32,17560_67,17570_56,17570_69,17570_70,17570_71,17570_73,17570_74,17570_107,17587_44,17587_46,17587_47,17587_48,17587_57,17587_73,17587_76,17587_81,17587_91,17587_94,17587_97,17591_29,17595_20,17595_56,17599_65,17599_79,17600_90,17600_110,17600_111,17602_7,17602_58,17602_72,17604_8,17604_9,17604_37,17604_41,17604_48,17604_52,17604_55,17604_61,17604_65,17604_67,17604_68,17604_69,17604_76,17604_80,17604_90,17606_22,17606_28,17606_67,17614_67,17614_70,17614_103,17614_106,17615_14,17615_29,17615_56,17615_99,17615_106,17615_110,17626_16,17626_25,17626_55,17626_58,17626_61,17626_64,17626_68,17626_69,17626_71,17626_72,17626_73,17626_76,17626_78,17626_87,17626_96,17626_99,17626_102,17626_103,17626_112,17627_21,17627_39,17627_63,17627_79,17644_8,17644_23,17644_77,17644_83,17644_101,17644_107,17644_110,17655_18,17655_26,17655_32,17655_34,17655_37,17655_38,17655_44,17655_58,17655_68,17655_88,17655_91,17655_97,17673_10,17673_17,17673_26,17673_28,17673_32,17673_54,17673_68,17673_69,17673_96,17673_98,17673_100,17673_108,17673_115,17680_9,17680_33,17680_47,17680_64,17680_76,17680_80,17688_15,17688_36,17688_53,17688_71,17688_80,17688_100,17688_106,17701_7,17701_65,17701_71,17701_80,17701_99,17701_100,17701_110,17701_111,17701_112,17704_32,17704_77,17707_10,17707_12,17707_22,17707_36,17707_37,17707_39,17707_42,17707_44,17707_51,17707_54,17718_6,17718_16,17718_55,17718_64,17718_80,17718_105,17718_110,17718_112,17723_39,17723_46,17723_53,17723_67,17723_86,17723_100,17723_107,17725_22,17725_25,17725_43,17725_53,17725_61,17725_76,17725_79,17725_82,17725_108,17725_111,17731_87,17731_99,17731_104,17735_27,17738_23,17738_33,17738_84,17757_67,17757_73,17757_91,17759_10,17759_28,17759_34,17759_46,17759_82,17759_85,17759_110,17759_115,17762_38,17762_41,17762_48,17762_54,17762_63,17762_73,17762_77,17762_81,17762_83,17762_91,17762_104,17762_110,17763_113,17773_75,17773_76,17773_110,17779_12,17779_39,17779_40,17779_46,17779_49,17779_50,17779_76,17779_77,17779_83,17779_90,17779_106,17792_14,17792_29,17792_34,17792_44,17792_47,17792_50,17792_56,17792_63,17792_64,17792_74,17792_79,17792_91,17802_51,17802_63,17803_21,17803_43,17803_78,17803_91,17803_105,17803_111,17807_18,17807_43,17807_81,17807_111,17808_24,17808_54,17808_60,17808_99,17808_102,17808_105,17808_111,17808_114,17815_16,17815_22,17815_28,17815_40,17815_61,17815_79,17815_82,17816_17,17816_35,17816_68,17816_74,17832_7,17832_16,17832_49,17833_21,17833_39,17833_41,17833_53,17833_64,17833_69,17833_89,17833_92,17833_93,17833_103,17833_105,17833_107,17833_108,17833_110,17842_8,17842_12,17842_25,17842_39,17842_96,17855_21,17855_30,17855_42,17855_48,17855_54,17855_75,17855_108,17855_114,17864_12,17864_34,17864_58,17864_76,17866_37,17866_38,17866_93,17866_98,17866_108,17872_15,17872_24,17872_25,17872_26,17872_31,17872_53,17872_110,17889_13,17889_29,17889_91,17889_106,17890_23,17890_56,17890_59,17890_63,17890_83,17894_5,17894_14,17894_25,17894_36,17894_46,17894_50,17894_59,17894_68,17894_78,17894_85,17894_90,17894_93,17894_102,17895_23,17895_32,17895_36,17895_41,17895_46,17895_56,17895_61,17895_71,17895_74,17895_75,17895_86,17895_104,17895_107,17895_112,17908_108,17912_43,17919_9,17919_71,17919_115,17923_43,17923_79,17923_90,17923_94,17933_32,17933_100,17933_113,17936_24,17936_47,17936_49,17936_56,17936_101,17936_102,17940_22,17940_88,17945_23,17945_29,17945_92,17948_29,17948_76,17955_14,17955_44,17955_53,17955_55,17955_66,17955_104,17955_114,17957_67,17957_91,17962_39,17962_44,17962_65,17962_78,17962_85,17962_86,17962_108,17985_7,17985_58,17988_27,17988_53,17988_59,17988_81,17998_54,18002_44,18002_68,18002_91,18002_92,18013_31,18013_91,18018_64,18018_67,18022_46,18022_88,18022_94,18022_95,18022_115,18024_107,18031_53,18031_66,18031_109,18032_46,18032_72,18032_106,18041_83,18041_102,18044_13,18044_22,18044_52,18044_54,18044_58,18044_88,18044_109,18047_10,18047_84,18047_89,18047_92,18047_99,18047_102,18047_104,18047_112,18058_7,18058_21,18058_33,18058_42,18058_61,18058_69,18058_70,18058_108,18058_113,18062_13,18062_20,18062_26,18062_30,18062_58,18062_60,18062_63,18062_65,18062_69,18062_85,18062_87,18062_100,18063_7,18063_10,18063_12,18063_33,18063_66,18063_84,18063_96,18064_37,18064_43,18064_46,18064_61,18064_73,18064_76,18064_79,18064_80,18064_91,18064_93,18064_98,18064_103,18064_106,18064_112,18067_62,18067_72,18081_31,18081_52,18081_58,18086_35,18086_50,18086_53,18086_65,18086_66,18086_81,18086_82,18086_83,18086_84,18086_92,18086_96,18086_113,18086_115,18087_8,18087_24,18087_32,18087_35,18087_36,18087_45,18087_75,18087_105,18087_108,18092_7,18092_8,18092_11,18092_32,18092_41,18092_70,18092_79,18092_85,18092_90,18092_92,18092_110,18092_111,18097_24,18097_75,18100_17,18100_26,18100_45,18100_51,18100_58,18102_9,18102_59,18102_93,18104_6,18104_40,18104_107,18113_68,18113_69,18121_6,18121_67,18123_7,18123_40,18123_112,18125_14,18125_29,18125_107,18126_61,18129_16,18129_28,18129_35,18129_76,18129_106,18130_89,18130_91,18130_95,18130_104,18134_6,18134_42,18134_81,18134_108,18143_5,18143_17,18143_33,18143_53,18143_95,18144_28,18144_37,18144_43,18144_49,18144_52,18144_64,18144_73,18144_79,18144_94,18144_110,18144_112,18165_56,18167_25,18167_87,18167_89,18167_108,18167_113,18167_114,18168_13,18168_51,18178_103,18179_17,18179_20,18179_27,18179_41,18179_42,18179_111,18187_15,18187_22,18187_97,18190_9,18190_21,18190_24,18190_28,18190_30,18190_33,18190_34,18190_68,18190_70,18190_72,18190_84,18190_89,18190_91,18190_115,18211_19,18211_25,18211_36,18211_51,18211_67,18211_86,18213_17,18213_25,18213_38,18213_51,18213_83,18213_93,18213_106,18213_110,18213_117,18218_29,18218_38,18221_29,18221_62,18221_65,18221_73,18221_86,18221_89,18222_6,18222_37,18222_95,18222_103,18222_113,18223_26,18223_34,18236_11,18236_15,18236_19,18236_37,18236_48,18236_50,18236_63,18236_72,18236_75,18236_84,18236_91,18236_99,18236_105,18236_107,18236_114,18242_44,18242_78,18242_90,18250_15,18306_64,18352_66,18352_84,18384_42,18384_45,18392_7
pop
parental_2229,	0303	0202	0101	0404	0202	0101	0101	0101	0404	0303	0101	0202	0303	0404	0202	0303	0202	0101	0404	0404	0404	0202	0202	0202	0404	0101	0101	0101	0101	0303	0202	0202	0303	0303	0404	0101	0404	0303	0404	0202	0101	0303	0202	0202	0404	0202	0101	0404	0101	0202	0303	0101	0202	0404	0101	0404	0202	0303	0404	0404	0202	0101	0404	0202	0101	0101	0303	0303	0404	0101	0404	0404	0404	0404	0101	0101	0303	0404	0202	0303	0202	0404	0303	0303	0404	0404	0303	0202	0101	0303	0101	0404	0202	0303	0202	0101	0303	0101	0303	0202	0202	0202	0303	0101	0101	0404	0404	0202	0202	0404	0303	0404	0404	0202	0101	0202	0202	0303	0404	0303	0303	0303	0404	0303	0404	0101	0101	0404	0404	0101	0202	0404	0202	0404	0202	0303	0303	0202	0101	0303	0404	0202	0303	0101	0101	0202	0404	0202	0303	0303	0101	0303	0404	0202	0303	0303	0101	0101	0303	0101	0404	0202	0404	0303	0202	0202	0202	0202	0101	0202	0404	0202	0101	0404	0303	0101	0101	0404	0303	0101	0404	0202	0202	0404	0303	0404	0404	0404	0404	0303	0202	0202	0404	0303	0303	0303	0202	0404	0404	0202	0202	0404	0202	0101	0404	0202	0202	0202	0101	0303	0303	0404	0101	0303	0101	0202	0202	0303	0404	0303	0303	0202	0202	0404	0202	0202	0101	0303	0303	0202	0202	0202	0303	0303	0202	0404	0101	0101	0404	0202	0101	0404	0101	0303	0101	0202	0404	0404	0303	0303	0404	0303	0101	0404	0101	0202	0101	0303	0202	0404	0101	0202	0101	0101	0101	0202	0101	0202	0303	0101	0404	0303	0303	0303	0101	0202	0202	0303	0202	0202	0202	0404	0202	0202	0303	0202	0404	0303	0303	0101	0303	0303	0303	0303	0404	0202	0303	0202	0202	0101	0101	0101	0303	0101	0101	0101	0404	0404	0404	0202	0404	0404	0404	0303	0202	0202	0303	0101	0404	0101	0303	0303	0202	0101	0202	0202	0303	0202	0303	0202	0404	0202	0303	0101	0202	0101	0404	0202	0202	0202	0404	0404	0404	0404	0202	0101	0404	0202	0101	0404	0202	0404	0101	0101	0303	0303	0202	0404	0404	0202	0101	0303	0303	0101	0404	0101	0202	0404	0202	0404	0303	0303	0404	0101	0303	0303	0101	0101	0303	0202	0202	0303	0101	0404	0404	0101	0101	0202	0303	0303	0404	0404	0101	0404	0404	0202	0202	0404	0303	0404	0404	0202	0303	0202	0202	0303	0404	0202	0202	0404	0202	0101	0404	0101	0202	0303	0303	0303	0101	0202	0101	0202	0202	0202	0404	0202	0202	0303	0404	0101	0303	0202	0202	0101	0101	0101	0202	0303	0303	0404	0202	0101	0101	0101	0303	0202	0404	0202	0101	0202	0101	0101	0101	0202	0303	0303	0101	0202	0404	0404	0303	0404	0101	0303	0202	0101	0303	0303	0202	0202	0404	0404	0101	0101	0202	0202	0303	0303	0101	0202	0202	0202	0404	0404	0202	0202	0101	0101	0303	0202	0101	0404	0202	0202	0404	0303	0101	0303	0404	0202	0202	0101	0202	0404	0101	0303	0404	0202	0101	0404	0303	0404	0303	0303	0202	0404	0303	0303	0404	0303	0404	0101	0303	0101	0202	0404	0404	0101	0101	0303	0202	0202	0101	0303	0303	0202	0404	0303	0303	0101	0202	0404	0404	0202	0202	0404	0404	0404	0101	0202	0303	0303	0202	0101	0303	0404	0404	0303	0303	0303	0202	0404	0101	0404	0404	0202	0303	0404	0303	0101	0404	0101	0101	0303	0404	0202	0303	0202	0101	0303	0303	0303	0101	0202	0202	0404	0202	0202	0202	0303	0101	0202	0202	0101	0303	0202	0303	0303	0202	0404	0101	0202	0101	0404	0303	0404	0202	0303	0404	0303	0101	0202	0202	0202	0101	0202	0404	0202	0101	0404	0101	0101	0404	0404	0303	0303	0101	0101	0101	0101	0101	0404	0303	0303	0303	0303	0202	0202	0202	0404	0303	0202	0303	0404	0101	0101	0404	0303	0202	0404	0404	0404	0404	0101	0303	0303	0303	0202	0404	0303	0202	0404	0404	0202	0404	0404	0202	0404	0101	0101	0202	0101	0404	0202	0202	0202	0101	0101	0101	0303	0303	0202	0202	0404	0202	0101	0202	0202	0202	0202	0303	0404	0404	0404	0101	0202	0303	0202	0202	0101	0404	0202	0101	0303	0202	0303	0202	0303	0303	0101	0303	0101	0101	0202	0101	0303	0303	0404	0202	0303	0404	0202	0202	0303	0303	0101	0101	0404	0303	0303	0101	0303	0202	0303	0202	0202	0303	0303	0303	0101	0101	0202	0202	0202	0303	0202	0303	0101	0303	0101	0303	0202	0303	0101	0101	0404	0303	0303	0303	0101	0202	0202	0404	0303	0404	0202	0101	0404	0404	0101	0303	0303	0303	0202	0303	0303	0202	0303	0404	0202	0101	0202	0202	0303	0101	0404	0303	0202	0101	0202	0202	0303	0303	0101	0101	0202	0303	0303	0404	0101	0202	0303	0404	0303	0303	0101	0303	0404	0101	0404	0202	0202	0404	0404	0303	0404	0303	0101	0303	0101	0404	0202	0202	0202	0202	0404	0404	0202	0404	0303	0404	0202	0202	0202	0202	0404	0303	0303	0303	0202	0404	0404	0202	0404	0101	0202	0303	0404	0404	0303	0303	0303	0404	0202	0202	0202	0303	0202	0101	0202	0404	0303	0202	0202	0404	0202	0202	0404	0303	0101	0202	0101	0404	0303	0404	0202	0202	0404	0101	0101	0303	0101	0404	0404	0303	0202	0303	0303	0202	0303	0101	0404	0202	0404	0303	0303	0202	0101	0404	0303	0404	0202	0404	0101	0303	0303	0303	0101	0202	0404	0303	0101	0404	0202	0303	0101	0303	0202	0202	0303	0404	0202	0202	0101	0101	0303	0303	0404	0202	0303	0303	0101	0303	0303	0101	0202	0202	0101	0202	0101	0404	0404	0202	0303	0202	0303	0404	0303	0101	0202	0101	0404	0303	0101	0404	0303	0101	0303	0202	0202	0101	0303	0303	0303	0303	0303	0404	0404	0202	0202	0303	0202	0303	0404	0202	0101	0303	0303	0202	0202	0202	0404	0202	0202	0303	0202	0202	0101	0404	0404	0404	0404	0202	0404	0101	0202	0101	0303	0404	0404	0303	0202	0101	0202	0202	0303	0303	0404	0404	0101	0202	0303	0202	0303	0303	0101	0202	0101	0101	0303	0404	0101	0303	0303	0303	0303	0101	0101	0101	0303	0202	0101	0101	0404	0101	0101	0202	0303	0202	0303	0404	0303	0303	0202	0202	0202	0303	0202	0101	0202	0202	0202	0202	0101	0303	0303	0404	0101	0101	0404	0303	0202	0303	0202	0303	0303	0101	0404	0202	0101	0101	0202	0404	0404	0101	0202	0202	0404	0303	0303	0404	0202	0303	0303	0303	0404	0202	0101	0303	0303	0404	0404	0404	0101	0202	0202	0303	0101	0202	0101	0101	0404	0303	0303	0303	0404	0202	0404	0202	0404	0101	0404	0101	0404	0202	0303	0101	0202	0101	0202	0303	0202	0303	0303	0303	0202	0202	0303	0404	0404	0303	0303	0101	0303	0202	0202	0404	0101	0101	0404	0303	0202	0202	0303	0404	0202	0202	0101	0101	0404	0101	0404	0101	0404	0101	0303	0404	0303	0202	0202	0202	0101	0303	0303	0303	0303	0202	0303	0202	0404	0202	0303	0202	0101	0202	0303	0202	0202	0303	0101	0202	0202	0101	0303	0404	0202	0303	0404	0202	0202	0303	0101	0303	0303	0202	0404	0303	0202	0404	0404	0101	0101	0202	0404	0202	0101	0202	0202	0202	0101	0202	0202	0202	0202	0303	0202	0101	0404	0404	0404	0303	0202	0101	0303	0404	0303	0202	0202	0404	0202	0404	0303	0101	0303	0303	0404	0101	0101	0404	0101	0404	0303	0404	0202	0202	0303	0202	0202	0101	0303	0404	0101	0101	0303	0202	0101	0101	0202	0303	0303	0303	0202	0303	0404	0404	0303	0101	0404	0202	0101	0202	0101	0303	0101	0404	0202	0202	0303	0101	0303	0101	0303	0202	0303	0202	0101	0202	0303	0404	0202	0303	0303	0303	0101	0404	0404	0303	0101	0101	0404	0404	0303	0303	0202	0404	0202	0404	0303	0101	0101	0202	0303	0404	0202	0303	0202	0101	0303	0404	0101	0101	0202	0404	0101	0303	0101	0404	0202	0101	0101	0202	0404	0202	0303	0202	0404	0303	0202	0303	0101	0101	0303	0101	0404	0202	0303	0404	0303	0303	0303	0202	0202	0303	0303	0303	0202	0202	0303	0303	0404	0303	0404	0404	0404	0303	0101	0101	0101	0101	0101	0202	0202	0404	0404	0404	0303	0404	0101	0101	0202	0303	0202	0101	0202	0404	0202	0404	0404	0101	0202	0404	0101	0404	0202	0303	0202	0101	0303	0303	0202	0202	0101	0101	0101	0303	0101	0303	0202	0404	0202	0404	0303	0202	0202	0404	0202	0101	0101	0101	0101	0101	0303	0101	0202	0202	0303	0101	0303	0101	0303	0202	0202	0202	0303	0404	0404	0202	0303	0303	0202	0202	0101	0202	0303	0202	0303	0303	0202	0202	0303	0101	0101	0202	0303	0202	0303	0101	0101	0202	0404	0404	0303	0404	0202	0303	0202	0101	0202	0303	0202	0303	0404	0202	0202	0303	0404	0303	0202	0303	0404	0303	0303	0303	0404	0303	0303	0303	0303	0202	0202	0404	0303	0404	0101	0404	0101	0202	0202	0404	0303	0404	0202	0202	0303	0202	0303	0101	0101	0303	0202	0202	0101	0303	0101	0101	0202	0303	0101	0202	0202	0404	0303	0202	0101	0404	0101	0202	0101	0404	0303	0202	0303	0202	0202	0101	0202	0101	0101	0202	0303	0404	0404	0303	0303	0303	0202	0202	0101	0202	0303	0101	0303	0101	0101	0404	0303	0303	0303	0101	0101	0303	0202	0404	0101	0101	0404	0202	0101	0202	0202	0303	0303	0101	0303	0404	0303	0303	0101	0202	0202	0202	0101	0404	0202	0202	0404	0202	0202	0202	0101	0404	0202	0404	0202	0303	0202	0303	0303	0303	0202	0202	0303	0303	0404	0101	0303	0202	0101	0101	0202	0101	0303	0404	0303	0202	0404	0101	0303	0404	0303	0101	0303	0202	0202	0101	0202	0303	0202	0404	0101	0202	0404	0303	0202	0404	0404	0202	0303	0404	0202	0202	0101	0101	0404	0202	0404	0202	0303	0303	0202	0404	0404	0202	0202	0303	0202	0101	0404	0404	0101	0202	0202	0202	0303	0303	0404	0303	0202	0303	0303	0101	0404	0101	0303	0303	0404	0101	0303	0404	0202	0303	0404	0404	0202	0303	0101	0202	0303	0202	0202	0303	0202	0202	0404	0303	0404	0101	0404	0202	0202	0101	0303	0202	0303	0101	0303	0101	0101	0303	0303	0202	0303	0101	0303	0101	0101	0202	0202	0303	0303	0101	0404	0404	0101	0101	0404	0202	0303	0101	0303	0202	0303	0404	0404	0101	0101	0404	0101	0101	0404	0202	0303	0404	0202	0202	0404	0303	0101	0101	0303	0404	0202	0303	0202	0303	0202	0202	0404	0404	0101	0404	0303	0202	0202	0404	0404	0101	0202	0202	0202	0404	0202	0101	0303	0202	0404	0303	0202	0101	0202	0202	0404	0101	0202	0101	0101	0303	0202	0101	0404	0202	0303	0202	0101	0202	0202	0202	0101	0202	0404	0404	0404	0202	0404	0101	0404	0303	0303	0202	0404	0101	0404	0303	0404	0404	0303	0202	0404	0202	0101	0303	0303	0202	0202	0202	0303	0202	0404	0101	0101	0404	0303	0202	0101	0202	0404	0202	0303	0101	0202	0202	0303	0404	0101	0202	0303	0101	0202	0202	0101	0303	0101	0404	0404	0202	0303	0202	0202	0202	0202	0303	0101	0303	0404	0303	0202	0303	0202	0303	0202	0202	0404	0303	0101	0303	0404	0101	0303	0303	0101	0202	0303	0404	0101	0303	0404	0303	0202	0202	0404	0303	0303	0303	0101	0101	0303	0303	0303	0404	0303	0101	0101	0404	0303	0202	0303	0404	0202	0202	0202	0202	0303	0202	0303	0101	0202	0404	0404	0101	0404	0404	0303	0404	0202	0404	0404	0202	0101	0303	0303	0404	0101	0202	0101	0404	0202	0202	0202	0101	0202	0101	0202	0303	0202	0202	0101	0303	0101	0202	0101	0404	0303	0303	0303	0101	0303	0202	0404	0202	0202	0404	0303	0404	0303	0303	0303	0303	0101	0303	0202	0202	0404	0202	0101	0101	0404	0404	0101	0202	0303	0404	0202	0202	0404	0101	0303	0202	0202	0202	0202	0202	0404	0404	0101	0202	0303	0303	0303	0303	0303	0101	0303	0303	0303	0303	0101	0404	0404	0404	0303	0404	0404	0202	0303	0202	0101	0202	0404	0202	0303	0404	0303	0202	0404	0202	0101	0404	0101	0101	0202	0303	0101	0303	0202	0404	0202	0404	0202	0404	0101	0101	0404	0202	0202	0101	0101	0303	0303	0101	0101	0202	0101	0404	0303	0101	0404	0202	0303	0303	0202	0101	0101	0404	0404	0101	0202	0202	0202	0404	0101	0202	0202	0404	0303	0404	0101	0202	0101	0101	0303	0404	0404	0404	0404	0404	0101	0202	0202	0202	0202	0303	0303	0404	0202	0202	0404	0202	0202	0303	0303	0404	0303	0202	0303	0101	0101	0202	0101	0202	0101	0303	0101	0404	0303	0404	0101	0303	0202	0101	0303	0101	0404	0303	0303	0404	0404	0101	0202	0404	0101	0202	0404	0303	0303	0101	0101	0202	0404	0202	0303	0101	0202	0202	0101	0101	0303	0303	0202	0202	0101	0303	0202	0101	0101	0101	0404	0404	0303	0303	0404	0101	0303	0303	0101	0101	0303	0101	0404	0202	0202	0404	0101	0303	0101	0101	0101	0404	0303	0202	0303	0202	0101	0303	0303	0404	0303	0202	0101	0202	0303	0202	0404	0202	0404	0101	0202	0101	0404	0303	0202	0303	0303	0101	0101	0404	0101	0303	0202	0404	0404	0202	0404	0101	0404	0202	0101	0404	0101	0303	0303	0101	0404	0303	0303	0303	0202	0101	0202	0404	0404	0101	0101	0101	0303	0303	0101	0404	0101	0101	0404	0404	0101	0404	0404	0303	0202	0404	0404	0404	0202	0404	0303	0303	0303	0404	0303	0404	0303	0303	0202	0202	0101	0404	0303	0202	0303	0303	0202	0202	0202	0202	0202	0404	0202	0303	0303	0404	0202	0303	0101	0303	0101	0303	0303	0404	0101	0303	0404	0303	0101	0101	0303	0101	0101	0303	0202	0202	0303	0404	0303	0303	0404	0101	0202	0404	0404	0101	0101	0303	0202	0303	0202	0303	0101	0202	0202	0303	0101	0303	0202	0202	0202	0303	0101	0101	0303	0404	0303	0202	0202	0202	0202	0303	0303	0101	0303	0202	0101	0202	0202	0202	0202	0404	0101	0404	0404	0202	0101	0101	0202	0404	0303	0303	0202	0303	0303	0101	0202	0404	0101	0303	0404	0101	0303	0303	0202	0101	0101	0202	0202	0404	0202	0101	0202	0303	0101	0303	0303	0101	0404	0303	0404	0202	0303	0303	0303	0101	0101	0404	0202	0101	0202	0202	0404	0303	0202	0404	0202	0404	0202	0303	0404	0101	0202	0303	0202	0303	0202	0303	0101	0202	0303	0404	0101	0101	0202	0101	0202	0101	0202	0303	0303	0303	0202	0303	0202	0202	0202	0202	0303	0101	0202	0202	0303	0101	0404	0101	0101	0404	0404	0101	0101	0303	0303	0303	0404	0202	0202	0303	0202	0404	0202	0303	0202	0404	0303	0101	0202	0404	0202	0202	0101	0202	0404	0202	0202	0303	0404	0101	0202	0303	0101	0303	0303	0303	0101	0101	0303	0101	0101	0303	0404	0202	0404	0404	0404	0404	0303	0202	0101	0101	0202	0101	0404	0404	0202	0202	0303	0101	0202	0202	0303	0202	0101	0303	0303	0404	0303	0202	0303	0303	0404	0202	0303	0202	0303	0101	0202	0404	0404	0101	0202	0404	0404	0202	0101	0404	0101	0202	0202	0303	0202	0101	0404	0303	0202	0303	0303	0404	0303	0404	0101	0202	0404	0303	0101	0303	0202	0101	0101	0101	0303	0202	0101	0404	0101	0303	0303	0303	0404	0202	0101	0202	0303	0101	0202	0303	0303	0303	0303	0202	0101	0101	0202	0202	0202	0303	0101	0202	0202	0303	0303	0101	0202	0202	0404	0202	0202	0202	0101	0101	0303	0101	0404	0303	0202	0202	0101	0303	0202	0404	0202	0202	0202	0101	0404	0404	0303	0303	0303	0101	0404	0303	0101	0101	0404	0404	0202	0101	0202	0404	0404	0101	0202	0404	0101	0202	0101	0202	0202	0202	0202	0202	0404	0303	0101	0202	0202	0202	0303	0404	0303	0404	0404	0101	0101	0303	0101	0404	0404	0303	0101	0404	0404	0101	0202	0404	0202	0303	0202	0101	0303	0404	0202	0101	0101	0404	0202	0202	0404	0202	0202	0101	0101	0202	0303	0303	0303	0202	0101	0303	0101	0101	0404	0404	0404	0303	0404	0202	0202	0404	0404	0404	0303	0202	0404	0404	0303	0202	0202	0303	0202	0101	0202	0202	0101	0404	0101	0303	0404	0303	0404	0404	0202	0101	0404	0303	0202	0101	0202	0404	0202	0303	0202	0101	0202	0303	0404	0303	0404	0303	0303	0303	0202	0303	0202	0303	0303	0303	0101	0202	0404	0202	0404	0101	0101	0303	0303	0303	0303	0303	0101	0404	0303	0303	0303	0303	0404	0202	0101	0404	0101	0404	0303	0303	0404	0404	0202	0101	0303	0202	0202	0101	0404	0101	0202	0101	0101	0404	0101	0303	0303	0303	0202	0303	0303	0404	0202	0404	0202	0202	0303	0303	0303	0101	0101	0404	0303	0101	0404	0404	0101	0202	0202	0303	0303	0404	0101	0303	0404	0202	0303	0303	0101	0202	0202	0202	0101	0404	0202	0202	0202	0202	0202	0303	0303	0404	0202	0303	0404	0404	0404	0101	0303	0303	0303	0303	0101	0303	0202	0404	0101	0303	0303	0101	0303	0202	0101	0404	0303	0101	0202	0303	0101	0202	0404	0404	0303	0202	0303	0303	0202	0303	0101	0404	0303	0101	0101	0303	0404	0404	0101	0404	0303	0101	0202	0202	0303	0404	0202	0303	0303	0303	0101	0404	0101	0101	0202	0101	0303	0101	0202	0404	0202	0303	0404	0202	0101	0101	0202	0303	0101	0202	0303	0101	0303	0404	0202	0202	0404	0404	0303	0101	0202	0202	0202	0404	0101	0101	0202	0202	0202	0404	0202	0202	0202	0303	0404	0101	0404	0404	0404	0202	0101	0202	0404	0404	0303	0303	0101	0303	0303	0404	0101	0303	0404	0101	0404	0303	0202	0404	0202	0101	0101	0202	0303	0404	0303	0202	0404	0303	0202	0202	0101	0404	0303	0303	0101	0202	0303	0404	0101	0101	0101	0202	0202	0404	0303	0303	0101	0202	0202	0202	0303	0303	0303	0101	0101	0202	0303	0202	0404	0101	0202	0101	0404	0404	0202	0404	0202	0404	0303	0202	0303	0202	0202	0202	0303	0202	0101	0303	0101	0101	0101	0202	0202	0404	0303	0303	0404	0101	0101	0404	0404	0404	0202	0303	0303	0101	0101	0404	0101	0404	0202	0101	0202	0202	0202	0303	0202	0202	0404	0101	0202	0101	0303	0101	0404	0303	0101	0404	0202	0303	0101	0404	0101	0101	0404	0404	0404	0404	0202	0101	0101	0202	0202	0303	0202	0101	0202	0202	0303	0101	0202	0101	0202	0202	0404	0101	0202	0303	0404	0404	0303	0303	0202	0404	0303	0202	0404	0303	0101	0303	0101	0404	0202	0202	0303	0303	0404	0404	0303	0202	0303	0303	0404	0303	0101	0404	0303	0202	0101	0303	0404	0101	0303	0101	0202	0202	0202	0202	0404	0202	0404	0101	0202	0303	0404	0202	0202	0303	0404	0404	0202	0202	0202	0202	0202	0404	0404	0101	0303	0202	0202	0202	0202	0303	0404	0101	0101	0303	0101	0101	0404	0202	0101	0202	0101	0404	0404	0202	0202	0404	0404	0202	0202	0202	0202	0101	0404	0202	0101	0303	0404	0202	0202	0101	0202	0404	0101	0101	0101	0202	0303	0202	0404	0202	0202	0303	0404	0202	0101	0101	0101	0202	0303	0404	0303	0404	0202	0202	0303	0404	0404	0202	0202	0101	0101	0101	0202	0303	0303	0101	0101	0404	0303	0202	0303	0101	0303	0303	0303	0404	0303	0303	0101	0303	0101	0202	0101	0404	0303	0202	0202	0303	0101	0202	0202	0404	0202	0303	0404	0404	0404	0101	0404	0202	0404	0101	0101	0303	0101	0404	0303	0303	0202	0404	0101	0303	0303	0202	0101	0303	0404	0202	0303	0404	0202	0202	0303	0101	0101	0202	0101	0101	0303	0101	0101	0101	0303	0303	0202	0101	0101	0101	0404	0202	0303	0101	0303	0202	0202	0404	0303	0404	0303	0202	0101	0404	0202	0202	0404	0202	0303	0202	0101	0202	0303	0404	0101	0303	0404	0202	0101	0404	0101	0202	0202	0101	0303	0202	0404	0303	0404	0202	0404	0404	0404	0202	0404	0202	0404	0404	0202	0303	0101	0303	0202	0202	0101	0101	0202	0404	0202	0202	0404	0404	0202	0101	0404	0303	0404	0303	0101	0303	0202	0202	0202	0404	0202	0303	0303	0404	0101	0404	0303	0202	0101	0404	0101	0303	0404	0101	0303	0404	0303	0101	0303	0303	0202	0101	0202	0303	0202	0404	0101	0303	0303	0202	0101	0404	0202	0404	0101	0101	0202	0404	0303	0202	0202	0202	0303	0101	0303	0303	0303	0404	0202	0404	0202	0101	0303	0303	0404	0303	0404	0101	0101	0101	0202	0101	0202	0101	0404	0101	0202	0101	0101	0404	0404	0202	0303	0303	0101	0101	0404	0303	0404	0101	0303	0202	0202	0404	0101	0202	0101	0101	0202	0202	0101	0303	0303	0404	0202	0101	0202	0303	0202	0303	0303	0303	0303	0303	0202	0303	0202	0404	0202	0202	0404	0404	0404	0404	0202	0303	0101	0101	0303	0202	0101	0404	0202	0202	0202	0101	0202	0404	0303	0202	0202	0404	0202	0202	0404	0202	0202	0202	0101	0202	0202	0202	0404	0101	0101	0303	0202	0303	0202	0202	0202	0202	0202	0202	0404	0303	0202	0303	0202	0202	0404	0404	0303	0404	0202	0404	0404	0202	0303	0404	0404	0101	0101	0303	0404	0202	0404	0202	0303	0404	0303	0404	0202	0101	0101	0101	0101	0303	0404	0303	0101	0202	0101	0202	0202	0202	0202	0202	0202	0202	0202	0202	0101	0303	0101	0404	0202	0202	0404	0101	0101	0303	0404	0404	0202	0202	0202	0303	0404	0202	0404	0303	0202	0404	0202	0202	0202	0404	0303	0101	0202	0404	0202	0303	0303	0101	0202	0101	0202	0404	0404	0303	0202	0202	0202	0303	0303	0202	0404	0404	0101	0404	0202	0101	0101	0202	0101	0404	0202	0101	0303	0202	0303	0202	0404	0404	0303	0303	0404	0202	0303	0202	0101	0404	0404	0404	0303	0101	0404	0404	0101	0404	0404	0202	0101	0303	0202	0101	0404	0101	0303	0202	0303	0303	0101	0202	0404	0202	0404	0101	0202	0404	0101	0303	0101	0202	0303	0202	0303	0202	0303	0303	0404	0303	0101	0202	0303	0303	0303	0101	0101	0202	0101	0202	0303	0404	0404	0202	0202	0303	0303	0404	0404	0202	0404	0303	0404	0404	0101	0303	0202	0303	0303	0202	0303	0404	0101	0202	0202	0101	0202	0404	0202	0303	0101	0404	0303	0303	0202	0101	0404	0303	0303	0404	0202	0202	0303	0404	0303	0303	0404	0101	0202	0202	0202	0404	0404	0202	0202	0202	0202	0202	0404	0303	0404	0202	0404	0303	0303	0101	0404	0202	0202	0202	0303	0404	0303	0202	0404	0202	0303	0101	0202	0303	0202	0101	0202	0202	0202	0202	0101	0202	0202	0101	0101	0404	0404	0404	0404	0303	0404	0303	0404	0404	0202	0202	0303	0303	0202	0303	0303	0101	0101	0404	0202	0101	0101	0101	0202	0101	0101	0404	0303	0404	0202	0404	0303	0404	0404	0202	0202	0202	0303	0101	0303	0101	0101	0303	0404	0404	0404	0303	0202	0101	0404	0101	0202	0101	0404	0202	0404	0202	0101	0202	0202	0101	0101	0404	0303	0202	0202	0202	0303	0404	0303	0303	0101	0404	0202	0101	0303	0303	0101	0202	0404	0303	0303	0101	0303	0101	0101	0202	0303	0101	0404	0303	0202	0202	0101	0202	0101	0404	0101	0404	0101	0202	0404	0404	0202	0202	0404	0303	0202	0303	0101	0202	0303	0101	0202	0303	0202	0101	0404	0303	0303	0101	0101	0404	0101	0303	0202	0101	0303	0101	0303	0303	0404	0202	0404	0202	0404	0101	0101	0303	0303	0303	0202	0404	0303	0202	0101	0404	0404	0303	0303	0404	0101	0404	0303	0202	0101	0202	0404	0404	0404	0101	0202	0404	0101	0303	0303	0404	0303	0303	0202	0202	0101	0404	0202	0101	0404	0303	0101	0101	0101	0303	0404	0404	0404	0303	0101	0303	0404	0202	0303	0101	0404	0202	0404	0202	0303	0202	0202	0202	0101	0303	0202	0202	0202	0303	0202	0303	0404	0101	0202	0101	0303	0101	0303	0202	0101	0202	0202	0202	0303	0303	0101	0303	0404	0303	0101	0303	0202	0101	0202	0202	0202	0202	0202	0303	0303	0303	0101	0303	0101	0101	0404	0303	0101	0202	0303	0404	0404	0404	0303	0202	0202	0303	0202	0101	0303	0202	0101	0202	0101	0101	0404	0202	0303	0202	0404	0303	0202	0101	0303	0101	0202	0101	0404	0202	0101	0404	0404	0404	0202	0303	0202	0404	0303	0202	0404	0404	0303	0202	0202	0202	0404	0202	0303	0303	0202	0202	0202	0404	0303	0303	0202	0404	0303	0303	0101	0303	0303	0404	0303	0202	0404	0303	0404	0101	0303	0202	0202	0101	0101	0202	0101	0101	0101	0101	0303	0101	0303	0202	0202	0303	0202	0101	0303	0303	0202	0404	0101	0303	0404	0101	0202	0101	0202	0404	0202	0404	0303	0303	0101	0303	0202	0404	0202	0404	0404	0404	0303	0202	0202	0404	0101	0202	0404	0202	0101	0101	0202	0202	0303	0202	0101	0303	0404	0101	0404	0202	0202	0202	0202	0303	0303	0303	0101	0303	0101	0303	0303	0303	0303	0101	0202	0303	0404	0202	0202	0202	0202	0202	0404	0101	0202	0101	0404	0303	0101	0303	0101	0101	0303	0202	0202	0404	0101	0101	0101	0303	0202	0303	0303	0303	0101	0101	0303	0303	0303	0101	0303	0202	0303	0101	0101	0404	0202	0303	0202	0303	0303	0404	0303	0404	0202	0202	0101	0303	0303	0101	0303	0404	0101	0404	0404	0101	0303	0101	0303	0202	0101	0303	0404	0404	0404	0101	0101	0404	0202	0101	0404	0303	0101	0404	0404	0101	0303	0303	0101	0404	0303	0303	0404	0101	0404	0202	0101	0404	0101	0404	0404	0303	0303	0101	0404	0303	0101	0303	0202	0303	0404	0303	0303	0404	0101	0202	0404	0303	0101	0303	0202	0202	0101	0404	0303	0303	0101	0202	0101	0303	0303	0101	0303	0303	0202	0202	0101	0101	0303	0303	0303	0202	0202	0202	0101	0202	0202	0202	0303	0404	0404	0303	0303	0303	0404	0303	0101	0404	0303	0404	0202	0202	0404	0101	0404	0303	0404	0303	0404	0303	0202	0101	0202	0303	0404	0202	0303	0303	0101	0303	0404	0404	0202	0101	0404	0202	0202	0202	0202	0101	0404	0101	0404	0303	0303	0101	0101	0404	0303	0101	0202	0303	0202	0202	0202	0404	0404	0404	0101	0101	0303	0303	0303	0101	0303	0101	0404	0101	0101	0202	0202	0404	0101	0101	0303	0101	0101	0303	0404	0404	0303	0202	0404	0101	0404	0101	0404	0202	0202	0404	0303	0303	0202	0303	0202	0202	0202	0101	0202	0404	0303	0202	0101	0202	0101	0303	0303	0404	0202	0101	0202	0202	0101	0303	0202	0101	0202	0404	0404	0303	0303	0303	0404	0404	0303	0404	0303	0303	0404	0404	0404	0404	0303	0404	0202	0303	0202	0101	0202	0202	0404	0202	0202	0404	0404	0101	0303	0202	0202	0404	0404	0303	0303	0101	0202	0202	0202	0404	0404	0404	0404	0101	0404	0101	0303	0404	0303	0404	0404	0404	0303	0303	0101	0303	0404	0303	0202	0404	0404	0303	0303	0202	0202	0202	0404	0202	0202	0404	0101	0202	0303	0202	0202	0303	0404	0101	0101	0202	0202	0303	0202	0303	0303	0303	0101	0303	0202	0101	0202	0101	0101	0303	0404	0101	0303	0404	0303	0303	0404	0101	0101	0303	0101	0404	0404	0101	0303	0101	0404	0303	0202	0101	0202	0202	0303	0404	0303	0101	0404	0303	0404	0303	0303	0404	0303	0303	0101	0202	0404	0404	0202	0404	0101	0101	0404	0303	0303	0404	0303	0404	0303	0202	0101	0404	0404	0101	0303	0404	0202	0404	0404	0404	0303	0101	0202	0202	0202	0404	0303	0202	0404	0303	0101	0404	0202	0303	0101	0202	0404	0303	0404	0202	0101	0101	0303	0202	0202	0303	0404	0303	0202	0101	0202	0202	0202	0202	0303	0101	0303	0303	0101	0404	0303	0202	0404	0303	0404	0303	0101	0303	0303	0202	0202	0404	0101	0101	0404	0101	0303	0404	0202	0303	0303	0303	0202	0202	0404	0101	0202	0404	0404	0101	0303	0101	0303	0404	0202	0303	0202	0202	0404	0303	0202	0303	0202	0202	0303	0404	0202	0202	0101	0202	0202	0101	0303	0101	0101	0202	0202	0404	0202	0101	0404	0303	0101	0101	0101	0101	0202	0202	0404	0404	0202	0303	0303	0404	0303	0101	0303	0202	0202	0101	0202	0202	0404	0404	0202	0404	0404	0202	0202	0202	0404	0404	0404	0101	0101	0303	0303	0101	0303	0202	0404	0404	0101	0404	0303	0404	0303	0303	0404	0404	0202	0202	0101	0303	0202	0202	0202	0303	0303	0101	0303	0202	0404	0202	0404	0303	0404	0202	0404	0202	0202	0303	0202	0404	0101	0404	0101	0202	0202	0404	0202	0303	0303	0303	0202	0101	0404	0202	0303	0404	0101	0303	0303	0202	0303	0303	0303	0303	0101	0404	0101	0101	0404	0101	0303	0202	0202	0404	0202	0202	0202	0404	0202	0404	0404	0303	0303	0303	0303	0101	0404	0202	0303	0101	0404	0202	0303	0404	0404	0303	0404	0303	0303	0303	0202	0202	0404	0202	0303	0101	0303	0101	0303	0303	0202	0101	0404	0303	0303	0404	0202	0404	0202	0101	0101	0101	0202	0101	0101	0404	0303	0202	0202	0202	0303	0404	0404	0303	0404	0303	0101	0404	0202	0202	0101	0202	0101	0303	0202	0303	0101	0303	0404	0303	0404	0101	0404	0101	0303	0202	0303	0202	0303	0303	0404	0404	0404	0101	0101	0303	0101	0101	0202	0202	0404	0404	0303	0101	0101	0303	0202	0101	0101	0202	0303	0404	0202	0404	0303	0404	0404	0101	0404	0303	0202	0202	0101	0202	0303	0101	0202	0303	0303	0404	0101	0404	0202	0303	0404	0101	0202	0202	0202	0101	0101	0202	0303	0202	0404	0101	0202	0101	0303	0404	0404	0101	0303	0404	0101	0303	0101	0303	0202	0303	0202	0303	0202	0404	0404	0202	0202	0303	0404	0303	0101	0202	0101	0303	0404	0101	0202	0404	0404	0101	0101	0404	0202	0303	0202	0101	0202	0303	0101	0404	0303	0404	0202	0101	0101	0303	0303	0404	0202	0404	0202	0404	0101	0101	0202	0303	0404	0404	0101	0101	0303	0404	0202	0404	0404	0202	0303	0303	0404	0101	0404	0303	0202	0202	0101	0404	0202	0202	0303	0303	0303	0303	0303	0101	0303	0101	0404	0202	0101	0101	0202	0303	0202	0303	0303	0303	0202	0202	0303	0202	0404	0101	0101	0202	0303	0101	0404	0101	0404	0404	0202	0303	0303	0202	0202	0202	0404	0303	0303	0303	0202	0303	0202	0101	0404	0303	0202	0202	0101	0202	0202	0202	0202	0303	0202	0404	0101	0303	0303	0404	0404	0404	0101	0202	0202	0404	0101	0202	0303	0101	0404	0404	0202	0202	0303	0101	0101	0404	0303	0303	0303	0202	0202	0303	0404	0303	0303	0404	0101	0404	0202	0404	0101	0101	0202	0404	0404	0202	0303	0101	0404	0404	0303	0101	0101	0303	0202	0101	0303	0303	0202	0303	0404	0101	0404	0202	0404	0101	0101	0303	0202	0303	0101	0101	0404	0303	0303	0202	0404	0101	0101	0303	0404	0303	0303	0202	0101	0404	0404	0404	0101	0202	0404	0101	0202	0101	0202	0303	0303	0101	0303	0404	0202	0202	0101	0404	0303	0303	0101	0101	0101	0101	0303	0303	0404	0404	0303	0303	0202	0303	0303	0404	0404	0303	0202	0303	0404	0303	0202	0303	0404	0202	0303	0202	0404	0202	0404	0202	0303	0404	0202	0404	0101	0303	0101	0303	0202	0303	0101	0101	0404	0303	0101	0303	0101	0303	0404	0303	0101	0101	0202	0101	0101	0202	0404	0101	0303	0404	0404	0404	0101	0303	0303	0101	0404	0404	0202	0202	0404	0404	0404	0202	0404	0202	0202	0303	0202	0303	0101	0101	0101	0202	0404	0101	0101	0404	0101	0303	0404	0303	0404	0101	0101	0202	0303	0101	0202	0303	0101	0202	0303	0404	0303	0202	0202	0303	0303	0202	0202	0303	0404	0303	0404	0202	0101	0101	0404	0202	0303	0101	0202	0202	0404	0303	0404	0303	0202	0303	0404	0303	0404	0101	0303	0101	0202	0101	0303	0404	0303	0303	0101	0101	0101	0404	0101	0202	0404	0404	0303	0202	0202	0404	0101	0202	0202	0303	0404	0404	0101	0202	0404	0101	0404	0303	0101	0303	0303	0303	0202	0202	0303	0101	0404	0101	0202	0202	0202	0303	0202	0404	0303	0101	0202	0404	0101	0303	0202	0202	0202	0101	0303	0101	0101	0303	0101	0303	0404	0404	0303	0101	0303	0101	0404	0303	0404	0101	0404	0404	0303	0101	0404	0404	0303	0303	0404	0303	0303	0303	0404	0202	0202	0303	0404	0303	0101	0202	0101	0303	0404	0101	0404	0404	0101	0404	0202	0404	0101	0404	0101	0303	0202	0101	0404	0404	0404	0303	0101	0404	0404	0202	0202	0303	0404	0101	0404	0101	0202	0202	0303	0202	0101	0303	0202	0202	0101	0404	0303	0101	0101	0202	0202	0202	0404	0303	0202	0202	0303	0202	0101	0404	0101	0101	0101	0202	0404	0303	0404	0202	0303	0303	0101	0404	0101	0303	0303	0101	0202	0202	0404	0202	0404	0202	0404	0202	0202	0404	0404	0303	0101	0404	0404	0404	0101	0303	0404	0303	0303	0303	0202	0303	0202	0404	0404	0303	0101	0404	0303	0101	0303	0404	0101	0202	0101	0303	0404	0404	0404	0202	0101	0404	0404	0404	0101	0101	0101	0404	0404	0404	0303	0101	0404	0303	0303	0303	0303	0101	0202	0202	0202	0202	0202	0202	0404	0303	0202	0101	0303	0202	0303	0202	0101	0101	0404	0202	0404	0202	0101	0202	0303	0202	0404	0202	0404	0202	0202	0303	0303	0101	0303	0202	0101	0404	0303	0404	0303	0303	0303	0202	0303	0101	0101	0202	0202	0202	0202	0101	0101	0202	0404	0404	0303	0404	0303	0202	0303	0303	0202	0202	0101	0404	0101	0202	0404	0303	0303	0202	0404	0202	0101	0303	0202	0202	0303	0303	0202	0202	0303	0101	0404	0303	0404	0202	0303	0303	0202	0101	0404	0202	0404	0101	0202	0202	0202	0404	0404	0202	0202	0202	0404	0202	0101	0101	0303	0404	0202	0101	0404	0303	0303	0202	0303	0101	0101	0303	0404	0101	0202	0404	0202	0404	0202	0303	0404	0202	0202	0202	0303	0303	0303	0101	0202	0303	0303	0202	0202	0303	0101	0101	0404	0202	0303	0303	0101	0202	0202	0202	0404	0101	0101	0101	0404	0303	0303	0303	0202	0404	0303	0404	0404	0202	0202	0303	0303	0404	0404	0202	0202	0303	0202	0303	0202	0101	0404	0303	0202	0202	0101	0303	0404	0202	0404	0202	0404	0202	0101	0303	0101	0202	0404	0202	0202	0101	0404	0404	0303	0303	0404	0101	0404	0202	0404	0101	0101	0202	0202	0303	0404	0404	0101	0101	0303	0202	0101	0101	0101	0404	0101	0202	0101	0303	0202	0404	0101	0202	0202	0101	0404	0404	0303	0202	0404	0101	0404	0404	0404	0202	0202	0303	0202	0404	0202	0303	0303	0101	0404	0202	0303	0404	0404	0404	0404	0303	0202	0404	0202	0101	0404	0101	0202	0404	0202	0303	0404	0404	0101	0404	0101	0101	0202	0303	0101	0404	0303	0101	0404	0101	0303	0404	0101	0303	0101	0303	0202	0101	0202	0202	0303	0404	0101	0101	0202	0202	0303	0202	0101	0202	0404	0202	0303	0303	0303	0101	0202	0202	0202	0101	0202	0202	0202	0404	0101	0404	0202	0202	0404	0202	0202	0202	0303	0404	0303	0202	0303	0202	0202	0303	0101	0101	0303	0202	0202	0303	0202	0404	0202	0101	0303	0303	0202	0101	0303	0404	0404	0303	0303	0303	0404	0303	0101	0404	0202	0303	0404	0303	0202	0101	0202	0101	0303	0101	0202	0303	0404	0303	0404	0404	0101	0404	0404	0303	0202	0101	0303	0303	0303	0404	0404	0303	0303	0404	0202	0404	0101	0101	0404	0404	0303	0202	0202	0404	0404	0404	0101	0202	0202	0404	0303	0202	0202	0202	0404	0101	0101	0303	0101	0101	0202	0101	0101	0404	0101	0303	0101	0303	0303	0101	0303	0101	0303	0101	0101	0202	0303	0202	0202	0303	0303	0202	0202	0404	0303	0101	0404	0404	0202	0202	0101	0202	0101	0404	0202	0101	0101	0202	0101	0404	0303	0101	0202	0202	0202	0202	0101	0101	0202	0101	0303	0404	0404	0404	0202	0303	0202	0101	0303	0202	0303	0404	0303	0404	0303	0303	0404	0101	0404	0101	0303	0404	0303	0202	0101	0202	0303	0202	0303	0101	0101	0101	0202	0101	0303	0404	0202	0303	0404	0101	0101	0101	0404	0303	0303	0101	0404	0404	0404	0303	0202	0202	0303	0202	0404	0101	0404	0202	0101	0101	0404	0202	0303	0404	0404	0101	0404	0101	0303	0404	0303	0303	0303	0202	0303	0202	0101	0101	0101	0303	0404	0303	0101	0404	0101	0202	0101	0404	0202	0202	0404	0303	0404	0404	0202	0101	0202	0404	0202	0202	0404	0404	0202	0404	0303	0101	0101	0303	0303	0202	0303	0202	0303	0303	0404	0404	0202	0404	0404	0404	0101	0404	0101	0202	0303	0101	0303	0202	0404	0101	0202	0101	0101	0202	0303	0202	0202	0101	0202	0202	0202	0101	0202	0202	0404	0303	0404	0101	0303	0202	0101	0202	0101	0202	0101	0202	0101	0404	0404	0202	0101	0101	0202	0404	0303	0404	0404	0202	0404	0202	0303	0303	0101	0202	0404	0303	0202	0101	0101	0202	0101	0101	0202	0303	0303	0202	0101	0404	0404	0202	0101	0303	0404	0303	0101	0202	0101	0303	0303	0303	0303	0101	0202	0303	0101	0303	0303	0202	0303	0404	0202	0202	0202	0404	0101	0404	0202	0303	0303	0303	0202	0101	0202	0303	0404	0404	0101	0202	0404	0404	0101	0404	0202	0101	0101	0101	0202	0303	0202	0404	0404	0202	0202	0101	0101	0303	0303	0101	0303	0404	0101	0404	0404	0303	0101	0202	0202	0202	0404	0202	0303	0303	0404	0303	0202	0202	0303	0404	0303	0303	0404	0202	0101	0101	0303	0202	0303	0303	0101	0303	0202	0202	0404	0202	0101	0404	0202	0303	0202	0202	0404	0202	0404	0404	0101	0202	0303	0202	0202	0404	0404	0303	0404	0101	0101	0101	0404	0101	0303	0303	0202	0303	0404	0303	0404	0404	0404	0101	0303	0101	0303	0202	0202	0404	0101	0303	0101	0404	0101	0404	0101	0101	0202	0202	0303	0303	0404	0202	0404	0404	0202	0404	0404	0303	0202	0101	0303	0303	0101	0303	0404	0303	0404	0404	0303	0101	0101	0202	0303	0101	0101	0101	0202	0303	0101	0404	0404	0202	0101	0303	0303	0303	0202	0101	0404	0101	0101	0303	0202	0202	0101	0303	0202	0202	0202	0303	0202	0202	0303	0101	0404	0404	0404	0303	0404	0404	0303	0202	0404	0202	0101	0404	0101	0404	0303	0101	0101	0101	0404	0404	0202	0404	0101	0404	0101	0202	0404	0202	0303	0101	0303	0101	0303	0101	0404	0101	0303	0202	0101	0101	0202	0202	0303	0202	0202	0303	0404	0404	0404	0202	0101	0303	0404	0202	0404	0303	0101	0101	0101	0303	0404	0202	0101	0101	0202	0404	0404	0202	0303	0303	0404	0303	0303	0202	0202	0404	0404	0303	0404	0101	0303	0404	0303	0101	0101	0101	0202	0303	0404	0303	0303	0404	0202	0101	0303	0202	0202	0404	0404	0101	0101	0303	0303	0303	0202	0303	0303	0101	0404	0202	0404	0303	0202	0404	0303	0404	0303	0404	0202	0101	0303	0303	0202	0202	0101	0303	0404	0303	0303	0202	0101	0303	0404	0202	0404	0303	0303	0202	0303	0202	0404	0404	0404	0202	0202	0303	0303	0101	0303	0101	0101	0404	0101	0303	0202	0202	0404	0404	0404	0303	0303	0404	0202	0404	0404	0202	0303	0303	0101	0303	0404	0202	0303	0101	0303	0303	0404	0101	0101	0303	0101	0101	0101	0202	0202	0404	0101	0404	0404	0404	0303	0404	0404	0303	0101	0404	0404	0202	0303	0101	0404	0404	0101	0404	0101	0404	0404	0101	0101	0202	0404	0404	0303	0202	0303	0303	0202	0404	0202	0101	0101	0303	0202	0202	0101	0202	0202	0202	0202	0404	0404	0202	0303	0303	0202	0202	0404	0404	0303	0202	0101	0303	0202	0404	0101	0202	0303	0404	0101	0303	0303	0404	0202	0303	0404	0404	0202	0404	0202	0303	0303	0101	0202	0303	0303	0101	0202	0404	0303	0101	0404	0101	0303	0404	0404	0404	0202	0404	0202	0404	0202	0101	0202	0101	0303	0202	0404	0303	0202	0303	0303	0202	0101	0101	0202	0101	0404	0404	0303	0303	0202	0303	0404	0303	0303	0303	0101	0303	0404	0303	0404	0404	0101	0202	0202	0101	0101	0101	0404	0303	0202	0303	0202	0101	0303	0101	0101	0303	0101	0202	0303	0101	0202	0101	0303	0404	0404	0101	0404	0303	0303	0303	0101	0101	0404	0303	0303	0404	0404	0202	0202	0101	0404	0404	0202	0202	0404	0101	0303	0404	0303	0404	0202	0101	0404	0101	0303	0404	0404	0404	0303	0303	0404	0202	0202	0303	0202	0303	0101	0404	0202	0101	0404	0101	0101	0404	0303	0303	0303	0303	0404	0404	0404	0303	0404	0303	0404	0101	0404	0303	0101	0404	0202	0404	0101	0202	0202	0404	0404	0404	0202	0303	0404	0202	0101	0202	0101	0101	0202	0101	0101	0303	0202	0404	0101	0303	0202	0303	0404	0101	0404	0101	0202	0404	0202	0404	0101	0404	0303	0303	0404	0202	0101	0101	0202	0101	0101	0101	0202	0303	0404	0303	0202	0303	0303	0202	0101	0303	0202	0202	0101	0202	0202	0404	0303	0404	0303	0202	0202	0202	0202	0101	0404	0303	0404	0303	0101	0303	0101	0101	0101	0101	0202	0101	0202	0303	0101	0101	0202	0303	0101	0202	0404	0101	0303	0202	0101	0404	0404	0303	0101	0101	0202	0202	0404	0404	0303	0202	0202	0202	0303	0202	0101	0101	0404	0303	0101	0101	0202	0303	0303	0202	0303	0303	0303	0202	0404	0303	0202	0101	0303	0202	0404	0202	0202	0202	0101	0101	0303	0202	0404	0404	0303	0101	0303	0202	0202	0202	0303	0101	0101	0101	0202	0303	0303	0303	0303	0303	0404	0202	0404	0202	0303	0202	0404	0101	0404	0303	0404	0404	0202	0101	0404	0101	0303	0202	0303	0303	0404	0303	0404	0101	0101	0404	0404	0101	0303	0303	0202	0101	0101	0303	0202	0404	0303	0202	0202	0404	0404	0404	0404	0303	0303	0303	0101	0303	0101	0303	0101	0101	0404	0303	0404	0101	0404	0303	0101	0303	0101	0404	0101	0101	0303	0202	0404	0404	0404	0101	0101	0303	0101	0202	0101	0404	0404	0202	0101	0303	0404	0404	0303	0202	0101	0404	0202	0303	0404	0202	0202	0404	0303	0404	0404	0404	0101	0101	0101	0202	0404	0202	0303	0404	0202	0202	0202	0202	0202	0202	0404	0303	0303	0101	0404	0404	0404	0303	0404	0101	0404	0404	0404	0202	0404	0202	0202	0404	0202	0101	0202	0404	0303	0303	0101	0202	0101	0404	0101	0303	0404	0303	0202	0202	0101	0303	0202	0101	0202	0202	0303	0404	0404	0404	0202	0101	0202	0202	0404	0101	0202	0101	0303	0101	0101	0303	0404	0202	0404	0303	0303	0202	0404	0101	0202	0101	0101	0404	0303	0303	0303	0202	0101	0404	0303	0101	0303	0101	0101	0303	0404	0202	0101	0404	0303	0404	0404	0101	0101	0202	0202	0303	0101	0101	0303	0303	0303	0303	0101	0202	0303	0202	0404	0404	0202	0303	0303	0202	0303	0404	0404	0404	0303	0404	0404	0202	0101	0404	0101	0202	0202	0404	0101	0303	0303	0404	0303	0404	0404	0404	0202	0202	0202	0404	0202	0303	0404	0101	0303	0303	0101	0404	0101	0202	0101	0404	0202	0303	0303	0101	0303	0404	0202	0202	0404	0101	0303	0202	0404	0404	0404	0202	0404	0404	0303	0404	0303	0202	0303	0202	0202	0404	0202	0202	0101	0101	0303	0202	0202	0404	0303	0404	0404	0303	0202	0101	0202	0404	0101	0303	0101	0303	0404	0101	0303	0202	0303	0202	0202	0303	0303	0202	0303	0404	0303	0202	0101	0303	0202	0404	0404	0303	0404	0303	0303	0202	0303	0303	0404	0404	0404	0101	0202	0202	0202	0303	0303	0404	0202	0202	0101	0202	0101	0202	0303	0303	0202	0202	0404	0202	0303	0303	0303	0404	0404	0202	0202	0202	0404	0303	0202	0404	0101	0303	0303	0101	0101	0202	0202	0101	0101	0202	0202	0202	0202	0202	0404	0202	0202	0202	0303	0303	0303	0101	0303	0202	0101	0404	0101	0202	0303	0202	0303	0303	0101	0404	0303	0303	0101	0101	0202	0202	0404	0303	0404	0101	0404	0202	0303	0303	0101	0404	0202	0101	0303	0101	0303	0202	0101	0202	0101	0202	0303	0101	0303	0101	0101	0202	0101	0101	0202	0303	0404	0303	0303	0202	0404	0202	0404	0101	0303	0303	0202	0303	0303	0101	0101	0202	0202	0101	0202	0202	0404	0202	0303	0404	0101	0303	0202	0303	0303	0202	0303	0202	0101	0202	0202	0303	0404	0303	0303	0303	0202	0101	0101	0202	0404	0101	0202	0404	0101	0101	0303	0101	0101	0202	0202	0202	0202	0202	0303	0404	0404	0202	0404	0404	0101	0202	0303	0202	0101	0404	0404	0404	0101	0101	0404	0404	0404	0202	0404	0202	0404	0303	0303	0404	0202	0101	0404	0404	0101	0404	0303	0404	0303	0202	0101	0303	0101	0202	0404	0303	0101	0202	0202	0202	0202	0101	0202	0303	0303	0101	0202	0404	0404	0404	0303	0303	0101	0404	0404	0303	0303	0202	0101	0303	0303	0202	0101	0101	0404	0303	0202	0404	0202	0303	0101	0202	0303	0303	0303	0202	0404	0404	0404	0404	0202	0202	0101	0202	0202	0202	0202	0303	0303	0404	0202	0202	0101	0202	0404	0404	0404	0202	0404	0202	0404	0202	0202	0303	0303	0303	0202	0202	0101	0101	0202	0202	0202	0303	0101	0404	0404	0303	0303	0404	0303	0202	0202	0101	0101	0101	0404	0303	0202	0202	0101	0404	0404	0404	0303	0202	0303	0404	0404	0404	0202	0404	0404	0101	0101	0101	0202	0303	0202	0404	0202	0101	0303	0404	0202	0101	0101	0303	0303	0303	0404	0303	0404	0404	0404	0101	0303	0404	0101	0202	0202	0303	0202	0202	0202	0303	0202	0101	0404	0101	0202	0202	0404	0202	0202	0202	0202	0303	0404	0404	0303	0404	0404	0404	0202	0303	0404	0303	0101	0202	0404	0202	0202	0404	0202	0202	0404	0404	0202	0202	0404	0404	0303	0303	0404	0101	0202	0101	0101	0303	0303	0101	0303	0202	0404	0303	0404	0404	0303	0101	0101	0202	0202	0303	0404	0101	0202	0303	0404	0101	0404	0303	0101	0303	0404	0202	0101	0303	0101	0202	0101	0303	0303	0303	0101	0101	0202	0101	0404	0404	0303	0101	0303	0101	0101	0404	0202	0404	0202	0202	0303	0202	0303	0404	0404	0404	0202	0202	0101	0303	0303	0303	0202	0404	0303	0202	0101	0101	0202	0202	0202	0202	0303	0101	0202	0303	0202	0303	0202	0202	0101	0101	0202	0303	0303	0202	0404	0202	0404	0101	0101	0101	0404	0303	0303	0101	0202	0303	0303	0303	0404	0202	0303	0202	0303	0303	0303	0101	0202	0303	0202	0404	0202	0404	0202	0303	0101	0404	0101	0303	0202	0101	0101	0404	0101	0202	0303	0202	0303	0404	0303	0404	0404	0404	0202	0101	0404	0202	0202	0303	0202	0101	0101	0303	0202	0303	0202	0202	0202	0404	0202	0303	0404	0303	0101	0101	0303	0303	0303	0404	0303	0404	0202	0303	0303	0404	0101	0404	0101	0404	0101	0404	0202	0404	0404	0303	0202	0404	0202	0202	0404	0101	0202	0202	0404	0202	0303	0202	0303	0303	0101	0404	0202	0101	0404	0303	0303	0101	0303	0303	0101	0202	0202	0303	0303	0202	0303	0202	0101	0303	0202	0202	0404	0101	0101	0101	0202	0303	0101	0404	0101	0202	0101	0404	0404	0303	0303	0404	0303	0404	0202	0303	0404	0202	0101	0202	0101	0101	0202	0404	0202	0101	0202	0101	0303	0404	0101	0303	0404	0101	0101	0303	0101	0303	0404	0404	0404	0202	0202	0101	0404	0404	0101	0101	0202	0404	0404	0202	0101	0101	0404	0303	0303	0202	0202	0404	0404	0101	0404	0202	0303	0404	0303	0303	0404	0101	0404	0202	0303	0404	0303	0202	0101	0303	0303	0202	0101	0101	0202	0101	0202	0303	0202	0202	0404	0404	0202	0202	0101	0101	0303	0404	0303	0202	0101	0303	0404	0303	0404	0404	0303	0404	0202	0404	0101	0303	0202	0303	0303	0101	0303	0404	0101	0101	0101	0303	0404	0303	0303	0404	0303	0202	0101	0303	0303	0303	0404	0101	0404	0303	0404	0202	0303	0404	0303	0101	0303	0202	0404	0101	0202	0303	0202	0202	0101	0101	0404	0202	0303	0404	0404	0101	0101	0202	0101	0202	0202	0202	0202	0101	0101	0404	0202	0101	0101	0202	0101	0303	0303	0404	0101	0404	0202	0202	0101	0303	0303	0101	0202	0404	0303	0303	0303	0303	0404	0202	0202	0404	0404	0303	0202	0202	0303	0202	0202	0404	0101	0404	0303	0303	0101	0202	0404	0303	0303	0202	0202	0101	0404	0101	0101	0202	0101	0303	0202	0404	0404	0303	0202	0303	0404	0101	0202	0101	0404	0303	0202	0404	0202	0404	0101	0202	0202	0404	0202	0303	0404	0101	0404	0404	0202	0101	0303	0303	0202	0404	0202	0303	0303	0404	0202	0202	0404	0202	0101	0101	0303	0404	0303	0404	0202	0101	0101	0101	0202	0404	0404	0101	0101	0303	0303	0404	0202	0202	0404	0404	0101	0404	0303	0202	0202	0303	0202	0303	0202	0202	0202	0303	0404	0303	0404	0404	0101	0101	0303	0404	0202	0101	0202	0303	0404	0101	0404	0101	0202	0404	0303	0101	0202	0404	0404	0303	0202	0404	0202	0202	0404	0303	0202	0404	0202	0404	0101	0202	0101	0303	0404	0404	0202	0202	0202	0202	0303	0101	0303	0404	0101	0202	0101	0303	0303	0202	0404	0303	0101	0303	0303	0404	0303	0303	0101	0303	0404	0202	0101	0202	0202	0303	0303	0202	0303	0202	0303	0303	0202	0404	0303	0303	0202	0202	0202	0303	0303	0303	0303	0404	0303	0303	0101	0101	0202	0202	0101	0404	0202	0101	0404	0303	0202	0404	0404	0202	0101	0202	0101	0404	0404	0303	0202	0101	0404	0404	0202	0101	0202	0202	0202	0202	0202	0404	0404	0303	0202	0101	0404	0404	0101	0404	0101	0303	0101	0404	0202	0101	0101	0303	0101	0303	0101	0404	0404	0404	0404	0303	0101	0404	0404	0404	0303	0303	0101	0101	0404	0101	0202	0404	0303	0303	0101	0101	0202	0303	0202	0303	0202	0202	0101	0202	0202	0404	0404	0303	0202	0404	0202	0202	0404	0202	0404	0202	0303	0202	0101	0202	0303	0202	0404	0303	0404	0101	0202	0101	0303	0101	0202	0303	0404	0101	0303	0303	0202	0303	0101	0303	0303	0202	0404	0202	0404	0404	0202	0303	0303	0101	0404	0303	0202	0202	0202	0303	0101	0404	0101	0101	0101	0202	0101	0202	0303	0202	0404	0303	0303	0404	0303	0303	0303	0303	0404	0303	0303	0202	0303	0303	0101	0202	0101	0303	0303	0303	0404	0101	0202	0202	0202	0202	0404	0303	0404	0202	0101	0303	0202	0202	0202	0404	0101	0202	0101	0202	0202	0404	0101	0202	0404	0303	0101	0101	0303	0101	0101	0303	0404	0404	0404	0101	0404	0101	0202	0202	0404	0404	0202	0404	0202	0303	0202	0101	0202	0404	0202	0404	0202	0101	0202	0202	0303	0202	0303	0404	0404	0404	0202	0303	0404	0303	0303	0101	0404	0202	0202	0404	0404	0404	0303	0404	0404	0202	0101	0202	0303	0303	0101	0404	0404	0101	0101	0303	0202	0404	0303	0101	0101	0202	0202	0202	0202	0404	0404	0303	0202	0303	0202	0202	0303	0202	0202	0303	0404	0404	0404	0404	0202	0101	0303	0303	0303	0101	0404	0404	0101	0404	0101	0202	0101	0404	0202	0404	0202	0202	0101	0404	0303	0202	0303	0404	0202	0202	0404	0404	0303	0303	0101	0101	0101	0303	0101	0101	0303	0404	0202	0404	0404	0404	0202	0404	0202	0101	0202	0101	0303	0202	0404	0404	0303	0202	0404	0303	0101	0101	0202	0404	0404	0303	0101	0202	0202	0404	0101	0303	0202	0101	0101	0202	0202	0202	0404	0404	0101	0202	0303	0303	0404	0101	0202	0404	0202	0101	0303	0101	0303	0404	0101	0202	0202	0101	0202	0202	0202	0202	0303	0202	0404	0202	0202	0303	0101	0202	0303	0101	0404	0202	0404	0303	0404	0101	0303	0404	0303	0303	0202	0202	0404	0404	0101	0202	0101	0404	0404	0202	0101	0202	0404	0303	0303	0101	0202	0202	0101	0404	0404	0202	0101	0303	0404	0303	0101	0101	0101	0101	0404	0202	0101	0202	0303	0202	0101	0202	0404	0404	0303	0202	0101	0202	0303	0404	0404	0101	0404	0404	0303	0101	0202	0101	0303	0303	0404	0303	0303	0101	0202	0404	0101	0404	0101	0303	0202	0404	0101	0404	0303	0404	0303	0303	0202	0404	0202	0101	0202	0303	0202	0101	0303	0404	0101	0202	0303	0303	0404	0303	0303	0303	0202	0101	0101	0202	0101	0404	0101	0202	0101	0202	0101	0303	0202	0101	0404	0202	0404	0303	0202	0101	0404	0101	0202	0404	0303	0303	0404	0101	0101	0101	0303	0202	0101	0303	0303	0303	0404	0202	0202	0404	0202	0101	0303	0404	0101	0303	0202	0303	0303	0303	0404	0202	0303	0101	0202	0404	0202	0303	0303	0101	0101	0303	0202	0202	0303	0202	0202	0404	0404	0101	0404	0202	0303	0202	0404	0202	0404	0303	0101	0202	0101	0404	0101	0202	0202	0202	0404	0404	0303	0303	0202	0303	0202	0202	0404	0202	0101	0101	0202	0303	0202	0303	0303	0202	0202	0303	0404	0303	0404	0303	0202	0303	0404	0202	0202	0404	0303	0101	0303	0303	0303	0404	0303	0202	0202	0404	0202	0303	0101	0101	0303	0101	0101	0202	0101	0202	0404	0303	0101	0404	0202	0101	0202	0303	0202	0101	0303	0101	0303	0404	0303	0202	0303	0101	0202	0202	0303	0202	0303	0303	0303	0101	0303	0303	0101	0101	0202	0404	0202	0404	0303	0202	0404	0303	0101	0303	0101	0303	0303	0303	0303	0202	0101	0303	0101	0303	0303	0303	0202	0404	0101	0202	0404	0202	0202	0404	0202	0404	0404	0101	0101	0404	0101	0404	0303	0404	0303	0101	0303	0404	0202	0303	0303	0101	0101	0404	0202	0202	0101	0202	0202	0202	0202	0101	0303	0101	0202	0404	0202	0101	0202	0303	0202	0101	0303	0303	0404	0202	0101	0202	0202	0404	0303	0404	0303	0101	0101	0101	0101	0303	0404	0404	0303	0303	0202	0101	0202	0101	0404	0202	0303	0404	0303	0303	0303	0404	0202	0202	0404	0303	0202	0303	0202	0303	0202	0404	0202	0101	0404	0202	0202	0303	0404	0404	0404	0202	0303	0303	0303	0303	0303	0404	0101	0404	0404	0202	0101	0303	0202	0303	0303	0202	0101	0202	0202	0303	0303	0303	0202	0404	0202	0202	0101	0202	0303	0101	0202	0303	0303	0404	0202	0101	0303	0303	0404	0101	0202	0303	0202	0404	0202	0101	0202	0202	0202	0404	0404	0303	0404	0303	0404	0303	0303	0404	0303	0202	0303	0303	0101	0303	0303	0404	0303	0404	0404	0202	0303	0303	0101	0303	0404	0404	0404	0101	0202	0303	0202	0101	0202	0404	0404	0404	0202	0404	0404	0404	0101	0202	0202	0101	0202	0404	0101	0404	0404	0303	0202	0404	0202	0202	0404	0101	0303	0404	0404	0202	0303	0303	0303	0101	0303	0101	0303	0303	0404	0202	0202	0303	0303	0303	0303	0404	0404	0404	0404	0202	0101	0303	0303	0404	0303	0202	0404	0404	0101	0202	0101	0303	0202	0404	0303	0101	0101	0303	0303	0404	0101	0303	0202	0202	0404	0303	0303	0404	0303	0202	0404	0303	0404	0202	0202	0202	0303	0404	0101	0303	0303	0202	0101	0202	0404	0101	0404	0101	0303	0404	0303	0404	0303	0303	0202	0303	0303	0303	0404	0202	0404	0202	0404	0303	0202	0101	0303	0303	0202	0303	0202	0101	0303	0101	0202	0404	0101	0202	0202	0202	0202	0303	0303	0303	0202	0202	0303	0303	0303	0101	0303	0202	0303	0202	0101	0404	0303	0303	0202	0202	0202	0202	0303	0303	0101	0202	0404	0101	0303	0404	0101	0404	0404	0404	0303	0303	0303	0303	0202	0303	0303	0303	0303	0303	0101	0404	0404	0101	0404	0101	0303	0303	0303	0202	0303	0303	0101	0303	0101	0101	0404	0202	0303	0101	0101	0404	0101	0202	0101	0202	0303	0101	0101	0202	0303	0202	0404	0202	0101	0101	0404	0303	0303	0202	0202	0202	0202	0303	0202	0101	0202	0202	0404	0404	0404	0202	0303	0404	0202	0202	0303	0303	0404	0202	0202	0202	0303	0202	0101	0202	0303	0303	0404	0303	0303	0202	0404	0101	0404	0101	0202	0101	0303	0404	0101	0303	0303	0404	0303	0404	0404	0202	0303	0404	0101	0303	0303	0202	0202	0404	0202	0101	0404	0404	0202	0202	0303	0101	0101	0404	0202	0101	0202	0101	0404	0303	0202	0404	0202	0303	0202	0404	0303	0303	0303	0303	0303	0303	0202	0101	0202	0404	0303	0404	0202	0404	0101	0202	0303	0202	0101	0303	0303	0303	0404	0101	0404	0202	0202	0404	0404	0101	0404	0202	0101	0101	0202	0101	0404	0202	0404	0202	0202	0101	0303	0404	0303	0404	0202	0202	0404	0101	0303	0404	0303	0404	0303	0303	0202	0202	0101	0303	0404	0101	0101	0404	0404	0404	0303	0202	0404	0202	0303	0303	0202	0404	0303	0303	0303	0101	0101	0303	0101	0202	0101	0404	0202	0404	0202	0202	0404	0202	0202	0101	0202	0202	0202	0202	0202	0101	0404	0303	0303	0303	0303	0303	0404	0303	0303	0101	0101	0101	0101	0202	0202	0303	0202	0101	0303	0202	0404	0101	0101	0303	0202	0404	0101	0101	0101	0404	0202	0202	0202	0404	0303	0202	0202	0101	0202	0303	0303	0404	0404	0202	0404	0404	0404	0202	0101	0404	0404	0202	0404	0101	0303	0202	0404	0202	0404	0303	0404	0202	0404	0202	0101	0303	0202	0202	0404	0202	0404	0101	0303	0404	0303	0404	0404	0404	0404	0404	0202	0404	0202	0202	0101	0101	0404	0101	0202	0202	0404	0303	0404	0202	0404	0404	0404	0303	0202	0202	0202	0202	0303	0303	0202	0303	0303	0101	0303	0303	0303	0303	0202	0101	0202	0303	0202	0101	0101	0404	0404	0404	0202	0404	0303	0202	0101	0101	0101	0303	0404	0404	0303	0202	0404	0101	0202	0404	0404	0101	0404	0101	0202	0101	0404	0101	0202	0202	0404	0303	0303	0202	0404	0202	0202	0202	0303	0303	0404	0101	0202	0101	0202	0202	0404	0404	0202	0101	0202	0202	0101	0101	0101	0404	0303	0303	0101	0303	0101	0404	0303	0101	0404	0404	0202	0101	0404	0202	0303	0202	0202	0303	0303	0404	0303	0202	0404	0101	0101	0303	0303	0404	0303	0404	0101	0303	0202	0202	0303	0303	0404	0202	0101	0404	0404	0404	0202	0404	0404	0202	0101	0404	0202	0303	0404	0101	0404	0303	0404	0404	0202	0404	0303	0202	0202	0101	0404	0202	0202	0303	0404	0202	0303	0101	0404	0404	0202	0101	0202	0404	0202	0101	0404	0101	0303	0404	0202	0404	0101	0101	0404	0202	0303	0202	0303	0404	0202	0101	0101	0404	0404	0101	0404	0404	0101	0202	0303	0303	0101	0202	0303	0303	0303	0404	0101	0101	0404	0404	0404	0101	0101	0404	0303	0202	0101	0303	0404	0404	0202	0303	0303	0404	0202	0202	0202	0202	0202	0404	0202	0404	0404	0101	0404	0101	0101	0202	0303	0101	0202	0303	0101	0101	0101	0303	0101	0404	0202	0202	0303	0202	0303	0404	0303	0303	0202	0101	0202	0202	0202	0202	0202	0303	0202	0404	0404	0101	0202	0101	0202	0202	0202	0101	0303	0202	0101	0101	0101	0303	0202	0202	0101	0303	0303	0101	0202	0101	0202	0101	0404	0202	0303	0202	0404	0101	0303	0202	0101	0303	0202	0202	0202	0202	0404	0303	0202	0202	0202	0303	0202	0404	0303	0303	0101	0202	0101	0101	0404	0404	0303	0404	0202	0202	0202	0101	0303	0101	0303	0202	0404	0101	0303	0101	0202	0202	0404	0202	0303	0303	0404	0404	0202	0404	0202	0303	0303	0101	0202	0404	0404	0202	0101	0303	0303	0101	0303	0202	0202	0202	0202	0202	0202	0202	0202	0404	0202	0202	0404	0202	0404	0101	0101	0303	0202	0101	0202	0101	0202	0202	0101	0303	0101	0303	0303	0202	0404	0101	0101	0101	0101	0202	0303	0202	0202	0101	0303	0202	0202	0101	0101	0101	0303	0303	0202	0404	0202	0202	0303	0202	0404	0303	0202	0101	0202	0101	0404	0202	0404	0404	0202	0101	0404	0303	0303	0303	0101	0202	0101	0303	0202	0404	0404	0101	0404	0404	0404	0303	0303	0303	0404	0101	0101	0202	0101	0303	0303	0404	0303	0404	0202	0303	0101	0101	0404	0303	0303	0202	0303	0101	0404	0303	0404	0303	0303	0202	0202	0404	0202	0404	0303	0101	0202	0202	0202	0101	0101	0101	0404	0404	0404	0404	0202	0404	0101	0202	0404	0404	0202	0202	0303	0101	0404	0404	0303	0303	0101	0303	0303	0202	0202	0404	0303	0303	0404	0404	0101	0101	0404	0202	0202	0303	0303	0202	0303	0303	0202	0202	0303	0404	0404	0101	0101	0303	0404	0101	0202	0101	0202	0404	0404	0404	0202	0202	0404	0303	0404	0404	0303	0202	0404	0202	0303	0101	0404	0202	0303	0101	0404	0404	0202	0404	0202	0303	0101	0101	0202	0404	0404	0101	0404	0202	0101	0303	0303	0404	0101	0404	0303	0101	0303	0202	0101	0101	0202	0202	0303	0303	0202	0101	0101	0202	0404	0303	0404	0101	0101	0303	0404	0202	0303	0404	0303	0101	0101	0404	0303	0101	0202	0303	0404	0202	0404	0303	0404	0404	0202	0404	0202	0202	0303	0404	0303	0303	0101	0202	0101	0101	0404	0101	0404	0404	0404	0404	0404	0303	0303	0202	0101	0101	0404	0404	0303	0101	0101	0101	0404	0404	0303	0303	0101	0202	0404	0404	0202	0101	0101	0303	0202	0202	0202	0404	0404	0101	0101	0404	0303	0101	0404	0303	0202	0404	0404	0404	0202	0404	0101	0202	0202	0404	0202	0303	0101	0303	0404	0101	0202	0404	0303	0404	0303	0303	0303	0404	0303	0404	0202	0202	0404	0202	0404	0202	0202	0202	0101	0202	0303	0101	0101	0202	0404	0303	0202	0202	0303	0404	0202	0303	0303	0101	0101	0404	0101	0202	0101	0202	0101	0404	0404	0202	0101	0404	0202	0202	0404	0303	0202	0101	0202	0303	0101	0404	0101	0404	0202	0202	0202	0303	0404	0303	0202	0303	0303	0101	0303	0303	0101	0404	0202	0404	0101	0101	0303	0303	0303	0202	0404	0202	0101	0404	0101	0202	0404	0101	0404	0303	0101	0202	0404	0404	0303	0303	0404	0101	0202	0202	0101	0303	0404	0101	0202	0303	0202	0101	0303	0303	0303	0202	0404	0404	0303	0202	0404	0303	0303	0101	0303	0303	0101	0303	0404	0202	0101	0101	0404	0202	0101	0404	0303	0101	0303	0303	0303	0404	0202	0101	0202	0101	0101	0202	0404	0404	0404	0101	0303	0101	0404	0404	0202	0404	0404	0404	0101	0404	0404	0101	0202	0303	0303	0404	0101	0303	0404	0202	0404	0303	0202	0101	0404	0303	0202	0303	0404	0202	0202	0404	0101	0404	0303	0101	0101	0101	0202	0303	0303	0303	0303	0101	0202	0202	0202	0303	0303	0101	0303	0202	0303	0101	0303	0404	0202	0404	0101	0303	0202	0404	0303	0404	0404	0303	0101	0404	0101	0404	0202	0303	0303	0202	0303	0202	0101	0404	0303	0404	0303	0303	0101	0202	0303	0101	0101	0404	0404	0404	0303	0202	0303	0101	0101	0303	0303	0303	0202	0303	0404	0202	0101	0101	0404	0404	0101	0101	0303	0101	0101	0303	0404	0202	0303	0303	0303	0404	0303	0202	0202	0404	0303	0303	0202	0303	0303	0303	0101	0202	0303	0303	0101	0303	0101	0404	0202	0202	0303	0404	0202	0404	0202	0404	0202	0303	0404	0303	0303	0404	0303	0303	0101	0202	0202	0202	0404	0404	0101	0101	0202	0202	0202	0404	0101	0303	0202	0404	0404	0101	0202	0404	0303	0202	0404	0303	0101	0202	0303	0101	0202	0202	0202	0202	0202	0202	0303	0303	0303	0303	0202	0202	0101	0303	0202	0404	0101	0303	0303	0404	0404	0101	0303	0202	0404	0404	0303	0303	0101	0404	0101	0303	0303	0303	0202	0303	0202	0101	0404	0101	0202	0404	0101	0101	0404	0404	0101	0303	0404	0303	0404	0404	0202	0202	0101	0101	0303	0303	0101	0404	0303	0101	0303	0303	0404	0202	0101	0202	0101	0404	0404	0303	0303	0303	0404	0101	0101	0101	0202	0101	0303	0202	0202	0202	0202	0404	0202	0303	0101	0101	0202	0202	0303	0404	0303	0303	0404	0101	0101	0404	0202	0404	0303	0404	0404	0101	0303	0202	0404	0101	0202	0202	0101	0101	0101	0101	0101	0303	0404	0303	0101	0202	0101	0303	0404	0303	0202	0404	0404	0404	0202	0202	0202	0101	0303	0404	0101	0303	0202	0202	0101	0404	0202	0101	0404	0202	0303	0404	0101	0202	0202	0202	0202	0303	0101	0101	0202	0303	0303	0303	0303	0404	0303	0404	0202	0202	0303	0404	0303	0303	0202	0303	0303	0303	0404	0404	0303	0404	0404	0202	0101	0101	0303	0404	0202	0202	0101	0303	0303	0202	0303	0303	0101	0303	0202	0404	0101	0101	0101	0202	0303	0101	0404	0202	0404	0303	0202	0404	0303	0303	0303	0202	0101	0101	0404	0101	0303	0303	0101	0202	0101	0303	0101	0404	0404	0404	0202	0101	0404	0101	0303	0404	0202	0202	0303	0404	0303	0303	0303	0404	0303	0303	0202	0303	0303	0303	0303	0303	0101	0303	0303	0202	0202	0101	0202	0303	0202	0303	0404	0202	0404	0303	0101	0202	0303	0404	0202	0202	0202	0101	0404	0202	0404	0303	0404	0202	0303	0404	0404	0202	0404	0101	0303	0303	0404	0404	0404	0202	0101	0202	0404	0404	0202	0303	0404	0303	0202	0101	0202	0303	0404	0303	0303	0303	0202	0303	0303	0303	0303	0303	0202	0202	0101	0202	0404	0303	0202	0202	0202	0303	0404	0303	0101	0303	0101	0404	0202	0101	0202	0101	0101	0404	0404	0202	0303	0404	0101	0101	0101	0202	0101	0202	0404	0202	0202	0303	0404	0101	0202	0303	0101	0303	0202	0101	0303	0303	0202	0404	0101	0202	0404	0303	0404	0101	0202	0404	0202	0202	0202	0101	0101	0202	0303	0303	0202	0101	0404	0101	0404	0404	0202	0303	0101	0303	0404	0101	0303	0303	0101	0303	0303	0101	0101	0404	0303	0202	0404	0101	0101	0202	0303	0101	0101	0404	0303	0101	0303	0404	0404	0101	0101	0303	0101	0101	0303	0404	0303	0404	0202	0202	0404	0101	0404	0101	0404	0404	0404	0404	0101	0303	0202	0101	0303	0101	0303	0101	0404	0202	0101	0202	0101	0202	0202	0101	0101	0202	0303	0404	0404	0303	0303	0404	0303	0404	0303	0101	0404	0404	0303	0202	0101	0404	0101	0303	0303	0202	0101	0404	0202	0404	0202	0101	0404	0303	0101	0303	0404	0202	0202	0202	0101	0404	0303	0202	0303	0202	0202	0101	0101	0303	0404	0404	0303	0303	0404	0202	0202	0404	0303	0303	0404	0303	0202	0303	0404	0202	0404	0101	0202	0101	0202	0202	0101	0202	0101	0303	0101	0202	0101	0101	0101	0303	0202	0303	0101	0101	0101	0202	0404	0101	0101	0404	0404	0404	0303	0202	0202	0202	0101	0404	0202	0404	0303	0404	0101	0202	0202	0101	0101	0101	0101	0202	0101	0303	0101	0303	0404	0202	0101	0101	0202	0202	0202	0202	0404	0202	0202	0202	0303	0202	0303	0303	0202	0303	0202	0303	0404	0404	0303	0404	0303	0404	0202	0303	0303	0303	0202	0404	0404	0202	0303	0404	0101	0101	0404	0404	0303	0101	0202	0303	0303	0101	0404	0202	0101	0303	0101	0303	0303	0101	0404	0101	0404	0101	0202	0101	0404	0303	0202	0101	0101	0101	0404	0303	0303	0404	0101	0202	0101	0404	0202	0202	0202	0404	0303	0303	0303	0101	0303	0101	0404	0404	0101	0101	0202	0101	0404	0303	0303	0101	0101	0404	0202	0303	0101	0303	0404	0101	0303	0202	0404	0404	0303	0303	0303	0404	0202	0101	0303	0404	0303	0202	0303	0101	0101	0303	0101	0404	0404	0303	0202	0404	0404	0202	0202	0202	0101	0101	0101	0303	0303	0202	0303	0101	0303	0404	0101	0303	0404	0404	0101	0101	0101	0404	0303	0101	0202	0202	0303	0101	0202	0303	0303	0202	0101	0404	0101	0202	0101	0101	0404	0202	0202	0101	0404	0404	0303	0404	0101	0202	0303	0202	0303	0303	0303	0404	0202	0303	0202	0404	0303	0202	0303	0202	0303	0404	0202	0202	0101	0101	0303	0202	0101	0101	0303	0202	0404	0303	0101	0202	0202	0303	0202	0101	0303	0303	0202	0101	0404	0303	0303	0202	0303	0303	0404	0404	0404	0303	0404	0303	0303	0303	0202	0202	0303	0303	0303	0202	0202	0303	0303	0303	0303	0303	0202	0303	0202	0404	0202	0404	0404	0202	0101	0202	0202	0101	0404	0101	0303	0101	0303	0404	0101	0101	0303	0101	0101	0202	0303	0202	0404	0202	0404	0202	0202	0101	0404	0303	0101	0202	0202	0303	0404	0202	0101	0303	0404	0404	0404	0101	0404	0101	0404	0101	0404	0303	0404	0404	0404	0404	0101	0202	0404	0202	0303	0404	0303	0303	0303	0202	0202	0202	0202	0404	0101	0404	0303	0303	0303	0202	0404	0303	0101	0101	0202	0202	0101	0202	0404	0202	0202	0404	0101	0303	0202	0101	0101	0101	0303	0101	0303	0303	0202	0404	0202	0101	0303	0303	0101	0101	0303	0202	0202	0202	0202	0202	0202	0303	0202	0303	0303	0202	0101	0202	0101	0101	0101	0101	0202	0303	0202	0303	0404	0202	0404	0303	0303	0303	0303	0202	0101	0404	0303	0101	0404	0101	0202	0101	0101	0303	0202	0101	0101	0101	0202	0303	0101	0202	0202	0303	0202	0303	0404	0202	0202	0303	0303	0202	0202	0202	0303	0202	0303	0303	0101	0202	0404	0202	0101	0202	0404	0202	0404	0202	0101	0101	0303	0202	0101	0202	0202	0202	0404	0404	0404	0202	0303	0202	0404	0303	0303	0101	0303	0101	0303	0101	0202	0202	0101	0101	0404	0303	0101	0404	0202	0303	0303	0202	0303	0101	0101	0202	0303	0202	0101	0101	0404	0101	0202	0101	0404	0404	0202	0101	0202	0202	0101	0202	0101	0404	0404	0202	0101	0202	0101	0303	0101	0202	0101	0101	0303	0303	0404	0101	0202	0101	0303	0404	0101	0101	0202	0202	0303	0101	0404	0101	0303	0303	0101	0202	0202	0101	0101	0101	0202	0202	0303	0404	0202	0404	0202	0101	0303	0404	0303	0101	0404	0101	0404	0202	0101	0404	0101	0303	0101	0101	0202	0404	0404	0202	0101	0404	0303	0101	0404	0202	0303	0303	0202	0202	0404	0202	0303	0101	0101	0303	0202	0303	0303	0404	0202	0404	0404	0101	0101	0303	0202	0404	0202	0404	0101	0303	0404	0202	0101	0303	0202	0303	0101	0101	0202	0101	0101	0404	0101	0202	0101	0303	0404	0404	0303	0404	0101	0404	0404	0404	0101	0101	0303	0303	0404	0404	0202	0101	0101	0303	0101	0202	0303	0101	0101	0404	0404	0303	0202	0101	0202	0303	0202	0101	0303	0404	0404	0202	0303	0404	0303	0404	0101	0303	0303	0202	0303	0404	0303	0404	0404	0303	0404	0303	0303	0303	0101	0404	0202	0404	0303	0101	0101	0303	0404	0101	0404	0101	0303	0202	0303	0404	0303	0101	0101	0303	0303	0101	0202	0404	0202	0303	0101	0101	0202	0303	0404	0202	0202	0101	0202	0202	0303	0303	0101	0303	0202	0202	0303	0202	0101	0303	0303	0404	0202	0101	0303	0404	0101	0202	0303	0303	0303	0404	0303	0101	0101	0303	0101	0202	0404	0404	0101	0303	0202	0404	0303	0303	0303	0404	0303	0303	0202	0101	0303	0303	0101	0101	0202	0202	0101	0303	0202	0202	0404	0404	0202	0404	0303	0303	0101	0101	0202	0404	0202	0303	0101	0404	0101	0303	0101	0303	0404	0202	0303	0303	0202	0303	0303	0202	0101	0303	0101	0202	0303	0303	0101	0303	0303	0404	0404	0303	0303	0101	0404	0202	0101	0202	0202	0202	0101	0404	0303	0303	0303	0404	0404	0404	0404	0202	0303	0101	0202	0101	0404	0202	0303	0202	0303	0101	0202	0101	0303	0202	0303	0101	0303	0202	0202	0202	0101	0303	0101	0202	0101	0404	0404	0303	0303	0303	0101	0202	0404	0404	0101	0404	0101	0303	0404	0404	0202	0404	0202	0202	0303	0101	0202	0404	0303	0202	0202	0303	0404	0404	0202	0101	0404	0202	0101	0303	0404	0303	0404	0303	0404	0303	0202	0101	0404	0404	0404	0303	0303	0303	0202	0202	0202	0101	0101	0303	0303	0404	0202	0404	0303	0101	0303	0303	0303	0303	0202	0303	0303	0303	0202	0202	0202	0202	0404	0404	0303	0303	0303	0303	0202	0303	0303	0303	0404	0202	0202	0404	0303	0303	0202	0303	0404	0101	0303	0202	0404	0202	0404	0303	0404	0101	0101	0303	0303	0404	0303	0101	0101	0202	0303	0101	0202	0303	0202	0303	0101	0303	0101	0404	0202	0404	0202	0101	0303	0303	0303	0303	0202	0202	0202	0404	0404	0202	0404	0303	0303	0101	0404	0303	0404	0101	0101	0303	0404	0404	0101	0404	0404	0303	0404	0101	0303	0303	0303	0303	0101	0303	0303	0303	0404	0404	0303	0202	0202	0303	0202	0303	0303	0202	0404	0101	0202	0404	0101	0202	0202	0303	0101	0202	0101	0303	0101	0202	0101	0202	0101	0101	0202	0101	0101	0202	0404	0404	0303	0404	0202	0101	0202	0404	0303	0101	0202	0303	0101	0202	0202	0202	0101	0404	0404	0404	0202	0101	0202	0202	0404	0303	0404	0303	0303	0404	0202	0202	0404	0303	0303	0202	0101	0303	0202	0202	0101	0303	0101	0303	0202	0303	0202	0202	0202	0202	0202	0303	0404	0101	0303	0404	0101	0101	0202	0101	0202	0404	0101	0101	0303	0404	0202	0404	0202	0202	0202	0202	0404	0404	0303	0303	0101	0202	0101	0101	0303	0303	0101	0101	0202	0303	0101	0303	0303	0202	0202	0202	0101	0303	0101	0202	0404	0303	0404	0202	0202	0303	0202	0202	0404	0202	0202	0303	0404	0404	0404	0303	0202	0303	0404	0202	0202	0404	0303	0404	0303	0202	0303	0101	0303	0202	0404	0303	0404	0303	0202	0303	0101	0303	0303	0404	0202	0303	0303	0303	0303	0303	0404	0202	0202	0202	0303	0303	0303	0404	0202	0303	0202	0303	0303	0202	0404	0303	0202	0303	0202	0404	0404	0404	0404	0404	0202	0202	0303	0404	0303	0404	0303	0202	0404	0303	0202	0404	0303	0303	0202	0404	0202	0202	0101	0101	0404	0404	0202	0303	0303	0303	0303	0303	0404	0202	0101	0202	0101	0303	0202	0303	0404	0303	0303	0202	0404	0303	0101	0303	0202	0202	0202	0202	0303	0101	0101	0101	0303	0303	0404	0404	0101	0202	0303	0404	0101	0202	0101	0101	0404	0404	0202	0303	0303	0101	0202	0202	0101	0202	0202	0202	0303	0404	0303	0101	0101	0303	0202	0202	0101	0101	0202	0202	0303	0303	0101	0202	0202	0404	0202	0101	0101	0303	0404	0303	0303	0202	0202	0404	0202	0202	0202	0202	0303	0303	0101	0101	0404	0404	0202	0303	0202	0202	0303	0202	0303	0202	0404	0202	0202	0303	0404	0202	0202	0202	0202	0303	0404	0101	0202	0303	0101	0404	0202	0202	0101	0202	0202	0404	0303	0101	0101	0404	0303	0303	0101	0101	0404	0101	0303	0202	0101	0303	0101	0303	0303	0303	0303	0202	0101	0303	0303	0101	0202	0101	0404	0202	0404	0202	0202	0202	0404	0303	0404	0202	0202	0101	0202	0303	0202	0202	0202	0202	0202	0202	0101	0101	0202	0202	0101	0404	0101	0303	0303	0303	0404	0404	0202	0202	0101	0202	0202	0404	0202	0101	0101	0404	0101	0303	0303	0404	0404	0202	0404	0202	0404	0202	0101	0101	0101	0303	0202	0303	0101	0404	0101	0202	0202	0303	0202	0404	0202	0101	0303	0303	0303	0202	0101	0202	0202	0202	0202	0303	0202	0303	0303	0303	0303	0202	0404	0202	0202	0202	0202	0202	0202	0303	0101	0202	0202	0303	0101	0303	0303	0303	0404	0101	0202	0303	0303	0404	0202	0404	0404	0202	0303	0202	0101	0303	0101	0202	0404	0404	0101	0404	0202	0404	0101	0404	0303	0101	0404	0202	0101	0202	0202	0202	0404	0404	0101	0101	0303	0404	0202	0202	0404	0202	0404	0101	0101	0303	0202	0202	0404	0202	0202	0303	0101	0303	0202	0303	0101	0202	0303	0202	0303	0303	0202	0202	0404	0202	0101	0101	0303	0404	0101	0202	0303	0404	0404	0202	0303	0303	0303	0101	0202	0404	0303	0404	0303	0303	0202	0303	0202	0303	0404	0303
parental_3199,	0101	0404	0404	0202	0202	0303	0303	0101	0404	0303	0101	0202	0303	0404	0202	0303	0202	0101	0202	0404	0404	0202	0202	0202	0404	0404	0303	0101	0101	0303	0404	0202	0303	0101	0404	0101	0404	0303	0404	0202	0101	0303	0202	0101	0404	0404	0101	0404	0101	0202	0101	0101	0404	0404	0101	0404	0202	0303	0404	0404	0202	0101	0404	0202	0101	0101	0303	0303	0404	0101	0404	0404	0202	0202	0101	0101	0101	0404	0202	0303	0202	0404	0303	0303	0404	0404	0303	0303	0101	0303	0101	0404	0202	0303	0101	0101	0202	0303	0303	0202	0202	0202	0404	0303	0101	0404	0404	0202	0202	0101	0101	0404	0202	0202	0101	0202	0202	0303	0404	0303	0404	0303	0404	0303	0202	0101	0101	0202	0202	0202	0404	0202	0404	0404	0202	0303	0303	0202	0303	0303	0404	0404	0101	0101	0101	0202	0404	0404	0303	0101	0202	0303	0404	0202	0303	0303	0101	0101	0303	0101	0404	0202	0404	0101	0202	0202	0202	0202	0101	0202	0404	0202	0101	0404	0303	0101	0101	0202	0303	0101	0202	0202	0202	0404	0303	0202	0404	0404	0202	0101	0404	0202	0404	0101	0303	0303	0202	0404	0404	0202	0202	0202	0202	0101	0303	0404	0404	0303	0303	0303	0303	0202	0303	0303	0101	0202	0404	0101	0202	0303	0101	0202	0404	0202	0202	0202	0202	0404	0101	0202	0202	0202	0303	0303	0202	0404	0101	0101	0404	0202	0101	0404	0101	0303	0101	0202	0404	0404	0303	0303	0404	0303	0202	0404	0303	0404	0101	0101	0202	0202	0303	0101	0101	0101	0101	0202	0101	0202	0303	0101	0404	0303	0404	0101	0303	0202	0202	0303	0404	0404	0303	0202	0202	0202	0101	0202	0404	0303	0303	0101	0303	0303	0303	0303	0404	0404	0303	0202	0202	0303	0303	0303	0303	0303	0303	0101	0404	0202	0202	0202	0202	0202	0202	0202	0202	0202	0303	0303	0404	0101	0303	0303	0202	0101	0202	0202	0303	0202	0101	0202	0303	0202	0303	0101	0202	0202	0404	0202	0202	0202	0404	0202	0404	0404	0202	0101	0404	0202	0101	0404	0202	0404	0101	0101	0303	0303	0202	0404	0404	0202	0101	0303	0101	0101	0202	0303	0404	0404	0404	0202	0101	0303	0404	0303	0303	0101	0202	0303	0303	0202	0202	0303	0101	0404	0404	0101	0101	0202	0303	0101	0202	0202	0303	0202	0404	0202	0404	0202	0303	0404	0404	0202	0303	0404	0202	0101	0202	0101	0202	0404	0202	0101	0404	0303	0202	0202	0101	0404	0101	0202	0101	0202	0202	0202	0404	0202	0101	0303	0404	0303	0303	0404	0202	0101	0101	0101	0202	0303	0303	0404	0404	0101	0303	0101	0303	0202	0404	0202	0404	0303	0101	0101	0101	0202	0303	0303	0101	0202	0404	0404	0303	0404	0101	0303	0202	0101	0303	0303	0202	0202	0404	0404	0101	0101	0202	0202	0101	0303	0303	0202	0202	0202	0303	0404	0404	0202	0101	0101	0303	0202	0101	0404	0202	0202	0202	0303	0101	0101	0404	0404	0404	0101	0202	0202	0303	0303	0303	0404	0303	0202	0303	0404	0303	0303	0202	0404	0101	0303	0404	0303	0404	0101	0101	0101	0202	0404	0404	0101	0202	0303	0202	0202	0303	0202	0303	0202	0404	0303	0303	0303	0202	0404	0404	0404	0202	0404	0404	0202	0404	0303	0101	0202	0404	0202	0303	0202	0202	0101	0303	0303	0404	0404	0101	0404	0202	0202	0303	0404	0303	0101	0404	0101	0101	0303	0404	0202	0303	0202	0101	0101	0101	0303	0101	0202	0101	0404	0202	0202	0202	0303	0101	0202	0202	0101	0303	0202	0303	0303	0404	0404	0101	0202	0303	0404	0303	0404	0202	0303	0202	0303	0303	0202	0202	0202	0101	0202	0404	0202	0101	0404	0101	0101	0404	0101	0303	0303	0101	0101	0101	0303	0101	0404	0303	0303	0303	0303	0202	0202	0202	0404	0303	0202	0303	0404	0303	0303	0404	0303	0202	0404	0202	0404	0404	0101	0101	0101	0101	0202	0404	0303	0202	0404	0404	0202	0404	0202	0202	0404	0101	0101	0202	0303	0404	0202	0202	0202	0202	0101	0101	0303	0303	0202	0303	0404	0202	0101	0202	0202	0404	0202	0303	0202	0404	0404	0303	0202	0303	0202	0202	0303	0404	0202	0303	0303	0303	0303	0404	0101	0303	0101	0101	0303	0101	0202	0101	0303	0101	0404	0202	0101	0404	0202	0303	0101	0303	0101	0303	0404	0303	0303	0101	0303	0202	0202	0202	0202	0303	0303	0303	0101	0101	0404	0404	0404	0303	0404	0303	0303	0303	0101	0303	0202	0303	0202	0101	0404	0101	0101	0303	0404	0101	0404	0404	0202	0202	0202	0303	0404	0404	0404	0404	0303	0303	0202	0303	0303	0202	0303	0404	0202	0303	0404	0404	0303	0303	0202	0303	0404	0303	0202	0303	0101	0303	0101	0101	0404	0303	0101	0404	0303	0202	0303	0404	0404	0202	0303	0202	0202	0101	0404	0202	0202	0404	0404	0303	0303	0303	0303	0404	0202	0202	0202	0202	0404	0202	0101	0404	0202	0202	0303	0202	0303	0404	0404	0202	0202	0101	0303	0303	0202	0202	0404	0202	0303	0202	0404	0101	0404	0202	0303	0101	0101	0202	0303	0404	0404	0202	0202	0101	0202	0404	0303	0202	0202	0404	0202	0202	0404	0303	0101	0202	0303	0404	0303	0404	0202	0202	0404	0101	0101	0303	0303	0404	0202	0101	0202	0303	0303	0202	0303	0303	0202	0202	0404	0303	0303	0404	0101	0202	0404	0202	0404	0404	0101	0101	0303	0303	0202	0202	0404	0303	0101	0202	0404	0101	0303	0303	0202	0404	0101	0303	0202	0202	0101	0101	0303	0303	0404	0202	0303	0303	0101	0303	0303	0101	0202	0202	0101	0202	0101	0404	0101	0202	0303	0202	0303	0404	0303	0101	0202	0303	0404	0303	0101	0404	0303	0101	0303	0202	0202	0101	0303	0303	0303	0303	0303	0404	0202	0404	0404	0303	0303	0404	0202	0202	0101	0101	0303	0202	0202	0303	0303	0202	0202	0303	0202	0202	0303	0404	0404	0404	0404	0202	0404	0101	0202	0101	0303	0202	0303	0303	0202	0101	0202	0202	0303	0101	0404	0404	0303	0101	0404	0404	0202	0101	0101	0202	0101	0404	0303	0404	0101	0202	0303	0303	0101	0404	0303	0101	0101	0404	0101	0303	0202	0404	0303	0202	0303	0202	0303	0404	0303	0303	0404	0202	0404	0101	0202	0303	0202	0303	0202	0202	0303	0303	0101	0404	0101	0101	0404	0202	0202	0303	0202	0303	0303	0101	0404	0202	0101	0303	0202	0202	0202	0101	0202	0202	0404	0303	0303	0404	0202	0303	0303	0303	0404	0202	0101	0303	0303	0404	0404	0404	0101	0202	0202	0303	0101	0202	0101	0101	0303	0101	0303	0303	0101	0202	0404	0202	0404	0101	0404	0101	0202	0202	0303	0101	0202	0101	0202	0303	0202	0101	0303	0303	0202	0202	0303	0202	0404	0303	0303	0101	0303	0202	0404	0404	0101	0101	0404	0303	0202	0202	0303	0404	0202	0202	0101	0101	0101	0303	0404	0101	0404	0303	0101	0202	0303	0404	0202	0404	0101	0303	0303	0303	0303	0202	0303	0404	0404	0202	0303	0202	0101	0202	0303	0202	0202	0101	0303	0202	0202	0101	0101	0404	0202	0303	0202	0404	0202	0202	0303	0101	0101	0303	0202	0202	0303	0202	0101	0303	0101	0202	0404	0202	0101	0202	0202	0202	0101	0202	0202	0202	0202	0303	0404	0303	0202	0404	0404	0303	0202	0303	0303	0404	0303	0202	0202	0404	0202	0404	0303	0101	0303	0303	0404	0101	0101	0404	0101	0202	0303	0404	0202	0101	0303	0202	0202	0303	0303	0202	0101	0101	0303	0202	0101	0101	0202	0303	0303	0101	0202	0303	0404	0404	0303	0101	0404	0202	0101	0202	0101	0303	0101	0404	0404	0202	0404	0101	0303	0303	0303	0202	0101	0202	0303	0303	0303	0404	0202	0101	0101	0303	0303	0404	0404	0404	0101	0101	0404	0202	0303	0101	0404	0404	0202	0202	0303	0101	0101	0202	0303	0404	0202	0303	0202	0101	0303	0202	0303	0303	0202	0404	0303	0101	0303	0202	0404	0101	0101	0202	0404	0303	0303	0404	0303	0303	0202	0303	0303	0101	0202	0202	0101	0101	0303	0303	0101	0101	0101	0202	0404	0303	0303	0303	0202	0202	0303	0101	0404	0303	0404	0404	0404	0303	0101	0101	0101	0101	0101	0202	0202	0202	0101	0404	0303	0404	0101	0101	0101	0101	0202	0303	0202	0202	0101	0404	0404	0101	0202	0404	0101	0404	0202	0404	0202	0101	0303	0303	0202	0202	0303	0303	0101	0303	0101	0303	0404	0404	0202	0202	0303	0404	0202	0404	0202	0101	0101	0101	0101	0303	0404	0303	0303	0202	0303	0101	0303	0303	0303	0202	0202	0202	0303	0404	0404	0202	0303	0303	0202	0202	0101	0202	0303	0202	0303	0303	0202	0202	0303	0101	0101	0202	0303	0202	0303	0101	0303	0404	0404	0404	0101	0404	0202	0303	0202	0101	0202	0303	0202	0303	0404	0202	0202	0303	0303	0303	0202	0202	0404	0202	0202	0202	0404	0303	0303	0303	0303	0202	0202	0404	0303	0404	0101	0202	0101	0202	0202	0303	0303	0404	0101	0202	0303	0202	0303	0101	0101	0303	0202	0202	0101	0303	0404	0404	0404	0101	0101	0404	0202	0404	0303	0202	0101	0404	0101	0202	0303	0202	0303	0202	0303	0202	0202	0101	0202	0303	0101	0202	0303	0202	0202	0303	0303	0303	0202	0202	0101	0202	0101	0303	0303	0101	0101	0404	0101	0101	0101	0101	0101	0303	0202	0404	0101	0101	0404	0202	0101	0202	0202	0303	0303	0303	0303	0404	0404	0303	0303	0404	0202	0202	0303	0404	0202	0202	0404	0404	0202	0202	0101	0404	0202	0404	0202	0303	0202	0303	0101	0303	0202	0202	0202	0101	0404	0101	0303	0202	0101	0303	0202	0101	0303	0404	0303	0202	0404	0101	0303	0202	0303	0101	0303	0202	0202	0303	0404	0101	0202	0404	0101	0303	0404	0303	0202	0404	0404	0202	0303	0404	0202	0202	0303	0303	0202	0202	0404	0202	0303	0303	0404	0404	0404	0202	0202	0303	0202	0101	0303	0202	0101	0202	0202	0202	0202	0101	0202	0303	0202	0101	0101	0101	0404	0101	0303	0303	0202	0101	0303	0202	0202	0303	0202	0202	0404	0202	0101	0202	0303	0202	0202	0303	0202	0202	0404	0303	0404	0101	0303	0202	0404	0101	0101	0303	0101	0101	0101	0101	0303	0303	0303	0303	0101	0303	0303	0303	0101	0404	0202	0101	0303	0101	0404	0404	0101	0303	0404	0202	0303	0303	0303	0404	0303	0404	0404	0101	0101	0404	0101	0101	0202	0404	0303	0404	0202	0202	0404	0202	0303	0101	0101	0404	0202	0101	0404	0101	0202	0404	0404	0404	0101	0404	0303	0202	0202	0404	0404	0101	0202	0202	0202	0404	0303	0101	0303	0101	0202	0303	0404	0404	0404	0303	0404	0303	0101	0303	0101	0303	0202	0303	0404	0202	0303	0404	0101	0202	0404	0404	0101	0202	0404	0404	0202	0202	0202	0101	0404	0303	0303	0202	0404	0101	0404	0303	0404	0404	0303	0202	0202	0202	0101	0303	0101	0404	0202	0202	0101	0404	0202	0303	0101	0404	0303	0404	0404	0202	0404	0404	0303	0404	0303	0202	0303	0404	0101	0404	0303	0101	0303	0202	0101	0303	0303	0404	0404	0202	0303	0303	0404	0101	0404	0101	0202	0303	0202	0303	0202	0303	0202	0303	0404	0202	0303	0303	0101	0303	0404	0101	0303	0303	0101	0202	0303	0404	0101	0303	0202	0303	0202	0202	0202	0303	0303	0303	0101	0101	0303	0303	0303	0404	0303	0101	0101	0404	0101	0404	0303	0202	0404	0202	0202	0202	0303	0202	0303	0101	0303	0404	0404	0101	0202	0202	0303	0404	0202	0404	0404	0101	0303	0303	0202	0404	0101	0202	0101	0404	0202	0202	0202	0101	0202	0101	0202	0101	0202	0202	0101	0404	0404	0202	0101	0404	0202	0303	0404	0202	0303	0202	0404	0202	0404	0202	0202	0202	0303	0303	0303	0303	0101	0303	0202	0202	0202	0404	0303	0101	0404	0202	0202	0404	0303	0202	0202	0202	0404	0101	0303	0404	0202	0202	0202	0202	0404	0404	0202	0101	0303	0303	0303	0303	0303	0101	0303	0303	0101	0303	0101	0404	0404	0404	0303	0404	0404	0404	0101	0202	0303	0202	0404	0202	0303	0404	0303	0202	0404	0202	0101	0404	0101	0101	0202	0303	0101	0202	0202	0202	0202	0303	0404	0202	0202	0404	0202	0404	0303	0303	0101	0101	0101	0303	0101	0404	0101	0404	0303	0101	0404	0404	0303	0303	0202	0101	0101	0404	0404	0101	0404	0202	0202	0404	0404	0202	0202	0404	0303	0404	0101	0202	0101	0101	0303	0404	0404	0404	0202	0404	0101	0202	0202	0202	0202	0303	0303	0404	0404	0202	0404	0404	0202	0303	0303	0404	0303	0202	0303	0101	0101	0202	0101	0404	0101	0303	0303	0202	0303	0202	0101	0303	0202	0303	0303	0303	0404	0303	0303	0404	0404	0101	0202	0404	0303	0404	0101	0303	0303	0303	0303	0404	0404	0404	0101	0202	0404	0202	0303	0101	0303	0303	0202	0202	0101	0303	0202	0101	0101	0101	0404	0404	0303	0303	0404	0101	0101	0303	0101	0101	0303	0101	0202	0202	0202	0404	0101	0303	0101	0101	0101	0404	0303	0202	0303	0202	0101	0303	0303	0404	0303	0202	0101	0202	0303	0202	0202	0202	0404	0101	0202	0101	0404	0303	0202	0303	0303	0101	0101	0404	0101	0303	0404	0404	0404	0202	0202	0404	0404	0202	0101	0404	0101	0303	0303	0101	0404	0303	0101	0303	0202	0101	0202	0202	0404	0303	0101	0101	0303	0303	0101	0404	0303	0303	0404	0303	0303	0404	0202	0303	0202	0202	0404	0404	0202	0202	0202	0303	0101	0404	0303	0101	0303	0202	0202	0202	0101	0404	0303	0202	0303	0101	0404	0202	0202	0202	0202	0404	0202	0303	0101	0404	0202	0303	0101	0303	0101	0303	0303	0202	0101	0303	0404	0404	0303	0404	0303	0101	0101	0101	0202	0404	0303	0101	0303	0101	0404	0101	0404	0404	0404	0101	0101	0303	0202	0303	0202	0303	0303	0101	0202	0303	0101	0303	0404	0202	0202	0303	0303	0101	0303	0404	0303	0202	0202	0404	0202	0404	0303	0303	0303	0202	0101	0202	0202	0202	0202	0404	0101	0404	0404	0202	0303	0303	0303	0404	0303	0303	0202	0404	0303	0303	0303	0404	0101	0303	0404	0101	0303	0303	0202	0101	0303	0202	0202	0404	0202	0101	0404	0101	0101	0303	0303	0101	0404	0303	0101	0202	0303	0101	0303	0101	0303	0202	0202	0101	0202	0202	0404	0303	0202	0404	0202	0404	0202	0303	0404	0101	0202	0101	0202	0303	0202	0303	0101	0404	0101	0202	0303	0101	0404	0101	0404	0303	0404	0303	0303	0303	0202	0303	0202	0404	0202	0202	0303	0101	0202	0202	0303	0101	0404	0101	0303	0404	0404	0101	0101	0303	0303	0101	0404	0202	0202	0303	0202	0404	0202	0303	0202	0202	0303	0101	0202	0404	0101	0202	0303	0202	0202	0404	0202	0303	0404	0101	0202	0303	0101	0303	0303	0303	0101	0101	0303	0202	0101	0303	0404	0202	0404	0404	0404	0404	0101	0202	0202	0101	0202	0101	0202	0202	0303	0404	0101	0303	0404	0202	0303	0202	0101	0303	0303	0202	0404	0202	0303	0303	0404	0404	0303	0404	0303	0101	0101	0404	0404	0202	0404	0404	0404	0202	0101	0404	0101	0202	0202	0101	0202	0101	0404	0303	0404	0303	0303	0404	0303	0404	0404	0202	0404	0303	0101	0303	0202	0101	0202	0404	0303	0202	0101	0404	0101	0303	0101	0303	0303	0404	0101	0404	0303	0303	0202	0303	0303	0303	0303	0202	0101	0101	0404	0202	0202	0303	0101	0202	0202	0303	0303	0303	0202	0202	0404	0202	0404	0303	0101	0101	0303	0101	0202	0303	0202	0202	0101	0101	0404	0202	0202	0202	0202	0101	0404	0404	0303	0303	0303	0101	0404	0303	0303	0101	0404	0404	0202	0101	0202	0404	0404	0303	0404	0404	0202	0303	0101	0404	0202	0404	0202	0202	0404	0303	0101	0202	0202	0202	0303	0404	0303	0404	0404	0101	0101	0303	0101	0404	0404	0303	0101	0101	0404	0101	0404	0303	0404	0404	0404	0303	0101	0202	0303	0101	0101	0202	0202	0202	0404	0202	0202	0101	0101	0202	0303	0303	0303	0202	0101	0303	0303	0101	0404	0202	0404	0303	0404	0202	0202	0404	0404	0404	0303	0202	0404	0404	0303	0202	0202	0303	0202	0101	0202	0202	0101	0404	0101	0303	0404	0303	0202	0202	0404	0101	0404	0202	0404	0101	0202	0404	0202	0303	0202	0101	0202	0303	0404	0303	0202	0202	0303	0303	0101	0303	0404	0303	0303	0303	0101	0202	0404	0202	0404	0101	0101	0303	0303	0303	0303	0303	0101	0404	0101	0303	0303	0303	0404	0202	0101	0404	0101	0404	0101	0101	0404	0303	0101	0101	0101	0404	0202	0101	0404	0101	0101	0202	0101	0202	0101	0303	0303	0101	0202	0303	0101	0404	0202	0404	0202	0202	0101	0303	0303	0101	0101	0202	0303	0101	0202	0404	0303	0202	0202	0303	0303	0404	0101	0303	0404	0202	0303	0303	0101	0202	0202	0202	0101	0404	0202	0404	0404	0404	0202	0303	0404	0202	0404	0303	0404	0404	0202	0101	0303	0303	0303	0101	0101	0101	0303	0202	0101	0303	0303	0101	0101	0202	0101	0202	0101	0101	0303	0101	0101	0202	0404	0404	0303	0202	0303	0303	0202	0303	0101	0404	0303	0101	0303	0303	0404	0303	0101	0101	0303	0101	0202	0202	0303	0404	0202	0303	0303	0303	0303	0101	0303	0101	0202	0101	0404	0101	0202	0404	0202	0404	0404	0202	0101	0101	0202	0404	0101	0202	0303	0101	0303	0404	0202	0202	0404	0404	0303	0101	0202	0202	0101	0404	0101	0101	0202	0202	0202	0404	0202	0202	0202	0303	0404	0101	0404	0404	0404	0202	0101	0202	0404	0404	0303	0303	0101	0303	0303	0404	0303	0101	0404	0101	0404	0303	0202	0202	0202	0101	0101	0202	0303	0404	0404	0202	0202	0101	0202	0202	0101	0404	0303	0404	0101	0202	0303	0404	0101	0101	0101	0202	0202	0404	0101	0101	0101	0202	0202	0202	0303	0303	0303	0101	0101	0202	0303	0202	0404	0101	0202	0101	0404	0404	0202	0404	0202	0404	0303	0202	0303	0202	0202	0202	0303	0202	0101	0303	0101	0101	0101	0202	0202	0404	0303	0303	0404	0101	0101	0404	0404	0404	0202	0303	0303	0101	0101	0404	0101	0404	0202	0101	0202	0202	0202	0303	0202	0202	0202	0101	0202	0101	0303	0303	0202	0101	0404	0202	0101	0101	0303	0404	0101	0101	0404	0404	0404	0404	0303	0303	0303	0202	0202	0404	0202	0101	0202	0202	0303	0101	0202	0101	0202	0202	0404	0101	0202	0303	0404	0202	0101	0303	0202	0202	0303	0202	0404	0101	0101	0303	0404	0101	0101	0404	0101	0303	0404	0404	0303	0404	0303	0101	0202	0101	0303	0404	0303	0404	0303	0404	0404	0101	0303	0404	0202	0404	0202	0202	0303	0404	0303	0101	0202	0303	0404	0404	0202	0101	0101	0404	0202	0202	0404	0202	0202	0404	0404	0101	0303	0202	0202	0202	0202	0303	0404	0101	0101	0303	0101	0101	0404	0202	0101	0202	0101	0404	0404	0202	0202	0404	0202	0202	0404	0202	0404	0202	0303	0101	0404	0202	0202	0101	0303	0404	0404	0202	0101	0101	0202	0202	0303	0202	0404	0202	0404	0303	0404	0404	0101	0303	0101	0404	0101	0404	0303	0202	0404	0202	0101	0404	0101	0202	0202	0101	0101	0101	0202	0303	0303	0101	0303	0404	0303	0202	0303	0101	0101	0303	0101	0101	0303	0303	0101	0303	0101	0202	0101	0404	0303	0202	0202	0303	0101	0202	0202	0404	0202	0303	0404	0404	0202	0303	0404	0202	0303	0303	0101	0101	0303	0404	0303	0303	0202	0404	0303	0303	0303	0202	0303	0303	0404	0404	0202	0303	0404	0404	0303	0404	0101	0202	0101	0101	0303	0101	0101	0101	0303	0303	0202	0101	0101	0101	0404	0202	0303	0303	0101	0202	0202	0202	0101	0404	0303	0202	0101	0202	0202	0202	0404	0202	0303	0202	0101	0202	0303	0404	0202	0404	0404	0202	0101	0404	0101	0202	0404	0202	0303	0202	0404	0303	0202	0404	0202	0202	0101	0404	0303	0202	0202	0202	0404	0303	0101	0303	0202	0202	0101	0101	0202	0404	0202	0202	0404	0404	0202	0101	0404	0303	0404	0303	0101	0303	0202	0202	0404	0404	0404	0303	0303	0404	0101	0404	0101	0404	0101	0404	0303	0303	0404	0101	0101	0202	0303	0101	0303	0303	0202	0101	0202	0303	0202	0404	0101	0303	0303	0404	0101	0404	0202	0404	0101	0101	0202	0404	0303	0202	0202	0202	0303	0101	0303	0303	0303	0404	0202	0404	0202	0101	0303	0101	0202	0303	0202	0101	0101	0101	0202	0101	0202	0101	0404	0101	0303	0101	0101	0404	0404	0202	0303	0303	0101	0101	0404	0303	0404	0101	0303	0202	0202	0404	0101	0202	0101	0101	0202	0202	0101	0303	0303	0404	0202	0101	0202	0303	0202	0303	0303	0303	0303	0303	0404	0303	0202	0404	0202	0202	0404	0404	0404	0404	0202	0303	0202	0101	0303	0202	0101	0404	0101	0202	0404	0404	0202	0303	0101	0202	0404	0404	0202	0404	0202	0404	0101	0202	0101	0202	0202	0202	0404	0101	0101	0303	0202	0303	0202	0202	0202	0202	0202	0202	0404	0303	0202	0303	0202	0202	0404	0404	0303	0404	0202	0404	0404	0202	0303	0404	0404	0101	0101	0202	0404	0202	0404	0404	0303	0404	0303	0202	0202	0202	0101	0101	0101	0303	0404	0202	0101	0202	0101	0202	0202	0202	0202	0202	0202	0202	0202	0202	0101	0303	0101	0404	0202	0202	0404	0404	0101	0303	0404	0404	0202	0202	0202	0303	0404	0202	0404	0303	0202	0404	0202	0303	0202	0404	0303	0101	0101	0404	0202	0303	0303	0101	0202	0101	0202	0404	0404	0303	0202	0202	0202	0303	0303	0202	0404	0404	0101	0404	0202	0101	0101	0202	0101	0404	0202	0101	0303	0202	0303	0202	0404	0404	0101	0101	0404	0202	0303	0202	0101	0202	0404	0404	0303	0303	0404	0404	0101	0404	0202	0404	0404	0303	0202	0101	0202	0303	0303	0202	0303	0303	0101	0202	0202	0202	0202	0101	0202	0404	0202	0202	0101	0404	0202	0202	0101	0404	0303	0101	0202	0303	0202	0202	0303	0303	0303	0303	0101	0202	0101	0202	0303	0404	0404	0202	0202	0303	0303	0202	0404	0202	0404	0303	0404	0404	0101	0303	0202	0303	0303	0202	0101	0404	0303	0202	0202	0101	0202	0404	0202	0303	0101	0202	0303	0303	0202	0101	0404	0303	0303	0404	0202	0404	0303	0404	0303	0303	0202	0303	0202	0202	0202	0404	0202	0202	0404	0202	0202	0202	0404	0303	0202	0202	0404	0303	0303	0101	0404	0202	0202	0202	0303	0404	0303	0202	0404	0202	0303	0101	0202	0303	0202	0101	0202	0202	0202	0202	0101	0202	0202	0101	0303	0404	0404	0202	0404	0303	0404	0303	0404	0404	0202	0202	0303	0303	0202	0303	0101	0101	0101	0404	0202	0101	0101	0101	0202	0101	0101	0404	0303	0404	0202	0404	0303	0404	0202	0404	0202	0202	0303	0101	0303	0303	0101	0101	0404	0202	0404	0303	0404	0101	0404	0101	0202	0101	0404	0202	0404	0202	0101	0202	0404	0101	0101	0404	0303	0202	0202	0202	0101	0404	0101	0101	0303	0404	0303	0303	0101	0101	0303	0303	0404	0101	0303	0101	0404	0303	0101	0202	0303	0303	0404	0101	0202	0202	0101	0202	0101	0303	0303	0202	0202	0202	0404	0202	0303	0202	0202	0101	0101	0303	0101	0202	0303	0101	0202	0303	0202	0101	0202	0303	0303	0101	0101	0404	0303	0303	0202	0101	0303	0101	0303	0303	0404	0202	0404	0202	0404	0404	0101	0404	0303	0303	0202	0202	0303	0202	0101	0404	0303	0303	0303	0404	0202	0202	0404	0404	0101	0202	0202	0404	0404	0101	0202	0404	0101	0303	0303	0404	0303	0303	0202	0202	0101	0404	0202	0101	0404	0303	0303	0303	0101	0101	0101	0202	0202	0101	0303	0303	0202	0404	0101	0202	0202	0404	0202	0404	0303	0101	0202	0202	0101	0303	0202	0101	0202	0303	0202	0303	0202	0101	0202	0101	0303	0101	0303	0202	0101	0202	0202	0202	0303	0303	0303	0404	0404	0303	0101	0303	0202	0101	0202	0202	0202	0202	0202	0303	0303	0303	0101	0303	0101	0303	0404	0101	0202	0404	0101	0202	0101	0303	0202	0202	0202	0303	0202	0101	0303	0202	0101	0202	0101	0303	0404	0101	0101	0303	0202	0101	0202	0101	0303	0303	0202	0202	0404	0202	0303	0202	0404	0404	0202	0101	0202	0202	0303	0202	0404	0202	0303	0202	0202	0202	0404	0404	0303	0202	0202	0202	0202	0404	0303	0303	0202	0404	0303	0303	0101	0303	0303	0404	0303	0202	0202	0303	0303	0303	0303	0101	0202	0303	0101	0202	0101	0101	0404	0101	0303	0101	0303	0202	0202	0303	0202	0101	0101	0101	0202	0202	0303	0202	0404	0101	0202	0101	0202	0404	0101	0404	0303	0303	0303	0101	0202	0404	0202	0404	0404	0404	0303	0202	0202	0404	0101	0202	0404	0202	0101	0101	0202	0202	0303	0202	0101	0303	0404	0303	0202	0202	0202	0202	0202	0303	0101	0101	0303	0303	0303	0303	0303	0101	0303	0101	0202	0202	0202	0404	0303	0202	0202	0404	0404	0101	0404	0101	0202	0101	0101	0101	0101	0101	0303	0404	0303	0404	0101	0303	0202	0303	0202	0303	0303	0303	0101	0101	0303	0303	0303	0101	0303	0202	0303	0303	0101	0404	0202	0303	0202	0303	0303	0404	0101	0404	0404	0404	0303	0101	0101	0303	0404	0404	0202	0404	0404	0101	0303	0101	0303	0202	0101	0303	0404	0202	0303	0101	0101	0404	0404	0101	0101	0101	0101	0404	0404	0101	0303	0303	0303	0404	0303	0101	0404	0404	0202	0202	0101	0404	0101	0404	0404	0303	0303	0101	0404	0303	0101	0303	0202	0303	0404	0303	0303	0404	0101	0404	0404	0101	0101	0303	0404	0202	0101	0202	0101	0303	0101	0202	0202	0303	0303	0101	0303	0303	0202	0202	0101	0101	0404	0101	0303	0202	0202	0202	0303	0303	0202	0202	0303	0404	0404	0303	0303	0303	0404	0303	0101	0404	0303	0404	0202	0202	0202	0101	0404	0303	0202	0303	0404	0303	0202	0303	0202	0303	0404	0202	0303	0303	0101	0303	0202	0404	0202	0303	0404	0202	0404	0202	0202	0303	0404	0101	0202	0101	0303	0101	0303	0303	0101	0101	0404	0303	0202	0202	0202	0202	0404	0404	0101	0101	0303	0303	0303	0101	0303	0101	0404	0101	0101	0202	0202	0404	0101	0101	0303	0101	0101	0101	0404	0404	0303	0202	0404	0101	0202	0303	0404	0202	0202	0202	0101	0303	0404	0101	0404	0202	0202	0101	0202	0404	0303	0202	0101	0404	0101	0404	0101	0404	0202	0101	0404	0202	0303	0101	0202	0101	0202	0202	0202	0303	0404	0303	0404	0404	0303	0202	0101	0303	0404	0202	0404	0404	0303	0404	0202	0303	0202	0101	0202	0202	0404	0202	0202	0404	0202	0101	0101	0202	0202	0404	0404	0303	0202	0101	0202	0202	0202	0404	0404	0404	0404	0303	0404	0303	0101	0404	0303	0404	0404	0202	0303	0303	0101	0303	0404	0303	0202	0404	0404	0404	0101	0202	0202	0202	0404	0202	0202	0404	0303	0202	0303	0101	0404	0303	0404	0101	0101	0202	0202	0303	0202	0303	0303	0101	0202	0303	0202	0303	0202	0303	0303	0101	0202	0303	0303	0202	0303	0303	0404	0101	0303	0303	0202	0404	0404	0101	0303	0101	0404	0303	0202	0101	0202	0202	0303	0404	0303	0101	0404	0303	0404	0303	0303	0404	0303	0303	0202	0202	0404	0404	0202	0404	0101	0303	0202	0101	0101	0404	0101	0101	0303	0404	0101	0404	0404	0101	0101	0404	0202	0404	0404	0303	0303	0101	0202	0202	0202	0404	0303	0404	0202	0303	0101	0404	0202	0303	0101	0202	0202	0303	0404	0202	0101	0303	0303	0202	0404	0303	0404	0303	0202	0101	0202	0202	0404	0202	0303	0101	0303	0303	0101	0404	0303	0202	0303	0202	0404	0303	0101	0303	0303	0202	0202	0202	0101	0101	0202	0101	0101	0404	0202	0303	0303	0303	0202	0404	0404	0101	0202	0404	0404	0101	0303	0303	0303	0101	0202	0303	0202	0404	0303	0303	0202	0202	0202	0202	0303	0404	0202	0202	0101	0202	0202	0101	0303	0101	0101	0202	0303	0404	0202	0101	0404	0101	0101	0101	0101	0101	0202	0202	0404	0404	0202	0303	0303	0404	0303	0303	0303	0202	0202	0101	0202	0202	0404	0404	0202	0404	0404	0202	0202	0202	0404	0404	0202	0303	0101	0101	0101	0303	0303	0202	0404	0202	0303	0404	0303	0202	0101	0303	0404	0404	0202	0202	0101	0303	0202	0202	0202	0303	0303	0101	0303	0202	0404	0404	0404	0303	0404	0202	0404	0202	0202	0404	0303	0404	0202	0101	0303	0202	0303	0202	0202	0303	0303	0303	0202	0101	0404	0202	0303	0404	0303	0101	0303	0202	0303	0303	0303	0101	0101	0202	0101	0101	0404	0101	0303	0202	0202	0404	0202	0202	0404	0202	0202	0202	0404	0202	0303	0303	0303	0101	0404	0202	0303	0303	0404	0404	0303	0404	0404	0303	0404	0303	0303	0303	0202	0202	0303	0101	0303	0202	0303	0101	0303	0303	0202	0303	0404	0303	0101	0404	0202	0404	0202	0101	0404	0101	0202	0101	0101	0404	0303	0303	0202	0202	0101	0202	0101	0303	0202	0303	0303	0404	0404	0202	0303	0404	0101	0303	0404	0303	0101	0303	0101	0101	0404	0101	0404	0101	0303	0202	0303	0202	0303	0303	0404	0404	0404	0101	0101	0303	0101	0101	0202	0202	0404	0202	0303	0101	0303	0101	0202	0101	0101	0202	0303	0101	0202	0404	0101	0202	0303	0101	0404	0303	0202	0202	0101	0202	0303	0303	0202	0303	0303	0404	0101	0404	0202	0303	0202	0303	0202	0404	0202	0404	0101	0101	0303	0202	0404	0101	0202	0101	0303	0202	0404	0404	0303	0202	0303	0101	0303	0303	0202	0303	0202	0303	0202	0404	0404	0101	0202	0303	0404	0303	0101	0202	0303	0303	0404	0101	0202	0404	0404	0101	0101	0404	0202	0303	0202	0101	0202	0303	0101	0404	0303	0404	0202	0101	0101	0303	0303	0404	0202	0404	0202	0404	0101	0101	0202	0303	0404	0404	0101	0101	0303	0404	0202	0404	0404	0202	0202	0101	0202	0303	0404	0303	0202	0202	0101	0404	0202	0202	0303	0303	0303	0303	0303	0101	0303	0101	0404	0202	0101	0303	0202	0303	0202	0404	0101	0101	0303	0202	0101	0404	0202	0101	0101	0202	0303	0101	0404	0101	0404	0404	0202	0101	0101	0404	0202	0202	0404	0303	0101	0303	0202	0101	0202	0404	0404	0303	0202	0202	0101	0202	0202	0202	0202	0303	0202	0404	0101	0303	0303	0404	0404	0202	0101	0202	0404	0404	0101	0202	0303	0101	0404	0404	0202	0202	0303	0101	0101	0303	0303	0303	0303	0202	0202	0202	0404	0303	0303	0202	0101	0202	0202	0101	0303	0404	0202	0202	0404	0202	0303	0101	0202	0404	0101	0101	0303	0303	0202	0101	0303	0303	0202	0404	0404	0101	0404	0202	0404	0101	0101	0303	0202	0303	0101	0101	0404	0303	0303	0202	0404	0303	0101	0303	0404	0303	0303	0202	0101	0404	0404	0404	0101	0303	0404	0101	0202	0303	0202	0303	0303	0202	0303	0404	0202	0404	0101	0404	0303	0101	0303	0404	0101	0101	0303	0303	0202	0404	0303	0303	0202	0303	0303	0404	0404	0303	0202	0101	0404	0303	0303	0404	0202	0404	0303	0404	0404	0202	0404	0202	0303	0202	0404	0404	0303	0303	0101	0303	0202	0303	0101	0101	0404	0303	0101	0303	0101	0303	0404	0303	0101	0101	0202	0101	0101	0202	0404	0101	0303	0404	0404	0404	0101	0303	0303	0101	0404	0404	0202	0202	0404	0404	0404	0202	0404	0202	0202	0303	0202	0303	0101	0101	0303	0101	0101	0303	0303	0404	0101	0303	0404	0303	0404	0101	0101	0202	0303	0101	0202	0303	0101	0202	0303	0404	0303	0202	0202	0303	0101	0404	0202	0303	0202	0303	0202	0101	0303	0101	0202	0202	0101	0303	0202	0202	0202	0303	0404	0303	0202	0303	0404	0202	0202	0101	0303	0101	0202	0303	0101	0202	0303	0303	0101	0101	0101	0404	0101	0202	0404	0404	0303	0202	0202	0202	0101	0202	0202	0404	0404	0404	0101	0202	0404	0101	0404	0303	0101	0303	0202	0303	0202	0202	0303	0101	0404	0101	0202	0202	0202	0303	0202	0404	0303	0303	0202	0404	0101	0303	0202	0404	0202	0101	0303	0101	0101	0303	0101	0101	0202	0404	0303	0303	0303	0303	0404	0303	0404	0404	0404	0404	0404	0101	0101	0303	0303	0101	0404	0303	0101	0303	0404	0202	0202	0303	0404	0303	0101	0202	0303	0101	0404	0202	0202	0404	0404	0202	0404	0202	0101	0404	0101	0303	0202	0303	0404	0404	0404	0303	0101	0404	0404	0202	0202	0303	0404	0101	0404	0101	0202	0202	0303	0202	0101	0303	0202	0202	0101	0404	0303	0101	0101	0404	0303	0202	0404	0303	0202	0202	0101	0202	0101	0404	0101	0101	0101	0202	0202	0303	0404	0202	0303	0303	0101	0404	0303	0303	0404	0404	0202	0202	0202	0404	0202	0404	0404	0404	0202	0404	0404	0303	0101	0404	0404	0202	0303	0303	0404	0303	0303	0303	0202	0303	0202	0404	0404	0303	0101	0404	0303	0101	0303	0404	0404	0202	0101	0303	0404	0404	0404	0202	0101	0404	0404	0404	0101	0101	0101	0404	0404	0202	0101	0101	0202	0303	0404	0303	0303	0101	0202	0202	0202	0202	0202	0202	0404	0303	0202	0101	0303	0202	0303	0202	0202	0101	0404	0202	0404	0202	0101	0202	0303	0202	0404	0202	0202	0404	0202	0303	0303	0101	0101	0404	0101	0202	0303	0202	0101	0101	0303	0303	0303	0303	0404	0404	0202	0202	0101	0101	0101	0202	0404	0404	0303	0404	0404	0202	0303	0404	0404	0202	0101	0404	0303	0202	0404	0101	0303	0202	0202	0202	0303	0303	0202	0202	0303	0303	0202	0202	0303	0303	0404	0303	0202	0202	0101	0101	0404	0101	0404	0202	0404	0101	0202	0101	0303	0404	0404	0404	0202	0202	0202	0202	0101	0101	0303	0202	0404	0101	0202	0101	0303	0202	0303	0202	0101	0303	0404	0101	0202	0404	0202	0202	0202	0303	0202	0404	0202	0202	0101	0101	0303	0101	0202	0303	0303	0202	0404	0101	0101	0101	0202	0202	0303	0303	0101	0202	0303	0202	0404	0101	0101	0101	0404	0101	0303	0101	0202	0404	0303	0404	0404	0202	0202	0303	0303	0404	0404	0202	0202	0303	0202	0303	0101	0303	0404	0303	0404	0202	0101	0404	0202	0202	0404	0202	0202	0202	0101	0303	0101	0404	0404	0202	0202	0202	0202	0303	0404	0101	0404	0101	0404	0202	0404	0303	0101	0202	0202	0303	0202	0202	0101	0101	0303	0202	0101	0101	0101	0404	0101	0202	0404	0404	0202	0404	0101	0202	0202	0101	0404	0404	0101	0303	0202	0101	0101	0404	0404	0202	0202	0303	0202	0404	0404	0303	0101	0101	0404	0202	0101	0404	0202	0202	0202	0303	0404	0202	0303	0101	0404	0404	0202	0303	0404	0202	0202	0303	0303	0202	0202	0101	0202	0303	0101	0404	0303	0101	0404	0101	0303	0404	0101	0303	0101	0303	0202	0101	0202	0202	0303	0202	0101	0101	0202	0202	0202	0202	0101	0202	0202	0202	0303	0101	0303	0101	0202	0202	0202	0101	0202	0202	0202	0404	0101	0202	0202	0404	0404	0202	0202	0202	0101	0404	0303	0202	0303	0202	0202	0303	0101	0101	0202	0202	0202	0303	0202	0101	0404	0101	0303	0303	0202	0101	0404	0404	0404	0303	0303	0303	0404	0303	0101	0202	0202	0303	0404	0303	0202	0101	0202	0303	0303	0101	0101	0303	0404	0303	0404	0202	0101	0404	0404	0303	0202	0101	0303	0303	0303	0404	0404	0303	0303	0404	0202	0404	0101	0101	0202	0202	0101	0404	0202	0404	0404	0404	0404	0202	0404	0404	0101	0202	0404	0404	0202	0101	0202	0303	0101	0101	0202	0101	0101	0404	0101	0303	0303	0303	0303	0101	0303	0303	0303	0101	0303	0404	0101	0202	0202	0303	0303	0202	0202	0404	0303	0101	0404	0404	0202	0202	0101	0404	0101	0404	0202	0101	0101	0303	0101	0404	0303	0101	0202	0202	0202	0404	0101	0303	0404	0303	0303	0404	0404	0404	0202	0303	0303	0101	0303	0404	0303	0404	0303	0404	0303	0101	0202	0101	0404	0202	0303	0404	0303	0202	0101	0202	0303	0202	0303	0101	0101	0101	0202	0101	0303	0404	0101	0303	0404	0101	0202	0101	0404	0303	0303	0101	0404	0303	0404	0303	0202	0202	0101	0202	0404	0303	0202	0202	0101	0101	0404	0202	0303	0404	0202	0303	0404	0101	0101	0202	0202	0404	0303	0202	0303	0202	0101	0101	0101	0101	0404	0303	0101	0404	0303	0404	0101	0404	0202	0202	0404	0303	0404	0404	0404	0101	0202	0404	0202	0202	0404	0202	0202	0202	0303	0101	0101	0303	0303	0202	0303	0404	0202	0101	0202	0202	0202	0404	0202	0404	0101	0404	0101	0202	0303	0303	0404	0404	0404	0202	0404	0101	0101	0404	0303	0404	0202	0101	0202	0202	0202	0101	0404	0404	0404	0303	0404	0101	0303	0202	0101	0202	0101	0404	0101	0202	0101	0202	0202	0404	0101	0101	0404	0101	0101	0404	0101	0404	0404	0404	0303	0303	0303	0202	0404	0303	0202	0101	0101	0202	0101	0101	0202	0303	0303	0404	0101	0404	0404	0202	0101	0303	0404	0303	0101	0202	0101	0303	0303	0303	0303	0303	0202	0303	0101	0303	0303	0202	0303	0404	0202	0202	0202	0404	0101	0404	0202	0303	0101	0303	0202	0101	0202	0303	0303	0404	0101	0202	0303	0404	0101	0404	0202	0303	0101	0101	0202	0303	0404	0303	0404	0202	0202	0303	0303	0303	0303	0101	0303	0202	0101	0404	0202	0303	0101	0202	0202	0202	0404	0202	0303	0303	0202	0303	0202	0202	0303	0202	0303	0303	0202	0404	0303	0101	0303	0404	0101	0303	0202	0404	0202	0202	0404	0202	0101	0404	0202	0404	0404	0202	0404	0202	0404	0404	0101	0404	0202	0404	0202	0202	0404	0303	0404	0101	0101	0404	0404	0101	0101	0303	0202	0303	0404	0101	0404	0404	0404	0303	0101	0303	0303	0202	0303	0404	0101	0303	0101	0202	0101	0404	0101	0101	0202	0202	0303	0303	0404	0202	0404	0404	0202	0202	0202	0303	0202	0101	0101	0303	0101	0303	0404	0303	0404	0404	0303	0101	0101	0202	0303	0202	0101	0101	0202	0303	0303	0202	0404	0202	0101	0303	0303	0303	0202	0101	0404	0101	0101	0303	0202	0202	0101	0303	0303	0202	0202	0101	0202	0202	0303	0101	0303	0202	0303	0303	0202	0202	0202	0202	0404	0202	0101	0404	0101	0404	0303	0101	0101	0101	0404	0404	0202	0404	0101	0202	0101	0404	0404	0202	0101	0303	0101	0101	0303	0303	0404	0101	0303	0202	0101	0101	0202	0202	0303	0202	0202	0303	0404	0404	0404	0202	0101	0303	0404	0202	0404	0101	0303	0101	0101	0303	0303	0101	0101	0101	0404	0101	0202	0404	0101	0303	0404	0101	0303	0202	0202	0404	0404	0303	0404	0101	0101	0303	0101	0101	0303	0101	0101	0202	0202	0202	0101	0202	0202	0303	0303	0202	0101	0404	0404	0101	0303	0303	0303	0303	0202	0101	0202	0202	0404	0202	0303	0303	0404	0202	0101	0404	0303	0101	0404	0202	0202	0303	0101	0202	0101	0303	0404	0303	0303	0202	0101	0303	0404	0202	0404	0303	0101	0303	0303	0202	0202	0404	0404	0202	0202	0101	0303	0101	0303	0101	0101	0303	0303	0303	0303	0202	0404	0404	0404	0303	0303	0404	0202	0404	0404	0202	0303	0303	0101	0303	0303	0404	0303	0101	0303	0303	0404	0303	0101	0101	0101	0303	0101	0202	0202	0404	0303	0404	0404	0404	0303	0202	0404	0101	0303	0404	0202	0303	0202	0303	0202	0404	0404	0303	0101	0404	0303	0303	0101	0303	0404	0202	0101	0202	0303	0303	0202	0404	0202	0101	0202	0101	0404	0202	0101	0202	0202	0202	0202	0404	0202	0101	0101	0404	0202	0202	0202	0404	0404	0404	0101	0303	0404	0202	0101	0202	0303	0404	0101	0303	0303	0404	0202	0303	0404	0202	0202	0404	0202	0101	0303	0101	0202	0303	0101	0101	0202	0404	0101	0202	0202	0101	0303	0404	0404	0404	0101	0202	0303	0404	0202	0101	0202	0101	0303	0202	0404	0303	0202	0303	0303	0202	0202	0101	0202	0101	0404	0404	0303	0303	0202	0404	0404	0101	0303	0303	0101	0303	0404	0303	0404	0404	0101	0202	0202	0101	0101	0101	0404	0303	0202	0101	0202	0101	0303	0101	0101	0303	0303	0202	0303	0101	0202	0101	0303	0404	0404	0101	0404	0303	0303	0303	0101	0101	0404	0303	0303	0404	0404	0202	0202	0101	0101	0404	0202	0202	0404	0101	0303	0404	0303	0404	0202	0101	0404	0101	0303	0404	0404	0202	0303	0101	0404	0101	0202	0303	0202	0303	0101	0404	0202	0101	0404	0101	0101	0404	0303	0303	0303	0303	0404	0404	0404	0303	0202	0303	0404	0101	0404	0303	0101	0404	0202	0404	0101	0202	0202	0404	0404	0202	0202	0303	0404	0202	0303	0101	0303	0101	0202	0303	0101	0101	0404	0303	0101	0101	0202	0303	0404	0101	0202	0303	0202	0202	0202	0404	0101	0404	0303	0303	0404	0202	0101	0101	0202	0101	0101	0101	0202	0303	0404	0303	0202	0303	0303	0202	0101	0303	0101	0404	0101	0303	0101	0404	0303	0404	0303	0202	0202	0202	0202	0101	0404	0303	0404	0303	0101	0303	0101	0101	0101	0101	0202	0303	0202	0303	0101	0101	0202	0303	0303	0202	0404	0101	0303	0202	0101	0404	0404	0303	0101	0404	0404	0404	0404	0404	0303	0202	0202	0202	0303	0202	0101	0202	0404	0303	0101	0101	0202	0303	0303	0303	0303	0303	0303	0202	0404	0303	0202	0101	0303	0202	0202	0202	0303	0404	0101	0303	0303	0202	0101	0101	0101	0303	0202	0202	0202	0202	0303	0101	0303	0101	0202	0303	0303	0303	0303	0303	0404	0202	0404	0202	0303	0202	0202	0303	0101	0303	0404	0404	0202	0101	0404	0303	0101	0202	0202	0303	0202	0303	0404	0101	0101	0404	0303	0303	0303	0101	0101	0101	0101	0303	0202	0404	0303	0404	0404	0101	0404	0404	0202	0303	0303	0303	0303	0303	0101	0303	0101	0101	0404	0303	0404	0101	0404	0303	0101	0303	0101	0404	0101	0101	0303	0202	0404	0404	0404	0404	0303	0303	0101	0202	0101	0404	0404	0202	0303	0101	0202	0202	0101	0404	0303	0202	0202	0404	0404	0404	0202	0404	0303	0404	0404	0404	0101	0101	0101	0202	0404	0202	0303	0404	0202	0202	0202	0202	0202	0202	0404	0303	0101	0101	0404	0404	0404	0303	0404	0303	0404	0404	0404	0202	0404	0202	0202	0404	0202	0101	0404	0202	0202	0303	0101	0202	0101	0404	0101	0404	0404	0101	0202	0202	0101	0303	0202	0101	0202	0202	0303	0404	0404	0404	0202	0101	0202	0202	0404	0101	0202	0101	0303	0101	0101	0303	0404	0202	0404	0303	0101	0202	0404	0303	0303	0101	0303	0404	0404	0303	0101	0202	0101	0404	0303	0101	0303	0101	0101	0303	0404	0202	0101	0404	0303	0404	0404	0303	0101	0202	0202	0303	0101	0202	0303	0303	0303	0303	0101	0202	0303	0202	0404	0202	0202	0303	0303	0202	0303	0404	0202	0404	0101	0404	0404	0404	0303	0404	0303	0202	0202	0404	0101	0303	0101	0303	0101	0404	0404	0404	0202	0202	0202	0404	0404	0303	0404	0303	0202	0202	0101	0404	0101	0101	0303	0404	0202	0303	0404	0101	0303	0404	0202	0202	0404	0101	0303	0202	0404	0404	0404	0202	0404	0404	0303	0404	0303	0202	0101	0202	0202	0404	0202	0202	0101	0101	0303	0202	0202	0404	0303	0404	0404	0303	0202	0101	0202	0404	0101	0303	0101	0303	0404	0101	0303	0202	0303	0404	0202	0303	0303	0202	0303	0404	0303	0202	0101	0303	0202	0404	0404	0303	0202	0303	0303	0404	0303	0303	0404	0404	0404	0101	0202	0202	0202	0303	0303	0404	0404	0404	0101	0404	0303	0101	0303	0303	0404	0202	0202	0404	0303	0303	0404	0404	0101	0202	0202	0202	0404	0303	0202	0404	0101	0303	0303	0101	0101	0202	0202	0101	0101	0202	0202	0202	0202	0202	0404	0202	0202	0404	0303	0303	0303	0303	0303	0202	0101	0404	0303	0202	0303	0404	0303	0303	0101	0202	0303	0303	0101	0101	0202	0202	0404	0303	0202	0303	0202	0404	0202	0404	0303	0404	0303	0101	0303	0202	0101	0202	0101	0202	0101	0202	0101	0101	0303	0303	0101	0202	0101	0101	0202	0101	0404	0303	0303	0202	0404	0404	0202	0101	0101	0101	0202	0303	0303	0303	0303	0202	0202	0101	0202	0202	0202	0404	0303	0404	0101	0303	0303	0303	0303	0202	0303	0202	0101	0202	0202	0303	0404	0202	0101	0303	0202	0303	0101	0202	0404	0101	0202	0404	0101	0101	0303	0101	0101	0202	0202	0202	0202	0202	0303	0404	0202	0404	0202	0202	0202	0202	0303	0202	0303	0404	0404	0202	0303	0101	0404	0202	0303	0202	0404	0202	0404	0303	0303	0404	0202	0101	0404	0404	0303	0404	0101	0404	0303	0202	0101	0303	0101	0404	0202	0404	0303	0303	0202	0404	0404	0202	0303	0404	0303	0303	0404	0404	0202	0202	0202	0101	0101	0202	0202	0202	0303	0202	0101	0303	0303	0202	0303	0202	0404	0101	0202	0404	0404	0303	0101	0202	0303	0303	0303	0202	0202	0404	0101	0202	0303	0202	0101	0303	0202	0202	0202	0303	0303	0404	0202	0202	0303	0202	0404	0404	0404	0202	0404	0202	0404	0202	0202	0303	0303	0303	0202	0202	0101	0101	0202	0202	0202	0303	0101	0202	0404	0101	0303	0404	0303	0404	0303	0101	0303	0101	0101	0101	0202	0202	0101	0404	0202	0404	0303	0404	0303	0202	0404	0404	0202	0404	0202	0101	0101	0101	0202	0303	0202	0303	0404	0303	0202	0404	0202	0101	0101	0303	0101	0303	0404	0303	0404	0404	0404	0101	0303	0404	0101	0202	0202	0303	0202	0202	0202	0303	0202	0101	0404	0101	0202	0404	0202	0404	0202	0202	0101	0303	0404	0202	0303	0404	0404	0404	0202	0303	0404	0303	0101	0202	0404	0101	0404	0202	0202	0202	0404	0404	0202	0202	0404	0404	0303	0303	0404	0101	0202	0101	0101	0303	0303	0101	0303	0202	0404	0303	0404	0404	0303	0101	0101	0202	0202	0303	0404	0101	0202	0303	0404	0101	0404	0303	0101	0303	0202	0404	0101	0303	0101	0202	0101	0303	0303	0303	0303	0303	0202	0202	0404	0404	0303	0101	0303	0101	0101	0404	0202	0404	0202	0202	0303	0202	0303	0404	0202	0404	0404	0404	0303	0303	0303	0303	0202	0404	0303	0202	0101	0101	0202	0202	0202	0202	0303	0101	0202	0303	0404	0101	0101	0202	0303	0202	0202	0303	0101	0404	0101	0202	0202	0101	0101	0202	0404	0303	0303	0101	0202	0101	0303	0303	0404	0202	0303	0202	0303	0303	0303	0303	0202	0303	0202	0404	0202	0404	0202	0303	0101	0404	0101	0303	0202	0101	0101	0404	0303	0202	0303	0202	0303	0404	0404	0404	0404	0404	0202	0101	0404	0202	0202	0303	0404	0101	0404	0101	0404	0101	0202	0202	0202	0202	0202	0303	0404	0303	0202	0101	0303	0101	0303	0404	0303	0404	0202	0303	0303	0101	0101	0404	0303	0404	0101	0404	0202	0404	0202	0303	0404	0202	0202	0404	0404	0101	0303	0202	0404	0202	0303	0101	0101	0303	0101	0303	0404	0101	0404	0101	0303	0404	0303	0303	0303	0202	0202	0303	0303	0202	0303	0202	0101	0303	0202	0202	0202	0303	0303	0303	0202	0303	0101	0404	0101	0202	0101	0404	0404	0303	0303	0303	0303	0404	0202	0303	0404	0202	0101	0202	0303	0101	0202	0404	0202	0101	0404	0202	0303	0404	0101	0303	0404	0101	0101	0303	0101	0101	0202	0404	0101	0404	0404	0303	0202	0202	0101	0101	0202	0404	0404	0202	0101	0101	0404	0303	0303	0202	0202	0404	0202	0303	0404	0202	0303	0404	0303	0303	0404	0101	0404	0202	0303	0404	0303	0202	0303	0303	0303	0202	0101	0101	0202	0101	0202	0303	0202	0202	0404	0404	0202	0202	0101	0303	0101	0404	0101	0101	0101	0101	0404	0303	0101	0404	0303	0404	0202	0404	0101	0303	0202	0303	0303	0101	0303	0404	0101	0101	0101	0303	0404	0303	0303	0404	0303	0202	0101	0303	0303	0101	0202	0101	0404	0303	0404	0202	0303	0404	0303	0303	0303	0202	0404	0101	0202	0202	0202	0404	0101	0101	0404	0202	0101	0404	0404	0303	0101	0202	0101	0202	0202	0202	0202	0101	0101	0202	0202	0101	0101	0202	0101	0303	0303	0404	0101	0404	0202	0202	0101	0202	0303	0101	0202	0404	0303	0303	0303	0303	0404	0202	0202	0404	0404	0303	0202	0202	0303	0202	0202	0404	0101	0202	0303	0101	0303	0202	0202	0303	0303	0202	0202	0101	0404	0101	0101	0202	0101	0101	0202	0404	0404	0303	0404	0303	0404	0101	0202	0101	0404	0303	0202	0404	0202	0404	0101	0202	0202	0404	0202	0101	0404	0101	0404	0202	0404	0101	0101	0303	0202	0404	0202	0303	0303	0404	0202	0202	0404	0202	0101	0101	0303	0404	0303	0404	0404	0101	0101	0101	0404	0202	0404	0101	0101	0303	0303	0404	0202	0202	0202	0404	0101	0202	0303	0202	0202	0303	0202	0303	0202	0202	0202	0303	0404	0303	0404	0404	0101	0101	0303	0404	0202	0101	0202	0303	0404	0101	0404	0101	0202	0404	0303	0101	0202	0404	0404	0303	0202	0404	0202	0202	0404	0303	0202	0404	0202	0404	0101	0202	0101	0303	0404	0404	0202	0404	0202	0202	0202	0303	0303	0404	0202	0202	0101	0303	0303	0202	0404	0303	0202	0101	0303	0404	0303	0303	0303	0303	0202	0202	0101	0202	0202	0303	0303	0202	0303	0202	0303	0303	0202	0404	0101	0303	0202	0404	0404	0404	0202	0202	0202	0202	0202	0101	0101	0101	0404	0303	0404	0404	0202	0101	0404	0303	0202	0404	0404	0404	0303	0404	0303	0404	0404	0303	0404	0303	0404	0404	0303	0101	0404	0101	0202	0303	0404	0202	0404	0303	0202	0101	0202	0404	0101	0404	0101	0303	0101	0404	0202	0101	0101	0101	0101	0303	0101	0404	0202	0404	0404	0303	0101	0202	0404	0404	0101	0303	0101	0101	0404	0101	0202	0404	0303	0303	0101	0101	0202	0303	0202	0303	0202	0404	0101	0202	0202	0202	0404	0303	0202	0404	0404	0404	0202	0202	0404	0202	0303	0202	0101	0202	0303	0202	0202	0303	0101	0404	0404	0303	0303	0303	0404	0303	0404	0101	0303	0303	0202	0303	0101	0202	0202	0101	0404	0202	0404	0404	0202	0101	0303	0101	0404	0303	0202	0202	0202	0303	0101	0404	0101	0101	0101	0202	0101	0202	0303	0202	0404	0303	0303	0404	0303	0303	0303	0101	0404	0303	0303	0202	0101	0303	0404	0202	0101	0101	0303	0101	0404	0101	0202	0202	0202	0202	0404	0303	0404	0202	0101	0404	0404	0404	0202	0404	0101	0202	0101	0202	0404	0202	0303	0202	0404	0303	0101	0101	0303	0101	0404	0101	0404	0404	0202	0101	0404	0101	0202	0101	0404	0404	0202	0404	0202	0303	0202	0303	0101	0202	0404	0404	0202	0101	0404	0202	0303	0202	0303	0404	0404	0404	0202	0303	0202	0303	0303	0101	0404	0202	0202	0404	0404	0404	0404	0202	0404	0202	0303	0202	0303	0404	0303	0101	0404	0101	0101	0101	0101	0404	0101	0101	0101	0202	0202	0202	0202	0404	0404	0303	0202	0303	0202	0202	0303	0404	0202	0303	0404	0404	0404	0404	0202	0303	0303	0303	0404	0101	0404	0404	0101	0404	0101	0202	0101	0404	0202	0404	0202	0202	0303	0202	0101	0202	0303	0404	0202	0202	0404	0404	0101	0303	0101	0101	0101	0101	0303	0303	0101	0404	0202	0404	0404	0404	0202	0404	0202	0101	0202	0101	0303	0202	0404	0404	0303	0404	0202	0303	0101	0101	0202	0202	0202	0303	0101	0202	0202	0404	0101	0303	0202	0101	0101	0404	0202	0202	0404	0404	0101	0202	0303	0303	0404	0101	0404	0202	0404	0303	0303	0101	0303	0202	0101	0404	0202	0404	0202	0202	0202	0202	0303	0202	0404	0202	0202	0303	0101	0202	0303	0101	0404	0202	0202	0404	0404	0101	0303	0404	0101	0303	0202	0202	0404	0404	0101	0202	0101	0202	0404	0202	0303	0202	0101	0303	0101	0101	0202	0202	0101	0404	0404	0404	0303	0303	0404	0303	0303	0303	0101	0101	0404	0202	0101	0202	0303	0202	0101	0202	0404	0404	0303	0202	0101	0202	0303	0404	0404	0101	0404	0303	0303	0101	0404	0101	0303	0303	0404	0303	0303	0101	0202	0404	0101	0202	0101	0303	0202	0404	0101	0404	0303	0404	0303	0101	0101	0404	0202	0101	0202	0303	0202	0202	0101	0404	0101	0202	0101	0303	0404	0303	0101	0303	0404	0303	0303	0303	0303	0202	0101	0202	0101	0202	0101	0303	0202	0101	0404	0202	0404	0303	0404	0101	0404	0101	0202	0404	0303	0303	0404	0101	0101	0101	0303	0202	0101	0303	0303	0303	0404	0202	0202	0202	0202	0101	0101	0404	0101	0303	0202	0303	0303	0303	0404	0202	0303	0101	0202	0404	0202	0101	0202	0101	0101	0303	0202	0202	0303	0202	0404	0404	0202	0404	0303	0404	0303	0101	0202	0404	0404	0303	0101	0202	0303	0202	0303	0404	0404	0404	0202	0303	0101	0101	0202	0303	0202	0202	0202	0202	0101	0101	0202	0303	0202	0404	0101	0202	0202	0303	0404	0101	0404	0101	0404	0303	0404	0202	0404	0404	0202	0101	0404	0303	0101	0303	0101	0202	0202	0202	0202	0303	0101	0101	0303	0101	0101	0404	0101	0202	0202	0202	0303	0202	0202	0101	0202	0303	0303	0303	0101	0101	0404	0303	0101	0202	0202	0202	0202	0404	0101	0404	0404	0303	0303	0101	0303	0303	0101	0101	0202	0404	0202	0404	0303	0202	0202	0303	0101	0303	0404	0101	0303	0303	0303	0202	0404	0303	0101	0303	0303	0303	0202	0404	0101	0202	0404	0202	0202	0303	0404	0404	0404	0303	0101	0404	0101	0404	0303	0404	0303	0101	0303	0404	0202	0303	0101	0101	0101	0404	0202	0202	0101	0202	0202	0202	0202	0101	0303	0101	0202	0404	0202	0303	0404	0303	0202	0303	0101	0101	0404	0404	0202	0404	0202	0404	0303	0404	0404	0202	0101	0101	0101	0303	0404	0404	0303	0303	0202	0101	0202	0101	0404	0202	0303	0404	0303	0303	0202	0404	0202	0404	0404	0303	0303	0303	0202	0303	0202	0404	0202	0101	0404	0202	0202	0303	0404	0404	0404	0202	0303	0303	0303	0303	0303	0202	0101	0202	0404	0404	0303	0303	0202	0303	0404	0202	0303	0202	0202	0303	0303	0303	0202	0404	0404	0202	0101	0202	0303	0101	0202	0303	0101	0404	0202	0101	0101	0303	0404	0101	0202	0101	0202	0404	0202	0101	0202	0202	0202	0404	0404	0303	0404	0303	0202	0303	0303	0404	0303	0202	0303	0303	0303	0303	0303	0404	0303	0404	0404	0404	0303	0303	0303	0303	0202	0202	0404	0101	0202	0303	0202	0101	0202	0404	0404	0404	0202	0202	0404	0404	0202	0202	0202	0101	0202	0404	0101	0404	0404	0303	0202	0404	0202	0303	0303	0303	0101	0303	0404	0202	0303	0303	0303	0101	0303	0101	0303	0303	0404	0202	0202	0303	0303	0303	0303	0404	0404	0404	0404	0202	0101	0303	0202	0202	0303	0202	0404	0404	0303	0202	0303	0303	0202	0202	0101	0101	0101	0303	0303	0404	0303	0303	0404	0404	0404	0303	0303	0404	0303	0202	0404	0303	0404	0202	0202	0202	0303	0404	0303	0303	0303	0202	0101	0202	0404	0101	0404	0101	0303	0404	0303	0404	0202	0303	0404	0303	0303	0303	0404	0202	0404	0202	0404	0303	0202	0101	0303	0303	0202	0303	0202	0303	0303	0101	0202	0202	0101	0404	0202	0303	0202	0303	0101	0303	0404	0202	0303	0303	0303	0101	0101	0404	0101	0404	0202	0202	0303	0101	0202	0202	0303	0202	0303	0101	0202	0202	0404	0101	0303	0404	0202	0101	0202	0404	0303	0303	0303	0303	0202	0101	0303	0303	0303	0303	0101	0404	0404	0101	0404	0101	0303	0303	0303	0202	0303	0303	0101	0101	0101	0101	0404	0101	0303	0101	0303	0202	0101	0202	0101	0202	0303	0101	0101	0202	0303	0202	0404	0202	0101	0303	0404	0101	0303	0404	0404	0202	0202	0404	0404	0101	0404	0202	0202	0404	0404	0404	0303	0202	0404	0202	0303	0101	0404	0202	0202	0202	0303	0202	0101	0101	0303	0303	0404	0303	0303	0202	0404	0101	0404	0101	0202	0303	0303	0202	0303	0202	0101	0404	0303	0303	0202	0404	0101	0404	0101	0303	0303	0404	0202	0404	0404	0101	0202	0202	0202	0404	0101	0101	0303	0404	0404	0101	0202	0303	0202	0303	0202	0404	0202	0303	0202	0404	0303	0101	0303	0303	0303	0303	0404	0101	0404	0202	0303	0404	0202	0404	0202	0202	0303	0202	0303	0303	0303	0303	0404	0101	0404	0202	0202	0404	0202	0202	0202	0404	0202	0101	0101	0202	0404	0202	0303	0404	0404	0404	0303	0202	0101	0202	0404	0202	0202	0101	0303	0202	0303	0404	0303	0303	0202	0202	0101	0303	0404	0101	0101	0404	0404	0404	0303	0202	0404	0202	0303	0303	0202	0404	0303	0303	0101	0101	0101	0101	0303	0202	0101	0404	0202	0404	0202	0202	0202	0202	0202	0101	0202	0202	0202	0202	0202	0101	0404	0303	0303	0303	0303	0303	0404	0303	0303	0404	0303	0101	0101	0202	0404	0101	0202	0303	0101	0101	0404	0303	0101	0303	0202	0404	0101	0101	0101	0404	0404	0404	0303	0202	0303	0101	0202	0101	0404	0404	0404	0404	0404	0303	0404	0404	0404	0202	0101	0202	0303	0202	0404	0101	0303	0404	0202	0202	0404	0303	0404	0202	0404	0202	0101	0303	0202	0101	0404	0202	0404	0101	0303	0101	0303	0404	0404	0404	0404	0404	0404	0404	0202	0202	0101	0101	0404	0101	0202	0404	0404	0303	0404	0404	0404	0404	0404	0303	0202	0202	0202	0404	0303	0202	0303	0101	0303	0303	0303	0303	0303	0101	0202	0101	0303	0303	0404	0101	0303	0404	0404	0404	0202	0404	0101	0202	0101	0303	0101	0303	0303	0404	0303	0202	0202	0303	0101	0404	0404	0101	0404	0101	0202	0101	0404	0101	0202	0404	0202	0303	0303	0202	0202	0404	0202	0202	0303	0202	0202	0303	0202	0303	0202	0202	0404	0404	0404	0101	0202	0404	0101	0101	0101	0404	0303	0303	0101	0303	0101	0404	0303	0303	0404	0202	0202	0202	0404	0202	0303	0202	0202	0303	0101	0101	0303	0202	0404	0101	0101	0303	0303	0404	0303	0404	0101	0303	0202	0202	0303	0303	0404	0202	0101	0404	0404	0202	0202	0404	0202	0404	0101	0404	0202	0303	0202	0303	0202	0101	0202	0202	0303	0404	0303	0202	0202	0101	0404	0202	0202	0303	0404	0303	0404	0303	0404	0404	0202	0101	0202	0303	0101	0303	0202	0101	0303	0404	0404	0202	0101	0101	0404	0202	0303	0202	0303	0404	0202	0101	0101	0404	0404	0101	0404	0404	0101	0404	0303	0303	0101	0202	0202	0303	0303	0404	0101	0101	0404	0101	0404	0101	0101	0303	0303	0202	0101	0303	0303	0404	0202	0303	0303	0202	0202	0202	0202	0202	0202	0404	0202	0404	0404	0101	0404	0101	0101	0202	0303	0303	0404	0202	0303	0303	0303	0303	0101	0202	0202	0303	0303	0202	0303	0404	0303	0303	0202	0101	0202	0202	0202	0202	0404	0303	0202	0404	0404	0101	0303	0101	0202	0101	0202	0101	0303	0404	0101	0101	0101	0101	0202	0202	0101	0303	0303	0101	0404	0101	0202	0303	0404	0202	0101	0202	0404	0303	0303	0202	0101	0303	0202	0202	0202	0202	0404	0101	0202	0202	0202	0303	0101	0101	0303	0303	0101	0202	0101	0101	0404	0404	0303	0404	0404	0404	0202	0101	0303	0303	0303	0202	0202	0101	0303	0303	0202	0202	0404	0202	0303	0303	0404	0404	0202	0404	0202	0303	0303	0101	0202	0101	0202	0404	0303	0303	0404	0101	0303	0404	0202	0404	0404	0202	0202	0202	0202	0404	0202	0202	0404	0202	0404	0101	0101	0303	0202	0101	0202	0101	0404	0202	0101	0303	0202	0303	0303	0202	0404	0101	0303	0101	0303	0202	0101	0202	0404	0303	0303	0404	0202	0101	0101	0101	0303	0303	0202	0404	0202	0404	0303	0404	0404	0303	0202	0101	0202	0101	0404	0202	0404	0404	0202	0101	0404	0101	0101	0303	0101	0202	0101	0303	0202	0404	0404	0101	0202	0404	0404	0303	0303	0101	0202	0101	0101	0202	0101	0303	0303	0404	0303	0404	0404	0303	0101	0101	0404	0303	0303	0202	0303	0101	0202	0101	0404	0303	0303	0202	0202	0404	0202	0404	0303	0101	0404	0404	0404	0303	0101	0101	0404	0404	0404	0404	0202	0404	0101	0202	0404	0404	0202	0202	0202	0303	0202	0404	0303	0404	0404	0303	0303	0202	0303	0404	0303	0303	0404	0404	0101	0101	0303	0202	0202	0303	0303	0202	0303	0303	0202	0202	0303	0404	0404	0101	0101	0303	0404	0101	0202	0303	0202	0303	0202	0404	0202	0202	0404	0303	0404	0404	0303	0404	0404	0303	0303	0404	0202	0404	0303	0101	0404	0404	0202	0404	0202	0303	0101	0101	0202	0404	0404	0101	0404	0202	0101	0303	0202	0404	0101	0303	0303	0101	0303	0404	0303	0303	0101	0202	0303	0101	0202	0101	0101	0202	0101	0303	0202	0303	0303	0101	0101	0202	0101	0101	0303	0101	0101	0404	0303	0101	0202	0303	0404	0404	0404	0202	0202	0404	0202	0404	0404	0404	0101	0202	0101	0202	0101	0202	0101	0303	0404	0303	0202	0303	0303	0404	0202	0303	0303	0202	0101	0101	0404	0404	0303	0101	0101	0101	0404	0202	0303	0101	0101	0202	0404	0404	0202	0101	0101	0303	0202	0202	0202	0404	0404	0101	0202	0404	0101	0303	0101	0303	0202	0404	0202	0404	0202	0404	0101	0202	0404	0404	0303	0303	0101	0303	0404	0101	0202	0404	0303	0404	0303	0303	0303	0404	0303	0101	0303	0202	0404	0202	0202	0101	0202	0202	0101	0202	0303	0101	0303	0202	0404	0202	0202	0202	0101	0404	0202	0101	0303	0101	0101	0404	0101	0202	0101	0202	0303	0303	0404	0202	0202	0404	0202	0202	0404	0303	0202	0404	0202	0303	0303	0202	0101	0202	0202	0202	0202	0303	0404	0303	0202	0303	0303	0101	0303	0303	0101	0404	0202	0404	0101	0101	0303	0303	0101	0202	0404	0404	0202	0404	0101	0202	0404	0101	0404	0303	0101	0202	0404	0404	0303	0303	0404	0101	0202	0202	0101	0303	0404	0101	0202	0303	0202	0404	0101	0303	0303	0202	0404	0404	0303	0202	0404	0303	0303	0101	0303	0303	0303	0101	0202	0202	0101	0101	0202	0303	0101	0404	0303	0101	0303	0303	0303	0202	0202	0303	0404	0101	0101	0202	0303	0202	0202	0101	0404	0101	0404	0404	0202	0404	0404	0202	0101	0404	0303	0101	0202	0303	0303	0404	0101	0303	0202	0404	0404	0303	0404	0101	0202	0303	0202	0303	0404	0202	0101	0404	0303	0202	0101	0101	0101	0101	0202	0303	0303	0303	0101	0303	0202	0202	0303	0303	0303	0101	0303	0202	0303	0101	0303	0404	0303	0202	0303	0101	0101	0202	0101	0202	0404	0303	0101	0404	0101	0202	0202	0101	0202	0202	0303	0202	0303	0404	0303	0404	0303	0303	0101	0202	0303	0101	0101	0202	0101	0202	0303	0202	0303	0101	0101	0303	0303	0303	0202	0303	0404	0202	0101	0101	0404	0202	0101	0101	0303	0101	0101	0303	0404	0202	0303	0303	0303	0404	0303	0202	0202	0404	0303	0303	0202	0303	0303	0303	0202	0202	0303	0303	0303	0303	0303	0404	0202	0202	0303	0202	0101	0404	0202	0202	0202	0303	0404	0303	0303	0404	0303	0101	0101	0202	0404	0404	0404	0404	0303	0101	0202	0202	0202	0404	0202	0101	0202	0404	0404	0101	0202	0404	0303	0202	0404	0303	0101	0202	0303	0101	0202	0202	0202	0202	0202	0202	0303	0303	0303	0303	0202	0202	0101	0303	0202	0404	0101	0303	0101	0404	0404	0101	0303	0202	0404	0404	0303	0303	0101	0404	0101	0303	0303	0303	0202	0303	0202	0101	0404	0101	0202	0202	0303	0101	0404	0202	0303	0101	0404	0303	0404	0404	0202	0202	0101	0101	0303	0303	0101	0404	0303	0101	0303	0303	0404	0202	0101	0202	0101	0404	0202	0303	0303	0303	0404	0101	0101	0101	0202	0101	0303	0202	0202	0202	0202	0404	0202	0303	0101	0303	0202	0202	0303	0404	0303	0303	0202	0101	0101	0404	0202	0404	0303	0404	0404	0101	0303	0202	0404	0101	0202	0202	0101	0101	0101	0101	0101	0303	0404	0303	0101	0202	0101	0303	0404	0303	0202	0404	0404	0404	0202	0202	0202	0101	0303	0404	0101	0303	0202	0202	0101	0404	0202	0202	0404	0202	0303	0404	0101	0202	0202	0202	0404	0303	0101	0101	0202	0303	0303	0303	0303	0202	0202	0202	0404	0202	0303	0404	0303	0303	0303	0303	0303	0101	0404	0404	0303	0404	0404	0202	0101	0101	0303	0404	0101	0404	0101	0101	0404	0202	0101	0101	0303	0303	0202	0202	0202	0303	0101	0202	0303	0101	0101	0202	0202	0404	0202	0404	0303	0303	0202	0202	0101	0404	0404	0101	0303	0303	0101	0202	0101	0303	0101	0404	0404	0404	0404	0101	0404	0101	0303	0404	0404	0202	0303	0202	0303	0303	0303	0404	0303	0303	0202	0303	0101	0101	0101	0101	0303	0303	0303	0202	0404	0202	0404	0303	0202	0404	0101	0202	0404	0303	0303	0202	0303	0202	0202	0202	0202	0303	0404	0202	0404	0101	0202	0101	0101	0404	0404	0101	0404	0101	0303	0303	0404	0404	0404	0202	0101	0202	0404	0404	0202	0303	0404	0303	0202	0101	0202	0303	0404	0303	0303	0303	0202	0303	0303	0303	0303	0303	0202	0202	0101	0202	0404	0303	0202	0202	0202	0303	0404	0303	0101	0303	0101	0404	0202	0101	0202	0101	0101	0404	0202	0202	0303	0404	0101	0101	0101	0202	0101	0202	0404	0202	0202	0303	0404	0101	0202	0303	0101	0303	0202	0101	0303	0303	0202	0404	0101	0202	0404	0303	0404	0101	0202	0404	0202	0202	0404	0202	0101	0202	0404	0101	0202	0101	0404	0101	0404	0404	0202	0303	0101	0303	0202	0101	0303	0303	0101	0303	0303	0101	0303	0404	0303	0202	0404	0101	0303	0404	0303	0101	0101	0101	0303	0101	0303	0202	0202	0101	0101	0303	0101	0101	0404	0202	0101	0101	0202	0202	0404	0101	0404	0303	0404	0202	0404	0404	0101	0303	0202	0303	0202	0303	0303	0101	0404	0202	0101	0202	0101	0202	0202	0101	0101	0404	0101	0404	0404	0303	0303	0404	0303	0404	0303	0101	0404	0404	0303	0202	0101	0101	0101	0303	0101	0202	0101	0404	0202	0404	0202	0101	0404	0303	0101	0303	0404	0202	0202	0202	0101	0404	0303	0202	0303	0202	0202	0303	0101	0101	0101	0404	0303	0303	0404	0202	0202	0404	0303	0303	0404	0303	0303	0303	0404	0404	0404	0101	0202	0303	0101	0101	0101	0202	0101	0404	0303	0202	0101	0101	0101	0303	0202	0303	0101	0101	0101	0202	0303	0101	0101	0404	0404	0202	0101	0404	0202	0202	0303	0404	0202	0404	0303	0404	0101	0202	0202	0101	0101	0101	0303	0404	0202	0303	0101	0303	0404	0202	0101	0101	0202	0404	0202	0202	0404	0404	0202	0303	0303	0202	0101	0303	0303	0101	0202	0101	0202	0404	0303	0404	0303	0404	0202	0303	0303	0303	0202	0303	0404	0202	0303	0404	0101	0101	0404	0404	0303	0101	0101	0303	0303	0303	0202	0202	0101	0303	0303	0202	0303	0101	0404	0101	0202	0101	0202	0101	0404	0303	0202	0101	0101	0101	0404	0303	0303	0404	0101	0202	0101	0404	0202	0202	0202	0303	0303	0303	0303	0101	0303	0101	0404	0404	0101	0101	0202	0101	0404	0303	0303	0101	0101	0202	0202	0303	0101	0303	0404	0101	0303	0202	0404	0404	0303	0303	0303	0101	0202	0101	0303	0404	0101	0404	0101	0101	0101	0101	0101	0404	0404	0101	0202	0404	0404	0404	0202	0202	0101	0303	0202	0303	0101	0202	0303	0101	0303	0404	0101	0101	0202	0404	0404	0303	0101	0303	0101	0101	0404	0404	0303	0303	0303	0303	0303	0202	0303	0404	0101	0202	0101	0101	0404	0202	0202	0101	0404	0404	0303	0404	0101	0202	0303	0202	0202	0101	0202	0404	0101	0303	0202	0404	0303	0101	0202	0202	0303	0404	0202	0202	0303	0101	0303	0202	0303	0101	0202	0202	0404	0303	0101	0202	0202	0303	0202	0101	0303	0303	0202	0101	0404	0303	0303	0202	0101	0303	0404	0404	0404	0404	0303	0303	0303	0303	0303	0404	0303	0303	0303	0101	0202	0101	0303	0303	0303	0202	0202	0202	0202	0404	0202	0202	0404	0202	0101	0404	0404	0303	0202	0101	0101	0303	0303	0404	0303	0101	0202	0101	0101	0202	0101	0202	0202	0202	0404	0202	0202	0101	0404	0303	0101	0202	0202	0303	0404	0202	0101	0303	0404	0202	0404	0101	0404	0303	0303	0303	0202	0101	0404	0202	0202	0404	0303	0404	0303	0202	0303	0404	0303	0303	0303	0404	0202	0101	0404	0404	0303	0101	0303	0303	0303	0404	0404	0303	0101	0101	0404	0202	0101	0202	0404	0202	0202	0404	0101	0303	0202	0101	0101	0101	0202	0101	0303	0303	0202	0404	0202	0101	0303	0303	0101	0101	0101	0202	0202	0202	0404	0202	0202	0303	0202	0303	0303	0202	0101	0202	0303	0101	0101	0101	0202	0303	0202	0303	0404	0202	0404	0303	0101	0303	0101	0202	0101	0404	0303	0303	0404	0101	0202	0303	0101	0303	0202	0101	0101	0202	0202	0303	0101	0404	0202	0303	0202	0303	0202	0202	0404	0303	0303	0202	0404	0202	0303	0202	0303	0303	0101	0202	0404	0202	0101	0202	0404	0404	0202	0202	0202	0101	0101	0202	0101	0202	0202	0404	0404	0404	0404	0202	0303	0202	0404	0303	0303	0101	0101	0303	0303	0101	0404	0101	0303	0101	0404	0303	0101	0404	0202	0303	0303	0202	0202	0303	0101	0202	0303	0202	0101	0101	0202	0202	0202	0101	0404	0404	0202	0303	0202	0202	0303	0202	0101	0404	0404	0202	0101	0202	0101	0101	0101	0303	0101	0101	0101	0303	0404	0101	0202	0303	0303	0101	0101	0101	0202	0202	0303	0101	0404	0101	0303	0303	0101	0202	0202	0101	0101	0101	0202	0404	0303	0404	0202	0202	0202	0101	0303	0404	0303	0303	0404	0101	0404	0202	0101	0202	0101	0303	0101	0202	0202	0404	0404	0202	0101	0404	0303	0101	0404	0202	0303	0303	0202	0202	0404	0202	0303	0101	0101	0303	0202	0303	0303	0404	0202	0404	0404	0101	0404	0303	0202	0202	0404	0404	0101	0303	0404	0202	0101	0101	0202	0303	0101	0101	0202	0101	0101	0202	0101	0202	0101	0303	0404	0404	0303	0404	0101	0404	0202	0101	0101	0101	0404	0303	0404	0101	0404	0303	0202	0303	0101	0202	0101	0101	0101	0404	0404	0101	0101	0101	0202	0303	0202	0101	0101	0404	0404	0404	0101	0404	0303	0202	0303	0303	0303	0202	0303	0404	0101	0303	0202	0303	0202	0303	0303	0202	0101	0202	0202	0202	0303	0404	0101	0202	0202	0101	0404	0101	0303	0404	0303	0101	0303	0101	0101	0303	0303	0101	0202	0202	0202	0303	0303	0101	0202	0101	0303	0303	0202	0101	0202	0202	0303	0303	0101	0303	0202	0202	0101	0202	0303	0303	0303	0404	0202	0101	0303	0404	0101	0202	0101	0303	0303	0404	0303	0101	0101	0404	0101	0202	0404	0101	0202	0303	0202	0404	0303	0303	0303	0404	0303	0303	0404	0303	0303	0303	0101	0101	0202	0404	0303	0303	0202	0202	0303	0404	0202	0404	0303	0101	0101	0101	0202	0404	0202	0303	0101	0404	0101	0303	0101	0303	0404	0202	0303	0303	0202	0303	0303	0202	0101	0101	0101	0404	0303	0303	0101	0303	0303	0404	0404	0303	0303	0101	0404	0202	0101	0202	0202	0202	0101	0404	0101	0303	0303	0404	0202	0202	0303	0202	0303	0101	0202	0101	0404	0202	0303	0202	0303	0404	0202	0101	0303	0202	0101	0101	0303	0202	0202	0202	0101	0303	0101	0202	0101	0404	0202	0404	0303	0303	0101	0202	0202	0404	0101	0404	0101	0303	0404	0404	0404	0404	0202	0202	0303	0101	0202	0404	0303	0202	0202	0303	0404	0202	0202	0303	0101	0202	0101	0303	0404	0303	0404	0101	0404	0303	0202	0101	0202	0404	0404	0303	0303	0303	0404	0202	0202	0101	0101	0303	0101	0404	0202	0404	0303	0101	0303	0303	0303	0303	0202	0303	0303	0303	0404	0404	0303	0303	0303	0202	0202	0404	0303	0303	0202	0303	0303	0303	0404	0202	0202	0404	0303	0303	0101	0303	0202	0101	0303	0202	0404	0101	0404	0303	0404	0404	0303	0101	0303	0101	0202	0101	0101	0202	0101	0101	0202	0101	0101	0303	0101	0303	0101	0202	0404	0202	0404	0303	0303	0303	0303	0101	0303	0202	0202	0202	0404	0404	0404	0202	0101	0101	0202	0404	0404	0404	0101	0101	0404	0101	0101	0202	0404	0303	0404	0101	0303	0101	0303	0303	0101	0303	0303	0303	0303	0202	0101	0202	0404	0303	0202	0303	0303	0202	0404	0101	0202	0404	0101	0202	0202	0303	0101	0303	0101	0101	0101	0202	0101	0101	0101	0101	0202	0101	0101	0202	0101	0404	0303	0404	0202	0101	0404	0404	0303	0101	0404	0303	0404	0404	0202	0202	0404	0404	0404	0404	0202	0101	0202	0202	0202	0101	0404	0303	0101	0404	0202	0404	0404	0303	0303	0202	0101	0303	0404	0202	0101	0303	0101	0101	0202	0101	0404	0202	0404	0202	0202	0303	0404	0101	0303	0404	0101	0303	0202	0303	0202	0404	0101	0101	0303	0404	0404	0404	0202	0101	0404	0404	0202	0202	0303	0303	0303	0404	0101	0101	0303	0303	0303	0303	0404	0303	0101	0303	0303	0202	0202	0202	0101	0303	0101	0202	0404	0303	0404	0202	0303	0202	0202	0303	0404	0202	0303	0303	0202	0404	0404	0404	0202	0303	0404	0202	0202	0404	0303	0404	0303	0202	0303	0101	0303	0202	0404	0303	0404	0303	0202	0303	0101	0303	0303	0404	0202	0303	0303	0303	0303	0303	0404	0202	0202	0202	0303	0303	0303	0404	0202	0303	0202	0303	0303	0202	0404	0303	0202	0303	0404	0404	0404	0404	0404	0404	0202	0202	0303	0404	0303	0404	0303	0303	0202	0303	0202	0404	0303	0202	0404	0202	0202	0202	0303	0101	0404	0404	0202	0303	0303	0303	0303	0303	0404	0202	0101	0202	0101	0303	0202	0303	0404	0303	0303	0202	0404	0303	0101	0303	0404	0101	0303	0202	0202	0303	0303	0303	0303	0202	0404	0202	0101	0404	0303	0404	0101	0404	0303	0303	0202	0404	0202	0101	0202	0101	0202	0404	0404	0202	0202	0404	0303	0101	0303	0101	0101	0303	0202	0202	0101	0101	0202	0202	0303	0303	0101	0202	0202	0303	0404	0101	0303	0303	0404	0303	0303	0101	0202	0404	0202	0202	0202	0404	0303	0303	0101	0101	0404	0404	0202	0404	0202	0202	0303	0202	0303	0202	0404	0202	0202	0101	0404	0202	0202	0202	0202	0303	0404	0101	0202	0303	0101	0404	0202	0202	0101	0202	0101	0404	0303	0101	0404	0202	0303	0303	0101	0101	0404	0404	0303	0202	0101	0303	0101	0101	0303	0101	0303	0202	0101	0303	0303	0303	0202	0303	0202	0202	0202	0404	0303	0404	0404	0303	0404	0303	0202	0101	0202	0303	0202	0202	0202	0202	0404	0101	0303	0303	0303	0404	0303	0303	0303	0303	0101	0303	0404	0404	0202	0202	0101	0202	0404	0404	0202	0101	0303	0303	0404	0101	0303	0404	0202	0202	0404	0202	0404	0202	0101	0101	0101	0303	0202	0303	0202	0404	0303	0202	0202	0303	0202	0404	0202	0101	0303	0303	0101	0202	0101	0202	0202	0202	0202	0303	0202	0303	0303	0404	0303	0202	0404	0404	0404	0202	0202	0202	0202	0303	0101	0202	0202	0303	0101	0303	0303	0303	0404	0101	0202	0303	0303	0404	0303	0101	0404	0404	0303	0202	0303	0303	0101	0202	0202	0404	0101	0404	0202	0404	0101	0404	0303	0303	0404	0303	0101	0404	0202	0202	0404	0202	0101	0101	0303	0404	0202	0202	0404	0202	0404	0101	0101	0101	0202	0202	0404	0404	0202	0303	0101	0303	0202	0303	0101	0202	0303	0202	0303	0303	0202	0202	0404	0202	0101	0404	0303	0202	0101	0404	0303	0202	0202	0404	0303	0303	0404	0202	0202	0202	0303	0404	0303	0303	0202	0303	0202	0303	0404	0303
parental_3200,	0303	0404	0404	0202	0202	0303	0303	0101	0404	0303	0101	0202	0303	0404	0202	0303	0202	0303	0202	0404	0101	0404	0202	0202	0404	0404	0303	0101	0303	0303	0404	0202	0303	0101	0404	0101	0404	0303	0404	0202	0101	0303	0202	0101	0404	0202	0303	0404	0101	0202	0101	0404	0404	0101	0101	0404	0202	0303	0404	0404	0202	0101	0202	0202	0101	0101	0303	0303	0404	0101	0202	0404	0404	0202	0101	0101	0303	0404	0202	0303	0202	0404	0202	0303	0404	0404	0303	0202	0101	0303	0101	0404	0202	0303	0101	0101	0303	0303	0101	0202	0202	0202	0303	0303	0101	0404	0404	0202	0202	0404	0303	0404	0202	0202	0101	0202	0202	0303	0404	0303	0404	0303	0404	0303	0202	0101	0101	0202	0202	0202	0404	0202	0404	0404	0202	0303	0303	0202	0303	0303	0404	0202	0303	0101	0101	0202	0404	0404	0303	0101	0202	0303	0404	0202	0303	0303	0101	0101	0303	0303	0404	0202	0404	0303	0202	0202	0202	0202	0101	0202	0404	0202	0101	0404	0303	0303	0101	0202	0303	0101	0404	0202	0202	0404	0303	0202	0404	0404	0202	0101	0202	0202	0404	0101	0303	0303	0202	0404	0202	0202	0202	0202	0404	0101	0404	0202	0404	0303	0303	0303	0303	0202	0303	0303	0202	0202	0404	0101	0202	0303	0101	0202	0404	0202	0202	0202	0202	0404	0101	0202	0303	0404	0303	0303	0202	0404	0303	0101	0404	0202	0101	0404	0101	0303	0303	0404	0404	0404	0303	0303	0404	0303	0202	0404	0303	0404	0303	0101	0202	0202	0303	0101	0101	0101	0101	0202	0101	0202	0303	0101	0404	0303	0303	0303	0101	0202	0202	0303	0404	0404	0303	0202	0202	0202	0101	0202	0404	0303	0303	0101	0303	0303	0303	0303	0404	0202	0303	0202	0202	0303	0303	0303	0303	0303	0303	0101	0404	0202	0202	0202	0202	0202	0202	0202	0404	0202	0101	0101	0404	0101	0303	0303	0404	0101	0202	0101	0303	0404	0101	0202	0303	0202	0303	0101	0202	0202	0404	0202	0202	0202	0404	0404	0404	0404	0202	0202	0202	0404	0404	0404	0404	0202	0101	0101	0303	0303	0202	0202	0404	0202	0101	0303	0101	0101	0404	0101	0404	0202	0202	0404	0101	0303	0404	0303	0303	0101	0202	0303	0303	0202	0202	0404	0101	0404	0404	0101	0101	0202	0101	0303	0202	0202	0101	0202	0404	0202	0202	0404	0303	0404	0202	0202	0303	0404	0202	0101	0202	0101	0202	0404	0202	0101	0404	0101	0202	0202	0101	0404	0101	0303	0303	0404	0202	0202	0404	0202	0101	0303	0404	0303	0303	0404	0303	0101	0101	0101	0202	0303	0303	0404	0404	0101	0303	0202	0303	0202	0404	0202	0404	0303	0101	0101	0101	0202	0303	0303	0303	0101	0404	0202	0303	0202	0101	0303	0202	0202	0303	0303	0202	0202	0404	0202	0101	0303	0202	0202	0303	0101	0101	0202	0202	0202	0404	0202	0404	0202	0101	0101	0303	0202	0101	0404	0202	0202	0404	0303	0101	0101	0404	0404	0404	0101	0202	0202	0303	0303	0303	0404	0303	0202	0303	0404	0303	0303	0202	0404	0101	0303	0404	0303	0404	0101	0101	0101	0202	0404	0404	0101	0202	0303	0202	0404	0303	0202	0303	0202	0404	0303	0303	0101	0202	0202	0303	0404	0202	0404	0404	0202	0404	0303	0101	0202	0404	0202	0303	0202	0202	0101	0303	0303	0404	0404	0101	0404	0202	0404	0303	0404	0303	0404	0404	0101	0101	0303	0404	0202	0303	0202	0101	0101	0101	0303	0101	0202	0101	0404	0202	0202	0202	0303	0101	0202	0202	0101	0303	0202	0303	0303	0202	0404	0303	0202	0303	0404	0303	0404	0202	0303	0202	0303	0101	0202	0202	0202	0101	0404	0404	0202	0101	0404	0101	0101	0404	0101	0303	0303	0101	0101	0101	0303	0101	0404	0303	0303	0303	0303	0202	0202	0202	0404	0303	0202	0303	0404	0101	0101	0404	0303	0404	0404	0404	0202	0202	0101	0303	0303	0303	0202	0303	0101	0404	0202	0404	0202	0404	0202	0404	0404	0101	0101	0202	0303	0404	0202	0202	0202	0202	0101	0101	0303	0303	0202	0303	0404	0404	0101	0202	0202	0404	0202	0303	0202	0404	0404	0303	0202	0303	0202	0202	0303	0404	0202	0303	0303	0303	0303	0202	0303	0303	0101	0303	0303	0101	0202	0101	0303	0101	0404	0202	0101	0404	0202	0303	0303	0101	0202	0303	0404	0303	0101	0101	0303	0404	0202	0202	0202	0303	0303	0303	0101	0101	0404	0404	0404	0303	0404	0202	0303	0303	0101	0303	0202	0202	0202	0101	0202	0101	0101	0303	0404	0101	0404	0404	0303	0202	0303	0303	0404	0404	0404	0404	0303	0303	0202	0303	0303	0202	0303	0404	0202	0303	0404	0404	0303	0303	0202	0303	0202	0101	0202	0202	0303	0303	0101	0101	0202	0303	0101	0404	0303	0202	0303	0404	0303	0303	0101	0303	0404	0101	0404	0404	0202	0404	0404	0303	0303	0303	0303	0404	0202	0202	0202	0303	0202	0202	0404	0404	0202	0202	0303	0202	0303	0404	0202	0202	0202	0101	0101	0303	0404	0202	0404	0202	0404	0202	0404	0101	0202	0202	0303	0101	0101	0202	0303	0404	0404	0202	0202	0101	0202	0404	0303	0202	0202	0404	0202	0202	0404	0303	0101	0202	0101	0404	0101	0202	0202	0202	0404	0101	0101	0101	0303	0202	0404	0101	0202	0303	0101	0404	0303	0101	0202	0202	0404	0303	0303	0404	0101	0202	0404	0202	0404	0303	0101	0101	0303	0303	0101	0202	0404	0303	0101	0202	0404	0101	0303	0101	0202	0404	0101	0303	0202	0202	0101	0101	0303	0303	0404	0202	0303	0303	0101	0303	0303	0101	0202	0202	0101	0202	0101	0404	0101	0202	0303	0202	0303	0404	0303	0101	0202	0303	0404	0404	0303	0303	0303	0101	0303	0404	0202	0101	0303	0303	0303	0303	0303	0404	0202	0404	0404	0303	0303	0404	0202	0202	0101	0101	0303	0202	0202	0303	0303	0202	0202	0303	0202	0202	0303	0404	0404	0404	0404	0202	0404	0101	0202	0101	0303	0404	0404	0303	0202	0101	0202	0202	0303	0303	0404	0404	0101	0202	0404	0404	0202	0101	0101	0202	0101	0404	0303	0404	0101	0202	0303	0303	0101	0404	0303	0101	0303	0202	0101	0101	0404	0101	0101	0202	0303	0202	0303	0202	0303	0303	0202	0404	0202	0303	0202	0303	0202	0303	0202	0202	0101	0303	0101	0404	0101	0101	0404	0202	0202	0303	0202	0303	0303	0101	0404	0202	0101	0101	0202	0404	0404	0101	0202	0202	0404	0303	0303	0404	0202	0303	0303	0303	0404	0202	0101	0303	0303	0404	0404	0404	0101	0202	0202	0303	0101	0202	0101	0101	0303	0101	0303	0303	0404	0202	0404	0202	0404	0101	0404	0303	0202	0202	0303	0101	0202	0101	0202	0303	0202	0101	0303	0303	0202	0202	0303	0404	0404	0303	0303	0101	0303	0202	0404	0202	0101	0101	0404	0303	0202	0303	0303	0404	0202	0202	0101	0101	0404	0303	0404	0101	0404	0303	0101	0202	0303	0404	0202	0404	0101	0101	0101	0404	0303	0202	0303	0202	0404	0202	0303	0202	0101	0202	0303	0202	0202	0303	0101	0202	0202	0101	0303	0404	0202	0303	0202	0202	0202	0303	0101	0303	0303	0202	0404	0303	0202	0404	0404	0101	0101	0202	0404	0202	0101	0202	0202	0202	0303	0202	0202	0202	0202	0303	0202	0101	0404	0404	0404	0303	0202	0303	0303	0404	0303	0202	0202	0404	0202	0404	0303	0101	0101	0303	0404	0101	0101	0404	0101	0404	0303	0404	0202	0101	0303	0202	0202	0303	0202	0202	0101	0101	0303	0202	0101	0101	0202	0303	0303	0303	0202	0303	0404	0404	0303	0101	0404	0202	0101	0202	0101	0202	0303	0101	0202	0404	0404	0303	0303	0303	0303	0202	0303	0202	0303	0202	0303	0404	0202	0303	0303	0101	0303	0404	0404	0404	0303	0101	0404	0202	0303	0303	0202	0404	0202	0202	0303	0101	0101	0202	0303	0404	0202	0303	0202	0101	0303	0202	0303	0303	0202	0404	0101	0303	0101	0404	0202	0101	0303	0202	0404	0202	0303	0202	0303	0303	0202	0303	0303	0101	0303	0101	0101	0101	0303	0303	0101	0101	0101	0202	0404	0303	0101	0303	0202	0202	0303	0101	0404	0303	0404	0404	0404	0303	0101	0101	0101	0404	0101	0202	0404	0404	0101	0404	0303	0404	0101	0101	0202	0303	0202	0101	0202	0202	0202	0303	0404	0101	0202	0404	0101	0404	0202	0404	0202	0101	0303	0303	0101	0202	0101	0101	0101	0303	0101	0303	0202	0303	0202	0404	0303	0404	0202	0404	0202	0101	0101	0101	0101	0303	0404	0303	0202	0202	0303	0101	0303	0101	0303	0202	0202	0202	0303	0303	0404	0303	0303	0202	0202	0202	0303	0202	0303	0202	0303	0303	0202	0202	0303	0101	0101	0202	0303	0202	0303	0303	0303	0202	0404	0202	0303	0404	0202	0303	0202	0101	0202	0303	0202	0303	0404	0404	0202	0101	0303	0303	0202	0202	0404	0202	0202	0202	0404	0303	0303	0303	0303	0202	0202	0404	0303	0404	0101	0202	0101	0202	0202	0404	0303	0404	0101	0202	0303	0101	0303	0101	0101	0303	0202	0202	0303	0303	0101	0101	0404	0101	0101	0202	0202	0404	0303	0202	0202	0404	0101	0202	0303	0202	0303	0303	0202	0202	0202	0101	0202	0101	0303	0202	0303	0404	0404	0303	0303	0303	0202	0202	0101	0202	0101	0303	0303	0101	0101	0404	0101	0101	0101	0101	0303	0303	0202	0404	0101	0101	0404	0202	0101	0202	0202	0303	0303	0303	0303	0202	0303	0303	0303	0404	0202	0202	0101	0202	0202	0202	0404	0404	0202	0202	0101	0202	0404	0404	0202	0303	0202	0303	0303	0303	0404	0202	0303	0101	0404	0101	0303	0202	0303	0303	0202	0404	0202	0202	0303	0202	0404	0101	0303	0404	0303	0101	0303	0202	0202	0101	0404	0303	0202	0303	0202	0202	0101	0303	0202	0404	0404	0202	0303	0404	0202	0202	0303	0303	0202	0202	0404	0202	0303	0303	0202	0404	0404	0202	0202	0303	0202	0101	0303	0202	0101	0202	0202	0202	0303	0303	0202	0303	0202	0303	0101	0101	0404	0101	0303	0303	0202	0101	0303	0404	0202	0303	0202	0404	0202	0303	0101	0202	0303	0202	0202	0303	0202	0404	0202	0303	0404	0101	0303	0202	0404	0101	0101	0303	0101	0101	0101	0101	0303	0303	0303	0303	0101	0303	0303	0303	0101	0404	0202	0101	0303	0101	0404	0404	0101	0101	0404	0202	0101	0101	0303	0202	0303	0404	0202	0303	0303	0303	0303	0101	0202	0404	0303	0404	0202	0202	0404	0303	0101	0101	0303	0404	0202	0303	0202	0303	0202	0202	0404	0404	0101	0404	0303	0202	0202	0404	0404	0101	0202	0202	0202	0404	0303	0101	0303	0101	0202	0303	0202	0101	0202	0202	0404	0101	0202	0101	0101	0303	0202	0101	0404	0202	0303	0404	0101	0202	0404	0404	0101	0202	0202	0404	0404	0202	0404	0101	0202	0303	0202	0404	0404	0101	0404	0303	0202	0404	0101	0202	0202	0202	0101	0303	0101	0202	0202	0202	0303	0202	0202	0303	0101	0404	0303	0404	0404	0202	0404	0202	0303	0404	0303	0202	0303	0404	0101	0202	0404	0101	0202	0202	0101	0303	0303	0404	0101	0404	0303	0303	0202	0202	0202	0303	0101	0303	0404	0303	0202	0303	0202	0303	0202	0202	0404	0101	0101	0303	0404	0101	0303	0101	0202	0404	0303	0404	0101	0303	0404	0303	0202	0202	0404	0303	0303	0303	0303	0303	0202	0101	0202	0202	0101	0101	0303	0404	0303	0202	0303	0404	0202	0202	0202	0202	0202	0202	0303	0101	0303	0404	0404	0101	0202	0202	0303	0404	0202	0202	0404	0202	0101	0303	0303	0404	0101	0202	0101	0404	0202	0202	0202	0101	0202	0101	0202	0303	0202	0202	0303	0404	0101	0404	0101	0404	0202	0303	0303	0101	0404	0404	0202	0202	0404	0202	0202	0202	0303	0303	0303	0303	0101	0303	0202	0202	0404	0202	0101	0101	0404	0404	0101	0404	0303	0202	0202	0202	0404	0101	0303	0404	0202	0202	0202	0404	0202	0202	0101	0101	0303	0303	0303	0303	0303	0404	0303	0404	0101	0101	0101	0404	0404	0202	0303	0404	0404	0404	0101	0202	0303	0404	0202	0404	0202	0202	0202	0202	0404	0404	0202	0202	0101	0101	0202	0303	0101	0202	0202	0202	0303	0404	0404	0404	0101	0101	0404	0202	0202	0101	0101	0303	0101	0101	0101	0202	0101	0404	0303	0101	0202	0202	0202	0101	0202	0202	0404	0404	0404	0101	0404	0202	0202	0404	0404	0202	0202	0404	0303	0404	0101	0202	0101	0101	0303	0404	0404	0404	0404	0404	0101	0202	0202	0202	0202	0303	0101	0404	0404	0202	0404	0202	0202	0303	0303	0404	0101	0202	0202	0303	0303	0202	0101	0404	0303	0303	0303	0202	0303	0202	0101	0303	0202	0303	0303	0303	0404	0303	0303	0404	0404	0303	0202	0404	0303	0404	0101	0303	0303	0303	0303	0404	0404	0404	0101	0202	0404	0202	0303	0404	0303	0303	0202	0202	0101	0303	0202	0101	0101	0101	0404	0404	0303	0101	0202	0101	0101	0303	0101	0101	0303	0101	0202	0202	0202	0404	0101	0303	0101	0101	0101	0404	0303	0202	0303	0202	0202	0303	0101	0404	0303	0202	0101	0202	0303	0202	0202	0202	0404	0101	0202	0101	0404	0303	0202	0303	0303	0101	0303	0202	0404	0101	0202	0404	0404	0202	0202	0404	0404	0202	0101	0202	0101	0101	0101	0303	0303	0303	0101	0404	0202	0101	0202	0202	0404	0101	0101	0101	0303	0303	0101	0404	0303	0303	0404	0303	0303	0202	0404	0101	0202	0202	0404	0404	0202	0202	0202	0303	0101	0404	0303	0101	0303	0202	0202	0404	0303	0404	0303	0404	0303	0303	0202	0202	0202	0202	0101	0404	0202	0303	0101	0404	0202	0303	0303	0303	0101	0303	0303	0202	0101	0303	0404	0404	0303	0404	0303	0101	0101	0303	0202	0202	0303	0404	0303	0101	0202	0101	0404	0404	0404	0101	0303	0303	0202	0303	0202	0303	0303	0101	0303	0303	0101	0303	0202	0202	0202	0303	0101	0101	0303	0404	0303	0202	0202	0202	0202	0303	0303	0101	0303	0202	0101	0202	0202	0202	0202	0404	0101	0404	0404	0202	0303	0303	0303	0404	0303	0303	0202	0404	0303	0303	0303	0404	0101	0303	0404	0101	0303	0303	0202	0101	0101	0202	0202	0404	0202	0101	0202	0101	0101	0303	0303	0101	0404	0303	0101	0202	0303	0303	0303	0101	0303	0202	0202	0101	0202	0202	0404	0303	0202	0404	0202	0404	0202	0303	0404	0101	0202	0101	0202	0303	0202	0303	0101	0404	0101	0202	0303	0101	0202	0101	0404	0101	0202	0303	0303	0303	0202	0303	0202	0202	0202	0202	0303	0101	0202	0202	0101	0101	0202	0101	0101	0202	0101	0101	0101	0303	0303	0303	0404	0202	0202	0303	0101	0404	0202	0303	0202	0202	0303	0101	0202	0202	0101	0202	0101	0202	0202	0202	0202	0303	0404	0101	0202	0101	0101	0303	0303	0303	0101	0101	0303	0202	0101	0303	0404	0202	0404	0202	0202	0404	0303	0202	0202	0101	0202	0101	0404	0404	0202	0202	0303	0101	0404	0202	0303	0202	0101	0303	0303	0404	0303	0404	0303	0303	0404	0202	0101	0202	0101	0404	0202	0404	0404	0202	0202	0202	0101	0202	0101	0404	0101	0202	0202	0101	0202	0101	0404	0303	0404	0303	0303	0404	0404	0202	0404	0202	0404	0404	0101	0303	0202	0101	0101	0101	0303	0404	0101	0404	0101	0303	0303	0303	0303	0404	0101	0404	0303	0303	0202	0303	0101	0101	0303	0404	0101	0101	0404	0202	0202	0303	0101	0202	0202	0303	0303	0101	0202	0404	0404	0202	0404	0303	0101	0101	0303	0101	0202	0303	0202	0202	0101	0101	0404	0202	0202	0202	0202	0101	0404	0404	0303	0303	0303	0101	0404	0303	0303	0101	0404	0404	0202	0101	0202	0404	0404	0101	0202	0404	0101	0202	0101	0202	0202	0202	0202	0202	0404	0303	0101	0202	0202	0202	0303	0404	0303	0404	0404	0101	0101	0303	0101	0404	0404	0303	0101	0404	0101	0303	0202	0404	0202	0303	0202	0101	0303	0404	0202	0101	0101	0404	0202	0404	0202	0404	0202	0101	0202	0404	0303	0303	0303	0202	0101	0303	0101	0101	0404	0404	0202	0101	0404	0202	0202	0404	0202	0101	0101	0303	0202	0202	0101	0404	0404	0303	0202	0404	0202	0202	0303	0404	0101	0303	0202	0303	0202	0404	0202	0101	0404	0303	0202	0101	0202	0404	0202	0303	0404	0303	0202	0303	0404	0303	0404	0202	0303	0303	0101	0303	0404	0303	0303	0303	0101	0202	0404	0202	0404	0101	0101	0303	0303	0303	0303	0303	0101	0404	0303	0303	0303	0303	0404	0202	0101	0404	0101	0404	0303	0303	0404	0404	0202	0101	0303	0202	0404	0303	0101	0101	0202	0101	0101	0202	0101	0303	0303	0101	0202	0101	0303	0404	0202	0404	0202	0202	0101	0303	0303	0101	0101	0404	0303	0101	0404	0404	0101	0202	0202	0303	0101	0404	0101	0303	0404	0202	0303	0303	0101	0202	0404	0202	0101	0404	0202	0404	0404	0404	0202	0303	0404	0202	0202	0303	0404	0404	0202	0101	0303	0303	0101	0303	0101	0101	0303	0202	0101	0202	0101	0303	0101	0202	0101	0202	0101	0303	0303	0303	0101	0404	0303	0404	0202	0101	0303	0303	0202	0303	0303	0404	0303	0101	0101	0303	0404	0303	0101	0404	0303	0101	0202	0202	0303	0202	0101	0303	0303	0303	0303	0101	0101	0101	0404	0303	0404	0101	0202	0404	0202	0404	0404	0202	0101	0101	0202	0404	0101	0101	0303	0101	0303	0404	0202	0202	0404	0404	0303	0101	0202	0202	0202	0404	0101	0101	0202	0202	0202	0404	0202	0202	0202	0303	0404	0101	0404	0404	0404	0202	0101	0202	0404	0404	0303	0303	0101	0303	0303	0404	0101	0101	0101	0101	0404	0303	0202	0404	0202	0101	0101	0202	0303	0404	0404	0202	0202	0303	0202	0404	0101	0101	0303	0404	0101	0202	0101	0202	0303	0101	0303	0202	0202	0303	0303	0101	0101	0202	0202	0202	0303	0303	0303	0101	0101	0202	0303	0202	0404	0101	0202	0101	0404	0404	0202	0404	0202	0404	0303	0202	0303	0202	0202	0202	0303	0202	0101	0303	0101	0101	0101	0202	0202	0404	0303	0303	0404	0101	0101	0404	0404	0404	0202	0303	0303	0101	0101	0404	0101	0404	0202	0101	0202	0202	0202	0303	0202	0202	0202	0101	0202	0101	0303	0303	0202	0101	0101	0202	0101	0101	0303	0404	0101	0101	0404	0404	0404	0404	0303	0303	0303	0202	0404	0404	0202	0101	0202	0202	0303	0101	0202	0101	0202	0202	0404	0101	0202	0303	0404	0404	0303	0404	0202	0404	0303	0202	0404	0303	0101	0303	0101	0101	0202	0202	0303	0303	0404	0404	0303	0404	0101	0303	0404	0303	0101	0404	0303	0202	0101	0404	0404	0101	0303	0101	0202	0404	0202	0202	0303	0202	0303	0101	0202	0101	0404	0404	0303	0303	0404	0404	0202	0202	0202	0202	0202	0404	0404	0101	0303	0202	0202	0404	0404	0303	0202	0202	0404	0101	0101	0303	0303	0404	0303	0202	0404	0202	0202	0404	0202	0404	0202	0202	0404	0202	0202	0101	0404	0202	0101	0303	0404	0202	0202	0101	0202	0404	0101	0101	0101	0202	0303	0202	0404	0202	0404	0303	0404	0404	0101	0101	0101	0404	0101	0404	0303	0202	0202	0202	0303	0202	0404	0202	0404	0202	0303	0303	0404	0303	0303	0101	0303	0202	0303	0202	0101	0303	0101	0303	0101	0101	0303	0303	0101	0303	0101	0202	0101	0404	0303	0202	0202	0303	0101	0404	0202	0404	0404	0101	0404	0404	0404	0303	0404	0303	0303	0101	0101	0101	0101	0404	0404	0303	0202	0404	0101	0303	0303	0202	0303	0303	0404	0404	0202	0303	0404	0202	0303	0101	0101	0202	0101	0303	0303	0101	0101	0404	0303	0303	0101	0303	0303	0101	0404	0202	0303	0303	0101	0202	0202	0202	0303	0404	0202	0202	0404	0404	0202	0202	0404	0202	0303	0202	0101	0202	0303	0404	0202	0404	0404	0404	0101	0404	0101	0202	0404	0202	0303	0202	0404	0303	0202	0404	0202	0202	0101	0404	0303	0202	0202	0202	0202	0101	0101	0303	0202	0202	0101	0101	0202	0404	0202	0202	0404	0404	0202	0101	0404	0303	0202	0303	0101	0303	0202	0202	0404	0404	0404	0303	0303	0404	0101	0404	0101	0404	0101	0404	0101	0303	0404	0101	0303	0202	0303	0101	0303	0303	0303	0303	0202	0303	0202	0202	0101	0303	0303	0202	0101	0404	0202	0404	0101	0101	0202	0404	0303	0101	0202	0202	0303	0101	0303	0303	0303	0404	0202	0404	0202	0101	0303	0101	0202	0303	0202	0101	0101	0101	0202	0101	0404	0404	0404	0101	0202	0101	0101	0404	0404	0202	0303	0303	0101	0101	0404	0303	0404	0101	0303	0202	0202	0404	0101	0202	0101	0101	0202	0202	0101	0303	0303	0404	0202	0101	0202	0303	0202	0303	0303	0303	0303	0303	0404	0303	0202	0404	0202	0202	0404	0202	0404	0404	0202	0303	0202	0101	0303	0202	0101	0404	0202	0202	0202	0101	0202	0303	0101	0202	0202	0101	0202	0202	0404	0202	0202	0202	0101	0202	0202	0202	0404	0101	0101	0303	0202	0101	0202	0202	0202	0202	0202	0202	0404	0303	0202	0303	0202	0101	0202	0202	0303	0404	0202	0404	0404	0202	0303	0404	0404	0101	0101	0202	0404	0202	0404	0404	0303	0404	0303	0404	0202	0202	0303	0101	0101	0303	0404	0303	0101	0202	0101	0202	0202	0202	0202	0202	0202	0202	0202	0202	0404	0303	0101	0404	0202	0404	0404	0404	0303	0303	0101	0202	0101	0202	0202	0303	0404	0202	0404	0303	0202	0404	0202	0202	0202	0404	0303	0101	0101	0404	0202	0303	0303	0101	0202	0101	0202	0404	0404	0303	0202	0202	0202	0303	0303	0202	0404	0404	0101	0404	0202	0101	0101	0202	0101	0404	0202	0101	0303	0404	0303	0202	0404	0404	0303	0303	0404	0202	0303	0202	0101	0404	0404	0404	0303	0303	0404	0404	0101	0404	0404	0404	0404	0303	0202	0101	0202	0303	0303	0202	0303	0303	0101	0202	0404	0202	0404	0101	0202	0404	0101	0303	0101	0202	0303	0202	0101	0202	0303	0101	0404	0303	0101	0202	0303	0303	0101	0101	0101	0202	0101	0202	0303	0404	0404	0202	0202	0303	0101	0202	0202	0202	0404	0303	0404	0404	0101	0303	0202	0303	0303	0202	0101	0404	0303	0202	0202	0101	0202	0404	0202	0303	0101	0202	0303	0303	0202	0101	0404	0303	0303	0404	0202	0202	0303	0202	0303	0303	0404	0303	0202	0202	0202	0404	0202	0202	0202	0202	0202	0202	0404	0303	0202	0202	0404	0101	0303	0101	0404	0404	0202	0404	0303	0404	0303	0303	0303	0202	0303	0101	0202	0303	0202	0101	0202	0202	0202	0202	0101	0202	0202	0101	0303	0404	0404	0404	0404	0303	0404	0303	0404	0404	0202	0202	0303	0303	0303	0101	0303	0101	0303	0404	0202	0101	0101	0101	0202	0101	0101	0404	0303	0404	0202	0404	0303	0404	0404	0202	0202	0202	0303	0303	0101	0303	0101	0101	0404	0404	0404	0404	0202	0101	0404	0101	0202	0101	0404	0202	0404	0202	0101	0202	0404	0101	0303	0404	0303	0404	0404	0404	0101	0404	0101	0303	0101	0404	0202	0101	0303	0303	0101	0202	0404	0303	0303	0101	0303	0101	0101	0202	0303	0303	0404	0303	0404	0202	0202	0303	0101	0404	0101	0404	0101	0202	0404	0404	0202	0202	0202	0101	0101	0303	0202	0202	0303	0101	0202	0303	0202	0101	0202	0303	0303	0101	0101	0404	0303	0303	0202	0101	0303	0101	0303	0303	0404	0202	0404	0202	0404	0101	0101	0404	0303	0101	0303	0202	0303	0202	0202	0202	0303	0303	0303	0404	0101	0404	0404	0202	0303	0202	0404	0202	0404	0101	0202	0303	0303	0303	0303	0404	0303	0303	0202	0202	0101	0404	0202	0101	0404	0303	0303	0303	0101	0101	0101	0202	0202	0101	0303	0303	0202	0404	0101	0202	0202	0404	0202	0404	0303	0101	0202	0202	0303	0303	0202	0101	0202	0303	0202	0303	0202	0303	0202	0101	0303	0101	0303	0202	0101	0202	0202	0202	0303	0303	0303	0303	0404	0303	0101	0303	0202	0101	0202	0202	0202	0404	0202	0303	0303	0303	0101	0404	0303	0303	0404	0303	0101	0404	0303	0202	0404	0404	0303	0202	0202	0303	0202	0101	0303	0202	0101	0202	0101	0303	0404	0101	0101	0303	0202	0303	0202	0101	0303	0303	0202	0101	0404	0202	0101	0404	0404	0404	0202	0303	0202	0404	0303	0202	0404	0404	0303	0202	0202	0202	0404	0202	0303	0303	0202	0202	0202	0404	0303	0303	0202	0404	0303	0303	0101	0303	0303	0404	0303	0202	0404	0101	0404	0101	0303	0202	0202	0101	0101	0202	0101	0101	0404	0101	0303	0101	0303	0202	0202	0303	0202	0101	0101	0303	0202	0404	0101	0303	0404	0101	0202	0101	0202	0404	0101	0404	0303	0303	0101	0303	0101	0404	0202	0404	0404	0404	0303	0202	0202	0404	0101	0202	0404	0202	0202	0101	0202	0202	0303	0202	0101	0303	0404	0303	0202	0202	0202	0202	0202	0303	0101	0101	0303	0303	0303	0101	0303	0101	0303	0404	0404	0303	0404	0404	0303	0202	0202	0404	0404	0101	0202	0101	0404	0303	0101	0303	0101	0101	0303	0202	0202	0404	0101	0303	0202	0101	0202	0303	0303	0303	0101	0101	0101	0101	0303	0404	0303	0202	0303	0101	0101	0202	0202	0303	0202	0303	0303	0404	0101	0404	0404	0404	0303	0303	0101	0303	0404	0404	0101	0404	0404	0101	0303	0101	0303	0202	0101	0303	0404	0202	0303	0101	0101	0404	0404	0101	0101	0101	0101	0404	0404	0101	0101	0303	0303	0202	0303	0303	0202	0404	0202	0202	0101	0404	0101	0202	0404	0303	0303	0101	0404	0303	0101	0303	0202	0101	0404	0303	0303	0404	0101	0404	0404	0101	0101	0303	0202	0202	0101	0404	0303	0303	0101	0202	0101	0303	0303	0101	0303	0303	0202	0202	0101	0101	0303	0303	0303	0202	0202	0202	0101	0202	0202	0202	0303	0404	0404	0303	0303	0303	0404	0303	0101	0404	0101	0404	0202	0202	0202	0303	0404	0101	0404	0303	0404	0303	0202	0101	0404	0303	0404	0202	0303	0303	0101	0303	0404	0404	0202	0303	0404	0202	0404	0404	0202	0303	0404	0101	0202	0101	0303	0101	0303	0303	0101	0101	0404	0303	0202	0202	0202	0404	0404	0404	0101	0101	0303	0303	0303	0101	0303	0101	0202	0202	0303	0404	0404	0101	0303	0303	0101	0101	0101	0303	0404	0404	0303	0202	0404	0101	0202	0303	0404	0202	0202	0404	0303	0303	0202	0303	0202	0404	0202	0404	0303	0202	0303	0202	0101	0202	0101	0404	0101	0404	0202	0101	0404	0202	0101	0303	0202	0101	0202	0404	0404	0303	0303	0303	0404	0404	0303	0404	0303	0101	0404	0404	0202	0202	0303	0404	0202	0303	0303	0101	0202	0202	0404	0202	0202	0404	0404	0101	0101	0202	0202	0404	0404	0303	0202	0101	0202	0202	0202	0404	0404	0404	0404	0303	0404	0303	0101	0404	0303	0202	0404	0202	0303	0303	0303	0303	0404	0404	0202	0404	0404	0404	0101	0202	0202	0202	0404	0202	0202	0404	0303	0101	0303	0101	0202	0101	0404	0303	0303	0202	0404	0303	0202	0303	0303	0101	0101	0303	0202	0303	0202	0303	0303	0303	0202	0101	0303	0404	0303	0303	0404	0404	0101	0303	0202	0303	0404	0303	0101	0101	0404	0303	0202	0101	0202	0202	0303	0404	0303	0202	0404	0101	0202	0303	0303	0404	0303	0101	0202	0101	0101	0404	0202	0404	0303	0303	0202	0101	0101	0404	0101	0101	0303	0404	0101	0404	0404	0101	0303	0404	0202	0404	0202	0303	0303	0101	0202	0202	0202	0202	0101	0202	0404	0303	0101	0404	0202	0101	0101	0202	0404	0303	0404	0202	0101	0303	0303	0202	0202	0303	0202	0101	0202	0101	0202	0202	0202	0202	0303	0101	0303	0303	0101	0404	0101	0404	0303	0202	0202	0303	0101	0303	0303	0202	0202	0202	0101	0101	0202	0101	0101	0404	0202	0404	0101	0101	0404	0202	0404	0101	0101	0202	0202	0303	0101	0303	0303	0101	0404	0303	0202	0404	0404	0303	0202	0202	0202	0202	0202	0202	0404	0404	0101	0404	0404	0101	0303	0101	0101	0202	0202	0404	0202	0101	0404	0303	0101	0101	0101	0101	0202	0202	0404	0404	0202	0303	0303	0404	0303	0101	0303	0202	0202	0101	0202	0202	0404	0202	0202	0404	0404	0202	0101	0202	0202	0404	0202	0303	0101	0303	0101	0303	0303	0202	0404	0404	0101	0404	0303	0202	0101	0303	0404	0404	0202	0202	0101	0303	0202	0202	0202	0303	0303	0101	0303	0202	0404	0202	0404	0303	0404	0202	0404	0202	0202	0404	0303	0404	0202	0101	0303	0202	0303	0202	0404	0303	0303	0303	0202	0101	0404	0202	0303	0404	0303	0101	0303	0202	0303	0303	0303	0303	0303	0404	0101	0101	0404	0101	0101	0202	0202	0404	0202	0202	0202	0404	0202	0404	0404	0303	0303	0303	0303	0101	0404	0202	0303	0101	0404	0202	0303	0404	0404	0303	0404	0303	0303	0303	0202	0202	0303	0202	0303	0101	0303	0101	0303	0303	0202	0303	0404	0303	0303	0404	0202	0101	0202	0303	0101	0101	0202	0101	0101	0202	0303	0202	0202	0202	0101	0202	0101	0303	0202	0303	0303	0404	0404	0202	0303	0404	0101	0303	0202	0303	0101	0303	0404	0303	0404	0101	0404	0101	0101	0202	0303	0202	0303	0404	0404	0202	0404	0101	0202	0101	0303	0202	0202	0202	0404	0404	0303	0101	0101	0303	0202	0101	0101	0202	0303	0101	0202	0404	0303	0404	0404	0101	0404	0303	0202	0202	0101	0202	0303	0101	0202	0303	0303	0404	0101	0404	0202	0303	0404	0303	0202	0202	0202	0101	0404	0202	0101	0404	0202	0202	0404	0404	0101	0404	0404	0101	0303	0404	0101	0303	0101	0303	0202	0303	0202	0303	0202	0404	0404	0202	0202	0303	0404	0303	0101	0202	0101	0303	0404	0101	0202	0404	0404	0101	0101	0404	0202	0101	0202	0101	0404	0303	0101	0404	0303	0404	0202	0101	0101	0404	0303	0404	0404	0404	0202	0404	0101	0101	0202	0303	0404	0404	0101	0101	0303	0404	0303	0404	0404	0202	0202	0303	0202	0303	0404	0202	0202	0202	0101	0404	0404	0202	0303	0303	0303	0303	0303	0303	0303	0303	0404	0404	0101	0101	0202	0404	0202	0303	0303	0303	0202	0404	0303	0202	0404	0101	0101	0202	0303	0101	0404	0101	0404	0404	0202	0101	0303	0202	0404	0202	0303	0303	0101	0303	0202	0101	0202	0404	0202	0303	0202	0202	0404	0202	0404	0202	0404	0101	0404	0404	0303	0303	0101	0404	0404	0404	0101	0202	0202	0404	0101	0202	0303	0101	0404	0404	0202	0202	0303	0101	0101	0404	0101	0303	0303	0202	0202	0202	0404	0303	0101	0202	0101	0404	0202	0404	0101	0404	0202	0404	0404	0202	0303	0101	0202	0404	0303	0404	0303	0303	0202	0101	0303	0303	0202	0303	0404	0101	0404	0202	0202	0101	0101	0303	0202	0303	0101	0101	0404	0303	0303	0202	0404	0101	0404	0303	0202	0303	0303	0202	0101	0404	0404	0404	0101	0202	0404	0101	0202	0101	0202	0101	0101	0101	0303	0404	0202	0404	0101	0202	0303	0101	0303	0101	0101	0101	0303	0303	0202	0404	0101	0303	0202	0303	0303	0404	0404	0303	0202	0303	0202	0404	0303	0404	0404	0202	0303	0404	0404	0202	0404	0202	0303	0202	0404	0404	0101	0303	0101	0303	0202	0303	0101	0101	0101	0303	0101	0303	0101	0303	0404	0303	0101	0101	0202	0101	0101	0202	0404	0101	0303	0404	0404	0404	0101	0303	0303	0101	0404	0404	0202	0202	0404	0404	0404	0202	0404	0202	0202	0303	0202	0404	0101	0101	0101	0202	0404	0101	0101	0404	0101	0303	0404	0303	0404	0101	0101	0202	0303	0202	0202	0303	0101	0202	0303	0303	0303	0202	0202	0303	0303	0202	0202	0303	0202	0303	0202	0101	0303	0101	0202	0202	0303	0101	0202	0202	0202	0303	0404	0303	0202	0101	0404	0303	0404	0101	0303	0101	0202	0101	0303	0202	0303	0303	0101	0101	0101	0404	0101	0202	0404	0404	0303	0202	0202	0202	0101	0202	0202	0404	0404	0202	0303	0303	0404	0101	0404	0303	0202	0202	0303	0303	0404	0202	0101	0101	0303	0101	0202	0202	0202	0303	0202	0404	0303	0101	0202	0404	0101	0303	0202	0202	0202	0303	0303	0101	0101	0303	0101	0101	0202	0404	0101	0303	0303	0101	0404	0303	0404	0404	0404	0404	0404	0101	0101	0303	0303	0101	0404	0303	0101	0303	0404	0202	0202	0303	0404	0303	0101	0202	0303	0101	0404	0101	0404	0404	0101	0404	0202	0404	0101	0404	0101	0303	0404	0101	0404	0404	0404	0303	0101	0303	0404	0202	0202	0101	0404	0101	0404	0101	0202	0202	0303	0202	0101	0303	0202	0202	0101	0404	0303	0101	0101	0404	0303	0202	0404	0303	0202	0202	0303	0202	0101	0303	0101	0101	0202	0202	0202	0303	0404	0303	0303	0303	0101	0404	0303	0303	0404	0404	0202	0202	0404	0202	0404	0202	0202	0202	0202	0404	0404	0303	0101	0404	0404	0202	0303	0303	0404	0101	0101	0303	0101	0303	0404	0202	0404	0303	0303	0404	0303	0101	0303	0404	0101	0202	0101	0303	0404	0404	0404	0202	0101	0404	0404	0303	0202	0101	0303	0101	0404	0404	0303	0101	0404	0303	0303	0303	0303	0101	0404	0202	0202	0202	0202	0202	0404	0303	0202	0101	0303	0202	0303	0202	0202	0101	0404	0303	0404	0202	0101	0202	0303	0202	0404	0202	0202	0404	0202	0303	0303	0101	0303	0202	0202	0404	0303	0404	0303	0303	0303	0303	0303	0303	0101	0202	0202	0202	0202	0101	0101	0202	0404	0404	0303	0202	0404	0101	0303	0404	0202	0202	0101	0404	0303	0202	0404	0101	0303	0202	0202	0202	0101	0303	0202	0202	0303	0303	0202	0101	0303	0303	0202	0303	0202	0202	0101	0101	0404	0101	0404	0202	0404	0404	0404	0202	0202	0404	0404	0404	0202	0202	0202	0202	0101	0101	0303	0202	0404	0303	0404	0303	0303	0202	0303	0101	0101	0303	0404	0303	0202	0202	0202	0202	0202	0303	0202	0404	0404	0202	0101	0101	0303	0101	0202	0303	0303	0404	0202	0303	0303	0101	0404	0202	0202	0303	0101	0202	0303	0202	0404	0101	0303	0101	0404	0101	0303	0303	0101	0202	0303	0202	0404	0404	0404	0303	0303	0404	0404	0202	0202	0101	0202	0303	0202	0303	0404	0303	0404	0404	0101	0404	0202	0202	0404	0202	0202	0202	0101	0303	0101	0404	0404	0202	0404	0101	0404	0303	0303	0303	0404	0101	0202	0303	0404	0101	0101	0202	0202	0303	0202	0202	0101	0101	0303	0202	0101	0101	0101	0404	0101	0202	0101	0303	0202	0202	0101	0404	0404	0101	0404	0404	0101	0202	0404	0101	0101	0202	0202	0202	0202	0303	0202	0404	0202	0303	0303	0101	0404	0202	0303	0404	0404	0202	0202	0303	0202	0404	0202	0101	0404	0101	0202	0404	0202	0202	0202	0303	0303	0202	0202	0101	0202	0303	0303	0404	0303	0101	0404	0303	0303	0404	0101	0303	0101	0303	0202	0101	0202	0202	0303	0202	0101	0101	0202	0202	0202	0202	0101	0202	0404	0202	0303	0303	0101	0101	0202	0202	0202	0101	0404	0202	0202	0404	0101	0404	0202	0202	0202	0202	0202	0404	0303	0404	0303	0202	0303	0202	0202	0303	0101	0101	0303	0404	0202	0303	0202	0404	0202	0101	0202	0303	0202	0101	0303	0404	0303	0303	0101	0303	0404	0101	0101	0202	0202	0303	0404	0303	0202	0101	0202	0101	0303	0101	0202	0202	0404	0303	0404	0404	0101	0404	0202	0404	0202	0101	0303	0101	0303	0404	0404	0303	0303	0404	0202	0404	0303	0202	0202	0202	0101	0202	0202	0404	0404	0404	0101	0202	0202	0404	0303	0202	0202	0202	0404	0101	0101	0303	0101	0101	0202	0101	0303	0404	0303	0404	0101	0303	0303	0303	0101	0101	0101	0101	0101	0404	0303	0202	0202	0303	0303	0202	0202	0404	0303	0101	0404	0404	0404	0202	0101	0202	0303	0404	0404	0101	0101	0202	0101	0404	0303	0101	0202	0202	0202	0202	0303	0101	0202	0303	0303	0404	0202	0404	0202	0303	0202	0303	0303	0202	0303	0404	0303	0404	0303	0303	0202	0101	0404	0202	0303	0404	0303	0202	0101	0202	0101	0404	0303	0101	0101	0101	0404	0303	0303	0303	0101	0303	0202	0101	0202	0303	0202	0303	0404	0202	0202	0404	0404	0303	0404	0202	0303	0202	0404	0101	0404	0202	0101	0101	0404	0202	0303	0202	0404	0101	0404	0101	0303	0404	0303	0303	0303	0202	0303	0202	0101	0101	0101	0303	0404	0303	0101	0404	0101	0202	0101	0404	0202	0404	0404	0303	0404	0404	0202	0101	0202	0404	0202	0202	0404	0202	0101	0202	0303	0101	0101	0303	0303	0202	0303	0202	0303	0303	0404	0404	0202	0404	0404	0404	0101	0404	0101	0404	0303	0101	0404	0404	0404	0202	0202	0303	0303	0404	0303	0404	0202	0101	0202	0202	0202	0101	0404	0404	0404	0303	0404	0101	0303	0202	0303	0202	0101	0404	0101	0202	0101	0202	0202	0202	0101	0101	0202	0404	0303	0404	0404	0202	0404	0202	0101	0303	0303	0202	0404	0303	0202	0101	0101	0202	0101	0101	0202	0303	0101	0202	0101	0202	0202	0404	0101	0303	0404	0303	0101	0202	0101	0303	0303	0303	0303	0303	0202	0303	0101	0303	0303	0202	0303	0404	0202	0101	0202	0404	0101	0404	0202	0303	0303	0303	0202	0101	0202	0303	0303	0404	0101	0202	0404	0404	0101	0404	0202	0303	0101	0101	0202	0303	0404	0303	0404	0202	0202	0303	0303	0303	0303	0101	0303	0404	0101	0404	0202	0303	0101	0202	0202	0202	0404	0202	0303	0303	0404	0303	0202	0202	0303	0202	0303	0303	0202	0404	0101	0101	0303	0202	0101	0101	0202	0404	0202	0202	0404	0202	0101	0404	0202	0404	0404	0202	0404	0202	0404	0404	0101	0404	0303	0202	0202	0404	0404	0303	0303	0303	0101	0404	0404	0101	0101	0303	0202	0303	0404	0303	0303	0404	0404	0101	0303	0101	0303	0202	0202	0404	0101	0303	0101	0202	0101	0404	0101	0101	0101	0202	0303	0404	0202	0202	0404	0404	0202	0202	0202	0303	0202	0101	0303	0303	0101	0101	0404	0303	0404	0404	0303	0101	0101	0202	0303	0101	0101	0101	0202	0303	0303	0202	0404	0303	0101	0303	0303	0303	0202	0202	0202	0101	0303	0303	0202	0202	0101	0303	0303	0202	0404	0303	0101	0202	0303	0101	0303	0202	0303	0303	0404	0404	0303	0202	0404	0202	0101	0404	0101	0404	0303	0101	0101	0101	0404	0404	0101	0202	0101	0404	0101	0404	0404	0202	0101	0303	0101	0101	0303	0303	0404	0101	0303	0202	0101	0101	0202	0202	0303	0202	0202	0303	0404	0404	0404	0202	0404	0303	0404	0202	0404	0101	0101	0101	0303	0303	0404	0101	0101	0101	0202	0404	0404	0404	0303	0303	0404	0101	0303	0202	0202	0404	0404	0303	0404	0101	0101	0303	0101	0101	0303	0101	0101	0202	0202	0202	0303	0404	0202	0101	0303	0202	0101	0404	0404	0101	0303	0303	0101	0101	0202	0101	0202	0202	0404	0202	0303	0303	0202	0404	0303	0404	0303	0404	0202	0101	0303	0303	0101	0202	0101	0101	0404	0101	0303	0202	0101	0303	0404	0101	0404	0303	0303	0202	0303	0404	0202	0404	0404	0202	0202	0303	0303	0101	0404	0303	0101	0303	0303	0303	0202	0202	0404	0202	0404	0303	0303	0404	0202	0404	0404	0404	0404	0303	0101	0303	0303	0202	0303	0202	0303	0303	0202	0101	0101	0303	0101	0303	0101	0202	0202	0404	0101	0202	0404	0404	0303	0202	0404	0101	0303	0404	0202	0303	0202	0303	0202	0404	0404	0303	0101	0404	0303	0303	0101	0202	0404	0202	0303	0202	0303	0101	0303	0303	0404	0101	0202	0303	0202	0202	0101	0202	0202	0404	0202	0404	0202	0202	0101	0404	0404	0202	0202	0404	0303	0202	0101	0101	0404	0404	0101	0202	0303	0404	0101	0303	0303	0404	0202	0303	0404	0202	0202	0404	0202	0101	0303	0101	0202	0303	0303	0101	0202	0404	0303	0101	0404	0101	0303	0404	0404	0404	0101	0202	0202	0404	0202	0101	0202	0101	0303	0202	0404	0303	0404	0303	0303	0202	0101	0303	0404	0101	0404	0404	0303	0303	0202	0404	0404	0303	0202	0303	0101	0303	0404	0303	0404	0404	0101	0202	0404	0101	0303	0101	0404	0303	0202	0101	0202	0303	0303	0101	0101	0303	0303	0202	0303	0101	0202	0101	0303	0404	0404	0101	0404	0303	0303	0303	0101	0101	0404	0303	0303	0404	0404	0202	0202	0101	0404	0202	0202	0202	0404	0101	0303	0101	0303	0404	0202	0101	0404	0101	0303	0404	0202	0404	0303	0303	0404	0202	0202	0303	0202	0303	0303	0101	0202	0303	0101	0303	0101	0404	0303	0303	0303	0303	0303	0404	0404	0303	0202	0303	0404	0101	0404	0303	0101	0404	0202	0404	0101	0202	0404	0404	0101	0404	0202	0303	0404	0202	0303	0101	0303	0101	0202	0303	0101	0101	0404	0303	0101	0303	0202	0303	0404	0101	0404	0101	0202	0202	0202	0404	0101	0404	0303	0303	0404	0202	0101	0101	0202	0303	0101	0101	0404	0303	0202	0101	0202	0303	0303	0202	0101	0303	0101	0404	0202	0202	0202	0404	0303	0404	0303	0202	0202	0202	0202	0101	0404	0303	0404	0101	0101	0202	0101	0101	0303	0101	0202	0101	0202	0303	0101	0101	0202	0303	0303	0202	0404	0101	0303	0202	0101	0404	0404	0303	0101	0404	0202	0202	0404	0404	0303	0202	0404	0202	0303	0202	0101	0202	0404	0303	0101	0101	0202	0303	0303	0202	0303	0303	0303	0202	0404	0303	0202	0101	0303	0202	0404	0202	0303	0404	0303	0101	0303	0404	0404	0404	0303	0101	0303	0202	0202	0202	0303	0101	0303	0101	0202	0303	0303	0303	0303	0303	0404	0202	0404	0202	0303	0303	0202	0303	0101	0303	0404	0202	0202	0101	0404	0303	0101	0202	0202	0303	0404	0101	0101	0101	0101	0404	0404	0303	0101	0101	0202	0101	0101	0303	0202	0404	0303	0202	0404	0404	0404	0404	0202	0303	0303	0101	0101	0303	0101	0303	0101	0101	0404	0303	0404	0101	0404	0303	0101	0303	0101	0404	0101	0101	0303	0202	0404	0404	0404	0101	0101	0303	0101	0101	0101	0404	0404	0202	0101	0303	0404	0404	0303	0202	0101	0404	0202	0303	0404	0202	0202	0404	0303	0404	0404	0404	0101	0101	0101	0202	0404	0202	0303	0202	0202	0202	0202	0202	0404	0202	0404	0303	0101	0101	0404	0404	0404	0303	0404	0303	0404	0202	0404	0202	0404	0202	0202	0404	0202	0101	0404	0202	0202	0303	0101	0202	0101	0404	0202	0404	0404	0303	0202	0202	0101	0303	0202	0101	0404	0202	0303	0404	0404	0404	0202	0101	0202	0202	0404	0101	0202	0101	0303	0101	0101	0303	0404	0202	0404	0303	0101	0202	0404	0303	0303	0101	0303	0404	0404	0303	0101	0202	0101	0404	0303	0101	0303	0101	0101	0303	0404	0202	0202	0404	0303	0404	0404	0101	0101	0202	0202	0303	0101	0202	0303	0303	0303	0303	0101	0202	0303	0202	0404	0404	0202	0303	0303	0202	0303	0404	0404	0404	0303	0404	0404	0202	0101	0404	0101	0202	0202	0404	0101	0303	0101	0303	0101	0404	0404	0404	0202	0202	0202	0404	0404	0303	0404	0101	0202	0202	0303	0101	0101	0101	0101	0404	0202	0303	0303	0101	0303	0404	0202	0202	0404	0101	0303	0202	0404	0404	0404	0202	0404	0404	0303	0404	0303	0202	0303	0202	0202	0404	0202	0202	0101	0101	0303	0202	0202	0404	0303	0404	0404	0303	0202	0101	0202	0404	0101	0101	0404	0404	0404	0101	0303	0202	0303	0404	0202	0303	0303	0202	0303	0404	0303	0202	0101	0303	0202	0404	0404	0303	0202	0303	0303	0202	0303	0303	0404	0404	0202	0303	0404	0404	0404	0101	0303	0404	0404	0404	0101	0202	0101	0101	0303	0202	0202	0202	0202	0202	0303	0303	0404	0404	0101	0202	0202	0202	0404	0303	0404	0404	0101	0303	0202	0202	0101	0404	0202	0101	0202	0404	0202	0202	0202	0202	0404	0202	0404	0404	0303	0303	0303	0101	0303	0202	0101	0202	0303	0404	0303	0202	0101	0101	0303	0404	0303	0303	0101	0101	0202	0202	0404	0303	0202	0303	0202	0202	0303	0303	0101	0202	0303	0101	0303	0202	0101	0202	0101	0202	0101	0202	0101	0101	0303	0303	0101	0202	0101	0101	0202	0303	0404	0202	0202	0404	0303	0202	0202	0303	0101	0101	0202	0303	0303	0101	0303	0202	0202	0101	0202	0202	0404	0202	0303	0404	0101	0303	0202	0303	0303	0202	0303	0404	0101	0202	0202	0202	0303	0202	0303	0303	0202	0101	0101	0404	0404	0101	0202	0404	0101	0101	0303	0303	0303	0404	0202	0202	0202	0202	0303	0202	0202	0404	0404	0404	0101	0202	0303	0404	0303	0404	0404	0202	0303	0101	0404	0404	0404	0202	0404	0404	0404	0101	0101	0404	0202	0101	0404	0404	0303	0404	0101	0303	0303	0202	0303	0404	0202	0404	0202	0404	0303	0303	0202	0404	0404	0202	0202	0303	0303	0303	0202	0202	0404	0404	0303	0303	0101	0404	0404	0303	0303	0202	0101	0303	0303	0202	0303	0202	0404	0303	0202	0404	0202	0303	0101	0202	0303	0303	0303	0202	0404	0404	0404	0404	0202	0202	0101	0202	0202	0202	0202	0101	0303	0404	0202	0202	0303	0202	0404	0404	0404	0202	0404	0202	0303	0202	0202	0303	0303	0303	0303	0202	0101	0101	0202	0202	0202	0303	0101	0202	0404	0303	0303	0404	0303	0202	0202	0101	0101	0101	0404	0303	0202	0202	0101	0404	0404	0404	0303	0202	0303	0202	0404	0404	0202	0303	0202	0101	0101	0101	0202	0303	0101	0404	0202	0101	0303	0404	0202	0101	0101	0303	0101	0303	0404	0404	0404	0404	0404	0101	0303	0404	0101	0303	0202	0303	0202	0202	0202	0101	0202	0303	0404	0101	0202	0404	0404	0202	0202	0202	0101	0404	0202	0202	0303	0404	0404	0404	0202	0303	0303	0101	0101	0202	0101	0101	0404	0404	0202	0202	0404	0404	0202	0202	0404	0404	0303	0303	0404	0101	0202	0101	0101	0303	0303	0101	0303	0202	0202	0303	0404	0404	0303	0101	0101	0202	0202	0303	0202	0303	0404	0303	0303	0303	0404	0303	0101	0303	0202	0404	0101	0404	0303	0202	0101	0303	0303	0303	0303	0101	0404	0101	0404	0404	0303	0101	0303	0303	0101	0404	0202	0404	0202	0202	0303	0202	0303	0404	0202	0404	0404	0202	0303	0101	0303	0303	0202	0404	0303	0202	0101	0101	0202	0202	0202	0202	0303	0101	0202	0303	0202	0303	0202	0202	0101	0101	0202	0303	0303	0202	0404	0202	0404	0101	0101	0101	0202	0303	0303	0101	0202	0101	0303	0303	0404	0202	0303	0202	0303	0101	0303	0101	0202	0303	0404	0404	0202	0404	0202	0303	0303	0404	0101	0303	0202	0101	0101	0404	0303	0202	0303	0202	0303	0404	0404	0404	0404	0404	0202	0101	0404	0202	0202	0303	0404	0101	0101	0101	0404	0303	0202	0202	0202	0404	0303	0202	0404	0303	0202	0303	0101	0303	0303	0202	0303	0202	0404	0303	0303	0404	0101	0202	0101	0404	0101	0404	0202	0404	0202	0303	0404	0202	0202	0404	0404	0101	0202	0202	0202	0202	0303	0202	0101	0303	0101	0404	0202	0101	0404	0303	0303	0101	0303	0101	0303	0202	0202	0303	0303	0202	0303	0404	0303	0303	0202	0202	0202	0303	0303	0303	0404	0101	0101	0404	0101	0202	0303	0404	0404	0303	0303	0303	0303	0404	0202	0303	0404	0202	0101	0202	0303	0101	0202	0404	0202	0101	0404	0202	0303	0202	0101	0303	0404	0303	0101	0303	0101	0303	0404	0202	0404	0202	0202	0101	0202	0404	0303	0101	0202	0404	0404	0202	0101	0101	0404	0303	0303	0202	0404	0404	0404	0101	0404	0202	0303	0404	0303	0303	0404	0101	0404	0202	0303	0404	0303	0202	0101	0303	0303	0202	0101	0101	0202	0101	0202	0303	0202	0202	0404	0404	0202	0202	0101	0101	0303	0404	0303	0202	0101	0303	0404	0303	0101	0404	0303	0404	0202	0404	0101	0303	0404	0101	0303	0101	0101	0202	0101	0101	0101	0303	0404	0404	0303	0404	0303	0202	0101	0303	0303	0101	0202	0101	0404	0303	0404	0202	0303	0404	0303	0303	0303	0202	0404	0101	0202	0202	0202	0404	0101	0101	0404	0202	0303	0404	0404	0101	0101	0202	0101	0202	0202	0202	0202	0101	0101	0202	0202	0101	0101	0202	0101	0303	0303	0404	0101	0202	0202	0202	0303	0202	0303	0303	0404	0202	0303	0101	0101	0101	0202	0404	0303	0404	0202	0303	0101	0303	0303	0202	0202	0404	0101	0202	0303	0101	0303	0202	0202	0101	0303	0202	0404	0303	0404	0101	0101	0303	0303	0101	0202	0202	0404	0404	0404	0101	0202	0303	0202	0202	0404	0101	0202	0202	0202	0404	0101	0202	0202	0404	0202	0101	0404	0101	0404	0404	0404	0303	0303	0303	0202	0404	0202	0303	0303	0404	0202	0101	0202	0202	0101	0101	0303	0404	0101	0404	0202	0101	0101	0101	0404	0202	0202	0101	0101	0303	0101	0202	0202	0202	0202	0202	0303	0404	0303	0202	0202	0303	0202	0303	0202	0202	0404	0101	0404	0303	0404	0404	0101	0101	0303	0404	0202	0101	0202	0303	0404	0101	0404	0101	0202	0404	0303	0303	0202	0202	0202	0404	0303	0202	0202	0404	0202	0101	0404	0202	0101	0202	0303	0404	0202	0101	0202	0404	0202	0202	0202	0404	0303	0303	0303	0404	0202	0202	0101	0303	0303	0101	0202	0303	0202	0101	0303	0404	0101	0303	0303	0101	0202	0202	0303	0202	0101	0303	0303	0202	0303	0202	0303	0303	0202	0404	0303	0303	0202	0404	0404	0404	0202	0202	0202	0202	0202	0101	0101	0101	0404	0303	0404	0202	0404	0404	0202	0101	0404	0404	0404	0202	0303	0202	0101	0404	0404	0303	0404	0303	0404	0101	0303	0101	0404	0101	0202	0303	0404	0202	0404	0303	0202	0101	0404	0404	0101	0404	0101	0303	0101	0404	0202	0101	0101	0303	0101	0303	0101	0404	0202	0404	0404	0404	0404	0404	0404	0404	0101	0303	0101	0303	0404	0101	0202	0202	0303	0101	0101	0101	0202	0303	0202	0303	0202	0202	0101	0202	0202	0404	0404	0303	0404	0404	0404	0404	0404	0202	0404	0202	0303	0202	0101	0202	0303	0404	0404	0101	0101	0404	0404	0303	0303	0303	0404	0303	0404	0101	0303	0303	0202	0303	0101	0202	0202	0101	0404	0202	0202	0202	0202	0303	0303	0101	0404	0303	0202	0202	0202	0303	0101	0404	0303	0101	0101	0202	0101	0202	0303	0202	0404	0303	0303	0404	0303	0303	0303	0303	0404	0303	0404	0404	0303	0303	0404	0202	0101	0101	0303	0101	0404	0101	0202	0202	0202	0202	0404	0303	0404	0202	0101	0303	0202	0404	0202	0404	0101	0202	0101	0202	0202	0404	0101	0202	0404	0303	0101	0101	0101	0101	0404	0303	0404	0404	0202	0101	0404	0101	0202	0202	0404	0404	0202	0404	0202	0303	0202	0101	0202	0202	0202	0404	0202	0303	0202	0202	0303	0404	0303	0303	0404	0404	0202	0303	0202	0303	0303	0101	0404	0202	0202	0202	0404	0404	0303	0202	0404	0202	0303	0202	0303	0404	0101	0404	0404	0404	0202	0303	0202	0404	0101	0101	0101	0202	0202	0202	0202	0404	0404	0202	0202	0303	0202	0202	0303	0404	0202	0303	0404	0404	0303	0404	0202	0101	0101	0303	0404	0101	0404	0404	0101	0404	0101	0202	0101	0404	0202	0404	0202	0202	0303	0202	0303	0202	0101	0404	0202	0202	0404	0404	0303	0303	0101	0101	0101	0303	0101	0101	0101	0404	0202	0404	0404	0404	0202	0404	0202	0101	0202	0101	0303	0202	0404	0404	0303	0202	0202	0303	0101	0101	0202	0404	0404	0303	0101	0202	0404	0202	0101	0303	0202	0101	0101	0202	0202	0202	0404	0404	0101	0202	0303	0303	0404	0101	0202	0404	0202	0303	0303	0101	0303	0202	0101	0404	0202	0101	0202	0404	0202	0202	0303	0202	0404	0202	0404	0303	0101	0404	0303	0101	0303	0202	0202	0404	0404	0101	0303	0404	0101	0303	0404	0404	0101	0404	0101	0202	0202	0404	0404	0202	0101	0202	0404	0303	0303	0101	0404	0202	0101	0303	0404	0404	0303	0303	0404	0303	0303	0303	0101	0101	0404	0202	0101	0202	0303	0202	0101	0202	0101	0404	0303	0202	0101	0202	0303	0202	0404	0202	0404	0303	0303	0101	0202	0303	0303	0303	0404	0303	0303	0101	0202	0404	0101	0202	0101	0303	0404	0404	0101	0404	0303	0404	0303	0303	0101	0404	0202	0101	0202	0303	0202	0202	0101	0404	0101	0202	0101	0303	0404	0303	0101	0202	0202	0303	0101	0303	0303	0202	0303	0202	0303	0303	0303	0303	0202	0101	0404	0202	0404	0303	0202	0303	0404	0101	0202	0404	0303	0303	0404	0101	0101	0101	0101	0202	0101	0303	0303	0303	0404	0202	0202	0404	0404	0101	0303	0404	0101	0303	0202	0303	0303	0303	0404	0404	0303	0101	0202	0404	0202	0101	0202	0101	0101	0303	0202	0202	0303	0202	0404	0404	0404	0101	0404	0202	0303	0202	0404	0202	0404	0303	0101	0202	0101	0404	0101	0202	0202	0202	0404	0404	0303	0303	0202	0303	0202	0202	0404	0202	0101	0404	0202	0303	0202	0303	0303	0202	0202	0303	0404	0101	0404	0101	0404	0303	0404	0202	0404	0202	0202	0101	0303	0303	0303	0404	0303	0202	0202	0202	0202	0101	0101	0101	0303	0101	0101	0404	0101	0202	0404	0303	0303	0202	0202	0101	0202	0303	0202	0101	0101	0303	0303	0404	0303	0202	0202	0202	0404	0202	0303	0404	0303	0404	0303	0101	0303	0303	0101	0101	0202	0404	0202	0404	0303	0202	0404	0202	0101	0303	0101	0101	0303	0303	0303	0404	0101	0404	0101	0303	0303	0303	0202	0404	0101	0202	0404	0202	0202	0303	0404	0202	0404	0101	0303	0404	0404	0202	0303	0404	0202	0303	0303	0404	0202	0303	0101	0101	0101	0404	0202	0202	0101	0202	0202	0202	0202	0101	0303	0101	0202	0404	0202	0101	0404	0202	0202	0303	0101	0101	0404	0404	0202	0404	0202	0404	0303	0404	0404	0202	0101	0101	0101	0303	0404	0404	0303	0303	0202	0101	0202	0202	0404	0202	0303	0404	0101	0303	0303	0404	0202	0202	0404	0303	0303	0303	0202	0404	0202	0404	0202	0101	0404	0202	0202	0303	0404	0404	0404	0404	0202	0202	0101	0303	0303	0202	0101	0202	0404	0404	0303	0303	0202	0303	0404	0202	0101	0202	0202	0303	0303	0101	0404	0303	0202	0202	0101	0202	0303	0101	0202	0303	0303	0202	0202	0101	0101	0303	0303	0404	0202	0303	0202	0404	0202	0101	0202	0202	0202	0404	0404	0303	0404	0303	0404	0303	0303	0404	0303	0202	0303	0303	0101	0303	0303	0404	0303	0404	0202	0202	0303	0303	0303	0303	0202	0202	0404	0101	0202	0303	0202	0101	0404	0404	0404	0404	0202	0404	0404	0404	0101	0202	0202	0101	0101	0404	0101	0404	0404	0303	0202	0404	0202	0202	0404	0101	0303	0404	0404	0202	0303	0303	0303	0303	0202	0303	0303	0404	0404	0404	0202	0303	0303	0303	0303	0404	0404	0404	0202	0404	0101	0303	0303	0202	0303	0202	0404	0404	0303	0202	0303	0101	0202	0202	0101	0101	0101	0303	0303	0404	0101	0303	0202	0202	0404	0303	0303	0404	0303	0202	0404	0303	0404	0202	0202	0202	0303	0404	0101	0303	0303	0202	0101	0202	0404	0101	0404	0101	0303	0404	0303	0404	0303	0303	0202	0303	0303	0303	0101	0202	0202	0404	0404	0101	0202	0101	0202	0303	0404	0303	0202	0303	0303	0101	0202	0202	0101	0202	0202	0303	0404	0303	0303	0303	0202	0202	0101	0303	0303	0101	0101	0404	0101	0404	0202	0202	0101	0303	0404	0202	0202	0404	0101	0101	0202	0101	0303	0303	0101	0202	0202	0404	0404	0202	0303	0303	0303	0101	0202	0101	0303	0303	0303	0303	0101	0404	0404	0101	0404	0101	0303	0303	0101	0202	0101	0303	0101	0303	0101	0101	0202	0101	0101	0101	0101	0404	0101	0202	0101	0202	0303	0404	0101	0202	0101	0202	0202	0404	0303	0303	0404	0101	0303	0202	0202	0202	0202	0404	0404	0101	0202	0202	0404	0404	0404	0202	0404	0202	0202	0202	0303	0101	0404	0202	0202	0202	0303	0202	0101	0202	0101	0303	0404	0404	0303	0202	0404	0101	0404	0303	0202	0303	0101	0202	0101	0202	0101	0404	0303	0404	0404	0404	0101	0404	0101	0303	0303	0404	0202	0404	0202	0101	0202	0202	0404	0404	0101	0101	0303	0202	0202	0101	0202	0101	0404	0101	0101	0303	0202	0303	0404	0303	0101	0303	0101	0101	0101	0303	0404	0101	0404	0202	0303	0404	0202	0404	0101	0202	0303	0202	0303	0101	0303	0101	0101	0101	0404	0202	0202	0404	0202	0101	0404	0202	0101	0101	0101	0101	0202	0101	0303	0404	0404	0404	0303	0202	0101	0202	0202	0202	0404	0101	0303	0404	0303	0202	0303	0101	0202	0202	0101	0303	0404	0303	0101	0404	0404	0404	0303	0202	0202	0202	0303	0303	0202	0404	0303	0303	0303	0101	0101	0303	0303	0404	0101	0202	0404	0404	0202	0202	0404	0202	0202	0101	0202	0202	0202	0202	0202	0101	0404	0303	0303	0303	0303	0303	0404	0303	0303	0101	0101	0303	0303	0202	0404	0303	0202	0101	0303	0202	0404	0101	0101	0303	0202	0404	0101	0101	0101	0404	0202	0202	0202	0404	0303	0202	0202	0101	0202	0303	0303	0404	0404	0303	0404	0404	0404	0202	0101	0404	0404	0303	0404	0101	0303	0202	0202	0202	0404	0404	0404	0202	0404	0202	0101	0303	0202	0202	0404	0202	0404	0101	0303	0404	0303	0404	0404	0404	0202	0101	0404	0404	0202	0202	0101	0101	0404	0101	0202	0202	0404	0303	0101	0202	0404	0404	0404	0303	0202	0202	0202	0202	0202	0202	0202	0303	0303	0303	0404	0303	0303	0101	0202	0101	0303	0303	0202	0101	0101	0404	0404	0404	0202	0404	0101	0202	0101	0303	0101	0303	0303	0101	0303	0202	0202	0303	0101	0404	0404	0303	0404	0202	0202	0101	0404	0101	0202	0202	0404	0303	0303	0202	0404	0202	0202	0202	0303	0202	0202	0303	0202	0303	0202	0202	0202	0404	0202	0303	0101	0202	0101	0101	0101	0404	0303	0101	0202	0303	0101	0202	0303	0101	0404	0404	0202	0101	0404	0202	0303	0202	0202	0303	0101	0101	0303	0202	0404	0101	0101	0303	0404	0202	0303	0404	0303	0303	0202	0202	0303	0303	0404	0202	0101	0101	0404	0404	0202	0202	0202	0404	0202	0404	0202	0303	0202	0303	0202	0101	0202	0202	0303	0404	0303	0101	0404	0101	0404	0202	0404	0303	0404	0303	0404	0303	0404	0404	0202	0101	0202	0303	0101	0303	0202	0101	0303	0404	0202	0404	0101	0101	0404	0202	0303	0202	0303	0404	0202	0101	0101	0404	0404	0101	0404	0404	0101	0202	0303	0202	0101	0202	0202	0303	0303	0404	0404	0303	0404	0404	0404	0101	0101	0404	0303	0202	0101	0303	0404	0404	0202	0303	0303	0202	0101	0404	0202	0404	0101	0404	0202	0404	0404	0101	0404	0101	0101	0202	0303	0303	0202	0202	0303	0303	0303	0303	0101	0404	0202	0303	0303	0202	0202	0404	0303	0303	0202	0101	0202	0202	0202	0202	0202	0303	0202	0404	0202	0101	0202	0101	0202	0202	0202	0101	0303	0202	0101	0101	0101	0101	0202	0303	0303	0303	0303	0101	0404	0101	0202	0303	0202	0202	0101	0202	0404	0101	0303	0202	0404	0101	0202	0202	0202	0202	0404	0303	0202	0202	0202	0303	0101	0101	0303	0303	0101	0202	0101	0101	0404	0404	0303	0404	0202	0202	0404	0101	0303	0303	0202	0202	0404	0101	0303	0101	0202	0202	0404	0202	0303	0303	0404	0404	0202	0404	0202	0303	0303	0101	0202	0101	0202	0404	0303	0303	0404	0303	0303	0202	0202	0202	0404	0202	0202	0202	0202	0404	0202	0202	0404	0202	0404	0303	0303	0303	0404	0101	0404	0202	0202	0202	0404	0101	0101	0303	0101	0404	0404	0101	0303	0101	0303	0202	0303	0202	0404	0303	0303	0202	0303	0101	0101	0303	0303	0303	0202	0303	0202	0404	0303	0404	0404	0303	0202	0101	0202	0101	0101	0404	0404	0404	0202	0101	0404	0101	0101	0303	0101	0202	0101	0303	0202	0404	0404	0101	0404	0404	0404	0101	0202	0101	0202	0101	0101	0202	0101	0101	0303	0404	0303	0404	0202	0101	0303	0101	0404	0303	0303	0202	0303	0101	0202	0303	0404	0303	0303	0202	0202	0404	0202	0404	0303	0101	0404	0404	0404	0303	0101	0101	0404	0404	0404	0404	0202	0404	0101	0202	0404	0202	0303	0202	0303	0101	0202	0101	0101	0303	0404	0303	0303	0202	0303	0404	0303	0404	0404	0404	0101	0101	0404	0202	0202	0303	0303	0202	0303	0303	0202	0202	0303	0404	0202	0101	0101	0303	0404	0101	0202	0101	0202	0303	0404	0404	0202	0202	0404	0303	0404	0404	0303	0202	0101	0202	0303	0404	0202	0404	0303	0101	0404	0404	0202	0404	0202	0303	0101	0101	0202	0404	0202	0202	0404	0202	0101	0303	0303	0303	0101	0404	0303	0101	0303	0404	0303	0303	0101	0202	0303	0101	0202	0404	0101	0202	0404	0303	0404	0101	0303	0303	0404	0202	0101	0101	0303	0303	0202	0404	0303	0101	0202	0303	0404	0404	0404	0202	0404	0404	0202	0404	0202	0202	0303	0404	0303	0303	0101	0202	0101	0303	0404	0303	0202	0303	0303	0404	0404	0303	0303	0202	0101	0101	0404	0404	0303	0101	0101	0101	0404	0202	0303	0101	0101	0202	0404	0404	0202	0101	0101	0303	0202	0202	0202	0404	0404	0101	0202	0404	0101	0303	0101	0303	0202	0404	0202	0404	0202	0404	0101	0202	0202	0101	0303	0303	0101	0303	0404	0101	0202	0404	0303	0404	0303	0303	0303	0404	0303	0404	0303	0202	0404	0404	0404	0202	0404	0202	0101	0202	0303	0101	0303	0202	0404	0202	0202	0202	0101	0404	0202	0303	0303	0101	0101	0404	0202	0404	0303	0404	0303	0303	0101	0202	0202	0404	0202	0202	0404	0303	0202	0404	0202	0303	0101	0404	0404	0202	0202	0202	0202	0303	0404	0303	0202	0303	0303	0101	0303	0303	0101	0404	0303	0404	0101	0101	0303	0303	0101	0404	0202	0404	0202	0404	0101	0202	0404	0101	0404	0303	0101	0202	0404	0404	0303	0303	0404	0101	0202	0202	0101	0303	0404	0101	0202	0202	0202	0404	0101	0303	0303	0202	0404	0404	0303	0202	0404	0303	0303	0101	0303	0303	0101	0303	0404	0202	0303	0101	0202	0303	0101	0404	0303	0303	0303	0101	0303	0404	0202	0101	0202	0101	0101	0202	0303	0202	0202	0101	0404	0101	0404	0404	0202	0404	0404	0202	0101	0404	0303	0101	0202	0303	0202	0303	0101	0303	0202	0202	0404	0303	0404	0202	0404	0303	0202	0101	0404	0202	0202	0404	0101	0404	0101	0101	0101	0101	0202	0303	0303	0303	0303	0303	0202	0404	0202	0101	0303	0101	0303	0202	0303	0101	0303	0404	0202	0404	0101	0303	0202	0404	0303	0404	0404	0303	0101	0202	0303	0404	0202	0303	0303	0202	0303	0202	0303	0404	0303	0404	0303	0303	0101	0202	0303	0101	0404	0404	0404	0202	0303	0202	0303	0101	0101	0303	0303	0303	0202	0303	0404	0202	0101	0101	0404	0404	0101	0101	0303	0101	0101	0303	0404	0202	0303	0303	0303	0404	0303	0202	0202	0404	0303	0303	0404	0303	0101	0303	0101	0404	0303	0303	0101	0303	0303	0202	0202	0202	0303	0404	0202	0404	0202	0404	0202	0303	0404	0303	0303	0404	0303	0303	0101	0202	0202	0202	0404	0404	0101	0101	0202	0202	0202	0404	0101	0303	0202	0404	0404	0101	0202	0202	0101	0202	0404	0303	0101	0202	0303	0101	0202	0202	0202	0202	0202	0202	0303	0303	0303	0303	0202	0202	0101	0303	0202	0404	0101	0303	0303	0404	0404	0101	0303	0202	0404	0404	0303	0303	0101	0404	0101	0303	0303	0303	0202	0303	0202	0101	0404	0101	0202	0202	0101	0101	0101	0202	0303	0303	0404	0303	0404	0404	0202	0202	0101	0101	0303	0101	0101	0404	0303	0101	0303	0303	0404	0202	0101	0202	0101	0404	0202	0303	0303	0303	0404	0202	0404	0101	0202	0101	0303	0202	0202	0202	0202	0404	0202	0303	0101	0303	0202	0202	0303	0404	0303	0303	0202	0101	0101	0404	0202	0404	0303	0404	0404	0101	0303	0202	0404	0101	0202	0202	0101	0101	0101	0101	0101	0303	0404	0303	0101	0202	0101	0303	0404	0303	0202	0404	0404	0404	0202	0202	0202	0101	0303	0404	0101	0303	0202	0202	0101	0404	0202	0101	0404	0202	0303	0404	0101	0202	0202	0202	0404	0303	0101	0101	0202	0303	0303	0303	0303	0404	0303	0404	0202	0202	0303	0202	0303	0303	0202	0303	0303	0303	0404	0303	0202	0202	0404	0202	0101	0101	0303	0101	0202	0202	0101	0303	0303	0404	0303	0303	0101	0303	0202	0202	0202	0303	0101	0202	0303	0101	0101	0202	0202	0303	0202	0101	0303	0303	0303	0202	0101	0101	0404	0101	0303	0303	0101	0202	0101	0303	0101	0404	0404	0404	0202	0101	0404	0303	0303	0202	0202	0202	0101	0404	0303	0303	0303	0404	0303	0303	0202	0303	0303	0303	0303	0101	0303	0303	0303	0404	0202	0101	0404	0303	0202	0303	0404	0202	0404	0101	0303	0202	0303	0202	0202	0202	0202	0303	0404	0202	0404	0303	0404	0202	0303	0404	0404	0202	0202	0101	0303	0303	0404	0404	0404	0404	0101	0202	0404	0404	0202	0303	0404	0303	0202	0404	0202	0303	0404	0303	0303	0303	0202	0303	0303	0303	0303	0303	0202	0202	0101	0202	0404	0303	0202	0202	0202	0303	0404	0303	0101	0303	0101	0404	0202	0101	0202	0101	0101	0404	0202	0202	0303	0404	0101	0101	0101	0101	0303	0404	0202	0404	0202	0404	0101	0404	0303	0303	0101	0303	0202	0101	0303	0303	0202	0202	0303	0202	0404	0303	0404	0101	0202	0404	0202	0202	0202	0101	0101	0202	0404	0303	0202	0101	0404	0101	0404	0404	0202	0303	0101	0303	0202	0101	0303	0303	0101	0303	0303	0101	0303	0404	0303	0202	0404	0101	0303	0404	0303	0101	0404	0404	0101	0101	0303	0202	0202	0101	0101	0303	0101	0303	0303	0404	0303	0101	0202	0202	0404	0101	0404	0101	0404	0404	0404	0404	0101	0303	0404	0303	0202	0303	0303	0101	0404	0202	0101	0202	0101	0202	0202	0101	0101	0202	0303	0404	0404	0303	0303	0404	0303	0404	0303	0101	0404	0404	0303	0202	0101	0101	0101	0303	0101	0202	0101	0404	0202	0404	0202	0101	0404	0303	0101	0303	0404	0202	0202	0202	0101	0404	0202	0202	0303	0202	0202	0101	0202	0303	0404	0404	0303	0303	0404	0202	0202	0404	0303	0303	0404	0303	0202	0303	0404	0202	0404	0101	0202	0303	0101	0101	0101	0202	0101	0303	0303	0202	0101	0101	0101	0303	0202	0303	0101	0101	0101	0202	0303	0101	0101	0404	0404	0202	0101	0404	0202	0202	0303	0404	0202	0404	0303	0404	0101	0202	0202	0101	0101	0101	0101	0404	0202	0303	0101	0303	0404	0202	0202	0101	0202	0404	0202	0202	0101	0404	0404	0202	0303	0202	0303	0303	0303	0101	0202	0101	0202	0404	0303	0404	0303	0202	0101	0303	0404	0303	0202	0404	0404	0101	0404	0404	0303	0202	0404	0303	0303	0101	0202	0303	0303	0303	0202	0404	0101	0303	0303	0202	0303	0101	0404	0101	0404	0101	0101	0303	0202	0303	0404	0101	0202	0101	0404	0101	0303	0404	0101	0202	0101	0404	0202	0202	0202	0303	0303	0303	0101	0303	0303	0101	0404	0404	0202	0404	0202	0101	0404	0303	0303	0101	0101	0202	0202	0303	0101	0303	0404	0101	0101	0303	0404	0404	0101	0101	0404	0101	0202	0101	0303	0404	0101	0202	0303	0101	0404	0101	0101	0404	0404	0303	0404	0404	0404	0404	0202	0202	0101	0303	0202	0303	0101	0202	0303	0101	0303	0404	0101	0101	0404	0202	0101	0303	0101	0303	0101	0101	0202	0404	0303	0101	0202	0101	0303	0202	0101	0404	0101	0202	0101	0101	0404	0202	0202	0101	0404	0404	0303	0404	0101	0202	0303	0202	0202	0303	0202	0404	0101	0303	0202	0202	0303	0101	0202	0202	0303	0404	0202	0202	0101	0101	0303	0202	0101	0101	0303	0202	0404	0303	0101	0202	0202	0303	0202	0101	0303	0303	0202	0101	0404	0303	0303	0202	0101	0303	0404	0404	0404	0404	0303	0303	0303	0303	0303	0202	0303	0303	0303	0101	0202	0101	0303	0303	0303	0202	0202	0202	0202	0404	0404	0202	0202	0404	0303	0404	0404	0303	0202	0101	0101	0101	0303	0404	0303	0101	0202	0101	0101	0202	0101	0202	0202	0202	0404	0202	0202	0202	0202	0303	0101	0202	0404	0303	0404	0202	0101	0303	0404	0404	0404	0101	0404	0303	0303	0303	0202	0101	0404	0202	0202	0404	0303	0404	0404	0202	0303	0404	0303	0101	0303	0202	0202	0101	0404	0404	0303	0404	0303	0303	0303	0404	0404	0303	0101	0101	0404	0202	0101	0202	0404	0202	0202	0404	0101	0101	0202	0101	0101	0101	0303	0101	0202	0303	0202	0404	0404	0101	0101	0303	0101	0101	0101	0202	0202	0404	0202	0404	0404	0303	0202	0303	0303	0202	0101	0202	0101	0101	0101	0101	0202	0303	0202	0303	0404	0303	0404	0303	0303	0303	0303	0202	0303	0404	0303	0303	0404	0101	0202	0101	0101	0303	0202	0101	0101	0101	0202	0303	0101	0202	0202	0303	0202	0303	0202	0202	0404	0303	0303	0202	0404	0202	0303	0202	0303	0303	0303	0303	0202	0303	0303	0101	0202	0404	0202	0202	0202	0101	0101	0202	0101	0202	0202	0404	0404	0404	0404	0202	0303	0202	0404	0303	0303	0101	0101	0303	0303	0101	0404	0101	0303	0303	0202	0101	0101	0404	0202	0303	0303	0202	0202	0303	0101	0202	0303	0202	0101	0303	0202	0101	0202	0101	0404	0404	0202	0101	0202	0202	0303	0202	0101	0404	0404	0202	0303	0202	0101	0101	0101	0202	0101	0101	0101	0303	0404	0101	0202	0303	0303	0101	0101	0101	0202	0202	0303	0101	0404	0101	0303	0303	0101	0202	0202	0101	0101	0101	0202	0404	0303	0404	0202	0202	0202	0101	0303	0404	0303	0101	0404	0101	0404	0202	0101	0202	0101	0303	0101	0202	0202	0404	0404	0202	0303	0404	0303	0101	0404	0202	0303	0303	0202	0202	0404	0202	0303	0303	0101	0303	0202	0303	0101	0404	0202	0404	0404	0101	0404	0303	0202	0404	0404	0404	0101	0303	0404	0202	0101	0303	0202	0303	0101	0101	0202	0101	0101	0202	0101	0202	0101	0303	0404	0404	0101	0404	0101	0404	0404	0404	0101	0101	0303	0303	0404	0101	0404	0101	0101	0303	0101	0202	0303	0101	0101	0303	0404	0101	0101	0101	0202	0101	0404	0303	0303	0404	0404	0404	0101	0404	0303	0404	0101	0303	0303	0202	0303	0404	0101	0303	0202	0303	0404	0303	0303	0303	0303	0404	0202	0404	0303	0101	0101	0202	0202	0101	0404	0101	0303	0404	0101	0404	0101	0303	0303	0303	0101	0303	0303	0202	0404	0101	0101	0101	0202	0303	0303	0202	0202	0101	0202	0202	0303	0404	0101	0303	0202	0202	0303	0202	0101	0303	0303	0404	0202	0101	0303	0404	0101	0202	0101	0303	0303	0202	0303	0303	0101	0404	0202	0404	0404	0101	0101	0303	0202	0404	0303	0303	0101	0404	0303	0404	0202	0303	0303	0303	0101	0101	0202	0202	0101	0303	0202	0202	0404	0404	0202	0404	0303	0303	0101	0101	0202	0404	0202	0202	0303	0404	0101	0303	0101	0404	0404	0404	0202	0303	0202	0303	0202	0303	0303	0303	0101	0202	0303	0303	0101	0303	0303	0404	0404	0303	0303	0101	0303	0202	0303	0202	0202	0202	0101	0404	0303	0303	0303	0404	0404	0404	0404	0202	0303	0101	0404	0404	0404	0202	0101	0404	0303	0404	0404	0303	0303	0202	0303	0101	0303	0202	0202	0202	0101	0202	0303	0202	0101	0202	0404	0404	0303	0303	0101	0202	0202	0404	0303	0202	0303	0101	0303	0404	0202	0404	0202	0202	0303	0101	0404	0404	0101	0404	0202	0101	0202	0202	0404	0101	0404	0404	0101	0303	0404	0303	0404	0303	0101	0101	0202	0101	0404	0404	0404	0303	0303	0303	0404	0202	0202	0101	0101	0303	0303	0404	0202	0202	0202	0101	0303	0303	0101	0303	0202	0101	0303	0303	0404	0404	0303	0303	0303	0202	0202	0404	0101	0101	0404	0303	0303	0101	0404	0202	0202	0202	0303	0303	0101	0303	0404	0101	0303	0202	0404	0101	0404	0101	0404	0101	0101	0303	0303	0404	0303	0101	0101	0202	0303	0101	0202	0303	0202	0303	0303	0101	0303	0404	0202	0404	0202	0101	0303	0303	0303	0303	0202	0303	0404	0202	0202	0202	0404	0303	0101	0101	0202	0404	0404	0404	0101	0101	0404	0101	0101	0202	0404	0303	0404	0101	0101	0303	0303	0303	0101	0303	0303	0303	0303	0202	0101	0404	0202	0303	0202	0303	0303	0202	0404	0101	0202	0404	0101	0202	0202	0303	0101	0202	0101	0303	0101	0202	0101	0101	0101	0101	0202	0101	0101	0202	0404	0404	0303	0404	0202	0101	0202	0404	0303	0101	0202	0303	0101	0202	0404	0202	0404	0404	0404	0404	0202	0101	0202	0202	0404	0303	0404	0303	0101	0404	0202	0404	0404	0303	0303	0202	0101	0303	0202	0202	0101	0101	0303	0303	0101	0303	0202	0202	0202	0202	0202	0101	0404	0303	0303	0202	0101	0303	0202	0303	0202	0404	0101	0101	0303	0404	0202	0404	0202	0202	0202	0202	0404	0404	0303	0303	0101	0202	0101	0101	0303	0303	0101	0101	0404	0303	0101	0303	0303	0202	0202	0202	0101	0303	0101	0202	0404	0101	0404	0202	0303	0202	0202	0303	0404	0202	0303	0303	0404	0404	0404	0404	0202	0303	0202	0202	0202	0404	0303	0202	0101	0202	0101	0101	0101	0404	0404	0303	0404	0303	0202	0303	0101	0303	0303	0404	0202	0303	0303	0404	0303	0303	0404	0202	0202	0202	0101	0303	0303	0404	0202	0202	0202	0303	0303	0303	0404	0101	0202	0303	0202	0404	0404	0404	0404	0404	0202	0202	0303	0404	0303	0404	0303	0303	0202	0202	0202	0404	0202	0202	0202	0404	0202	0404	0303	0101	0404	0404	0202	0303	0303	0303	0303	0303	0404	0202	0101	0202	0101	0303	0202	0404	0404	0303	0303	0202	0404	0303	0101	0303	0404	0101	0303	0202	0202	0303	0303	0303	0303	0202	0404	0404	0303	0202	0303	0404	0101	0404	0303	0303	0404	0404	0202	0303	0303	0101	0202	0202	0101	0202	0202	0202	0303	0101	0303	0101	0101	0303	0202	0202	0101	0101	0202	0202	0303	0303	0202	0202	0404	0404	0202	0303	0101	0303	0404	0101	0101	0202	0101	0404	0202	0202	0202	0404	0101	0303	0101	0101	0404	0404	0202	0404	0202	0202	0303	0202	0303	0202	0404	0404	0202	0303	0404	0202	0202	0202	0202	0303	0404	0101	0202	0303	0101	0404	0202	0202	0101	0202	0101	0404	0303	0101	0404	0202	0303	0303	0101	0101	0404	0101	0101	0404	0101	0101	0303	0303	0303	0101	0303	0202	0101	0303	0303	0101	0202	0101	0404	0202	0404	0202	0202	0202	0404	0303	0404	0202	0202	0101	0202	0303	0202	0202	0202	0202	0404	0101	0303	0303	0303	0404	0303	0303	0303	0303	0101	0303	0404	0404	0202	0404	0202	0202	0202	0202	0202	0101	0303	0303	0404	0101	0303	0404	0202	0202	0404	0202	0404	0202	0101	0101	0303	0303	0202	0303	0101	0404	0303	0202	0202	0303	0202	0404	0202	0101	0303	0303	0101	0303	0101	0202	0202	0202	0202	0303	0202	0303	0303	0404	0303	0202	0404	0404	0404	0202	0202	0202	0202	0303	0101	0202	0202	0303	0101	0303	0303	0303	0404	0101	0202	0303	0303	0404	0202	0404	0404	0202	0303	0404	0303	0303	0101	0202	0202	0202	0404	0404	0404	0202	0101	0404	0303	0101	0404	0202	0101	0202	0202	0202	0404	0404	0101	0101	0303	0404	0202	0202	0404	0202	0404	0101	0101	0303	0404	0202	0404	0404	0202	0303	0101	0404	0404	0303	0303	0202	0101	0202	0303	0303	0202	0202	0202	0202	0101	0101	0303	0404	0101	0202	0303	0404	0404	0202	0303	0303	0303	0101	0202	0404	0303	0202	0101	0303	0202	0303	0202	0303	0404	0303
parental_3223,	0303	0404	0404	0202	0202	0303	0303	0101	0404	0303	0101	0202	0303	0404	0202	0303	0202	0101	0404	0404	0404	0202	0202	0202	0404	0404	0303	0101	0101	0303	0404	0202	0303	0101	0404	0202	0303	0101	0202	0404	0202	0303	0202	0202	0404	0202	0303	0404	0101	0202	0101	0101	0404	0101	0101	0101	0202	0303	0404	0404	0202	0101	0404	0202	0101	0303	0101	0101	0202	0101	0202	0404	0404	0404	0101	0303	0303	0404	0202	0303	0202	0404	0303	0303	0404	0404	0303	0303	0101	0303	0101	0404	0202	0303	0101	0101	0303	0303	0303	0202	0202	0202	0303	0303	0101	0404	0404	0202	0202	0404	0303	0404	0404	0202	0101	0202	0202	0303	0404	0303	0303	0303	0404	0101	0202	0101	0101	0202	0202	0202	0404	0202	0404	0404	0202	0303	0303	0202	0303	0303	0404	0404	0303	0101	0101	0202	0404	0404	0303	0101	0202	0303	0404	0202	0303	0101	0101	0101	0303	0101	0404	0202	0404	0303	0202	0202	0202	0202	0101	0202	0404	0202	0101	0404	0303	0101	0101	0404	0303	0101	0404	0202	0202	0404	0303	0404	0404	0404	0202	0101	0202	0202	0404	0101	0303	0303	0202	0404	0404	0202	0202	0202	0202	0101	0404	0202	0404	0303	0303	0303	0303	0404	0303	0303	0101	0202	0404	0101	0404	0303	0101	0202	0202	0202	0202	0202	0202	0404	0303	0202	0303	0404	0303	0303	0202	0404	0303	0101	0404	0202	0101	0404	0303	0303	0101	0202	0202	0404	0303	0303	0404	0303	0202	0404	0303	0404	0101	0303	0202	0404	0101	0202	0101	0303	0101	0202	0101	0202	0101	0303	0404	0101	0303	0101	0303	0202	0202	0303	0202	0202	0202	0404	0202	0202	0303	0202	0404	0303	0303	0101	0303	0303	0303	0303	0404	0404	0303	0202	0303	0101	0101	0101	0303	0101	0101	0101	0404	0404	0404	0202	0404	0404	0404	0202	0202	0404	0303	0303	0404	0101	0303	0303	0202	0101	0202	0202	0303	0202	0101	0202	0303	0202	0303	0101	0202	0101	0404	0202	0202	0202	0404	0404	0404	0404	0202	0101	0404	0202	0101	0404	0202	0404	0101	0303	0101	0303	0202	0404	0202	0202	0101	0303	0101	0101	0202	0303	0404	0404	0404	0404	0101	0101	0202	0303	0303	0101	0202	0303	0303	0202	0202	0303	0101	0404	0404	0101	0101	0202	0101	0303	0202	0202	0101	0202	0404	0202	0202	0404	0303	0404	0404	0202	0303	0404	0202	0101	0202	0101	0202	0404	0202	0101	0404	0101	0202	0202	0101	0404	0101	0202	0101	0202	0202	0202	0404	0202	0101	0101	0404	0303	0303	0202	0202	0303	0101	0101	0202	0303	0303	0404	0404	0101	0303	0101	0303	0202	0404	0202	0101	0202	0101	0202	0101	0202	0303	0202	0303	0101	0404	0404	0303	0404	0202	0303	0404	0202	0202	0202	0101	0404	0404	0202	0101	0101	0202	0202	0101	0303	0303	0202	0202	0404	0404	0404	0202	0202	0101	0101	0303	0202	0101	0404	0202	0202	0404	0303	0101	0101	0404	0202	0404	0101	0202	0202	0303	0303	0303	0404	0303	0202	0303	0303	0101	0303	0202	0404	0101	0101	0202	0101	0101	0404	0101	0202	0101	0404	0404	0101	0101	0303	0101	0202	0101	0303	0303	0202	0404	0303	0303	0101	0202	0404	0404	0404	0202	0303	0404	0202	0404	0303	0101	0202	0404	0202	0303	0202	0202	0101	0303	0303	0404	0404	0101	0404	0202	0404	0303	0404	0303	0101	0404	0101	0101	0303	0404	0202	0303	0202	0101	0101	0101	0303	0101	0202	0202	0404	0202	0202	0202	0303	0101	0202	0202	0101	0303	0202	0303	0303	0404	0404	0101	0202	0303	0404	0303	0404	0202	0303	0202	0303	0101	0202	0202	0202	0101	0202	0404	0202	0202	0202	0202	0202	0202	0101	0303	0303	0101	0101	0101	0101	0101	0404	0303	0303	0303	0303	0202	0202	0202	0404	0303	0202	0303	0404	0101	0303	0404	0303	0202	0404	0404	0404	0404	0101	0303	0303	0303	0202	0303	0101	0404	0202	0202	0404	0303	0202	0202	0404	0101	0303	0202	0101	0404	0202	0202	0404	0202	0101	0101	0303	0303	0202	0202	0404	0202	0404	0202	0202	0404	0202	0303	0202	0404	0404	0303	0202	0303	0202	0202	0303	0404	0202	0303	0303	0303	0303	0202	0303	0303	0101	0303	0303	0101	0202	0101	0303	0303	0404	0202	0303	0404	0202	0303	0303	0303	0101	0303	0404	0303	0303	0303	0101	0202	0202	0202	0202	0303	0303	0404	0101	0101	0404	0404	0202	0303	0202	0303	0101	0303	0101	0303	0202	0303	0202	0101	0404	0101	0101	0303	0404	0101	0404	0404	0202	0202	0202	0303	0404	0404	0404	0404	0303	0303	0202	0303	0303	0202	0303	0404	0202	0101	0202	0202	0303	0101	0404	0303	0202	0101	0202	0202	0303	0303	0101	0101	0202	0303	0101	0404	0303	0202	0303	0404	0303	0303	0101	0303	0404	0101	0202	0404	0404	0202	0404	0303	0303	0303	0303	0404	0202	0202	0202	0202	0202	0202	0404	0404	0202	0404	0303	0202	0303	0404	0202	0202	0202	0303	0303	0303	0202	0202	0202	0101	0404	0202	0404	0101	0404	0404	0303	0303	0303	0404	0303	0404	0404	0202	0202	0101	0202	0404	0303	0202	0202	0404	0404	0202	0404	0303	0101	0202	0303	0404	0303	0404	0404	0202	0404	0101	0101	0101	0303	0202	0404	0101	0404	0303	0101	0404	0303	0303	0202	0202	0404	0303	0303	0404	0101	0202	0404	0202	0404	0404	0101	0101	0303	0303	0101	0202	0202	0303	0101	0404	0202	0101	0303	0303	0202	0404	0101	0303	0202	0202	0101	0101	0303	0303	0404	0202	0303	0303	0101	0303	0303	0101	0202	0202	0101	0202	0101	0404	0101	0202	0303	0202	0303	0202	0404	0303	0202	0101	0404	0303	0101	0303	0303	0101	0303	0202	0202	0101	0303	0303	0303	0303	0303	0404	0202	0404	0404	0303	0303	0404	0202	0202	0101	0101	0303	0202	0202	0303	0303	0404	0202	0303	0202	0202	0303	0404	0404	0404	0404	0202	0404	0101	0404	0101	0303	0404	0404	0303	0202	0101	0202	0202	0303	0101	0404	0404	0303	0101	0404	0404	0202	0101	0101	0202	0101	0101	0101	0404	0101	0202	0303	0303	0101	0404	0303	0101	0303	0404	0303	0303	0202	0404	0303	0202	0303	0202	0303	0202	0303	0303	0202	0202	0202	0303	0202	0101	0202	0303	0202	0404	0101	0303	0101	0404	0303	0404	0404	0303	0202	0303	0202	0303	0303	0303	0404	0202	0101	0303	0202	0202	0202	0101	0202	0404	0404	0303	0303	0404	0404	0303	0101	0404	0303	0404	0404	0404	0101	0404	0202	0404	0101	0202	0404	0101	0101	0404	0101	0101	0303	0101	0303	0303	0404	0202	0202	0202	0303	0303	0404	0101	0202	0202	0303	0101	0202	0101	0202	0303	0202	0303	0303	0303	0202	0202	0303	0404	0404	0303	0303	0101	0303	0202	0404	0404	0101	0101	0404	0303	0202	0303	0303	0202	0404	0202	0101	0101	0404	0303	0202	0101	0101	0303	0101	0202	0303	0404	0202	0404	0101	0303	0303	0404	0303	0202	0303	0404	0404	0202	0303	0202	0101	0202	0303	0202	0202	0101	0303	0202	0202	0101	0101	0404	0202	0303	0404	0202	0202	0303	0101	0303	0303	0202	0404	0303	0202	0404	0404	0101	0101	0202	0404	0202	0101	0202	0202	0202	0303	0202	0202	0202	0404	0101	0404	0303	0202	0303	0404	0303	0202	0303	0303	0404	0303	0202	0202	0202	0101	0404	0303	0101	0303	0303	0404	0101	0101	0404	0101	0202	0303	0404	0202	0101	0303	0202	0202	0303	0202	0202	0101	0101	0303	0202	0101	0101	0202	0303	0404	0303	0404	0303	0404	0404	0303	0101	0404	0202	0101	0202	0101	0202	0101	0404	0404	0202	0404	0101	0303	0303	0303	0202	0303	0202	0303	0303	0303	0404	0202	0303	0303	0303	0303	0404	0404	0404	0101	0101	0404	0404	0303	0303	0202	0404	0202	0404	0303	0101	0101	0202	0303	0303	0202	0101	0303	0303	0101	0202	0303	0303	0404	0202	0303	0303	0101	0404	0202	0101	0303	0404	0404	0202	0303	0202	0303	0303	0202	0303	0303	0101	0202	0101	0404	0202	0303	0404	0303	0303	0303	0202	0202	0202	0303	0303	0202	0303	0303	0101	0404	0303	0404	0404	0404	0303	0101	0303	0101	0101	0101	0202	0202	0404	0101	0404	0101	0202	0101	0101	0202	0303	0202	0303	0202	0202	0101	0404	0404	0101	0202	0404	0101	0404	0202	0404	0202	0101	0303	0303	0101	0202	0303	0303	0101	0303	0101	0303	0404	0404	0202	0202	0303	0202	0404	0404	0202	0101	0101	0101	0101	0101	0303	0101	0202	0202	0303	0101	0303	0101	0303	0202	0404	0202	0303	0303	0404	0202	0101	0202	0101	0101	0101	0202	0303	0404	0303	0303	0202	0202	0303	0101	0303	0202	0303	0202	0404	0101	0101	0202	0404	0404	0303	0404	0202	0303	0404	0101	0404	0101	0202	0303	0404	0202	0202	0303	0303	0303	0202	0303	0404	0303	0303	0303	0404	0303	0303	0303	0303	0404	0404	0404	0303	0101	0404	0202	0101	0202	0202	0404	0303	0404	0101	0404	0303	0202	0303	0101	0101	0303	0202	0202	0303	0303	0101	0101	0202	0303	0101	0202	0202	0404	0303	0202	0101	0404	0101	0202	0303	0404	0303	0303	0202	0202	0202	0101	0202	0101	0101	0202	0303	0202	0202	0303	0303	0303	0202	0202	0303	0202	0101	0303	0303	0101	0101	0404	0303	0303	0303	0101	0101	0303	0202	0404	0101	0101	0404	0202	0101	0202	0202	0303	0303	0303	0303	0404	0303	0303	0303	0404	0202	0202	0303	0202	0202	0202	0404	0404	0202	0202	0101	0404	0202	0404	0202	0101	0404	0202	0303	0101	0404	0202	0303	0101	0404	0101	0303	0202	0101	0303	0202	0404	0202	0202	0303	0202	0404	0101	0303	0404	0303	0101	0303	0202	0202	0101	0404	0303	0202	0303	0202	0202	0404	0303	0202	0404	0202	0404	0303	0404	0202	0202	0303	0303	0404	0101	0404	0202	0303	0303	0202	0404	0404	0202	0202	0303	0202	0101	0404	0404	0101	0404	0404	0202	0202	0101	0202	0303	0202	0303	0101	0101	0404	0303	0303	0303	0202	0101	0303	0404	0202	0303	0202	0202	0404	0202	0101	0202	0303	0202	0202	0303	0202	0202	0404	0303	0404	0101	0303	0202	0404	0101	0101	0303	0101	0101	0101	0101	0303	0303	0303	0303	0101	0303	0303	0303	0101	0404	0202	0101	0303	0101	0404	0404	0101	0303	0404	0202	0303	0303	0303	0404	0303	0404	0404	0101	0101	0303	0303	0101	0404	0202	0303	0404	0202	0202	0404	0303	0101	0101	0303	0404	0202	0303	0202	0303	0202	0202	0303	0404	0101	0404	0303	0202	0202	0404	0202	0101	0202	0404	0202	0202	0303	0101	0303	0202	0202	0303	0202	0404	0404	0303	0404	0303	0101	0303	0101	0303	0202	0303	0404	0202	0303	0404	0101	0202	0404	0404	0101	0202	0404	0404	0202	0404	0202	0101	0404	0303	0303	0202	0404	0101	0101	0303	0202	0303	0101	0202	0202	0202	0404	0303	0101	0202	0404	0404	0303	0202	0202	0303	0303	0404	0303	0202	0404	0202	0404	0202	0303	0101	0202	0202	0404	0303	0101	0404	0303	0303	0202	0202	0101	0101	0101	0404	0404	0202	0303	0303	0202	0202	0202	0303	0101	0101	0202	0303	0202	0303	0202	0303	0202	0202	0303	0303	0101	0303	0404	0101	0303	0303	0101	0202	0303	0404	0101	0303	0404	0303	0202	0202	0404	0101	0303	0303	0101	0101	0303	0303	0303	0404	0303	0404	0101	0404	0101	0404	0303	0202	0404	0202	0202	0202	0303	0202	0303	0202	0303	0404	0404	0101	0202	0202	0303	0404	0202	0404	0404	0202	0303	0303	0303	0202	0101	0404	0303	0202	0202	0202	0101	0101	0404	0303	0202	0303	0202	0202	0101	0404	0101	0202	0101	0404	0202	0303	0404	0202	0303	0202	0404	0202	0404	0202	0202	0202	0303	0303	0303	0202	0101	0303	0202	0202	0202	0404	0303	0101	0404	0202	0202	0404	0303	0202	0202	0202	0202	0101	0303	0404	0202	0202	0202	0404	0404	0202	0101	0101	0303	0303	0303	0303	0303	0101	0303	0404	0101	0101	0101	0404	0404	0202	0303	0404	0404	0404	0101	0202	0303	0202	0404	0202	0303	0404	0303	0202	0404	0202	0101	0404	0101	0101	0404	0101	0101	0202	0202	0202	0202	0303	0202	0404	0101	0101	0404	0202	0202	0303	0101	0101	0101	0101	0101	0202	0101	0404	0303	0101	0404	0202	0303	0303	0202	0101	0101	0404	0404	0101	0202	0202	0202	0202	0404	0202	0202	0404	0404	0404	0101	0202	0101	0101	0303	0404	0404	0404	0404	0404	0101	0202	0202	0202	0202	0303	0303	0404	0202	0202	0404	0202	0202	0303	0101	0404	0101	0202	0303	0101	0101	0202	0101	0202	0101	0303	0101	0404	0303	0404	0101	0303	0202	0303	0303	0303	0404	0303	0303	0404	0404	0303	0202	0404	0303	0404	0101	0303	0303	0303	0303	0404	0404	0404	0101	0202	0404	0202	0303	0101	0303	0303	0202	0202	0101	0303	0404	0101	0101	0101	0404	0404	0303	0303	0404	0101	0303	0303	0101	0202	0101	0101	0202	0202	0202	0404	0101	0303	0101	0101	0101	0404	0303	0202	0303	0202	0101	0303	0303	0404	0303	0202	0101	0202	0303	0202	0202	0202	0404	0101	0202	0101	0404	0303	0202	0303	0303	0101	0101	0404	0101	0303	0202	0202	0404	0202	0202	0404	0404	0202	0101	0404	0101	0303	0303	0101	0404	0303	0101	0303	0202	0101	0202	0202	0404	0303	0101	0101	0303	0303	0101	0404	0303	0303	0404	0303	0303	0202	0404	0101	0202	0202	0404	0404	0202	0202	0202	0303	0101	0404	0303	0101	0303	0202	0202	0404	0303	0404	0303	0202	0303	0101	0404	0202	0202	0202	0101	0404	0202	0303	0101	0404	0202	0303	0101	0303	0101	0303	0303	0202	0101	0303	0404	0404	0303	0404	0303	0303	0202	0303	0202	0202	0303	0404	0303	0101	0404	0101	0202	0404	0404	0101	0101	0303	0202	0303	0202	0303	0303	0101	0202	0303	0101	0303	0202	0202	0202	0303	0101	0303	0303	0404	0101	0202	0202	0202	0202	0404	0303	0303	0303	0202	0101	0202	0202	0202	0202	0404	0101	0404	0404	0202	0101	0101	0202	0404	0303	0303	0202	0404	0303	0303	0303	0404	0101	0303	0404	0101	0303	0303	0202	0101	0101	0202	0202	0404	0202	0101	0202	0101	0202	0101	0303	0404	0202	0101	0101	0202	0303	0101	0303	0101	0101	0404	0202	0101	0202	0202	0404	0303	0202	0101	0202	0404	0202	0303	0202	0101	0202	0101	0202	0303	0202	0303	0101	0404	0101	0202	0303	0101	0202	0101	0404	0101	0202	0303	0303	0101	0202	0303	0202	0202	0202	0202	0101	0303	0202	0202	0303	0101	0404	0101	0303	0404	0404	0101	0101	0303	0303	0101	0404	0202	0202	0303	0202	0404	0202	0303	0202	0404	0303	0101	0202	0404	0202	0202	0101	0202	0404	0404	0202	0303	0404	0101	0202	0303	0101	0303	0303	0303	0101	0101	0303	0202	0101	0303	0404	0202	0404	0404	0202	0404	0101	0202	0202	0101	0202	0303	0404	0404	0202	0202	0303	0101	0202	0404	0303	0202	0303	0101	0303	0202	0404	0202	0303	0303	0404	0202	0101	0202	0101	0404	0202	0404	0404	0202	0202	0404	0101	0202	0101	0404	0202	0404	0202	0101	0202	0303	0202	0303	0404	0303	0101	0303	0303	0404	0101	0202	0404	0303	0101	0303	0404	0101	0101	0101	0303	0202	0101	0404	0101	0303	0303	0303	0303	0404	0101	0404	0303	0303	0202	0303	0303	0303	0303	0202	0101	0303	0404	0202	0404	0101	0303	0202	0202	0303	0303	0303	0202	0202	0202	0202	0404	0303	0101	0101	0303	0101	0202	0303	0202	0202	0101	0101	0404	0202	0202	0202	0202	0101	0404	0404	0303	0303	0303	0101	0404	0303	0303	0101	0404	0404	0202	0101	0202	0404	0404	0101	0202	0404	0202	0303	0101	0404	0202	0404	0202	0202	0404	0303	0101	0202	0202	0202	0303	0404	0303	0404	0404	0101	0101	0303	0303	0404	0404	0303	0101	0404	0404	0101	0202	0404	0202	0303	0202	0101	0303	0404	0202	0101	0101	0202	0202	0202	0404	0202	0202	0101	0101	0404	0101	0101	0303	0202	0101	0101	0101	0101	0404	0404	0404	0303	0404	0404	0404	0404	0404	0404	0303	0202	0404	0404	0303	0202	0202	0303	0202	0101	0404	0404	0101	0404	0101	0303	0404	0303	0404	0404	0202	0101	0404	0303	0202	0101	0404	0404	0202	0404	0202	0101	0202	0101	0202	0303	0202	0303	0303	0303	0101	0303	0404	0303	0303	0303	0202	0202	0404	0202	0404	0101	0101	0303	0101	0303	0303	0303	0101	0202	0101	0303	0101	0303	0202	0404	0303	0101	0101	0404	0303	0303	0404	0404	0202	0101	0303	0202	0202	0101	0404	0101	0101	0202	0101	0202	0101	0303	0303	0101	0202	0303	0101	0303	0202	0202	0202	0202	0303	0303	0303	0101	0101	0404	0303	0101	0202	0303	0101	0404	0404	0303	0303	0404	0101	0202	0404	0202	0303	0303	0101	0202	0404	0202	0101	0404	0202	0404	0404	0404	0202	0303	0404	0202	0202	0303	0404	0404	0202	0101	0101	0101	0303	0101	0101	0303	0202	0404	0101	0303	0303	0101	0101	0202	0101	0202	0101	0303	0303	0303	0101	0202	0404	0202	0303	0202	0303	0303	0202	0303	0101	0404	0303	0101	0101	0303	0404	0303	0101	0404	0303	0101	0202	0202	0303	0202	0101	0303	0303	0303	0303	0101	0303	0101	0202	0303	0404	0303	0202	0202	0202	0303	0404	0202	0101	0101	0202	0404	0101	0202	0303	0101	0303	0404	0202	0202	0404	0404	0303	0101	0202	0202	0202	0404	0101	0101	0202	0202	0303	0303	0202	0202	0202	0303	0404	0404	0404	0404	0404	0202	0101	0202	0404	0404	0303	0303	0101	0303	0303	0404	0101	0101	0404	0101	0303	0101	0202	0404	0202	0101	0101	0202	0303	0404	0303	0202	0202	0303	0202	0202	0101	0404	0303	0404	0101	0202	0303	0404	0101	0101	0101	0202	0202	0404	0303	0101	0101	0202	0202	0202	0303	0303	0303	0101	0101	0202	0303	0202	0404	0101	0202	0101	0404	0404	0202	0404	0202	0404	0303	0202	0303	0202	0202	0202	0303	0202	0101	0303	0101	0101	0101	0202	0202	0404	0303	0101	0404	0101	0101	0404	0404	0404	0202	0303	0303	0101	0101	0404	0101	0404	0202	0101	0202	0202	0202	0303	0202	0202	0202	0101	0202	0101	0303	0303	0202	0101	0101	0202	0101	0303	0101	0404	0101	0101	0404	0404	0404	0404	0202	0101	0101	0202	0202	0404	0202	0101	0202	0202	0303	0101	0202	0101	0202	0202	0404	0101	0202	0303	0404	0404	0303	0303	0202	0404	0303	0202	0404	0303	0303	0303	0101	0101	0202	0202	0303	0101	0404	0404	0303	0404	0303	0101	0404	0303	0303	0404	0101	0404	0303	0404	0303	0101	0303	0101	0202	0404	0202	0202	0404	0202	0303	0101	0202	0101	0404	0404	0303	0303	0404	0404	0202	0202	0404	0202	0202	0404	0404	0101	0202	0202	0202	0202	0404	0303	0202	0202	0404	0303	0303	0101	0303	0202	0101	0202	0101	0404	0404	0202	0202	0303	0404	0202	0202	0202	0202	0101	0404	0202	0101	0303	0404	0202	0202	0101	0202	0404	0101	0101	0101	0202	0101	0202	0404	0202	0404	0303	0404	0404	0303	0101	0101	0404	0303	0404	0101	0202	0202	0202	0101	0202	0404	0202	0202	0101	0101	0101	0202	0303	0303	0101	0303	0404	0303	0202	0101	0303	0101	0303	0101	0101	0303	0303	0303	0101	0101	0303	0101	0404	0303	0202	0202	0303	0101	0202	0202	0404	0404	0303	0404	0404	0404	0303	0202	0303	0303	0101	0101	0101	0101	0404	0404	0303	0202	0404	0101	0101	0303	0202	0303	0303	0404	0404	0202	0303	0404	0404	0303	0404	0101	0202	0101	0303	0303	0101	0101	0101	0303	0303	0202	0303	0303	0303	0404	0202	0303	0303	0101	0202	0202	0404	0303	0404	0202	0202	0101	0404	0202	0202	0404	0404	0303	0202	0303	0404	0303	0404	0202	0404	0404	0202	0101	0404	0101	0202	0404	0202	0303	0202	0404	0303	0404	0404	0404	0404	0404	0202	0404	0202	0404	0404	0202	0303	0101	0303	0202	0202	0101	0101	0404	0202	0202	0202	0404	0404	0202	0101	0404	0303	0202	0101	0101	0303	0202	0202	0404	0404	0404	0303	0303	0404	0101	0404	0101	0404	0101	0404	0101	0303	0404	0101	0303	0404	0101	0101	0303	0303	0202	0101	0202	0303	0202	0404	0101	0303	0303	0202	0101	0404	0202	0404	0101	0101	0202	0404	0303	0202	0404	0202	0101	0404	0303	0303	0303	0404	0202	0404	0202	0101	0303	0101	0202	0303	0202	0101	0101	0101	0202	0101	0202	0101	0404	0101	0202	0101	0101	0202	0202	0404	0303	0303	0303	0101	0404	0303	0404	0101	0303	0202	0202	0404	0101	0202	0101	0101	0202	0202	0101	0303	0303	0404	0202	0101	0202	0303	0202	0101	0101	0101	0303	0303	0404	0303	0202	0404	0202	0404	0202	0404	0404	0404	0202	0303	0202	0101	0101	0202	0101	0404	0101	0404	0404	0404	0202	0303	0101	0202	0202	0404	0202	0202	0404	0202	0202	0202	0101	0202	0202	0202	0404	0101	0202	0303	0202	0303	0404	0202	0202	0202	0202	0202	0404	0303	0202	0303	0202	0202	0404	0404	0303	0404	0202	0404	0202	0404	0303	0404	0404	0101	0101	0202	0404	0202	0404	0404	0303	0404	0303	0404	0202	0202	0101	0101	0101	0303	0404	0303	0101	0202	0101	0202	0202	0202	0202	0202	0202	0202	0202	0202	0101	0303	0101	0202	0202	0202	0404	0404	0101	0303	0404	0404	0202	0202	0202	0303	0404	0202	0404	0303	0202	0404	0202	0202	0404	0303	0303	0101	0101	0404	0202	0303	0303	0101	0202	0202	0202	0202	0404	0303	0202	0202	0202	0303	0303	0202	0404	0404	0101	0404	0404	0101	0303	0202	0303	0202	0404	0303	0303	0404	0303	0404	0404	0404	0303	0303	0404	0202	0303	0202	0101	0404	0404	0404	0303	0303	0404	0404	0101	0404	0202	0202	0404	0303	0202	0303	0202	0303	0303	0202	0303	0303	0101	0202	0404	0202	0404	0101	0202	0202	0202	0202	0101	0404	0202	0404	0303	0202	0303	0303	0404	0202	0202	0404	0303	0303	0101	0101	0101	0202	0101	0202	0303	0404	0202	0202	0202	0303	0101	0202	0202	0202	0404	0101	0404	0404	0303	0303	0303	0303	0303	0202	0101	0202	0303	0202	0202	0101	0404	0404	0303	0303	0101	0202	0303	0303	0404	0101	0404	0303	0303	0404	0202	0404	0303	0404	0303	0303	0404	0303	0202	0404	0202	0404	0202	0202	0202	0303	0303	0101	0202	0202	0202	0202	0404	0303	0303	0101	0404	0404	0202	0202	0404	0303	0101	0202	0404	0202	0303	0101	0202	0303	0202	0101	0303	0202	0202	0202	0303	0202	0202	0101	0303	0404	0404	0404	0404	0303	0404	0101	0202	0202	0202	0202	0303	0303	0202	0101	0303	0101	0303	0404	0202	0101	0101	0101	0202	0101	0101	0404	0303	0404	0202	0404	0303	0404	0202	0404	0202	0202	0101	0303	0101	0303	0101	0101	0404	0404	0303	0303	0202	0202	0404	0303	0202	0303	0404	0202	0404	0202	0101	0202	0404	0101	0101	0404	0303	0202	0202	0202	0303	0404	0303	0101	0303	0404	0303	0101	0303	0303	0101	0202	0404	0303	0303	0202	0303	0101	0101	0202	0303	0303	0404	0303	0202	0202	0101	0202	0101	0404	0101	0404	0101	0202	0404	0404	0202	0202	0202	0101	0202	0303	0101	0202	0303	0101	0202	0303	0202	0101	0404	0303	0303	0101	0101	0404	0303	0303	0202	0101	0303	0101	0303	0303	0404	0202	0404	0202	0404	0101	0101	0303	0303	0303	0202	0404	0303	0202	0101	0404	0303	0303	0303	0202	0101	0202	0404	0202	0101	0202	0404	0404	0202	0101	0202	0404	0303	0101	0202	0404	0303	0404	0202	0202	0101	0404	0202	0101	0404	0101	0303	0303	0303	0101	0101	0202	0404	0303	0101	0303	0404	0202	0303	0101	0202	0404	0202	0404	0303	0101	0202	0202	0101	0303	0202	0101	0202	0101	0202	0303	0202	0101	0202	0101	0303	0101	0202	0303	0303	0202	0202	0202	0404	0303	0303	0404	0404	0303	0101	0303	0202	0101	0202	0202	0202	0202	0202	0101	0303	0101	0101	0404	0303	0101	0404	0303	0101	0202	0303	0404	0404	0404	0303	0202	0202	0303	0202	0101	0303	0202	0101	0404	0101	0303	0404	0202	0303	0202	0404	0303	0202	0101	0303	0303	0202	0101	0404	0202	0303	0202	0404	0404	0404	0101	0202	0202	0303	0202	0404	0404	0303	0202	0202	0404	0404	0202	0303	0303	0202	0202	0202	0404	0303	0303	0202	0404	0303	0303	0101	0303	0303	0404	0303	0202	0404	0303	0404	0101	0303	0202	0202	0101	0101	0202	0101	0101	0404	0101	0303	0101	0303	0404	0404	0101	0202	0303	0101	0101	0202	0202	0303	0202	0404	0101	0404	0303	0202	0404	0101	0404	0404	0202	0101	0303	0101	0404	0202	0202	0202	0404	0303	0202	0202	0404	0101	0202	0404	0202	0202	0101	0202	0202	0303	0202	0101	0202	0202	0303	0404	0202	0202	0202	0202	0303	0303	0303	0303	0303	0101	0303	0303	0303	0303	0101	0202	0303	0404	0202	0202	0101	0202	0202	0404	0101	0202	0303	0404	0303	0202	0303	0101	0101	0303	0202	0202	0404	0101	0101	0101	0303	0202	0303	0303	0303	0101	0101	0303	0101	0303	0101	0303	0202	0303	0303	0101	0404	0202	0303	0202	0303	0303	0404	0101	0404	0404	0404	0303	0303	0101	0303	0404	0404	0101	0404	0404	0101	0303	0101	0303	0202	0101	0303	0404	0202	0303	0101	0101	0404	0404	0101	0101	0101	0303	0404	0404	0101	0303	0303	0303	0404	0303	0303	0404	0101	0404	0202	0101	0404	0101	0404	0404	0303	0303	0303	0404	0303	0101	0303	0202	0303	0404	0303	0303	0404	0101	0404	0404	0101	0101	0303	0202	0202	0101	0404	0101	0303	0101	0202	0101	0101	0303	0101	0303	0303	0202	0202	0101	0101	0303	0303	0303	0202	0202	0202	0101	0202	0202	0202	0303	0404	0404	0303	0303	0303	0404	0303	0101	0404	0303	0404	0202	0202	0202	0303	0202	0303	0404	0303	0404	0303	0202	0101	0202	0303	0404	0202	0303	0303	0101	0303	0404	0404	0202	0101	0404	0202	0404	0202	0202	0303	0404	0101	0202	0101	0303	0101	0101	0404	0303	0101	0202	0303	0202	0202	0202	0404	0404	0404	0101	0101	0101	0303	0101	0101	0303	0101	0404	0101	0101	0202	0202	0404	0303	0303	0101	0101	0101	0101	0404	0404	0303	0202	0404	0101	0202	0303	0404	0202	0202	0202	0101	0303	0404	0303	0202	0404	0202	0404	0303	0202	0101	0202	0101	0202	0101	0303	0303	0202	0202	0303	0404	0202	0303	0303	0202	0202	0404	0202	0202	0303	0303	0303	0404	0404	0303	0202	0101	0303	0404	0404	0202	0404	0303	0404	0202	0303	0202	0101	0202	0404	0404	0202	0202	0404	0404	0101	0101	0303	0202	0404	0404	0303	0202	0101	0202	0202	0202	0404	0404	0404	0404	0303	0404	0303	0101	0202	0303	0404	0404	0202	0303	0303	0101	0303	0404	0303	0202	0404	0404	0404	0101	0202	0202	0404	0202	0404	0202	0404	0303	0202	0303	0101	0202	0303	0404	0101	0101	0202	0202	0303	0202	0303	0303	0101	0101	0303	0202	0303	0202	0303	0303	0303	0202	0303	0303	0202	0101	0303	0404	0101	0101	0303	0202	0303	0202	0303	0101	0101	0404	0303	0202	0101	0202	0202	0303	0404	0303	0202	0404	0303	0404	0303	0303	0404	0303	0303	0202	0202	0404	0404	0202	0404	0101	0303	0202	0101	0101	0404	0101	0101	0303	0404	0101	0404	0404	0101	0101	0404	0202	0404	0404	0303	0303	0101	0202	0202	0202	0404	0303	0404	0202	0303	0101	0404	0202	0303	0101	0202	0202	0101	0202	0202	0303	0303	0303	0404	0202	0303	0202	0101	0202	0101	0202	0202	0404	0202	0303	0101	0303	0303	0101	0404	0303	0202	0404	0202	0404	0303	0404	0303	0303	0202	0202	0404	0101	0101	0404	0101	0101	0404	0404	0303	0303	0303	0202	0202	0404	0101	0101	0404	0404	0101	0303	0101	0303	0404	0202	0303	0202	0404	0404	0101	0101	0202	0202	0202	0303	0404	0202	0202	0202	0202	0202	0101	0303	0101	0101	0404	0202	0404	0202	0101	0404	0303	0101	0101	0101	0101	0202	0202	0404	0404	0202	0303	0303	0404	0101	0101	0303	0303	0202	0101	0303	0202	0202	0202	0202	0404	0404	0202	0101	0202	0404	0404	0202	0303	0303	0303	0101	0303	0303	0202	0404	0202	0101	0404	0303	0404	0101	0303	0404	0404	0202	0202	0101	0303	0202	0202	0202	0303	0303	0101	0303	0202	0404	0202	0404	0303	0404	0202	0404	0202	0202	0404	0303	0404	0202	0101	0303	0202	0303	0202	0202	0303	0303	0303	0202	0101	0404	0202	0303	0404	0303	0101	0303	0303	0303	0303	0303	0101	0101	0202	0404	0101	0404	0101	0101	0202	0202	0404	0202	0202	0202	0404	0202	0404	0404	0303	0303	0303	0303	0101	0404	0202	0303	0303	0404	0202	0303	0404	0404	0101	0404	0303	0303	0303	0101	0202	0404	0202	0303	0101	0303	0101	0303	0303	0202	0303	0404	0303	0303	0404	0202	0404	0202	0101	0404	0101	0202	0101	0101	0202	0303	0202	0202	0404	0303	0404	0404	0303	0202	0303	0303	0202	0404	0202	0303	0404	0101	0303	0404	0303	0303	0303	0101	0101	0404	0101	0404	0101	0101	0202	0404	0202	0303	0404	0404	0202	0404	0101	0202	0101	0101	0202	0202	0202	0404	0404	0303	0101	0303	0303	0202	0101	0101	0202	0303	0101	0202	0404	0303	0404	0404	0101	0404	0303	0202	0202	0303	0404	0101	0101	0404	0303	0303	0404	0101	0404	0202	0101	0404	0101	0202	0202	0404	0101	0101	0202	0101	0404	0202	0202	0404	0404	0303	0404	0404	0101	0303	0404	0303	0101	0303	0303	0202	0303	0202	0202	0202	0404	0404	0202	0404	0303	0404	0202	0101	0202	0101	0101	0202	0303	0404	0202	0202	0101	0303	0202	0404	0303	0202	0202	0202	0101	0303	0202	0303	0404	0202	0101	0101	0303	0303	0404	0202	0404	0101	0404	0303	0404	0202	0303	0404	0404	0101	0101	0303	0404	0202	0404	0404	0202	0303	0303	0202	0101	0202	0303	0202	0202	0101	0404	0404	0202	0303	0303	0303	0303	0101	0101	0101	0101	0404	0202	0303	0101	0202	0303	0202	0404	0303	0303	0202	0202	0303	0202	0404	0101	0101	0202	0303	0303	0404	0101	0404	0404	0202	0303	0303	0404	0202	0202	0404	0303	0303	0404	0202	0101	0303	0404	0404	0303	0202	0202	0101	0202	0202	0202	0202	0303	0202	0404	0101	0303	0101	0404	0404	0404	0101	0202	0202	0404	0101	0202	0303	0101	0404	0404	0202	0202	0303	0303	0101	0404	0303	0303	0101	0202	0202	0202	0404	0303	0303	0202	0101	0202	0202	0101	0303	0404	0202	0202	0404	0202	0303	0101	0202	0404	0101	0404	0101	0404	0202	0101	0303	0303	0202	0303	0404	0101	0404	0202	0202	0101	0101	0303	0202	0303	0101	0101	0404	0303	0303	0202	0404	0101	0101	0303	0202	0303	0303	0202	0101	0404	0404	0404	0101	0202	0404	0101	0202	0101	0404	0303	0303	0202	0303	0404	0202	0404	0101	0202	0303	0101	0303	0101	0101	0101	0303	0303	0202	0404	0101	0303	0202	0303	0303	0404	0404	0303	0202	0303	0202	0404	0303	0404	0404	0202	0303	0404	0404	0202	0404	0202	0303	0202	0404	0404	0101	0303	0101	0303	0202	0303	0101	0101	0404	0303	0101	0303	0101	0303	0404	0303	0101	0101	0202	0101	0101	0202	0404	0101	0303	0404	0404	0404	0101	0303	0303	0101	0404	0404	0202	0202	0404	0404	0404	0202	0404	0202	0202	0303	0202	0404	0101	0101	0101	0202	0404	0101	0101	0404	0101	0303	0404	0303	0404	0101	0101	0202	0303	0101	0202	0303	0101	0202	0303	0404	0303	0202	0202	0303	0303	0404	0202	0404	0202	0303	0202	0101	0303	0101	0202	0202	0101	0101	0404	0404	0404	0303	0404	0303	0202	0303	0404	0202	0404	0101	0303	0101	0202	0101	0303	0202	0303	0303	0101	0101	0101	0404	0101	0202	0404	0404	0404	0404	0303	0202	0303	0404	0202	0404	0202	0202	0303	0303	0404	0101	0404	0303	0202	0202	0303	0303	0404	0202	0303	0404	0404	0101	0202	0202	0202	0303	0202	0404	0303	0101	0202	0101	0303	0101	0303	0404	0202	0303	0303	0101	0101	0303	0303	0101	0404	0404	0303	0101	0303	0101	0404	0303	0404	0404	0404	0404	0404	0101	0404	0303	0303	0101	0404	0101	0101	0303	0404	0202	0202	0303	0404	0303	0101	0202	0303	0101	0404	0101	0404	0404	0101	0404	0202	0404	0101	0404	0101	0303	0202	0101	0404	0404	0404	0303	0101	0404	0404	0202	0202	0303	0404	0101	0404	0101	0202	0202	0303	0202	0101	0303	0202	0202	0101	0404	0303	0303	0101	0202	0303	0101	0202	0303	0202	0202	0303	0202	0101	0303	0101	0101	0202	0202	0202	0303	0303	0202	0101	0101	0303	0202	0303	0101	0404	0404	0404	0202	0404	0404	0202	0404	0404	0404	0404	0404	0404	0303	0101	0404	0404	0202	0101	0404	0202	0303	0101	0303	0101	0303	0202	0404	0404	0303	0303	0404	0404	0101	0303	0303	0101	0404	0101	0303	0404	0101	0404	0202	0101	0404	0404	0303	0202	0101	0303	0101	0404	0202	0101	0101	0404	0303	0404	0303	0303	0303	0202	0202	0202	0101	0202	0202	0404	0303	0202	0101	0303	0202	0303	0202	0101	0303	0404	0303	0404	0202	0101	0404	0101	0404	0404	0202	0202	0404	0202	0303	0303	0101	0303	0202	0202	0404	0101	0404	0303	0303	0303	0202	0303	0101	0404	0404	0202	0202	0202	0101	0101	0202	0404	0404	0303	0404	0404	0202	0303	0404	0202	0202	0202	0101	0303	0202	0404	0101	0101	0202	0202	0202	0101	0303	0303	0202	0101	0303	0202	0202	0101	0101	0404	0303	0202	0404	0101	0101	0404	0101	0404	0404	0404	0101	0202	0202	0202	0404	0404	0404	0202	0202	0202	0202	0101	0101	0303	0202	0404	0101	0202	0303	0303	0202	0303	0202	0101	0303	0404	0303	0404	0404	0404	0202	0202	0202	0202	0202	0202	0202	0101	0101	0303	0101	0202	0303	0303	0202	0202	0303	0101	0303	0202	0202	0303	0303	0202	0404	0303	0404	0404	0303	0101	0101	0404	0101	0101	0101	0202	0404	0303	0202	0404	0404	0404	0303	0303	0404	0404	0202	0202	0303	0202	0303	0202	0303	0404	0303	0404	0202	0101	0404	0202	0202	0202	0202	0202	0303	0101	0101	0404	0202	0404	0202	0404	0202	0202	0303	0404	0303	0404	0101	0404	0202	0404	0101	0101	0404	0404	0303	0202	0202	0404	0101	0303	0202	0101	0101	0101	0404	0101	0202	0101	0303	0202	0404	0101	0202	0202	0101	0404	0404	0101	0303	0202	0101	0101	0404	0404	0202	0202	0303	0202	0404	0202	0303	0303	0101	0202	0202	0303	0404	0404	0404	0404	0303	0404	0202	0303	0101	0404	0404	0202	0303	0404	0202	0202	0303	0303	0202	0202	0101	0202	0303	0303	0404	0303	0101	0404	0101	0303	0404	0101	0303	0101	0202	0202	0202	0404	0202	0101	0404	0101	0101	0101	0404	0303	0202	0101	0202	0404	0202	0303	0303	0303	0101	0202	0202	0202	0101	0202	0202	0202	0404	0101	0202	0202	0202	0404	0202	0202	0202	0303	0404	0303	0202	0303	0202	0202	0303	0101	0101	0303	0202	0202	0303	0101	0404	0202	0101	0202	0303	0202	0101	0303	0404	0404	0303	0101	0303	0404	0303	0101	0202	0202	0303	0404	0101	0202	0101	0202	0303	0303	0101	0202	0303	0404	0303	0404	0404	0101	0404	0404	0303	0202	0101	0303	0303	0303	0202	0202	0404	0101	0202	0202	0404	0101	0101	0202	0202	0101	0404	0303	0404	0404	0404	0101	0404	0404	0404	0101	0202	0404	0404	0202	0202	0202	0202	0101	0101	0202	0101	0101	0404	0101	0303	0303	0303	0303	0303	0303	0303	0303	0101	0101	0404	0101	0202	0202	0303	0303	0202	0202	0404	0303	0101	0404	0404	0202	0202	0101	0202	0101	0404	0202	0101	0101	0202	0101	0404	0303	0101	0202	0202	0202	0404	0101	0303	0404	0303	0303	0404	0404	0404	0202	0303	0202	0101	0303	0202	0404	0202	0404	0303	0303	0303	0202	0303	0202	0202	0303	0404	0303	0202	0101	0404	0303	0202	0303	0303	0101	0101	0202	0101	0303	0404	0101	0303	0404	0101	0202	0101	0404	0303	0404	0202	0202	0404	0404	0303	0202	0202	0101	0202	0404	0101	0202	0202	0101	0101	0404	0202	0303	0202	0404	0101	0404	0202	0303	0404	0202	0303	0101	0202	0303	0202	0303	0101	0101	0101	0303	0303	0101	0404	0303	0202	0303	0303	0404	0202	0202	0303	0404	0404	0202	0101	0404	0404	0303	0202	0202	0202	0202	0202	0303	0101	0101	0303	0303	0202	0101	0404	0303	0303	0404	0202	0202	0404	0404	0404	0101	0404	0101	0202	0303	0303	0404	0404	0404	0101	0202	0101	0101	0202	0303	0202	0202	0101	0202	0202	0202	0101	0202	0202	0404	0303	0404	0101	0303	0202	0101	0202	0101	0404	0303	0202	0303	0202	0202	0404	0101	0101	0404	0101	0101	0404	0404	0202	0404	0404	0303	0303	0303	0202	0404	0303	0202	0101	0101	0202	0101	0101	0202	0303	0303	0202	0101	0202	0404	0202	0101	0303	0404	0303	0101	0202	0101	0303	0303	0303	0303	0101	0202	0303	0101	0303	0303	0202	0303	0404	0202	0202	0202	0404	0101	0404	0202	0101	0101	0303	0202	0101	0202	0303	0303	0404	0101	0202	0303	0404	0101	0404	0202	0101	0101	0101	0202	0303	0404	0303	0404	0202	0202	0303	0303	0303	0303	0101	0303	0202	0101	0404	0202	0303	0101	0404	0303	0202	0404	0202	0303	0303	0404	0303	0202	0202	0303	0404	0303	0303	0404	0202	0101	0101	0303	0202	0303	0303	0101	0303	0202	0101	0404	0202	0101	0404	0202	0404	0404	0202	0404	0202	0404	0404	0303	0404	0303	0202	0202	0404	0404	0303	0303	0303	0101	0404	0404	0101	0101	0303	0202	0303	0404	0303	0404	0101	0404	0101	0303	0101	0303	0202	0202	0404	0101	0303	0101	0202	0101	0404	0101	0101	0202	0202	0303	0303	0404	0202	0404	0404	0202	0404	0404	0303	0202	0101	0303	0101	0303	0303	0404	0303	0404	0404	0303	0101	0101	0404	0303	0202	0101	0101	0202	0303	0303	0202	0404	0202	0101	0303	0303	0303	0202	0101	0404	0101	0101	0303	0202	0202	0101	0303	0303	0202	0202	0303	0101	0404	0303	0101	0303	0202	0404	0303	0404	0202	0202	0202	0202	0404	0101	0404	0101	0404	0303	0101	0101	0101	0404	0404	0101	0202	0101	0404	0101	0404	0404	0202	0101	0303	0101	0101	0303	0303	0404	0101	0303	0202	0101	0101	0202	0202	0303	0202	0202	0303	0404	0404	0404	0202	0101	0303	0404	0202	0404	0101	0303	0101	0101	0303	0303	0101	0101	0101	0404	0101	0202	0404	0101	0303	0404	0101	0303	0404	0202	0404	0404	0303	0404	0101	0101	0303	0101	0101	0303	0101	0101	0202	0202	0303	0303	0404	0202	0101	0303	0404	0101	0404	0404	0101	0303	0303	0303	0303	0202	0101	0202	0202	0404	0202	0303	0303	0202	0404	0303	0404	0303	0404	0202	0101	0303	0303	0202	0202	0101	0303	0404	0303	0101	0202	0101	0303	0404	0202	0404	0303	0303	0202	0303	0202	0202	0404	0404	0202	0202	0101	0303	0101	0303	0101	0101	0303	0303	0303	0202	0202	0404	0404	0202	0202	0202	0202	0404	0202	0404	0202	0303	0303	0101	0303	0303	0202	0303	0202	0303	0303	0202	0101	0101	0303	0101	0303	0101	0202	0202	0202	0101	0404	0404	0404	0303	0202	0404	0101	0303	0404	0202	0202	0202	0303	0202	0202	0404	0404	0101	0404	0303	0303	0101	0202	0202	0202	0303	0202	0303	0303	0202	0404	0202	0303	0101	0101	0202	0202	0101	0202	0202	0202	0202	0404	0202	0202	0303	0404	0202	0202	0202	0303	0404	0202	0303	0303	0202	0404	0101	0202	0303	0202	0101	0303	0303	0404	0202	0303	0404	0202	0202	0404	0202	0101	0303	0101	0202	0303	0303	0101	0202	0404	0303	0101	0404	0101	0303	0404	0404	0404	0101	0202	0202	0202	0202	0101	0202	0101	0303	0202	0404	0303	0404	0101	0303	0202	0101	0303	0404	0101	0404	0404	0303	0303	0202	0404	0404	0101	0303	0303	0101	0303	0202	0303	0404	0404	0101	0202	0202	0101	0101	0101	0404	0303	0202	0303	0202	0101	0303	0101	0101	0303	0303	0202	0303	0101	0202	0101	0303	0404	0404	0101	0404	0303	0303	0303	0101	0101	0404	0303	0303	0404	0404	0202	0202	0101	0404	0202	0202	0202	0404	0101	0303	0404	0303	0404	0202	0101	0404	0101	0303	0404	0202	0404	0303	0303	0404	0202	0202	0303	0202	0303	0303	0101	0202	0101	0101	0303	0101	0404	0303	0101	0404	0303	0404	0404	0404	0101	0202	0303	0404	0101	0404	0303	0101	0404	0202	0404	0101	0202	0202	0404	0404	0404	0202	0303	0404	0202	0303	0101	0303	0101	0202	0303	0101	0101	0202	0303	0101	0303	0202	0303	0404	0101	0404	0101	0202	0202	0202	0404	0101	0404	0303	0303	0404	0202	0101	0101	0202	0101	0101	0101	0202	0303	0404	0303	0202	0303	0303	0202	0101	0303	0202	0202	0101	0202	0202	0404	0303	0404	0303	0202	0202	0303	0202	0303	0404	0101	0202	0303	0101	0303	0101	0101	0101	0101	0202	0303	0202	0303	0101	0101	0202	0303	0303	0202	0404	0101	0303	0303	0101	0404	0303	0202	0101	0101	0202	0202	0404	0404	0303	0202	0202	0202	0303	0202	0101	0202	0404	0303	0101	0101	0202	0303	0303	0202	0303	0303	0303	0202	0404	0303	0202	0202	0303	0404	0404	0202	0303	0404	0101	0303	0303	0202	0404	0404	0303	0101	0303	0202	0202	0202	0303	0101	0303	0101	0202	0303	0303	0303	0303	0303	0404	0202	0404	0202	0303	0303	0202	0303	0101	0303	0404	0202	0404	0101	0303	0303	0101	0404	0202	0303	0404	0303	0404	0101	0101	0404	0404	0303	0101	0101	0202	0202	0303	0101	0404	0202	0303	0202	0404	0404	0404	0404	0202	0101	0303	0303	0101	0303	0101	0303	0101	0101	0404	0303	0404	0101	0404	0303	0101	0101	0101	0404	0303	0101	0303	0202	0404	0404	0101	0101	0303	0303	0101	0202	0202	0101	0202	0202	0101	0303	0404	0404	0303	0202	0101	0404	0202	0303	0404	0202	0202	0404	0303	0404	0404	0404	0101	0101	0101	0202	0404	0202	0303	0404	0202	0202	0202	0202	0202	0202	0404	0303	0101	0101	0404	0404	0404	0303	0404	0303	0404	0404	0404	0202	0404	0202	0202	0404	0202	0101	0404	0202	0202	0303	0202	0404	0101	0404	0101	0404	0404	0303	0202	0202	0101	0303	0202	0101	0202	0202	0303	0404	0404	0404	0202	0101	0202	0202	0404	0101	0202	0101	0303	0101	0101	0303	0404	0202	0404	0303	0101	0202	0404	0303	0303	0101	0303	0404	0404	0303	0101	0202	0101	0404	0303	0101	0303	0101	0303	0303	0404	0202	0101	0202	0101	0303	0404	0303	0101	0202	0202	0303	0101	0202	0303	0303	0303	0303	0101	0202	0303	0202	0404	0404	0202	0303	0303	0202	0303	0404	0404	0404	0303	0404	0404	0202	0101	0404	0101	0202	0202	0404	0101	0303	0303	0404	0101	0404	0202	0404	0202	0202	0202	0404	0404	0303	0404	0101	0202	0202	0101	0404	0101	0202	0101	0303	0202	0303	0303	0101	0303	0404	0202	0404	0202	0303	0202	0404	0202	0202	0202	0202	0404	0404	0303	0404	0303	0404	0303	0202	0404	0202	0404	0202	0303	0303	0303	0202	0202	0202	0101	0202	0404	0303	0404	0101	0202	0404	0101	0303	0101	0303	0404	0101	0303	0202	0303	0404	0202	0303	0303	0404	0303	0404	0303	0404	0101	0303	0202	0404	0404	0303	0202	0303	0303	0202	0303	0303	0404	0404	0404	0303	0404	0404	0404	0101	0303	0202	0202	0202	0101	0202	0101	0101	0303	0303	0202	0202	0202	0404	0303	0303	0404	0404	0101	0202	0404	0202	0404	0303	0404	0404	0101	0303	0303	0101	0101	0202	0202	0101	0101	0202	0202	0202	0202	0202	0404	0202	0202	0202	0303	0303	0303	0101	0303	0202	0101	0404	0101	0202	0303	0202	0303	0303	0101	0404	0303	0303	0101	0101	0202	0202	0404	0303	0202	0303	0202	0404	0202	0404	0303	0404	0202	0101	0303	0202	0303	0202	0101	0202	0101	0202	0101	0101	0303	0303	0101	0202	0101	0101	0202	0303	0404	0303	0303	0202	0404	0202	0404	0101	0303	0303	0202	0303	0303	0101	0101	0202	0202	0101	0404	0202	0404	0202	0303	0404	0101	0303	0202	0101	0303	0202	0303	0202	0101	0202	0202	0303	0404	0303	0101	0303	0202	0101	0101	0202	0404	0101	0202	0404	0101	0101	0303	0101	0101	0202	0202	0202	0202	0202	0101	0404	0404	0404	0404	0404	0202	0202	0303	0202	0101	0404	0404	0202	0303	0101	0404	0404	0404	0202	0404	0404	0404	0101	0101	0404	0202	0101	0404	0404	0303	0404	0101	0404	0202	0303	0101	0303	0202	0404	0404	0303	0101	0202	0202	0202	0202	0101	0202	0303	0303	0303	0202	0202	0404	0202	0202	0101	0101	0202	0202	0202	0303	0202	0101	0303	0303	0202	0101	0101	0404	0303	0202	0404	0202	0101	0303	0202	0303	0303	0303	0202	0202	0404	0101	0202	0202	0202	0101	0303	0404	0202	0202	0303	0303	0404	0202	0202	0303	0202	0404	0202	0404	0202	0404	0202	0303	0202	0404	0303	0303	0303	0202	0202	0101	0101	0202	0202	0404	0303	0101	0202	0404	0101	0303	0404	0303	0404	0303	0101	0303	0101	0101	0101	0202	0202	0101	0404	0202	0404	0303	0404	0303	0202	0404	0404	0202	0303	0202	0101	0101	0101	0202	0303	0101	0303	0404	0303	0202	0202	0202	0101	0303	0101	0101	0303	0404	0404	0404	0404	0404	0101	0303	0404	0202	0303	0202	0303	0202	0202	0202	0303	0202	0101	0404	0101	0202	0404	0404	0202	0202	0202	0101	0404	0202	0202	0303	0404	0404	0404	0202	0303	0303	0101	0101	0202	0101	0101	0404	0202	0202	0202	0404	0404	0202	0202	0404	0404	0303	0303	0404	0101	0202	0101	0101	0303	0303	0101	0303	0202	0404	0303	0404	0404	0303	0101	0101	0202	0202	0303	0202	0303	0404	0303	0303	0303	0404	0303	0101	0303	0202	0404	0101	0303	0101	0202	0101	0303	0303	0303	0101	0101	0202	0101	0404	0404	0303	0101	0303	0101	0101	0404	0202	0404	0202	0202	0303	0202	0303	0404	0202	0303	0404	0202	0303	0101	0303	0101	0202	0404	0303	0202	0101	0101	0202	0202	0202	0202	0303	0101	0202	0303	0202	0303	0202	0404	0303	0202	0404	0303	0303	0404	0404	0202	0202	0101	0101	0202	0404	0303	0303	0101	0202	0101	0303	0303	0404	0202	0303	0202	0303	0303	0303	0101	0202	0303	0404	0404	0202	0202	0101	0202	0303	0404	0101	0303	0202	0101	0101	0404	0303	0202	0303	0202	0303	0404	0404	0404	0404	0404	0202	0202	0404	0303	0404	0303	0202	0303	0101	0303	0404	0303	0202	0202	0202	0202	0202	0303	0404	0303	0202	0101	0303	0101	0303	0404	0303	0404	0202	0303	0303	0404	0101	0404	0101	0404	0101	0202	0202	0202	0202	0404	0404	0202	0202	0404	0404	0101	0202	0202	0404	0404	0303	0202	0303	0303	0101	0303	0404	0101	0404	0101	0101	0404	0303	0101	0303	0404	0202	0303	0303	0202	0303	0404	0101	0303	0202	0202	0202	0303	0303	0303	0404	0101	0101	0404	0101	0202	0101	0202	0202	0303	0303	0303	0303	0404	0202	0303	0404	0202	0101	0202	0101	0303	0202	0404	0202	0101	0404	0101	0303	0202	0101	0303	0404	0101	0101	0202	0101	0101	0404	0404	0404	0202	0202	0101	0404	0404	0101	0101	0202	0404	0404	0202	0101	0101	0404	0303	0303	0202	0202	0404	0202	0101	0404	0202	0303	0404	0303	0303	0404	0101	0404	0202	0303	0404	0303	0202	0101	0303	0303	0202	0101	0101	0202	0101	0202	0303	0202	0202	0404	0404	0202	0202	0101	0101	0303	0404	0101	0101	0101	0101	0404	0303	0404	0404	0303	0404	0404	0404	0101	0303	0202	0303	0303	0101	0303	0404	0101	0101	0101	0303	0404	0404	0303	0404	0303	0202	0101	0101	0101	0101	0202	0101	0101	0303	0202	0404	0101	0202	0404	0101	0303	0202	0404	0101	0202	0202	0202	0404	0101	0101	0404	0202	0101	0404	0404	0303	0101	0202	0101	0202	0202	0202	0202	0101	0101	0202	0404	0101	0101	0202	0101	0303	0303	0404	0101	0404	0202	0101	0101	0303	0303	0303	0404	0202	0303	0101	0101	0101	0202	0404	0303	0404	0202	0303	0101	0303	0303	0202	0303	0404	0101	0202	0303	0101	0303	0202	0404	0303	0303	0202	0202	0101	0101	0101	0101	0202	0303	0101	0202	0404	0404	0303	0404	0303	0404	0101	0202	0101	0404	0303	0202	0404	0202	0404	0101	0202	0202	0404	0202	0303	0404	0101	0404	0202	0404	0101	0303	0303	0202	0404	0202	0303	0303	0404	0202	0101	0202	0202	0101	0202	0303	0404	0303	0404	0202	0101	0101	0101	0202	0202	0202	0101	0101	0303	0303	0404	0202	0404	0404	0404	0101	0202	0303	0202	0202	0303	0202	0303	0202	0202	0202	0303	0404	0303	0404	0404	0101	0202	0303	0202	0202	0101	0202	0202	0404	0101	0404	0101	0202	0202	0303	0303	0404	0202	0202	0404	0303	0202	0202	0404	0202	0101	0404	0202	0101	0202	0101	0404	0202	0101	0202	0404	0202	0202	0202	0202	0202	0303	0303	0404	0202	0202	0101	0303	0303	0202	0404	0303	0202	0101	0303	0404	0303	0303	0303	0303	0202	0202	0101	0202	0101	0303	0303	0202	0303	0404	0303	0101	0101	0404	0303	0202	0404	0404	0202	0303	0303	0303	0303	0404	0303	0101	0101	0101	0404	0303	0404	0202	0404	0404	0202	0101	0404	0404	0202	0202	0303	0404	0101	0202	0404	0303	0202	0303	0404	0404	0303	0101	0404	0101	0202	0303	0404	0202	0404	0101	0202	0303	0404	0202	0101	0404	0101	0101	0303	0404	0404	0101	0101	0101	0101	0303	0101	0404	0202	0404	0404	0303	0101	0404	0404	0404	0101	0303	0101	0303	0202	0101	0303	0202	0303	0101	0101	0101	0202	0303	0202	0303	0202	0404	0101	0202	0202	0404	0404	0303	0202	0404	0404	0404	0404	0202	0202	0202	0303	0202	0101	0202	0303	0202	0404	0101	0404	0101	0404	0303	0101	0303	0202	0303	0404	0101	0303	0303	0202	0303	0101	0202	0202	0101	0404	0202	0202	0202	0202	0303	0303	0101	0404	0303	0202	0202	0202	0303	0101	0404	0101	0101	0101	0202	0101	0202	0303	0202	0404	0303	0303	0404	0303	0303	0303	0303	0404	0303	0404	0404	0303	0303	0404	0202	0303	0303	0303	0303	0404	0101	0202	0202	0202	0202	0202	0303	0404	0404	0101	0404	0404	0404	0202	0404	0101	0404	0101	0202	0202	0404	0101	0202	0404	0303	0101	0101	0101	0101	0404	0303	0404	0404	0404	0101	0404	0101	0202	0202	0202	0202	0202	0404	0202	0303	0202	0101	0202	0404	0202	0202	0202	0101	0202	0202	0101	0202	0303	0404	0404	0202	0202	0303	0202	0303	0303	0101	0404	0202	0404	0404	0404	0202	0303	0202	0303	0202	0101	0202	0303	0404	0101	0404	0404	0404	0202	0303	0202	0404	0101	0101	0101	0202	0202	0202	0202	0404	0404	0303	0202	0303	0202	0202	0303	0404	0202	0303	0404	0404	0404	0404	0202	0303	0303	0303	0404	0101	0202	0404	0101	0404	0101	0202	0101	0404	0202	0404	0202	0202	0303	0202	0303	0202	0101	0404	0202	0404	0404	0404	0303	0303	0303	0101	0101	0303	0101	0101	0101	0404	0202	0404	0404	0404	0202	0404	0303	0101	0202	0101	0303	0202	0404	0404	0303	0202	0404	0303	0101	0101	0202	0202	0202	0303	0101	0202	0202	0404	0101	0303	0202	0101	0101	0404	0404	0202	0404	0404	0101	0202	0303	0303	0404	0101	0202	0404	0202	0101	0303	0303	0101	0202	0101	0404	0202	0404	0404	0202	0202	0202	0303	0202	0404	0202	0202	0303	0101	0404	0303	0101	0303	0202	0202	0303	0303	0101	0101	0202	0101	0303	0202	0202	0404	0404	0101	0202	0101	0404	0404	0202	0101	0202	0404	0303	0303	0101	0202	0202	0101	0404	0404	0202	0101	0303	0404	0303	0101	0303	0101	0303	0202	0404	0202	0202	0404	0202	0101	0202	0101	0404	0303	0202	0404	0303	0101	0404	0404	0101	0303	0303	0101	0101	0404	0101	0303	0303	0404	0303	0303	0101	0202	0202	0303	0202	0101	0303	0202	0404	0101	0101	0303	0404	0303	0303	0202	0404	0202	0101	0202	0303	0202	0202	0101	0404	0101	0202	0101	0303	0404	0303	0101	0303	0202	0101	0101	0202	0101	0404	0101	0202	0101	0202	0101	0303	0202	0101	0404	0202	0202	0303	0404	0101	0404	0101	0202	0404	0303	0303	0404	0101	0101	0101	0303	0202	0101	0303	0303	0303	0404	0202	0202	0404	0404	0101	0101	0404	0101	0303	0202	0303	0303	0303	0404	0202	0303	0101	0202	0404	0202	0303	0303	0101	0101	0303	0202	0202	0303	0202	0404	0404	0404	0101	0404	0202	0303	0202	0404	0404	0404	0303	0101	0202	0303	0202	0303	0404	0404	0404	0202	0303	0101	0101	0202	0303	0202	0202	0404	0202	0101	0404	0202	0303	0202	0303	0303	0202	0404	0202	0202	0303	0404	0303	0202	0202	0202	0202	0404	0404	0202	0404	0303	0303	0303	0404	0303	0101	0202	0202	0404	0303	0303	0101	0303	0101	0101	0202	0101	0202	0202	0303	0303	0202	0202	0101	0202	0303	0303	0303	0101	0101	0404	0303	0101	0202	0202	0202	0404	0404	0101	0404	0404	0303	0303	0101	0303	0303	0303	0303	0101	0404	0202	0202	0101	0202	0404	0303	0101	0303	0101	0303	0303	0303	0303	0202	0101	0303	0101	0303	0303	0303	0202	0404	0303	0202	0202	0202	0202	0404	0202	0404	0404	0303	0101	0404	0101	0404	0303	0404	0303	0101	0303	0404	0202	0303	0101	0101	0101	0404	0202	0202	0101	0202	0202	0202	0202	0101	0303	0101	0202	0404	0202	0101	0404	0202	0202	0101	0303	0303	0404	0202	0101	0202	0202	0404	0303	0404	0303	0101	0101	0101	0101	0303	0404	0404	0303	0303	0202	0101	0202	0101	0202	0202	0303	0202	0303	0303	0202	0202	0404	0404	0202	0303	0303	0101	0202	0303	0202	0404	0202	0101	0404	0202	0202	0303	0404	0404	0404	0202	0303	0303	0303	0303	0303	0404	0101	0202	0404	0202	0101	0303	0202	0303	0303	0202	0101	0202	0202	0303	0303	0303	0202	0404	0404	0202	0101	0202	0303	0101	0202	0303	0303	0202	0202	0101	0303	0303	0303	0404	0202	0303	0202	0404	0202	0303	0202	0202	0202	0404	0404	0303	0404	0303	0404	0303	0303	0404	0303	0202	0202	0303	0101	0303	0303	0404	0303	0404	0404	0404	0303	0303	0303	0303	0202	0202	0404	0303	0202	0303	0202	0101	0202	0404	0404	0404	0202	0202	0404	0404	0101	0202	0202	0101	0101	0404	0101	0404	0404	0303	0202	0404	0202	0202	0404	0101	0303	0404	0404	0202	0303	0303	0303	0101	0303	0101	0303	0303	0404	0202	0202	0303	0303	0303	0303	0404	0404	0404	0404	0202	0101	0303	0303	0202	0303	0202	0404	0202	0101	0202	0303	0303	0202	0202	0303	0101	0101	0303	0303	0404	0303	0303	0202	0202	0202	0303	0303	0404	0303	0202	0404	0303	0202	0404	0202	0202	0101	0202	0101	0303	0303	0202	0101	0202	0404	0101	0404	0101	0303	0404	0101	0404	0303	0303	0202	0303	0303	0303	0101	0202	0202	0202	0404	0303	0404	0101	0303	0303	0202	0303	0202	0101	0404	0101	0202	0202	0101	0404	0202	0202	0404	0303	0303	0303	0202	0404	0303	0303	0303	0101	0303	0202	0303	0202	0101	0202	0303	0303	0202	0202	0202	0202	0303	0101	0202	0202	0303	0303	0101	0202	0202	0404	0404	0202	0303	0303	0303	0303	0202	0303	0303	0303	0303	0303	0101	0404	0404	0101	0404	0101	0303	0303	0303	0202	0303	0202	0101	0303	0303	0303	0404	0101	0303	0101	0303	0202	0303	0404	0101	0202	0303	0101	0101	0202	0101	0202	0404	0202	0101	0101	0404	0303	0303	0202	0202	0202	0202	0404	0404	0101	0202	0202	0404	0404	0404	0404	0303	0202	0404	0202	0101	0101	0404	0202	0202	0202	0303	0202	0101	0202	0303	0303	0404	0303	0303	0202	0404	0101	0404	0101	0202	0303	0101	0202	0303	0202	0101	0404	0303	0303	0404	0404	0101	0404	0101	0303	0303	0404	0404	0404	0202	0303	0202	0202	0404	0404	0101	0101	0101	0404	0202	0101	0202	0303	0404	0303	0202	0404	0202	0303	0202	0404	0303	0303	0101	0101	0303	0303	0404	0101	0404	0202	0303	0404	0202	0404	0202	0202	0303	0202	0303	0303	0303	0303	0101	0303	0404	0202	0202	0404	0202	0202	0202	0404	0202	0101	0101	0202	0404	0202	0303	0404	0404	0404	0303	0202	0101	0202	0404	0202	0404	0101	0303	0404	0303	0404	0303	0303	0202	0404	0202	0303	0404	0101	0101	0404	0404	0404	0303	0202	0404	0404	0303	0303	0202	0202	0303	0303	0303	0202	0101	0303	0101	0202	0101	0404	0202	0404	0202	0202	0404	0202	0202	0101	0202	0202	0202	0202	0202	0101	0404	0303	0303	0303	0303	0303	0404	0303	0303	0101	0101	0101	0303	0202	0404	0101	0202	0303	0101	0101	0404	0303	0303	0202	0404	0303	0303	0101	0101	0202	0404	0404	0303	0202	0303	0101	0202	0101	0404	0404	0404	0404	0404	0202	0404	0404	0202	0202	0101	0404	0303	0202	0202	0101	0303	0202	0202	0404	0404	0404	0404	0404	0404	0202	0101	0303	0202	0101	0202	0202	0404	0202	0101	0404	0303	0404	0404	0404	0404	0404	0202	0303	0202	0202	0101	0101	0404	0101	0202	0202	0404	0303	0101	0202	0404	0404	0303	0303	0404	0202	0202	0202	0303	0202	0303	0101	0404	0303	0303	0303	0303	0101	0202	0101	0303	0303	0202	0101	0101	0404	0202	0202	0202	0404	0101	0202	0101	0303	0101	0303	0303	0101	0303	0202	0404	0303	0101	0404	0404	0303	0404	0202	0202	0101	0404	0101	0101	0202	0202	0101	0101	0202	0202	0404	0202	0202	0303	0202	0202	0303	0202	0303	0202	0202	0404	0404	0404	0101	0202	0404	0101	0101	0101	0404	0303	0101	0202	0303	0101	0202	0303	0101	0101	0404	0202	0101	0404	0202	0303	0202	0202	0303	0101	0101	0303	0202	0404	0101	0101	0303	0303	0404	0303	0404	0101	0303	0202	0202	0303	0303	0404	0202	0101	0404	0404	0404	0202	0404	0202	0404	0101	0202	0202	0303	0404	0101	0404	0303	0404	0404	0202	0303	0303	0202	0202	0101	0404	0404	0202	0303	0404	0303	0404	0303	0404	0404	0202	0101	0404	0404	0202	0101	0404	0101	0303	0303	0404	0202	0202	0101	0404	0404	0303	0202	0303	0404	0202	0101	0101	0202	0404	0303	0404	0404	0101	0202	0101	0202	0303	0202	0202	0303	0303	0404	0101	0303	0404	0404	0404	0101	0101	0404	0303	0202	0101	0303	0303	0404	0202	0303	0303	0202	0202	0202	0202	0202	0202	0404	0202	0404	0404	0101	0404	0101	0101	0202	0303	0303	0202	0202	0303	0303	0303	0303	0101	0404	0202	0303	0303	0202	0303	0202	0303	0303	0202	0101	0202	0202	0202	0202	0202	0303	0202	0404	0202	0101	0202	0404	0202	0202	0202	0101	0303	0202	0101	0101	0101	0303	0202	0202	0101	0303	0303	0101	0404	0101	0202	0303	0202	0202	0101	0202	0404	0303	0303	0202	0101	0303	0202	0202	0202	0202	0404	0101	0202	0202	0202	0303	0101	0101	0303	0303	0101	0404	0303	0303	0303	0404	0303	0404	0202	0202	0202	0101	0303	0303	0303	0202	0404	0101	0303	0303	0303	0202	0202	0404	0101	0303	0404	0202	0202	0404	0202	0303	0303	0101	0202	0404	0404	0202	0303	0303	0303	0101	0303	0202	0202	0202	0202	0202	0404	0202	0404	0404	0202	0404	0202	0202	0404	0101	0101	0303	0202	0101	0202	0101	0202	0202	0101	0303	0202	0303	0303	0202	0404	0404	0101	0303	0101	0404	0303	0303	0404	0303	0303	0202	0202	0101	0101	0101	0303	0303	0202	0404	0404	0404	0303	0404	0404	0303	0101	0101	0202	0101	0404	0404	0303	0404	0202	0101	0404	0101	0101	0303	0101	0404	0101	0303	0404	0404	0404	0101	0404	0404	0404	0303	0303	0303	0404	0101	0101	0202	0101	0303	0303	0404	0303	0404	0202	0303	0101	0101	0404	0303	0303	0202	0303	0101	0404	0303	0404	0303	0303	0202	0202	0404	0202	0404	0303	0101	0404	0404	0404	0303	0101	0101	0404	0404	0404	0404	0202	0404	0101	0202	0404	0404	0202	0202	0202	0303	0202	0404	0303	0303	0101	0303	0303	0404	0202	0202	0303	0303	0404	0404	0101	0101	0404	0202	0202	0303	0303	0202	0303	0303	0202	0202	0303	0404	0404	0101	0101	0303	0404	0101	0202	0101	0202	0404	0404	0404	0404	0202	0404	0303	0404	0404	0303	0202	0101	0202	0303	0404	0404	0202	0303	0101	0303	0202	0404	0202	0404	0303	0101	0101	0202	0404	0202	0202	0404	0202	0101	0303	0303	0404	0101	0404	0303	0101	0303	0404	0303	0303	0101	0202	0303	0101	0202	0101	0101	0202	0101	0303	0404	0101	0303	0101	0404	0202	0101	0101	0303	0101	0101	0202	0202	0404	0404	0303	0404	0404	0404	0202	0404	0404	0202	0404	0202	0202	0303	0404	0303	0303	0101	0202	0101	0101	0404	0101	0202	0404	0404	0404	0404	0303	0303	0202	0101	0101	0404	0404	0303	0101	0101	0101	0404	0404	0303	0303	0101	0202	0404	0404	0202	0101	0101	0303	0202	0202	0202	0404	0404	0101	0101	0404	0303	0303	0101	0303	0202	0202	0404	0404	0202	0404	0101	0202	0202	0101	0303	0303	0101	0303	0404	0101	0202	0404	0303	0404	0303	0303	0303	0404	0303	0101	0202	0202	0404	0202	0404	0202	0202	0202	0303	0202	0202	0202	0303	0404	0404	0202	0202	0202	0101	0404	0202	0303	0101	0101	0303	0404	0101	0202	0101	0202	0101	0303	0404	0404	0101	0404	0202	0202	0404	0303	0202	0404	0202	0303	0303	0202	0101	0202	0202	0202	0202	0303	0404	0303	0202	0303	0303	0101	0303	0303	0101	0404	0202	0404	0303	0303	0303	0303	0101	0404	0404	0202	0101	0404	0101	0202	0404	0101	0404	0303	0101	0202	0404	0404	0303	0303	0404	0101	0202	0202	0101	0303	0404	0101	0202	0202	0202	0404	0101	0303	0303	0101	0404	0404	0101	0202	0202	0303	0303	0202	0303	0303	0101	0303	0404	0202	0101	0101	0202	0202	0101	0404	0303	0303	0303	0101	0303	0202	0202	0303	0404	0101	0101	0202	0303	0202	0202	0101	0404	0101	0404	0404	0202	0404	0404	0404	0101	0404	0303	0101	0202	0303	0303	0404	0101	0303	0202	0404	0404	0303	0404	0101	0404	0101	0202	0303	0404	0202	0101	0404	0303	0404	0101	0101	0101	0101	0202	0101	0303	0303	0303	0303	0202	0404	0303	0303	0303	0101	0303	0404	0101	0101	0303	0404	0202	0404	0303	0303	0101	0202	0303	0202	0404	0303	0101	0404	0101	0404	0202	0303	0303	0202	0101	0202	0303	0404	0303	0404	0303	0303	0101	0202	0303	0101	0101	0404	0404	0202	0303	0202	0303	0101	0202	0303	0303	0303	0202	0303	0404	0202	0101	0101	0404	0202	0101	0101	0303	0101	0101	0303	0404	0202	0303	0303	0303	0404	0303	0202	0202	0404	0303	0303	0202	0303	0303	0303	0101	0404	0303	0303	0101	0303	0303	0202	0202	0202	0303	0404	0101	0404	0202	0404	0202	0303	0404	0303	0101	0404	0303	0303	0303	0202	0404	0404	0404	0404	0101	0101	0202	0404	0202	0202	0101	0101	0202	0404	0404	0101	0202	0202	0101	0202	0404	0303	0101	0202	0303	0101	0202	0202	0202	0202	0202	0303	0303	0404	0303	0303	0202	0202	0101	0303	0303	0101	0101	0303	0303	0404	0404	0101	0303	0202	0404	0404	0303	0303	0101	0404	0404	0101	0303	0303	0202	0303	0202	0101	0404	0101	0404	0202	0101	0303	0404	0202	0101	0303	0404	0303	0404	0404	0202	0202	0101	0101	0303	0303	0101	0404	0303	0101	0303	0303	0404	0202	0101	0202	0101	0404	0202	0303	0303	0303	0404	0101	0101	0101	0202	0101	0303	0202	0202	0202	0202	0404	0202	0303	0101	0101	0202	0202	0303	0404	0303	0303	0202	0303	0101	0404	0404	0404	0303	0404	0404	0101	0101	0202	0404	0101	0404	0202	0101	0303	0101	0101	0101	0202	0404	0101	0303	0303	0101	0303	0202	0303	0202	0202	0202	0303	0202	0202	0202	0303	0303	0404	0101	0101	0202	0202	0101	0404	0202	0101	0303	0404	0202	0404	0101	0404	0404	0202	0202	0303	0101	0101	0202	0303	0303	0101	0101	0202	0303	0404	0404	0404	0101	0404	0303	0303	0202	0303	0303	0303	0202	0303	0202	0202	0404	0202	0101	0303	0303	0404	0101	0202	0101	0303	0303	0202	0303	0303	0101	0303	0202	0202	0202	0303	0101	0202	0303	0101	0101	0202	0202	0303	0202	0101	0303	0303	0303	0202	0101	0101	0404	0101	0303	0303	0101	0202	0101	0303	0101	0404	0404	0404	0202	0303	0404	0101	0303	0404	0404	0202	0303	0404	0303	0303	0303	0404	0303	0303	0202	0303	0303	0303	0303	0303	0101	0303	0101	0202	0202	0101	0202	0303	0202	0303	0404	0202	0404	0101	0303	0202	0303	0202	0202	0202	0202	0303	0202	0202	0404	0303	0404	0202	0303	0404	0404	0202	0202	0101	0202	0303	0404	0404	0404	0202	0101	0202	0404	0404	0202	0303	0404	0303	0202	0101	0202	0303	0404	0404	0303	0303	0202	0303	0303	0303	0303	0303	0202	0202	0101	0202	0404	0303	0404	0202	0202	0303	0202	0303	0404	0303	0101	0404	0202	0101	0202	0404	0101	0404	0202	0202	0303	0404	0303	0202	0101	0202	0101	0202	0404	0202	0202	0303	0404	0101	0202	0303	0101	0303	0202	0101	0303	0303	0202	0404	0101	0202	0404	0303	0404	0101	0202	0404	0202	0202	0202	0101	0101	0202	0404	0303	0101	0303	0404	0202	0303	0202	0404	0202	0303	0303	0202	0202	0202	0303	0303	0303	0303	0404	0303	0404	0303	0202	0404	0101	0303	0404	0303	0101	0101	0404	0303	0101	0303	0202	0202	0101	0101	0303	0303	0101	0404	0202	0101	0101	0202	0202	0404	0404	0202	0303	0101	0404	0404	0404	0101	0303	0202	0303	0202	0101	0303	0303	0404	0202	0303	0404	0303	0303	0404	0303	0101	0202	0303	0404	0202	0101	0202	0202	0101	0202	0303	0101	0202	0404	0303	0202	0101	0404	0303	0101	0101	0404	0101	0404	0202	0404	0202	0101	0404	0303	0101	0303	0404	0202	0202	0202	0101	0404	0303	0202	0101	0202	0202	0101	0202	0303	0404	0404	0303	0303	0404	0202	0202	0404	0303	0303	0202	0303	0202	0303	0202	0202	0404	0101	0202	0303	0101	0101	0101	0202	0101	0303	0303	0202	0101	0101	0101	0303	0202	0303	0101	0101	0101	0202	0303	0101	0101	0404	0404	0202	0101	0404	0202	0202	0303	0404	0202	0404	0303	0404	0101	0202	0202	0101	0101	0101	0303	0404	0202	0303	0101	0404	0404	0202	0101	0101	0202	0404	0202	0202	0404	0404	0404	0202	0303	0202	0303	0303	0303	0101	0202	0101	0404	0404	0303	0404	0303	0404	0202	0303	0303	0303	0202	0404	0404	0202	0303	0404	0101	0101	0404	0303	0303	0101	0202	0303	0303	0303	0202	0404	0101	0303	0303	0202	0303	0101	0404	0101	0202	0101	0202	0101	0404	0303	0202	0101	0101	0101	0404	0303	0303	0404	0101	0202	0101	0404	0101	0202	0202	0303	0101	0303	0303	0101	0303	0101	0404	0404	0101	0101	0202	0101	0404	0303	0303	0101	0101	0202	0202	0303	0101	0303	0404	0101	0303	0303	0404	0404	0101	0101	0404	0404	0404	0101	0101	0404	0303	0202	0303	0101	0101	0101	0101	0404	0404	0303	0404	0404	0404	0202	0202	0202	0101	0101	0101	0303	0303	0202	0303	0101	0303	0404	0101	0101	0404	0202	0101	0303	0303	0303	0101	0303	0202	0404	0303	0303	0303	0303	0303	0202	0101	0404	0101	0202	0101	0101	0404	0202	0202	0303	0404	0202	0101	0202	0303	0404	0303	0202	0202	0303	0202	0404	0101	0303	0202	0404	0303	0202	0303	0202	0303	0404	0202	0202	0101	0101	0303	0202	0101	0101	0303	0202	0404	0303	0303	0404	0404	0101	0101	0303	0202	0202	0404	0404	0101	0101	0303	0202	0101	0303	0404	0404	0404	0404	0303	0303	0303	0303	0202	0202	0303	0303	0303	0101	0202	0101	0303	0303	0303	0202	0202	0202	0202	0404	0202	0404	0202	0404	0303	0404	0404	0303	0202	0101	0101	0101	0303	0404	0101	0202	0202	0202	0101	0404	0101	0404	0202	0101	0404	0202	0202	0202	0202	0303	0101	0202	0404	0303	0303	0303	0404	0303	0404	0404	0404	0101	0404	0303	0303	0303	0202	0101	0404	0202	0202	0404	0303	0202	0404	0202	0303	0404	0303	0101	0303	0202	0202	0101	0404	0404	0303	0404	0303	0303	0303	0202	0404	0101	0101	0101	0202	0202	0303	0202	0404	0202	0202	0404	0101	0101	0202	0101	0101	0101	0303	0101	0303	0101	0202	0404	0404	0101	0101	0303	0101	0101	0101	0202	0202	0404	0202	0404	0404	0101	0202	0303	0101	0202	0101	0303	0101	0101	0101	0101	0202	0303	0202	0303	0404	0303	0404	0303	0303	0303	0303	0202	0101	0404	0303	0101	0404	0101	0202	0101	0101	0303	0202	0101	0101	0101	0202	0303	0101	0202	0202	0303	0202	0303	0202	0202	0202	0303	0303	0202	0202	0202	0303	0202	0303	0303	0101	0202	0404	0202	0101	0202	0202	0404	0202	0202	0202	0303	0101	0202	0303	0202	0202	0202	0404	0404	0404	0202	0303	0404	0404	0303	0303	0101	0303	0101	0303	0101	0202	0202	0101	0101	0404	0303	0101	0404	0202	0303	0303	0202	0303	0101	0101	0202	0303	0202	0101	0101	0202	0202	0202	0101	0404	0404	0202	0101	0202	0202	0101	0202	0101	0404	0404	0202	0101	0202	0101	0303	0101	0202	0101	0101	0303	0303	0404	0101	0202	0101	0303	0404	0101	0101	0202	0202	0303	0303	0404	0101	0303	0303	0101	0202	0202	0101	0101	0101	0202	0404	0303	0404	0202	0202	0202	0101	0303	0404	0303	0303	0404	0101	0404	0202	0101	0202	0101	0303	0101	0202	0202	0404	0404	0202	0303	0404	0303	0101	0404	0202	0303	0303	0202	0202	0404	0202	0303	0101	0101	0303	0202	0303	0303	0404	0202	0404	0404	0101	0404	0303	0202	0404	0404	0404	0101	0303	0404	0202	0101	0303	0202	0303	0101	0101	0404	0101	0101	0404	0101	0202	0101	0303	0404	0404	0303	0404	0101	0404	0202	0101	0101	0101	0303	0303	0404	0101	0404	0101	0101	0303	0101	0202	0303	0101	0101	0404	0404	0101	0101	0101	0202	0303	0404	0303	0303	0404	0404	0404	0101	0404	0303	0404	0101	0303	0303	0202	0303	0404	0101	0303	0202	0303	0404	0303	0303	0303	0101	0404	0202	0404	0101	0101	0101	0202	0202	0101	0404	0101	0303	0404	0303	0101	0303	0101	0101	0303	0303	0101	0202	0202	0202	0303	0101	0101	0404	0303	0303	0202	0202	0101	0202	0202	0303	0404	0101	0303	0202	0202	0303	0202	0101	0303	0303	0404	0404	0101	0303	0404	0101	0202	0303	0303	0303	0404	0303	0101	0101	0303	0202	0404	0404	0101	0101	0303	0202	0404	0303	0303	0303	0404	0303	0303	0404	0303	0202	0101	0303	0101	0202	0202	0101	0303	0202	0202	0404	0404	0202	0404	0303	0101	0101	0404	0101	0404	0202	0303	0101	0404	0101	0303	0101	0404	0404	0404	0202	0101	0202	0101	0303	0202	0101	0303	0101	0202	0303	0303	0101	0303	0303	0404	0404	0303	0303	0101	0404	0202	0101	0202	0202	0202	0101	0404	0101	0303	0303	0404	0404	0404	0404	0202	0303	0101	0202	0101	0404	0202	0303	0202	0303	0404	0202	0101	0303	0202	0101	0101	0303	0202	0202	0202	0303	0202	0303	0202	0303	0202	0404	0404	0303	0303	0303	0202	0202	0404	0101	0404	0101	0303	0404	0404	0202	0404	0404	0202	0303	0101	0202	0404	0303	0202	0202	0303	0404	0202	0202	0101	0404	0202	0101	0303	0404	0303	0404	0303	0404	0303	0404	0101	0202	0404	0202	0303	0303	0303	0404	0202	0202	0101	0101	0303	0303	0404	0202	0404	0202	0101	0303	0303	0303	0303	0202	0303	0303	0303	0202	0202	0303	0303	0303	0202	0202	0404	0303	0303	0202	0101	0101	0303	0404	0202	0404	0404	0303	0303	0101	0101	0404	0101	0303	0202	0404	0101	0404	0303	0404	0101	0101	0303	0303	0404	0303	0101	0101	0202	0303	0101	0202	0303	0202	0303	0101	0303	0101	0202	0404	0202	0404	0303	0303	0303	0101	0101	0303	0303	0202	0202	0202	0202	0404	0303	0101	0202	0202	0404	0202	0404	0101	0101	0404	0101	0101	0202	0404	0303	0202	0101	0101	0303	0303	0303	0101	0303	0303	0303	0404	0404	0303	0202	0202	0303	0202	0303	0303	0202	0404	0101	0404	0404	0101	0202	0202	0404	0303	0202	0101	0101	0303	0202	0101	0101	0101	0101	0202	0101	0101	0202	0404	0404	0303	0404	0202	0101	0202	0404	0303	0101	0202	0303	0101	0202	0404	0202	0101	0404	0404	0404	0202	0101	0202	0202	0404	0303	0404	0303	0303	0404	0202	0202	0404	0303	0303	0404	0303	0101	0202	0202	0101	0303	0101	0101	0202	0101	0404	0202	0404	0202	0202	0101	0404	0303	0303	0404	0101	0303	0404	0303	0404	0404	0101	0101	0303	0404	0202	0404	0202	0101	0404	0202	0202	0202	0202	0303	0101	0404	0303	0101	0101	0303	0101	0101	0202	0101	0202	0404	0404	0101	0303	0202	0101	0101	0101	0202	0404	0101	0404	0404	0202	0202	0202	0202	0404	0202	0202	0303	0404	0404	0404	0404	0404	0303	0404	0202	0303	0404	0303	0202	0101	0202	0303	0303	0303	0202	0404	0101	0404	0303	0202	0303	0101	0303	0303	0404	0202	0303	0303	0404	0303	0101	0404	0202	0202	0202	0303	0303	0101	0404	0202	0303	0202	0101	0202	0303	0404	0101	0202	0101	0202	0404	0404	0202	0404	0404	0404	0202	0303	0404	0303	0404	0303	0202	0404	0303	0202	0404	0303	0202	0404	0202	0202	0202	0303	0101	0404	0303	0202	0303	0303	0303	0303	0303	0404	0202	0303	0101	0101	0303	0202	0303	0404	0303	0303	0101	0404	0202	0101	0101	0202	0202	0202	0202	0303	0101	0101	0101	0303	0303	0404	0404	0101	0202	0101	0202	0101	0202	0303	0101	0202	0404	0202	0303	0303	0101	0202	0202	0404	0404	0404	0202	0303	0101	0303	0101	0101	0303	0202	0202	0101	0101	0202	0202	0303	0303	0101	0404	0202	0404	0202	0303	0101	0303	0404	0303	0303	0202	0101	0202	0202	0404	0202	0404	0303	0303	0101	0101	0404	0404	0202	0404	0202	0303	0303	0202	0303	0202	0404	0202	0303	0303	0202	0202	0202	0202	0202	0303	0404	0101	0202	0303	0101	0404	0202	0202	0303	0202	0202	0404	0303	0101	0101	0202	0303	0303	0101	0101	0404	0101	0303	0404	0101	0303	0101	0303	0101	0303	0101	0202	0101	0303	0303	0101	0202	0303	0202	0202	0202	0404	0303	0404	0202	0303	0404	0202	0202	0101	0202	0303	0404	0202	0202	0202	0404	0101	0303	0303	0303	0404	0303	0303	0303	0303	0101	0303	0404	0404	0202	0202	0101	0202	0404	0404	0202	0101	0101	0404	0404	0101	0303	0202	0202	0202	0404	0202	0404	0202	0101	0101	0101	0303	0202	0303	0101	0202	0303	0202	0202	0303	0202	0404	0202	0101	0303	0303	0101	0202	0101	0202	0202	0202	0202	0303	0202	0303	0303	0404	0303	0202	0404	0202	0404	0202	0202	0404	0404	0202	0303	0202	0202	0303	0101	0303	0303	0303	0404	0101	0202	0303	0303	0404	0202	0404	0404	0202	0303	0404	0303	0303	0101	0202	0404	0404	0101	0404	0404	0202	0101	0404	0303	0101	0404	0202	0101	0202	0101	0404	0404	0404	0303	0101	0303	0404	0202	0202	0202	0404	0404	0101	0101	0101	0202	0202	0202	0404	0202	0101	0101	0303	0202	0303	0101	0202	0303	0202	0303	0303	0404	0404	0404	0101	0101	0101	0303	0404	0101	0202	0303	0404	0404	0202	0303	0303	0303	0101	0202	0404	0303	0404	0303	0303	0202	0303	0202	0303	0404	0303
[truncated: 29,369,532 more chars]
