# Supplementary material for: Asexual reproduction and growth rate: independent and plastic life history traits in Neurospora crassa
Source: ISME J. 2018 Nov 9;13(3):780–8. doi: 10.1038/s41396-018-0294-7 (PMC6462030; doi:10.1038/s41396-018-0294-7)
Supplement: Supplementary file 6 — Supplemental Data [file 41396_2018_294_MOESM6_ESM.gz › Supplemental_data_Anderson_et_al/Ncrassa_wildstrains_linear_phenotypes.csv]

batch	date inoculated	time inoculated	strain	mm 24-48	mm 48-72	score_1	score_2	growth_24-48	growth_48-72
parental	5/4/14	18:30	2229	95	61	52	72	3.393	3.050
parental	5/4/14	18:30	2229	83	63	52	72	2.964	3.150
parental	5/4/14	18:30	2229	72	71	52	72	2.571	3.550
parental	5/4/14	18:30	3199	63	65	52	72	2.250	3.250
parental	5/4/14	18:30	3199	47	69	52	72	1.679	3.450
parental	5/4/14	18:30	3199	66	71	52	72	2.357	3.550
parental	5/4/14	18:30	3200	63	67	52	72	2.250	3.350
parental	5/4/14	18:30	3200	50	65	52	72	1.786	3.250
parental	5/4/14	18:30	3200	43	65	52	72	1.536	3.250
parental	5/4/14	18:30	3223	50	62	52	72	1.786	3.100
parental	5/4/14	18:30	3223	52	72	52	72	1.857	3.600
parental	5/4/14	18:30	3223	65	61	52	72	2.321	3.050
parental	5/4/14	18:30	4712	57	69	52	72	2.036	3.450
parental	5/4/14	18:30	4712	66	68	52	72	2.357	3.400
parental	5/4/14	18:30	4712	74	71	52	72	2.643	3.550
parental	5/4/14	18:30	4713	na	34	52	72	na	1.700
parental	5/4/14	18:30	4713	na	35	52	72	na	1.750
parental	5/4/14	18:30	4713	12	42	52	72	0.429	2.100
parental	5/4/14	18:30	4715	33	65	52	72	1.179	3.250
parental	5/4/14	18:30	4715	55	64	52	72	1.964	3.200
parental	5/4/14	18:30	4715	61	71	52	72	2.179	3.550
parental	5/4/14	18:30	4715	62	73	52	72	2.214	3.650
parental	5/4/14	18:30	4716	71	75	52	72	2.536	3.750
parental	5/4/14	18:30	4716	71	76	52	72	2.536	3.800
parental	5/4/14	18:30	4716	87	66	52	72	3.107	3.300
parental	5/4/14	18:30	8787	43	70	52	72	1.536	3.500
parental	5/4/14	18:30	8787	66	72	52	72	2.357	3.600
parental	5/4/14	18:30	8787	60	71	52	72	2.143	3.550
parental	5/4/14	18:30	8789	71	73	52	72	2.536	3.650
parental	5/4/14	18:30	8789	na	75	52	72	na	3.750
parental	5/4/14	18:30	8789	na	78	52	72	na	3.900
parental	5/4/14	18:30	8790	46	70	52	72	1.643	3.500
parental	5/4/14	18:30	8790	53	72	52	72	1.893	3.600
parental	5/4/14	18:30	8790	49	69	52	72	1.750	3.450
parental	5/4/14	18:30	8845	na	67	52	72	na	3.350
parental	5/4/14	18:30	8845	69	74	52	72	2.464	3.700
parental	5/4/14	18:30	8845	68	77	52	72	2.429	3.850
parental	5/4/14	18:30	8848	49	75	52	72	1.750	3.750
parental	5/4/14	18:30	8848	57	71	52	72	2.036	3.550
parental	5/4/14	18:30	8848	56	69	52	72	2.000	3.450
parental	5/4/14	18:30	8850	49	na	52	72	1.750	na
parental	5/4/14	18:30	8850	na	68	52	72	na	3.400
parental	5/4/14	18:30	8850	na	61	52	72	na	3.050
parental	5/4/14	18:30	8870	57	66	52	72	2.036	3.300
parental	5/4/14	18:30	8870	61	67	52	72	2.179	3.350
parental	5/4/14	18:30	8870	68	72	52	72	2.429	3.600
parental	5/4/14	18:30	8871	78	70	52	72	2.786	3.500
parental	5/4/14	18:30	8871	78	61	52	72	2.786	3.050
parental	5/4/14	18:30	8871	76	71	52	72	2.714	3.550
parental	5/4/14	18:30	8874	64	74	52	72	2.286	3.700
parental	5/4/14	18:30	8874	59	72	52	72	2.107	3.600
parental	5/4/14	18:30	8874	58	74	52	72	2.071	3.700
parental	5/4/14	18:30	8876	72	67	52	72	2.571	3.350
parental	5/4/14	18:30	8876	70	72	52	72	2.500	3.600
parental	5/4/14	18:30	8876	71	69	52	72	2.536	3.450
parental	5/4/14	18:30	P4452	80	65	52	72	2.857	3.250
parental	5/4/14	18:30	P4452	42	63	52	72	1.500	3.150
parental	5/4/14	18:30	P4452	53	66	52	72	1.893	3.300
parental	5/4/14	18:30	P4476	60	68	52	72	2.143	3.400
parental	5/4/14	18:30	P4476	58	68	52	72	2.071	3.400
parental	5/4/14	18:30	P4476	45	65	52	72	1.607	3.250
