# Supplementary material for: Asexual reproduction and growth rate: independent and plastic life history traits in Neurospora crassa
Source: ISME J. 2018 Nov 9;13(3):780–8. doi: 10.1038/s41396-018-0294-7 (PMC6462030; doi:10.1038/s41396-018-0294-7)
Supplement: Supplementary file 6 — Supplemental Data [file 41396_2018_294_MOESM6_ESM.gz › Supplemental_data_Anderson_et_al/Ncrassa_spore_phenotypes.csv]

group	batch	assayed_on	line	strain	spore_suspension_volume	sample_volume	casyton_volume	dilution_factor	Counts	Counts/ml < CL	Counts/ml >CL <CR	Counts/ml > CR	Total_Counts/ml	number < CL	number >CL < CR	number > CR	conc/ul <CL_per_measured_sample	conc/ul >cL<Cr_per_measured_sample	conc/ul >cr_per_measured_sample	original number <CL	original # mid range	original number > CR
ancestor	1.1	sucrose	ANC	Anc_1	3000	5	5000	1000	11410	5013000	14780000	425300	20218300	2829.037555	8340.948547	240.0138983	4.435201384	13.07645651	0.376279902	13305604.15	39229369.52	1128839.706
ancestor	1.1	sucrose	ANC	Anc_1	3000	5	5000	1000	11274	4839000	14720000	421700	19980700	2730.379116	8305.67898	237.9419039	4.280530392	13.02116292	0.373031549	12841591.18	39063488.76	1119094.647
ancestor	1.1	sucrose	ANC	Anc_1	3000	5	5000	1000	9923	4384000	12780000	418200	17582200	2474.231439	7212.745845	236.0227162	3.878956885	11.30772559	0.370022758	11636870.66	33923176.77	1110068.273
ancestor	1.1	sucrose	ANC	Anc_10	3000	5	5000	1000	10026	5148000	12270000	343800	17761800	2905.890619	6926.044658	194.0647232	4.555687171	10.85825206	0.304243444	13667061.51	32574756.17	912730.3319
ancestor	1.1	sucrose	ANC	Anc_10	3000	5	5000	1000	8499	4577000	10310000	173700	15060700	2582.876161	5818.10208	98.02175862	4.049283794	9.121283793	0.153672841	12147851.38	27363851.38	461018.5242
ancestor	1.1	sucrose	ANC	Anc_10	3000	3	5000	1667	9207	7568000	19200000	428300	27196300	2562.060869	6499.943007	144.9961245	4.016650783	10.19023455	0.227316534	20087270.57	50961362.96	1136809.987
ancestor	1.1	sucrose	ANC	Anc_11	3000	5	5000	1000	9302	4630000	11540000	310100	16480100	2613.349434	6513.618243	175.0323238	4.097058028	10.21167379	0.27440555	12291174.08	30635021.37	823216.6486
ancestor	1.1	sucrose	ANC	Anc_11	3000	5	5000	1000	6082	3381000	7079000	317200	10777200	1908.031956	3994.959544	179.0084994	2.991302098	6.263066416	0.280639168	8973906.295	18789199.25	841917.5027
ancestor	1.1	sucrose	ANC	Anc_12	3000	5	5000	1000	6256	3147000	7753000	186100	11086100	1775.884396	4375.097464	105.0181398	2.784128799	6.859024652	0.164641363	8352386.397	20577073.96	493924.0891
ancestor	1.1	sucrose	ANC	Anc_12	3000	5	5000	1000	6185	3222000	7414000	324300	10960300	1818.204794	4183.789677	183.005529	2.85047627	6.559103373	0.286905479	8551428.81	19677310.12	860716.438
ancestor	1.1	sucrose	ANC	Anc_12	3000	5	5000	1000	7456	3672000	9289000	251600	13212600	2072.145679	5241.873969	141.9803521	3.248590097	8.217906702	0.222588581	9745770.29	24653720.11	667765.7421
ancestor	1.1	sucrose	ANC	Anc_13	3000	5	5000	1000	9554	3944000	12660000	327800	16931800	2225.456006	7143.578356	184.9656386	3.488941156	11.1992888	0.289978426	10466823.47	33597866.41	869935.2771
ancestor	1.1	sucrose	ANC	Anc_13	3000	3	5000	1667	7563	6061000	15710000	573000	22344000	2051.528061	5317.522825	193.9491139	3.216266988	8.336504601	0.304062198	16084551.21	41690859.51	1520615.054
ancestor	1.1	sucrose	ANC	Anc_14	3000	5	5000	1000	4961	1690000	6806000	294200	8790200	953.799686	3841.160156	166.0401584	1.495311959	6.021948634	0.260308153	4485935.876	18065845.9	780924.4585
ancestor	1.1	sucrose	ANC	Anc_14	3000	5	5000	1000	10241	2828000	14870000	446500	18144500	1596.161261	8392.82813	252.0106093	2.502369268	13.15779031	0.395087651	7507107.803	39473370.94	1185262.954
ancestor	1.1	sucrose	ANC	Anc_15	3000	5	5000	1000	5607	2828000	6891000	216200	9935200	1596.001691	3888.984318	122.0139907	2.502119103	6.096924589	0.191286475	7506357.309	18290773.77	573859.4237
ancestor	1.1	sucrose	ANC	Anc_15	3000	5	5000	1000	8279	3994000	10370000	310100	14674100	2253.380173	5850.664095	174.9557315	3.53271905	9.172332636	0.274285473	10598157.15	27516997.91	822856.4177
ancestor	1.1	sucrose	ANC	Anc_15	3000	5	5000	1000	7988	3932000	9868000	354400	14154400	2219.014299	5568.980953	200.0047476	3.478842222	8.730726104	0.313555871	10436526.67	26192178.31	940667.6119
ancestor	1.1	sucrose	ANC	Anc_16	3000	5	5000	1000	9846	3849000	13260000	342000	17451000	2171.637958	7481.402785	192.9592573	3.404568334	11.7289104	0.302510359	10213705	35186731.19	907531.0759
ancestor	1.1	sucrose	ANC	Anc_16	3000	5	5000	1000	10847	3734000	15020000	467800	19221800	2107.123058	8475.894037	263.9829048	3.303425608	13.28801624	0.413857124	9910276.823	39864048.71	1241571.371
ancestor	1.1	sucrose	ANC	Anc_16	3000	5	5000	1000	1644	373900	2460000	79740	2913640	210.9703326	1388.036957	44.99271015	0.33074708	2.176084027	0.070536968	992241.2409	6528252.08	211610.9028
ancestor	1.1	sucrose	ANC	Anc_17	3000	5	5000	1000	9393	4728000	11500000	420000	16648000	2667.593945	6488.437049	236.9690053	4.182099434	10.17219617	0.371506295	12546298.3	30516588.51	1114518.885
ancestor	1.1	sucrose	ANC	Anc_17	3000	5	5000	1000	7982	4054000	9739000	350900	14143900	2287.843381	5496.128932	198.0276868	3.586748473	8.616512921	0.310456349	10760245.42	25849538.76	931369.0474
ancestor	1.1	sucrose	ANC	Anc_18	3000	5	5000	1000	2112	822200	2672000	248100	3742300	464.0158191	1507.966758	140.0174224	0.727457152	2.36410303	0.219511213	2182371.457	7092309.089	658533.6396
ancestor	1.1	sucrose	ANC	Anc_18	3000	5	5000	1000	4627	1864000	6197000	138200	8199200	1051.898722	3497.111791	77.98948678	1.649105951	5.482569516	0.122267405	4947317.853	16447708.55	366802.2142
ancestor	1.1	sucrose	ANC	Anc_18	3000	5	5000	1000	8655	3239000	11900000	196700	15335700	1827.992527	6715.996009	111.0114634	2.865820912	10.52894994	0.174037349	8597462.738	31586849.82	522112.0471
ancestor	1.1	sucrose	ANC	Anc_19	3000	5	5000	1000	10416	3750000	14360000	343800	18453800	2116.637224	8105.309476	194.0533007	3.318341366	12.7070352	0.304225536	9955024.098	38121105.61	912676.6093
ancestor	1.1	sucrose	ANC	Anc_19	3000	5	5000	1000	11362	4242000	15600000	287100	20129100	2394.424192	8805.520366	162.0554421	3.753839701	13.80478532	0.254061145	11261519.1	41414355.97	762183.4358
ancestor	1.1	sucrose	ANC	Anc_19	3000	3	5000	1667	9680	6129000	21950000	516900	28595900	2074.728195	7430.295952	174.9758532	3.252638816	11.64878806	0.274317018	16266446.72	58255589.09	1371859.408
ancestor	1.1	sucrose	ANC	Anc_2	3000	5	5000	1000	11551	6066000	13980000	425300	20471300	3422.760938	7888.262104	239.976958	5.366006551	12.36676089	0.376221989	16098019.65	37100282.68	1128665.967
ancestor	1.1	sucrose	ANC	Anc_2	3000	5	5000	1000	10382	5220000	12820000	354400	18394400	2946.224938	7235.747836	200.0272257	4.618920983	11.34378678	0.31359111	13856762.95	34031360.34	940773.3312
ancestor	1.1	sucrose	ANC	Anc_2	3000	5	5000	1000	5805	2628000	7400000	258700	10286700	1483.035376	4175.974802	145.9898218	2.32501705	6.546851664	0.228874395	6975051.151	19640554.99	686623.186
ancestor	1.1	sucrose	ANC	Anc_20	3000	5	5000	1000	9238	3989000	12030000	354400	16373400	2250.624916	6787.419839	199.9552445	3.528399517	10.64092409	0.313478262	10585198.55	31922772.27	940434.7873
ancestor	1.1	sucrose	ANC	Anc_20	3000	3	5000	1667	8822	5846000	19860000	348600	26054600	1979.435954	6724.529258	118.0347885	3.103245154	10.54232787	0.185048112	15519329.01	52722181.7	925425.6063
ancestor	1.1	sucrose	ANC	Anc_20	3000	5	5000	1000	9267	3689000	12390000	342000	16421000	2081.844163	6992.152122	193.0037148	3.263794819	10.96189152	0.302580056	9791384.456	32885674.55	907740.1691
ancestor	1.1	sucrose	ANC	Anc_21	3000	5	5000	1000	11341	5569000	14130000	393400	20092400	3143.379039	7975.56937	222.0515916	4.928007774	12.50363617	0.348119637	14784023.32	37510908.52	1044358.911
ancestor	1.1	sucrose	ANC	Anc_21	3000	5	5000	1000	10979	5435000	13430000	591900	19456900	3066.822824	7578.184089	333.9930873	4.80798737	11.88063852	0.523615037	14423962.11	35641915.57	1570845.11
ancestor	1.1	sucrose	ANC	Anc_22	3000	3	5000	1667	8082	5999000	17450000	422400	23871400	2031.046273	5907.944235	143.0094925	3.184156826	9.262133124	0.224202008	15923968.29	46319927.75	1121234.24
ancestor	1.1	sucrose	ANC	Anc_22	3000	5	5000	1000	5146	2187000	6704000	228600	9119600	1234.078468	3782.927321	128.9942103	1.934716816	5.930654566	0.202229659	5804150.449	17791963.7	606688.9769
ancestor	1.1	sucrose	ANC	Anc_23	3000	5	5000	1000	7475	3000000	9923000	322500	13245500	1693.027821	5599.971688	182.0004907	2.654231055	8.779311586	0.285329838	7962693.165	26337934.76	855989.5153
ancestor	1.1	sucrose	ANC	Anc_23	3000	5	5000	1000	5069	2268000	6572000	141800	8981800	1279.976397	3708.99686	80.02674297	2.006672932	5.814750667	0.125461297	6020018.797	17444252	376383.8913
ancestor	1.1	sucrose	ANC	Anc_23	3000	5	5000	1000	4874	2114000	6227000	295900	8636900	1192.978499	3514.03837	166.9831305	1.870282663	5.509106027	0.26178649	5610847.988	16527318.08	785359.4701
ancestor	1.1	sucrose	ANC	Anc_24	3000	5	5000	1000	5472	2396000	7035000	265800	9696800	1352.086462	3969.919974	149.9935649	2.11972292	6.223810826	0.235151232	6359168.759	18671432.48	705453.6962
ancestor	1.1	sucrose	ANC	Anc_24	3000	5	5000	1000	8668	3587000	11500000	276400	15363400	2023.77833	6488.277334	155.9443352	3.172762566	10.17194578	0.244480506	9518287.698	30515837.34	733441.5165
ancestor	1.1	sucrose	ANC	Anc_24	3000	5	5000	1000	1643	800900	1875000	235700	2911600	451.9435019	1058.052274	133.0042245	0.708530872	1.658753133	0.208516327	2125592.615	4976259.4	625548.9817
ancestor	1.1	sucrose	ANC	Anc_25	3000	5	5000	1000	8378	2796000	11740000	310100	14846100	1577.84792	6625.155428	174.9966523	2.473658671	10.38653533	0.274349626	7420976.012	31159606	823048.8774
ancestor	1.1	sucrose	ANC	Anc_25	3000	5	5000	1000	8670	2775000	12220000	365000	15360000	1566.357422	6897.617188	206.0253906	2.455644533	10.81368512	0.322994686	7366933.599	32441055.35	968984.059
ancestor	1.1	sucrose	ANC	Anc_25	3000	5	5000	1000	7267	2273000	10300000	304800	12877800	1282.664042	5812.335958	172	2.010886467	9.112244	0.269651648	6032659.402	27336732	808954.9431
ancestor	1.1	sucrose	ANC	Anc_26	3000	5	5000	1000	11782	4582000	16030000	260500	20872500	2586.423476	9048.530842	147.0456821	4.054845069	14.18576309	0.230529712	12164535.21	42557289.26	691589.1361
ancestor	1.1	sucrose	ANC	Anc_26	3000	5	5000	1000	11255	3921000	15690000	329600	19940600	2213.115704	8855.849373	186.0349237	3.469594744	13.88368823	0.291654789	10408784.23	41651064.68	874964.3671
ancestor	1.1	sucrose	ANC	Anc_26	3000	3	5000	1667	8717	6100000	19210000	443100	25753100	2064.749486	6502.268465	149.9820488	3.236994774	10.19388026	0.235133178	16188210.86	50979595.2	1175901.022
ancestor	1.1	sucrose	ANC	Anc_3	3000	5	5000	1000	2732	965700	3665000	210900	4841600	544.9215962	2068.072538	119.0058658	0.854296548	3.242204462	0.186570511	2562889.644	9726613.385	559711.5315
ancestor	1.1	sucrose	ANC	Anc_3	3000	5	5000	1000	4474	1494000	6055000	379200	7928200	843.0861986	3416.925658	213.9881436	1.321741759	5.356858335	0.33547823	3965225.278	16070575.01	1006434.689
ancestor	1.1	sucrose	ANC	Anc_3	3000	5	5000	1000	6670	2105000	9425000	288800	11818800	1187.967476	5319.046773	162.9857515	1.86242667	8.338893759	0.255519631	5587280.009	25016681.28	766558.8915
ancestor	1.1	sucrose	ANC	Anc_4	3000	5	5000	1000	5513	1919000	7501000	349100	9769100	1082.950016	4233.042245	197.0077387	1.697786373	6.636318699	0.308857333	5093359.119	19908956.1	926572.0002
ancestor	1.1	sucrose	ANC	Anc_4	3000	5	5000	1000	8402	3273000	11360000	255200	14888200	1847.083328	6410.897221	144.0194516	2.895750365	10.05063371	0.225785363	8687251.095	30151901.14	677356.089
ancestor	1.1	sucrose	ANC	Anc_4	3000	3	5000	1667	8813	5878000	19550000	608500	26036500	1989.622799	6617.408254	205.9689474	3.1192155	10.37438976	0.322906198	15599196.72	51882323.2	1614853.896
ancestor	1.1	sucrose	ANC	Anc_5	3000	5	5000	1000	7452	1931000	10970000	306600	13207600	1089.509979	6189.499985	172.990036	1.708070704	9.703539938	0.271203769	5124212.111	29110619.81	813611.3067
ancestor	1.1	sucrose	ANC	Anc_5	3000	5	5000	1000	5049	1347000	7380000	219700	8946700	760.1688891	4164.845138	123.9859725	1.191748799	6.529403221	0.194378034	3575246.398	19588209.66	583134.1007
ancestor	1.1	sucrose	ANC	Anc_6	3000	5	5000	1000	11302	3377000	16130000	515700	20022700	1906.179187	9104.729132	291.0916809	2.988397433	14.27386751	0.456356694	8965192.299	42821602.54	1369070.083
ancestor	1.1	sucrose	ANC	Anc_6	3000	5	5000	1000	5047	1448000	7203000	292400	8943400	817.1451573	4064.845696	165.0091464	1.281072896	6.372629882	0.258691792	3843218.687	19117889.65	776075.3758
ancestor	1.1	sucrose	ANC	Anc_6	3000	5	5000	1000	7832	2724000	10830000	326000	13880000	1537.058213	6110.991354	183.9504323	2.409710929	9.58045865	0.288386844	7229132.787	28741375.95	865160.5318
ancestor	1.1	sucrose	ANC	Anc_7	3000	5	5000	1000	7451	3868000	9083000	251600	13202600	2182.938815	5126.068577	141.9926075	3.422285165	8.03635371	0.222607794	10266855.49	24109061.13	667823.3822
ancestor	1.1	sucrose	ANC	Anc_7	3000	5	5000	1000	10360	5110000	12870000	381000	18361000	2883.263439	7261.761342	214.9752192	4.520213587	11.38456925	0.33702571	13560640.76	34153707.75	1011077.129
ancestor	1.1	sucrose	ANC	Anc_7	3000	5	5000	1000	8095	4242000	9851000	251600	14344600	2393.861802	5559.154316	141.9838824	3.752958018	8.715320471	0.222594115	11258874.06	26145961.41	667782.3461
ancestor	1.1	sucrose	ANC	Anc_9	3000	5	5000	1000	3216	1205000	4405000	88600	5698600	680.0407118	2485.957955	50.00133366	1.066128479	3.897341038	0.078389198	3198385.438	11692023.11	235167.5932
ancestor	1.1	sucrose	ANC	Anc_9	3000	3	5000	1667	9368	5116000	21770000	785700	27671700	1731.974833	7370.033644	265.991522	2.715289928	11.5543123	0.417006117	13579164.93	57783115.82	2085447.593
growth	1.1	sucrose	A	A_11	3000	5	5000	1000	3065	785000	4405000	241000	5431000	443.0169398	2485.974038	136.0090223	0.694536324	3.897366253	0.213227075	2083608.973	11692098.76	639681.226
growth	1.1	sucrose	A	A_11	3000	5	5000	1000	5390	1033000	8343000	175400	9551400	582.9375798	4708.081538	98.98088238	0.913895808	7.381057815	0.1551765	2741687.423	22143173.45	465529.5004
growth	1.1	sucrose	A	A_11	3000	5	5000	1000	1621	497900	2213000	161300	2872200	281.0026809	1248.963512	91.03380684	0.440539744	1.958052727	0.142717535	1321619.231	5874158.18	428152.6048
growth	1.1	sucrose	A	A_12	3000	5	5000	1000	7659	1972000	11190000	412900	13574900	1112.608417	6313.432143	232.9594398	1.744283098	9.897833605	0.36522033	5232849.295	29693500.81	1095660.991
growth	1.1	sucrose	A	A_12	3000	5	5000	1000	6282	1770000	9080000	281700	11131700	998.8716908	5124.15534	158.9729691	1.56597324	8.033354247	0.249228622	4697919.72	24100062.74	747685.8672
growth	1.1	sucrose	A	A_13	3000	5	5000	1000	4480	1322000	6275000	342000	7939000	746.0083134	3541.000126	192.9915606	1.169548668	5.551375107	0.302561002	3508646.004	16654125.32	907683.0056
growth	1.1	sucrose	A	A_14	3000	5	5000	1000	2525	754900	3521000	198500	4474400	426.0062802	1986.975907	112.0178124	0.667867996	3.115065857	0.175615045	2003603.989	9345197.57	526845.1343
growth	1.1	sucrose	A	A_14	3000	5	5000	1000	2726	843500	3829000	157700	4830200	476.0426069	2160.956896	89.00049687	0.746312054	3.387823184	0.139529829	2238936.163	10163469.55	418589.4877
growth	1.1	sucrose	A	A_14	3000	5	5000	1000	1578	448300	2203000	145300	2796600	252.9562326	1243.057284	81.98648359	0.396570145	1.948793284	0.128533665	1189710.434	5846379.851	385600.9951
growth	1.1	sucrose	A	A_15	3000	5	5000	1000	10048	2764000	14620000	416400	17800400	1560.227411	8252.722411	235.0501786	2.446034256	12.93814067	0.36849807	7338102.768	38814422.02	1105494.209
growth	1.1	sucrose	A	A_15	3000	5	5000	1000	4179	1269000	5853000	283500	7405500	716.1097833	3302.908244	159.9819729	1.122675483	5.178108431	0.25081048	3368026.448	15534325.29	752431.4404
growth	1.1	sucrose	A	A_15	3000	5	5000	1000	2163	634400	2931000	267600	3833000	357.9982259	1653.992434	151.0093399	0.561248904	2.593033635	0.236743705	1683746.712	7779100.904	710231.1163
growth	1.1	sucrose	A	A_16	3000	5	5000	1000	4300	1492000	5846000	281700	7619700	841.9754059	3299.053769	158.9708256	1.320000323	5.172065608	0.249225262	3960000.968	15516196.82	747675.786
growth	1.1	sucrose	A	A_16	3000	5	5000	1000	3475	1081000	4825000	251600	6157600	610.0550539	2722.956184	141.9887619	0.956409014	4.268893149	0.222601765	2869227.043	12806679.45	667805.2952
growth	1.1	sucrose	A	A_16	3000	5	5000	1000	2450	634400	3521000	186100	4341500	358.0052977	1986.974548	105.0201543	0.561259991	3.115063726	0.164644521	1683779.972	9345191.177	493933.5638
growth	1.1	sucrose	A	A_18	3000	5	5000	1000	7435	2009000	10750000	411100	13170100	1134.153499	6068.765613	232.0808878	1.778060231	9.514259576	0.363842987	5334180.694	28542778.73	1091528.961
growth	1.1	sucrose	A	A_18	3000	5	5000	1000	2437	637900	3463000	218000	4318900	359.9440367	1954.046401	123.0095626	0.564299434	3.063440882	0.192847275	1692898.301	9190322.645	578541.824
growth	1.1	sucrose	A	A_19	3000	5	5000	1000	2790	875400	3845000	223300	4943700	494.0360459	2169.943565	126.0203896	0.774521127	3.401911963	0.197567475	2323563.38	10205735.89	592702.4249
growth	1.1	sucrose	A	A_2	3000	5	5000	1000	2955	852300	4129000	255200	5236500	480.9598969	2330.028645	144.011458	0.754021097	3.652884089	0.225772831	2262063.291	10958652.27	677318.4933
growth	1.1	sucrose	A	A_2	3000	5	5000	1000	2340	740700	3216000	189600	4146300	418.0204037	1814.977209	107.0023877	0.655348201	2.845416249	0.167752152	1966044.604	8536248.747	503256.456
growth	1.1	sucrose	A	A_2	3000	5	5000	1000	1629	460700	2309000	117000	2886700	259.9786261	1302.996848	66.02452628	0.407579447	2.042763063	0.103509432	1222738.341	6128289.19	310528.2959
growth	1.1	sucrose	A	A_21	3000	5	5000	1000	5061	1308000	7377000	283500	8968500	738.1154039	4162.903161	159.981435	1.157174621	6.526358701	0.250809637	3471523.864	19579076.1	752428.9108
growth	1.1	sucrose	A	A_21	3000	5	5000	1000	3614	928500	5210000	265800	6404300	523.9603079	2940.046531	149.9931608	0.821434653	4.609234834	0.235150599	2464303.96	13827704.5	705451.7959
growth	1.1	sucrose	A	A_21	3000	5	5000	1000	4443	1047000	6448000	377400	7872400	590.9025202	3639.101672	212.9958081	0.92638278	5.705173034	0.333922504	2779148.341	17115519.1	1001767.511
growth	1.1	sucrose	A	A_23	3000	5	5000	1000	5107	1458000	7283000	308300	9049300	822.826738	4110.183219	173.9900434	1.289980149	6.443707426	0.272771523	3869940.448	19331122.28	818314.5679
growth	1.1	sucrose	A	A_23	3000	5	5000	1000	4432	1451000	6124000	278200	7853200	818.8804564	3456.115724	157.0038201	1.283793397	5.418298253	0.246141505	3851380.192	16254894.76	738424.5137
growth	1.1	sucrose	A	A_23	3000	5	5000	1000	3786	797400	5745000	166600	6709000	449.9860486	3241.998808	94.01514384	0.70546209	5.082618141	0.147391503	2116386.269	15247854.42	442174.5077
growth	1.1	sucrose	A	A_25	3000	5	5000	1000	5655	1556000	8210000	255200	10021200	878.0565202	4632.933182	144.0102982	1.376566206	7.26324457	0.225771013	4129698.618	21789733.71	677313.0381
growth	1.1	sucrose	A	A_25	3000	5	5000	1000	4464	1290000	6317000	303000	7910000	728.0101138	3564.992162	170.9977244	1.141332132	5.588988433	0.268080338	3423996.396	16766965.3	804241.014
growth	1.1	sucrose	A	A_25	3000	5	5000	1000	2948	512100	4561000	150600	5223700	289.0041159	2574.004633	84.99125141	0.45308393	4.035375526	0.133244366	1359251.791	12106126.58	399733.0985
growth	1.1	sucrose	A	A_26	3000	5	5000	1000	2693	623700	3805000	343800	4772500	351.937999	2147.064432	193.9975694	0.551748031	3.366043382	0.304138164	1655244.093	10098130.15	912414.4926
growth	1.1	sucrose	A	A_26	3000	5	5000	1000	3110	793900	4604000	113400	5511300	447.9939397	2598.014987	63.99107289	0.702338977	4.07301757	0.100321501	2107016.93	12219052.71	300964.5042
growth	1.1	sucrose	A	A_27	3000	5	5000	1000	7260	1839000	10560000	460700	12859700	1038.21551	5961.694285	260.0902043	1.627654204	9.346399344	0.407754373	4882962.612	28039198.03	1223263.119
growth	1.1	sucrose	A	A_27	3000	5	5000	1000	2535	551100	3766000	175400	4492500	310.9712855	2125.055092	98.9736227	0.487522788	3.331538413	0.155165119	1462568.364	9994615.238	465495.3565
growth	1.1	sucrose	A	A_27	3000	5	5000	1000	1611	349100	2387000	118700	2854800	197.0015763	1347.014502	66.98392182	0.308847672	2.111771395	0.105013517	926543.0171	6335314.184	315040.5504
growth	1.1	sucrose	A	A_3	3000	5	5000	1000	3204	792100	4582000	303000	5677100	447.0395801	2585.955505	171.0049145	0.700842787	4.054111412	0.26809161	2102528.361	12162334.24	804274.8306
growth	1.1	sucrose	A	A_3	3000	5	5000	1000	2836	847000	3959000	219700	5025700	477.961677	2234.061723	123.9766003	0.749320661	3.502432701	0.19436334	2247961.984	10507298.1	583090.0211
growth	1.1	sucrose	A	A_3	3000	5	5000	1000	2257	563500	3326000	109900	3999400	318.0025754	1876.977047	62.02037806	0.498546037	2.942616008	0.09723196	1495638.112	8827848.023	291695.8802
growth	1.1	sucrose	A	A_4	3000	5	5000	1000	2361	769100	3149000	265800	4183900	434.0077679	1776.999689	149.9925428	0.680412266	2.785877292	0.23514963	2041236.797	8357631.875	705448.8893
growth	1.1	sucrose	A	A_4	3000	5	5000	1000	3124	1198000	4093000	244500	5535500	676.1000813	2309.914552	137.9853672	1.059950587	3.621350377	0.216325475	3179851.76	10864051.13	648976.4236
growth	1.1	sucrose	A	A_4	3000	5	5000	1000	2527	815100	3452000	210900	4478000	459.9726887	1948.013399	119.0139125	0.721118566	3.05398269	0.186583126	2163355.699	9161948.071	559749.3766
growth	1.1	sucrose	A	A_5	3000	5	5000	1000	2469	754900	3385000	235700	4375600	425.9640049	1910.038623	132.9973718	0.66780172	2.994448034	0.208505584	2003405.159	8983344.103	625516.7519
growth	1.1	sucrose	A	A_5	3000	5	5000	1000	1508	412900	2123000	136400	2672300	233.0027317	1198.025671	76.9715975	0.365288201	1.878195326	0.120671617	1095864.602	5634585.979	362014.8504
growth	1.1	sucrose	A	A_5	3000	5	5000	1000	3823	1317000	5284000	173700	6774700	743.190252	2981.789895	98.01985328	1.165130674	4.674677664	0.153669854	3495392.023	14024032.99	461009.563
growth	1.1	sucrose	A	A_6	3000	5	5000	1000	3039	834600	4301000	249900	5385500	470.9589453	2427.024232	141.016823	0.738342184	3.804948157	0.221078015	2215026.551	11414844.47	663234.0464
growth	1.1	sucrose	A	A_6	3000	5	5000	1000	8262	2086000	12280000	278200	14644200	1176.8845	6928.159954	156.9555455	1.845051422	10.8615683	0.246065823	5535154.268	32584704.89	738197.4675
growth	1.1	sucrose	A	A_6	3000	5	5000	1000	2631	793900	3675000	193100	4662000	448.0375161	2073.986486	108.9759974	0.702407293	3.251476008	0.170846263	2107221.88	9754428.024	512538.7895
growth	1.1	sucrose	A	A_7	3000	5	5000	1000	2595	682200	3668000	248100	4598300	384.9920623	2069.995433	140.0125046	0.603568279	3.245219065	0.219503503	1810704.836	9735657.196	658510.5099
growth	1.1	sucrose	A	A_7	3000	5	5000	1000	5228	1467000	7448000	349100	9264100	827.8705973	4203.12216	197.007243	1.29788762	6.58941172	0.308856556	3893662.86	19768235.16	926569.669
growth	1.1	sucrose	A	A_7	3000	5	5000	1000	2051	581200	2895000	157700	3633900	328.0335727	1633.959382	89.00704477	0.514272055	2.561626975	0.139540095	1542816.164	7684880.926	418620.284
growth	1.1	sucrose	A	A_8	3000	5	5000	1000	2880	666300	4214000	223300	5103600	375.998119	2377.992006	126.0098754	0.589468095	3.728078271	0.197550991	1768404.285	11184234.81	592652.9742
growth	1.1	sucrose	A	A_8	3000	5	5000	1000	2289	629100	3223000	203800	4055900	355.0407801	1818.942035	115.0171848	0.556612392	2.851632075	0.180317287	1669837.175	8554896.224	540951.8617
growth	1.1	sucrose	A	A_8	3000	5	5000	1000	4513	1184000	6576000	237400	7997400	668.1411459	3710.89204	133.9668142	1.047473028	5.81772182	0.21002542	3142419.085	17453165.46	630076.2591
growth	1.1	sucrose	A	A_9	3000	5	5000	1000	5487	1398000	7965000	359700	9722700	788.9604739	4495.043044	202.9964825	1.23688658	7.047068391	0.318246139	3710659.74	21141205.17	954738.4181
growth	1.1	sucrose	A	A_9	3000	5	5000	1000	5852	1504000	8690000	175400	10369400	848.7866222	4904.225895	98.9874824	1.330678554	7.688561589	0.155186847	3992035.661	23065684.77	465560.5418
growth	1.1	sucrose	A	A_9	3000	5	5000	1000	2820	701700	4086000	209100	4996800	396.0122478	2305.979827	118.0079251	0.620845088	3.615181744	0.185005997	1862535.264	10845545.23	555017.9902
growth	1.1	sucrose	B	B_1	3000	5	5000	1000	8082	2947000	10940000	430600	14317600	1663.522797	6175.41208	243.0651226	2.607974786	9.681453736	0.381063435	7823924.359	29044361.21	1143190.305
growth	1.1	sucrose	B	B_1	3000	5	5000	1000	11717	4123000	16040000	598900	20761900	2326.819366	9052.190792	337.989842	3.647852767	14.19150094	0.529880917	10943558.3	42574502.83	1589642.752
growth	1.1	sucrose	B	B_10	3000	5	5000	1000	6048	2151000	8291000	274700	10716700	1213.922943	4679.049334	155.0277231	1.903118149	7.335542806	0.243043494	5709354.448	22006628.42	729130.482
growth	1.1	sucrose	B	B_10	3000	5	5000	1000	10788	4054000	14600000	457200	19111200	2288.425217	8241.4919	258.0828833	3.587660641	12.92053413	0.404607411	10762981.92	38761602.39	1213822.234
growth	1.1	sucrose	B	B_10	3000	5	5000	1000	4222	2653000	8359000	210000	11222000	998.1256461	3144.867047	79.00730708	1.564803634	4.930340587	0.123863084	7041616.354	22186532.64	557383.8802
growth	1.1	sucrose	B	B_11	3000	5	5000	1000	4736	1458000	6650000	283500	8391500	822.8669487	3753.131145	160.0019067	1.290043189	5.883941844	0.250841731	3870129.568	17651825.53	752525.1937
growth	1.1	sucrose	B	B_11	3000	5	5000	1000	3067	1340000	3884000	210900	5434900	756.1831864	2191.802609	119.0142045	1.185500245	3.436181308	0.186583583	3556500.736	10308543.92	559750.7501
growth	1.1	sucrose	B	B_12	3000	5	5000	1000	7922	2757000	10850000	434100	14041100	1555.501634	6121.578794	244.9195718	2.438625458	9.597057025	0.383970733	7315876.373	28791171.07	1151912.199
growth	1.1	sucrose	B	B_12	3000	3	5000	1667	9762	6673000	21570000	587800	28830800	2259.452599	7303.520541	199.0268602	3.542239048	11.45003691	0.312022795	17714737.48	57261634.56	1560425.999
growth	1.1	sucrose	B	B_12	3000	5	5000	1000	9311	4432000	11820000	248100	16500100	2500.975873	6670.021394	140.0027333	3.920885261	10.4568736	0.219488184	11762655.78	31370620.8	658464.5533
growth	1.1	sucrose	B	B_13	3000	5	5000	1000	9054	3535000	12200000	311900	16046900	1994.521683	6883.497747	175.9805695	3.126895688	10.79154947	0.275892154	9380687.063	32374648.42	827676.4625
growth	1.1	sucrose	B	B_13	3000	5	5000	1000	8966	2926000	12560000	398700	15884700	1651.558796	7089.397974	225.0432303	2.589218317	11.11434794	0.352809755	7767654.951	33343043.81	1058429.265
growth	1.1	sucrose	B	B_13	3000	5	5000	1000	6092	2734000	7848000	212600	10794600	1542.949994	4429.067867	119.9821392	2.418947721	6.943636327	0.188101055	7256843.164	20830908.98	564303.1663
growth	1.1	sucrose	B	B_14	3000	3	5000	1667	7574	5181000	16800000	395800	22376800	1753.641897	5686.389475	133.9686282	2.749258296	8.914792391	0.210028264	13749040.74	44582876.75	1050351.346
growth	1.1	sucrose	B	B_14	3000	5	5000	1000	4515	2227000	5594000	179000	8000000	1256.863125	3157.11375	101.023125	1.970437282	4.94954026	0.15837821	5911311.847	14848620.78	475134.6299
growth	1.1	sucrose	B	B_15	3000	5	5000	1000	8887	2895000	12400000	453600	15748600	1633.660452	6997.371195	255.9683527	2.56115833	10.97007368	0.401292373	7683474.99	32910221.03	1203877.118
growth	1.1	sucrose	B	B_15	3000	5	5000	1000	8067	3337000	10600000	357900	14294900	1883.159658	5981.867659	201.9726826	2.952308749	9.378025992	0.316641085	8856926.246	28134077.98	949923.2554
growth	1.1	sucrose	B	B_15	3000	5	5000	1000	8499	4240000	10610000	209100	15059100	2392.955754	5988.033149	118.0110963	3.75153757	9.387691891	0.185010968	11254612.71	28163075.67	555032.9051
growth	1.1	sucrose	B	B_16	3000	5	5000	1000	5504	2624000	7060000	69110	9753110	1480.809301	3984.189658	39.00104069	2.321527139	6.246182012	0.061143575	6964581.417	18738546.04	183430.7247
growth	1.1	sucrose	B	B_16	3000	5	5000	1000	3977	2075000	4800000	171900	7046900	1171.050391	2708.935844	97.01376492	1.835905043	4.246912871	0.152092567	5507715.13	12740738.61	456277.7016
growth	1.1	sucrose	B	B_16	3000	5	5000	1000	11553	5981000	14280000	210900	20471900	3375.284805	8058.697043	119.0181517	5.291576216	12.63395893	0.186589772	15874728.65	37901876.79	559769.3148
growth	1.1	sucrose	B	B_18	3000	5	5000	1000	5863	2415000	7777000	196700	10388700	1362.937134	4389.052624	111.0102419	2.136733976	6.880902744	0.174035434	6410201.927	20642708.23	522106.3018
growth	1.1	sucrose	B	B_19	3000	5	5000	1000	8817	3714000	11530000	382800	15626800	2095.524228	6505.491207	215.984565	3.285241632	10.19893269	0.338608104	9855724.897	30596798.08	1015824.311
growth	1.1	sucrose	B	B_19	3000	5	5000	1000	5970	2217000	8052000	310100	10579100	1251.097919	4543.906381	174.9956991	1.961398927	7.123673504	0.274348131	5884196.781	21371020.51	823044.3941
growth	1.1	sucrose	B	B_19	3000	5	5000	1000	4740	2151000	6028000	219700	8398700	1213.966447	3402.040792	123.9927608	1.903186353	5.333522704	0.194388676	5709559.059	16000568.11	583166.0276
growth	1.1	sucrose	B	B_2	3000	5	5000	1000	6788	2336000	9392000	301200	12029200	1318.189738	5299.845044	169.965218	2.066581598	8.308790399	0.266461634	6199744.795	24926371.2	799384.9025
growth	1.1	sucrose	B	B_21	3000	5	5000	1000	8275	3181000	11080000	398700	14659700	1795.587563	6254.357183	225.0552535	2.815018285	9.805219301	0.352828604	8445054.855	29415657.9	1058485.813
growth	1.1	sucrose	B	B_21	3000	5	5000	1000	10245	3975000	13770000	412900	18157900	2242.76348	7769.271226	232.9652933	3.516074813	12.18021388	0.365229507	10548224.44	36540641.64	1095688.521
growth	1.1	sucrose	B	B_22	3000	5	5000	1000	8125	2869000	11070000	455400	14394400	1619.423178	6248.523731	257.0530901	2.538837956	9.796073953	0.402992961	7616513.867	29388221.86	1208978.883
growth	1.1	sucrose	B	B_22	3000	5	5000	1000	3736	1687000	4767000	166600	6620600	951.972933	2690.014802	94.01226475	1.492448081	4.217249557	0.147386989	4477344.243	12651748.67	442160.9668
growth	1.1	sucrose	B	B_24	3000	5	5000	1000	7284	2571000	9998000	338500	12907500	1450.874608	5642.102034	191.0233585	2.274597259	8.845361104	0.299475368	6823791.778	26536083.31	898426.1053
growth	1.1	sucrose	B	B_24	3000	5	5000	1000	7816	3608000	9982000	260500	13850500	2036.036822	5632.959965	147.0032129	3.19198072	8.831028698	0.230463131	9575942.159	26493086.09	691389.3937
growth	1.1	sucrose	B	B_25	3000	5	5000	1000	3622	1644000	4574000	200200	6418200	927.7629242	2581.257673	112.9794023	1.45449303	4.046746423	0.17712257	4363479.09	12140239.27	531367.7092
growth	1.1	sucrose	B	B_25	3000	5	5000	1000	11559	5383000	14890000	212600	20485600	3037.357803	8401.682645	119.9595521	4.761793815	13.17167191	0.188065645	14285381.44	39515015.73	564196.9339
growth	1.1	sucrose	B	B_26	3000	5	5000	1000	7440	2996000	9858000	329600	13183600	1690.755181	5563.239176	186.0056434	2.650668141	8.721724479	0.291608885	7952004.424	26165173.44	874826.655
growth	1.1	sucrose	B	B_26	3000	5	5000	1000	6504	2793000	8468000	264000	11525000	1576.197137	4778.817527	148.9853362	2.471070669	7.491953606	0.23357059	7413212.006	22475860.82	700711.7685
growth	1.1	sucrose	B	B_3	3000	5	5000	1000	9528	3863000	12730000	294200	16887200	2179.559903	7182.448245	165.9918518	3.416987902	11.26022677	0.260232421	10250963.71	33780680.3	780697.2619
growth	1.1	sucrose	B	B_3	3000	5	5000	1000	9949	3817000	13350000	460700	17627700	2154.298802	7534.684048	260.0171491	3.37738501	11.81244168	0.407639841	10132155.03	35437325.03	1222919.524
growth	1.1	sucrose	B	B_3	3000	5	5000	1000	9366	3955000	12390000	251600	16596600	2231.934854	6992.079101	141.9860453	3.49909832	10.96177704	0.222597506	10497294.96	32885331.11	667792.5187
growth	1.1	sucrose	B	B_4	3000	5	5000	1000	4639	1535000	6558000	127600	8220600	866.2220519	3700.771477	72.00647155	1.358012811	5.801855386	0.11288758	4074038.434	17405566.16	338662.7389
growth	1.1	sucrose	B	B_4	3000	5	5000	1000	3152	1428000	3865000	292400	5585400	805.8609947	2181.129373	165.0096323	1.263382239	3.419448426	0.258692554	3790146.716	10258345.28	776077.6609
growth	1.1	sucrose	B	B_4	3000	5	5000	1000	7173	3657000	8777000	276400	12710400	2063.795081	4953.221063	155.9838557	3.235498513	7.765373378	0.244542463	9706495.538	23296120.14	733627.3904
growth	1.1	sucrose	B	B_5	3000	5	5000	1000	5810	2793000	7338000	164800	10295800	1576.111618	4140.89046	92.99792148	2.470936598	6.491848462	0.14579676	7412809.794	19475545.39	437390.2807
growth	1.1	sucrose	B	B_5	3000	5	5000	1000	3989	1891000	5020000	157700	7068700	1067.12677	2832.880162	88.99306803	1.672979604	4.441225601	0.139518183	5018938.812	13323676.8	418554.5482
growth	1.1	sucrose	B	B_6	3000	5	5000	1000	9520	3785000	12800000	285300	16870300	2135.895627	7223.108066	160.9963071	3.348533577	11.32397088	0.252400695	10045600.73	33971912.64	757202.0841
growth	1.1	sucrose	B	B_6	3000	5	5000	1000	9199	4373000	11630000	295900	16298900	2468.094595	6563.901245	167.0041598	3.869335897	10.29050457	0.261819458	11608007.69	30871513.71	785458.3755
growth	1.1	sucrose	B	B_7	3000	5	5000	1000	10565	3960000	14320000	437700	18717700	2235.178467	8082.766579	247.0549533	3.504183469	12.67169376	0.387318461	10512550.41	38015081.27	1161955.382
growth	1.1	sucrose	B	B_7	3000	5	5000	1000	8761	3370000	11740000	409300	15519300	1902.44212	6627.498663	231.0592166	2.982538677	10.39020892	0.36224127	8947616.031	31170626.77	1086723.811
growth	1.1	sucrose	B	B_7	3000	5	5000	1000	8001	3340000	10420000	421700	14181700	1884.35378	5878.732451	237.9137692	2.954180823	9.21633658	0.372987441	8862542.47	27649009.74	1118962.323
growth	1.1	sucrose	B	B_8	3000	5	5000	1000	5855	2197000	7900000	278200	10375200	1239.825256	4458.179119	156.9956242	1.943726298	6.989275263	0.246128655	5831178.894	20967825.79	738385.9664
growth	1.1	sucrose	B	B_9	3000	5	5000	1000	6134	1614000	9055000	200200	10869200	910.8559968	5110.161741	112.9822618	1.427987328	8.011415893	0.177127053	4283961.983	24034247.68	531381.158
growth	1.1	sucrose	B	B_9	3000	5	5000	1000	5930	2341000	7825000	342000	10508000	1321.101066	4415.897411	193.0015226	2.071145809	6.922988448	0.30257662	6213437.428	20768965.34	907729.8591
growth	1.1	sucrose	B	B_9	3000	5	5000	1000	7245	2731000	9863000	244500	12838500	1541.153172	5565.871013	137.9758149	2.416130769	8.72585052	0.216310499	7248392.306	26177551.56	648931.4972
growth	1.1	sucrose	C	C_1	3000	5	5000	1000	3541	1441000	4572000	262300	6275300	813.1214444	2579.86901	148.0095454	1.274764752	4.044569357	0.232040801	3824294.255	12133708.07	696122.4032
growth	1.1	sucrose	C	C_1	3000	5	5000	1000	2932	1076000	3976000	143500	5195500	607.2239438	2243.794053	80.98200366	0.951970564	3.517690485	0.1269589	2855911.691	10553071.45	380876.6986
growth	1.1	sucrose	C	C_10	3000	5	5000	1000	6395	2839000	8304000	189600	11332600	1602.051162	4685.957327	106.9915112	2.511603114	7.346372757	0.167735101	7534809.341	22039118.27	503205.3016
growth	1.1	sucrose	C	C_10	3000	5	5000	1000	3482	1637000	4377000	155900	6169900	923.8454432	2470.171964	87.98259291	1.44835143	3.872592675	0.137934018	4345054.29	11617778.03	413802.0549
growth	1.1	sucrose	C	C_11	3000	5	5000	1000	3897	1441000	5242000	223300	6906300	813.109335	2957.889753	126.0009122	1.274745767	4.637208404	0.197536939	3824237.301	13911625.21	592610.8184
growth	1.1	sucrose	C	C_11	3000	5	5000	1000	1271	545800	1678000	28350	2252150	308.0220234	946.9786648	15.99931177	0.482899105	1.484618356	0.025082795	1448697.316	4453855.069	75248.38571
growth	1.1	sucrose	C	C_12	3000	5	5000	1000	5675	2947000	6939000	170100	10056100	1663.092551	3915.914221	95.99322799	2.607300271	6.139143733	0.150492628	7821900.813	18417431.2	451477.8854
growth	1.1	sucrose	C	C_12	3000	5	5000	1000	4794	2222000	6122000	150600	8494600	1254.004662	3455.002943	84.99239517	1.965955949	5.4165537	0.133246159	5897867.848	16249661.1	399738.4779
growth	1.1	sucrose	C	C_12	3000	5	5000	1000	2657	1191000	3496000	21260	4708260	672.113902	1972.888498	11.99759996	1.053701285	3.092980432	0.018809143	3161103.856	9278941.295	56427.42904
growth	1.1	sucrose	C	C_13	3000	5	5000	1000	2313	689300	3200000	209100	4098400	389.017885	1805.973063	118.0090523	0.609879731	2.83130007	0.185007764	1829639.192	8493900.21	555023.2919
growth	1.1	sucrose	C	C_13	3000	5	5000	1000	2739	974600	3711000	168300	4853900	549.9555821	2094.074662	94.96975628	0.86218854	3.282969087	0.148888089	2586565.62	9848907.26	446664.2662
growth	1.1	sucrose	C	C_13	3000	5	5000	1000	2127	684000	3057000	28350	3769350	385.9731784	1725.029249	15.99757253	0.605106416	2.704401043	0.025080069	1815319.248	8113203.128	75240.20565
growth	1.1	sucrose	C	C_14	3000	5	5000	1000	2552	1249000	3119000	154200	4522200	704.8445447	1760.136217	87.01923842	1.105014493	2.759439715	0.136423727	3315043.48	8278319.146	409271.1806
growth	1.1	sucrose	C	C_14	3000	5	5000	1000	5574	1940000	7708000	228600	9876600	1094.866655	4350.119677	129.0136687	1.71646859	6.819865922	0.202260165	5149405.769	20459597.77	606780.4942
growth	1.1	sucrose	C	C_14	3000	5	5000	1000	3242	903700	4698000	143500	5745200	509.9553366	2651.068022	80.97664137	0.79947847	4.156191048	0.126950493	2398435.409	12468573.15	380851.4786
growth	1.1	sucrose	C	C_15	3000	5	5000	1000	2937	1299000	3686000	219700	5204700	733.0226526	2080.001153	123.9761946	1.1491905	3.260905454	0.194362704	3447571.501	9782716.362	583088.113
growth	1.1	sucrose	C	C_15	3000	5	5000	1000	2176	565300	3082000	209100	3856400	318.9743803	1739.039519	117.986101	0.500069577	2.726365533	0.184971782	1500208.73	8179096.598	554915.3468
growth	1.1	sucrose	C	C_15	3000	5	5000	1000	2237	1024000	2883000	56700	3963700	577.9165931	1627.083533	31.99987386	0.906024195	2.550847416	0.050167551	2718072.585	7652542.249	150502.6519
growth	1.1	sucrose	C	C_16	3000	5	5000	1000	2916	1244000	3762000	161300	5167300	702.0114954	2122.964024	91.02448087	1.100573002	3.328260157	0.142702914	3301719.008	9984780.471	428108.7427
growth	1.1	sucrose	C	C_17	3000	5	5000	1000	9155	2777000	13040000	405800	16222800	1567.142232	7358.852972	229.0047957	2.456874913	11.53678389	0.359020468	7370624.739	34610351.67	1077061.404
growth	1.1	sucrose	C	C_17	3000	5	5000	1000	3365	1265000	4618000	79740	5962740	713.8874075	2606.112291	45.00030187	1.11919137	4.085712054	0.070548869	3357574.111	12257136.16	211646.6084
growth	1.1	sucrose	C	C_17	3000	5	5000	1000	2490	786800	3459000	166600	4412400	444.0059831	1951.978515	94.01550177	0.696086889	3.06019897	0.147392064	2088260.668	9180596.91	442176.1912
growth	1.1	sucrose	C	C_18	3000	5	5000	1000	3074	1650000	3592000	205600	5447600	931.0705632	2026.912402	116.017035	1.459678555	3.177675982	0.181884795	4379035.665	9533027.946	545654.3835
growth	1.1	sucrose	C	C_18	3000	5	5000	1000	5411	2307000	6950000	331400	9588400	1301.904072	3922.077719	187.0182095	2.041049872	6.148806508	0.293196328	6123149.617	18446419.52	879588.9827
growth	1.1	sucrose	C	C_18	3000	5	5000	1000	1937	676900	2557000	198500	3432400	381.9937362	1442.987123	112.0191411	0.598867677	2.262231717	0.175617128	1796603.03	6786695.15	526851.3833
growth	1.1	sucrose	C	C_19	3000	5	5000	1000	7039	3119000	9023000	331400	12473400	1760.116809	5091.867254	187.0159379	2.759409288	7.982734853	0.293192766	8278227.865	23948204.56	879578.2989
growth	1.1	sucrose	C	C_19	3000	5	5000	1000	9386	2934000	13390000	304800	16628800	1656.07404	7557.883912	172.0420475	2.596297056	11.84881308	0.269717567	7788891.168	35546439.25	809152.7022
growth	1.1	sucrose	C	C_19	3000	5	5000	1000	3263	1263000	4329000	189600	5781600	712.8077003	2443.186488	107.0058115	1.117498668	3.830286408	0.16775752	3352496.004	11490859.22	503272.5592
growth	1.1	sucrose	C	C_20	3000	5	5000	1000	2670	1083000	3420000	228600	4731600	611.1273142	1929.875729	128.9969566	0.958090042	3.025547501	0.202233965	2874270.126	9076642.504	606701.8937
growth	1.1	sucrose	C	C_20	3000	5	5000	1000	2906	1288000	3709000	152400	5149400	726.8668194	2093.128131	86.00504913	1.139539741	3.281485171	0.13483374	3418619.224	9844455.514	404501.2188
growth	1.1	sucrose	C	C_21	3000	5	5000	1000	4112	1955000	5103000	228600	7286600	1103.252546	2879.74309	129.0043642	1.729615505	4.514694588	0.202245578	5188846.514	13544083.77	606736.733
growth	1.1	sucrose	C	C_21	3000	5	5000	1000	3290	1001000	4613000	216200	5830200	564.8674145	2603.130253	122.0023327	0.885566448	4.081036987	0.191268198	2656699.344	12243110.96	573804.5936
growth	1.1	sucrose	C	C_21	3000	5	5000	1000	2685	985200	3585000	187800	4758000	555.9609079	2023.06116	105.9779319	0.871603342	3.171638228	0.16614607	2614810.027	9514914.684	498438.2086
growth	1.1	sucrose	C	C_22	3000	5	5000	1000	3866	1207000	5421000	223300	6851300	681.0768759	3058.921081	126.0020434	1.067752917	4.795599474	0.197538713	3203258.752	14386798.42	592616.1387
growth	1.1	sucrose	C	C_22	3000	5	5000	1000	3392	1405000	4350000	255200	6010200	792.9453263	2455.026455	144.0282187	1.243133801	3.848848423	0.225799107	3729401.403	11546545.27	677397.3224
growth	1.1	sucrose	C	C_22	3000	5	5000	1000	3503	863000	5162000	182500	6207500	487.00588	2913.006202	102.9879178	0.763499639	4.566842571	0.161458498	2290498.918	13700527.71	484375.4954
growth	1.1	sucrose	C	C_23	3000	5	5000	1000	2596	1223000	3211000	166600	4600600	690.1073773	1811.884537	94.0080859	1.081910415	2.840567737	0.147380438	3245731.245	8521703.211	442141.3127
growth	1.1	sucrose	C	C_23	3000	5	5000	1000	4465	1905000	5839000	168300	7912300	1075.012955	3295.01346	94.97358543	1.685343107	5.165731446	0.148894092	5056029.322	15497194.34	446682.2756
growth	1.1	sucrose	C	C_23	3000	5	5000	1000	3152	1106000	4333000	147100	5586100	624.0690285	2444.928662	83.0023093	0.978379313	3.833017688	0.130126218	2935137.939	11499053.06	390378.6535
growth	1.1	sucrose	C	C_24	3000	5	5000	1000	3131	1279000	4074000	194900	5547900	721.813479	2299.193208	109.9933128	1.131617407	3.604542075	0.172441151	3394852.22	10813626.23	517323.454
growth	1.1	sucrose	C	C_24	3000	5	5000	1000	3016	1035000	4125000	184300	5344300	584.0914619	2327.900754	104.007784	0.915704797	3.649548105	0.163057386	2747114.392	10948644.31	489172.1569
growth	1.1	sucrose	C	C_25	3000	5	5000	1000	6372	2038000	8954000	299500	11291500	1150.08068	5052.905991	169.0133286	1.803029944	7.921653641	0.264969317	5409089.832	23764960.92	794907.9513
growth	1.1	sucrose	C	C_25	3000	5	5000	1000	4169	1377000	5768000	242800	7387800	777.0531146	3254.932727	137.0141585	1.218218911	5.102895192	0.21480287	3654656.733	15308685.58	644408.6092
growth	1.1	sucrose	C	C_25	3000	5	5000	1000	2057	717700	2833000	93920	3644620	405.0652469	1598.926911	53.0078417	0.635037856	2.506705094	0.083102627	1905113.568	7520115.283	249307.8812
growth	1.1	sucrose	C	C_3	3000	5	5000	1000	2506	868300	3360000	212600	4440900	489.9817154	1896.048098	119.9701862	0.768164982	2.972514499	0.188082316	2304494.946	8917543.497	564246.9487
growth	1.1	sucrose	C	C_3	3000	5	5000	1000	3373	1005000	4790000	182500	5977500	567.1041405	2702.914262	102.9815977	0.889073058	4.237472583	0.16144859	2667219.173	12712417.75	484345.7702
growth	1.1	sucrose	C	C_4	3000	5	5000	1000	4703	1855000	6186000	292400	8333400	1046.879425	3491.103031	165.0175439	1.641236988	5.473149329	0.258704957	4923710.963	16419447.99	776114.8709
growth	1.1	sucrose	C	C_4	3000	5	5000	1000	3805	1014000	5476000	253400	6743400	572.154996	3089.862681	142.9823235	0.896991497	4.844107924	0.224159413	2690974.49	14532323.77	672478.2403
growth	1.1	sucrose	C	C_4	3000	5	5000	1000	3200	1090000	4386000	194900	5670900	615.0699184	2474.951066	109.9790157	0.964271029	3.880085075	0.172418737	2892813.086	11640255.23	517256.2114
growth	1.1	sucrose	C	C_5	3000	5	5000	1000	3685	1384000	4857000	288800	6529800	781.0407669	2740.97905	162.9801832	1.224470522	4.297148355	0.255510901	3673411.565	12891445.07	766532.7023
growth	1.1	sucrose	C	C_5	3000	5	5000	1000	4462	1363000	6285000	258700	7906700	769.1838567	3546.82358	145.9925633	1.205881944	5.560504782	0.228878693	3617645.832	16681514.35	686636.0797
growth	1.1	sucrose	C	C_5	3000	5	5000	1000	1948	494400	2872000	85060	3451460	279.0387836	1620.953452	48.00776483	0.437460859	2.541237029	0.075263796	1312382.577	7623711.088	225791.3876
growth	1.1	sucrose	C	C_6	3000	5	5000	1000	2917	1115000	3836000	218000	5169000	629.223254	2164.753724	123.0230219	0.986459809	3.393775631	0.192868375	2959379.428	10181326.89	578605.1259
growth	1.1	sucrose	C	C_6	3000	5	5000	1000	2754	1136000	3470000	274700	4880700	641.0031348	1957.99373	155.0031348	1.004927625	3.069629277	0.243004946	3014782.875	9208887.83	729014.8377
growth	1.1	sucrose	C	C_6	3000	5	5000	1000	2615	933800	3487000	212600	4633400	527.0183882	1967.994345	119.9872664	0.826228935	3.085307662	0.188109093	2478686.804	9255922.987	564327.2805
growth	1.1	sucrose	C	C_7	3000	5	5000	1000	2033	1033000	2523000	46070	3602070	583.0228174	1423.975381	26.00180174	0.914029438	2.232426208	0.04076412	2742088.315	6697278.623	122292.3608
growth	1.1	sucrose	C	C_7	3000	5	5000	1000	2965	1216000	3854000	184300	5254300	686.1884552	2174.811107	104.0004377	1.075766556	3.409543014	0.163045869	3227299.667	10228629.04	489137.6058
growth	1.1	sucrose	C	C_7	3000	5	5000	1000	6125	2624000	8064000	164800	10852800	1480.908153	4551.083591	93.00825593	2.321682113	7.134925519	0.145812962	6965046.34	21404776.56	437438.886
growth	1.1	sucrose	C	C_8	3000	5	5000	1000	5529	2183000	7405000	209100	9797100	1231.977524	4179.01675	118.0057262	1.931423077	6.551620653	0.185002549	5794269.231	19654861.96	555007.6483
growth	1.1	sucrose	C	C_9	3000	5	5000	1000	6629	3115000	8313000	319000	11747000	1757.839023	4691.144718	180.0162595	2.755838307	7.354505248	0.282219075	8267514.922	22063515.75	846657.2264
ancestor	1.2	sucrose	ANC	Anc_7	3000	5	5000	1000	7367	2355000	10570000	127600	13052600	1329.182309	5965.799151	72.01854037	2.083815114	9.352834715	0.1129065	6251445.342	28058504.14	338719.5013
ancestor	1.2	sucrose	ANC	Anc_7	3000	5	5000	1000	3840	1455000	5286000	63790	6804790	821.0686884	2982.93408	35.99723136	1.287223981	4.676471452	0.056434376	3861671.942	14029414.36	169303.1294
ancestor	1.2	sucrose	ANC	Anc_25	3000	5	5000	1000	10570	3659000	14780000	295900	18734900	2064.362767	8338.694095	166.9431382	3.236388497	13.07292211	0.261723792	9709165.492	39218766.32	785171.3771
ancestor	1.2	sucrose	ANC	Anc_25	3000	5	5000	1000	2057	501500	3005000	138200	3644700	283.0371498	1695.965374	77.99747579	0.443729266	2.658836382	0.122279929	1331187.799	7976509.145	366839.7883
ancestor	1.2	sucrose	ANC	Anc_27	3000	5	5000	1000	4203	2146000	5045000	256900	7447900	1211.031029	2846.995126	144.973845	1.898584374	4.463354225	0.227281606	5695753.122	13390062.68	681844.8169
ancestor	1.2	sucrose	ANC	Anc_27	3000	5	5000	1000	10597	5596000	12880000	299500	18775500	3158.41453	7269.545951	169.0395196	4.951579547	11.39677351	0.265010378	14854738.64	34190320.53	795031.1334
ancestor	1.2	sucrose	ANC	Anc_27	3000	5	5000	1000	9264	4508000	11660000	246300	16414300	2544.25178	6580.739965	139.008255	3.988730725	10.31690334	0.217929099	11966192.18	30950710.02	653787.2966
ancestor	1.2	sucrose	ANC	Anc_28	3000	5	5000	1000	8895	2966000	12470000	329600	15765600	1673.426321	7035.612346	185.9613335	2.623500957	11.03002594	0.291539419	7870502.872	33090077.82	874618.2557
ancestor	1.2	sucrose	ANC	Anc_28	3000	5	5000	1000	8773	3007000	12050000	485500	15542500	1697.308091	6801.650314	274.0415956	2.660941415	10.6632338	0.429626557	7982824.244	31989701.41	1288879.671
ancestor	1.2	sucrose	ANC	Anc_29	3000	5	5000	1000	6257	2082000	8747000	258700	11087700	1174.9122	4936.098469	145.9893305	1.841959364	7.738529567	0.228873625	5525878.092	23215588.7	686620.8754
ancestor	1.2	sucrose	ANC	Anc_29	3000	5	5000	1000	11800	4304000	16400000	205600	20909600	2428.893905	9255.079007	116.027088	3.807879323	14.50957735	0.181900555	11423637.97	43528732.04	545701.6651
ancestor	1.2	sucrose	ANC	Anc_29	3000	5	5000	1000	2392	646800	3507000	85060	4238860	364.9909646	1979.009451	47.99958479	0.572211715	3.102576507	0.075250972	1716635.145	9307729.521	225752.915
ancestor	1.2	sucrose	ANC	Anc_30	3000	5	5000	1000	2802	614900	4150000	200200	4965100	347.0121045	2342.00721	112.9806852	0.544025499	3.671663391	0.177124581	1632076.496	11014990.17	531373.7428
ancestor	1.2	sucrose	ANC	Anc_30	3000	3	5000	1667	7120	6557000	14050000	425400	21032400	2219.710542	4756.280786	144.0086723	3.47993375	7.456621807	0.225768464	17403148.68	37290565.66	1129068.088
ancestor	1.2	sucrose	ANC	Anc_30	3000	5	5000	1000	3996	2233000	4652000	196700	7081700	1260.017792	2624.990045	110.9921629	1.975382987	4.115307504	0.174007091	5926148.962	12345922.51	522021.2722
ancestor	1.2	sucrose	ANC	Anc_30	3000	5	5000	1000	11255	5621000	14010000	311900	19942900	3172.274594	7906.701132	176.0242743	4.973308554	12.39566853	0.275960672	14919925.66	37187005.61	827882.0163
ancestor	1.2	sucrose	ANC	Anc_31	3000	5	5000	1000	2130	618400	2942000	214400	3774800	348.9435202	1660.077355	120.9791247	0.54705346	2.602573222	0.189664072	1641160.381	7807719.665	568992.2149
ancestor	1.2	sucrose	ANC	Anc_31	3000	5	5000	1000	8021	2913000	11020000	280000	14213000	1643.929712	6219.054387	158.0159009	2.577257881	9.749873619	0.247728186	7731773.644	29249620.86	743184.559
ancestor	1.2	sucrose	ANC	Anc_31	3000	5	5000	1000	7207	2382000	10080000	313600	12775600	1343.739159	5686.352109	176.9087323	2.106636502	8.914733811	0.277347274	6319909.505	26744201.43	832041.8224
ancestor	1.2	sucrose	ANC	Anc_32	3000	5	5000	1000	9125	2683000	13190000	295900	16168900	1514.164538	7443.842809	166.9926526	2.37381955	11.67002604	0.261801418	7121458.65	35010078.12	785404.2544
ancestor	1.2	sucrose	ANC	Anc_32	3000	5	5000	1000	10669	3468000	15130000	304800	18902800	1957.386842	8539.579851	172.0333072	3.068677832	13.38785917	0.269703865	9206033.497	40163577.51	809111.5946
ancestor	1.2	sucrose	ANC	Anc_32	3000	5	5000	1000	2409	864700	3335000	69110	4268810	487.9725966	1882.026841	39.00056222	0.765015202	2.950532783	0.061142825	2295045.605	8851598.35	183428.4744
ancestor	1.2	sucrose	ANC	Anc_33	3000	5	5000	1000	10831	3439000	15370000	379200	19188200	1941.183071	8675.773131	214.0437978	3.043274497	13.60137512	0.335565481	9129823.492	40804125.35	1006696.443
ancestor	1.2	sucrose	ANC	Anc_33	3000	5	5000	1000	11627	3367000	16750000	482000	20599000	1900.485897	9454.451672	272.0624302	2.979471824	14.82214228	0.426523736	8938415.471	44466426.83	1279571.208
ancestor	1.2	sucrose	ANC	Anc_33	3000	5	5000	1000	7992	2351000	11540000	267600	14158600	1327.051545	6513.898267	151.0501886	2.080474626	10.21211279	0.236807746	6241423.877	30636338.38	710423.2367
ancestor	1.2	sucrose	ANC	Anc_34	3000	5	5000	1000	9604	3392000	13270000	352600	17014600	1914.636136	7490.336535	199.0273295	3.001655749	11.74291621	0.312023531	9004967.247	35228748.63	936070.5929
ancestor	1.2	sucrose	ANC	Anc_34	3000	5	5000	1000	2116	726500	2934000	88600	3749100	410.0381425	1655.955829	50.00602811	0.642834074	2.596111732	0.078396557	1928502.222	7788335.196	235189.6723
ancestor	1.2	sucrose	ANC	Anc_34	3000	5	5000	1000	8987	3167000	12410000	352600	15929600	1786.725906	7001.347805	198.9262882	2.801125492	10.97630798	0.311865124	8403376.477	32928923.93	935595.3728
ancestor	1.2	sucrose	ANC	Anc_35	3000	5	5000	1000	5389	1659000	7671000	219700	9549700	936.1918175	4328.829073	123.9791093	1.467707361	6.786487745	0.194367274	4403122.084	20359463.24	583101.8215
ancestor	1.2	sucrose	ANC	Anc_35	3000	5	5000	1000	3380	887800	4893000	209100	5989900	500.9706339	2761.037747	117.9916192	0.785392773	4.32859522	0.184980433	2356178.318	12985785.66	554941.3001
ancestor	1.2	sucrose	ANC	Anc_35	3000	5	5000	1000	5724	1108000	8672000	363300	10143300	625.2592352	4893.725711	205.0150543	0.98024525	7.672100007	0.321410739	2940735.75	23016300.02	964232.2184
ancestor	1.2	sucrose	ANC	Anc_36	2000	5	5000	1000	7557	3402000	9698000	290600	13390600	1919.922483	5473.077084	164.0004331	3.009943378	8.580373568	0.25711039	6019886.756	17160747.14	514220.7793
ancestor	1.2	sucrose	ANC	Anc_36	3000	5	5000	1000	10093	3975000	13570000	336700	17881700	2243.616379	7659.339436	190.0441848	3.517411938	12.00786918	0.297940277	10552235.81	36023607.55	893820.8298
ancestor	1.2	sucrose	ANC	Anc_36	3000	5	5000	1000	3692	1483000	4823000	235700	6541700	836.9744868	2722.001315	133.0241986	1.312160171	4.26739616	0.208547641	3936480.513	12802188.48	625642.9245
ancestor	1.2	sucrose	ANC	Anc_36	3000	5	5000	1000	9143	4136000	11720000	349100	16205100	2333.552277	6612.483724	196.963999	3.658408235	10.36666937	0.308788761	10975224.71	31100008.11	926366.2825
ancestor	1.2	sucrose	ANC	Anc_37	3000	5	5000	1000	3937	1356000	5369000	251600	6976600	765.2111344	3029.807213	141.981653	1.19965374	4.749956437	0.22259062	3598961.219	14249869.31	667771.8604
ancestor	1.2	sucrose	ANC	Anc_37	3000	5	5000	1000	1763	464300	2465000	194900	3124200	262.0065617	1391.010499	109.9829396	0.410758727	2.180745773	0.172424889	1232276.181	6542237.319	517274.6667
ancestor	1.2	sucrose	ANC	Anc_37	3000	5	5000	1000	3183	1400000	4134000	106300	5640300	790.0643583	2332.947184	59.98845806	1.238617186	3.657459605	0.094046433	3715851.558	10972378.82	282139.3005
ancestor	1.2	sucrose	ANC	Anc_38	3000	5	5000	1000	2595	544000	3879000	175400	4598400	306.993737	2189.023356	98.9829071	0.481287017	3.431824156	0.155179674	1443861.052	10295472.47	465539.0231
ancestor	1.2	sucrose	ANC	Anc_39	3000	5	5000	1000	8729	4419000	10870000	175400	15464400	2494.338675	6135.655441	99.00588448	3.910479846	9.619125578	0.155215697	11731439.54	28857376.73	465647.091
ancestor	1.2	sucrose	ANC	Anc_39	3000	5	5000	1000	4492	2433000	5332000	194900	7959900	1373.011721	3009.000616	109.9876632	2.152528331	4.717337058	0.172432294	6457584.993	14152011.17	517296.8825
ancestor	1.2	sucrose	ANC	Anc_39	3000	5	5000	1000	3438	1843000	4184000	65560	6092560	1039.995339	2361.009494	36.99516788	1.630444515	3.701454071	0.057998884	4891333.546	11104362.21	173996.6507
ancestor	1.2	sucrose	ANC	Anc_40	3000	3	5000	1667	7530	4894000	16780000	564200	22238200	1657.140416	5681.817773	191.0418109	2.597968858	8.907625142	0.299504297	12992442.26	44547033.34	1497820.99
ancestor	1.2	sucrose	ANC	Anc_40	2000	5	5000	1000	4836	1419000	6842000	308300	8569300	800.798665	3861.215268	173.9860665	1.255445811	6.053389879	0.272765288	2510891.622	12106779.76	545530.5758
ancestor	1.2	sucrose	ANC	Anc_40	3000	5	5000	1000	6306	1871000	9018000	285300	11174300	1055.862649	5089.133816	161.0035349	1.655320367	7.978449528	0.252412026	4965961.1	23935348.58	757236.078
ancestor	1.2	sucrose	ANC	Anc_40	3000	5	5000	1000	4923	2048000	6395000	280000	8723000	1155.829875	3609.146509	158.0236157	1.812043199	5.658211064	0.247740281	5436129.598	16974633.19	743220.8434
ancestor	1.2	sucrose	ANC	Anc_41	3000	3	5000	1667	7347	4422000	16710000	573000	21705000	1496.817968	5656.225294	193.9567381	2.346624601	8.867502734	0.304074151	11735469.63	44346381.17	1520674.83
ancestor	1.2	sucrose	ANC	Anc_41	3000	5	5000	1000	4934	1997000	6502000	244500	8743500	1126.91691	3669.110539	137.972551	1.766715125	5.752219201	0.216305382	5300145.375	17256657.6	648916.1464
ancestor	1.2	sucrose	ANC	Anc_41	3000	5	5000	1000	2980	861200	4187000	232100	5280300	486.0284454	2362.983164	130.9883908	0.761967274	3.704548277	0.20535602	2285901.822	11113644.83	616068.0595
ancestor	1.2	sucrose	ANC	Anc_43	3000	3	5000	1667	8958	6832000	19310000	322000	26464000	2312.615478	6536.388301	108.9962213	3.625584733	10.24737137	0.170877969	18131549.25	51247104.21	854560.7228
ancestor	1.2	sucrose	ANC	Anc_43	3000	5	5000	1000	5281	2180000	7015000	163000	9358000	1230.239367	3958.774845	91.98578756	1.928698096	6.206338139	0.144209995	5786094.287	18619014.42	432629.9857
ancestor	1.2	sucrose	ANC	Anc_43	3000	5	5000	1000	9191	4058000	12060000	164800	16282800	2290.58135	6807.395534	93.02311642	3.591040902	10.67224083	0.145836259	10773122.71	32016722.48	437508.7782
ancestor	1.2	sucrose	ANC	Anc_44	3000	5	5000	1000	6433	2686000	8444000	269300	11399300	1515.798163	4765.226988	151.9748493	2.376380653	7.470647145	0.238257375	7129141.958	22411941.43	714772.1255
ancestor	1.2	sucrose	ANC	Anc_44	3000	5	5000	1000	10309	4504000	13480000	280000	18264000	2542.25449	7608.70127	158.04424	3.985599488	11.9284816	0.247772615	11956798.47	35785444.79	743317.8442
ancestor	1.2	sucrose	ANC	Anc_44	3000	5	5000	1000	2184	786800	2933000	150600	3870400	443.9776767	1655.041339	84.98098388	0.696042512	2.594678048	0.133228269	2088127.536	7784034.143	399684.808
ancestor	1.2	sucrose	ANC	Anc_45	3000	5	5000	1000	5285	2093000	7056000	216200	9365200	1181.12854	3981.864776	122.0066843	1.851704982	6.242537196	0.19127502	5555114.945	18727611.59	573825.0603
ancestor	1.2	sucrose	ANC	Anc_45	3000	5	5000	1000	2740	1111000	3549000	194900	4854900	627.0242435	2002.978434	109.9973223	0.983012328	3.140153692	0.172447437	2949036.984	9420461.077	517342.3116
ancestor	1.2	sucrose	ANC	Anc_45	3000	5	5000	1000	3489	1100000	4889000	193100	6182100	620.8084631	2759.211433	108.9801038	0.973267587	4.325732031	0.170852701	2919802.762	12977196.09	512558.103
ancestor	1.2	sucrose	ANC	Anc_46	3000	5	5000	1000	2383	524500	3549000	148800	4222300	296.0195865	2003.000024	83.98038983	0.464082379	3.140187539	0.131659596	1392247.138	9420562.617	394978.7877
ancestor	1.2	sucrose	ANC	Anc_46	3000	5	5000	1000	8331	1667000	12700000	398700	14765700	940.543083	7165.505191	224.951726	1.474529024	11.23366443	0.3526663	4423587.071	33700993.28	1057998.899
ancestor	1.2	sucrose	ANC	Anc_46	3000	5	5000	1000	1681	218000	2573000	187800	2978800	123.0220223	1451.998456	105.979522	0.192866808	2.276359163	0.166148562	578600.4247	6829077.489	498445.6869
ancestor	1.2	sucrose	ANC	Anc_47	3000	5	5000	1000	6655	3087000	8476000	230400	11793400	1741.990011	4782.995574	130.0144148	2.730991144	7.498503706	0.203829077	8192973.433	22495511.12	611487.23
ancestor	1.2	sucrose	ANC	Anc_47	3000	5	5000	1000	4357	1855000	5715000	150600	7720600	1046.840271	3225.170971	84.98875735	1.641175605	5.056236433	0.133240456	4923526.815	15168709.3	399721.3684
ancestor	1.2	sucrose	ANC	Anc_47	3000	5	5000	1000	3281	1483000	4147000	184300	5814300	836.8544795	2340.145331	104.0001892	1.311972031	3.668744444	0.163045479	3935916.092	11006233.33	489136.4368
ancestor	1.2	sucrose	ANC	Anc_48	3000	3	5000	1667	8981	8135000	17870000	519900	26524900	2754.409442	6050.558909	176.0316495	4.318203746	9.485716158	0.275972235	21595336.94	47438066.51	1380137.145
ancestor	1.2	sucrose	ANC	Anc_48	3000	5	5000	1000	7302	3711000	9037000	191400	12939400	2094.202359	5099.786234	108.011407	3.283169283	7.995149773	0.169334034	9849507.848	23985449.32	508002.1024
ancestor	1.2	sucrose	ANC	Anc_48	3000	5	5000	1000	11853	5502000	15160000	343800	21005800	3104.628531	8554.374506	193.9969627	4.86725697	13.41105338	0.304137213	14601770.91	40233160.13	912411.6393
ancestor	1.2	sucrose	ANC	Anc_49	3000	5	5000	1000	8510	3556000	11210000	317200	15083200	2006.309006	6324.725522	178.9654715	3.14537517	9.915538711	0.280571711	9436125.511	29746616.13	841715.1327
ancestor	1.2	sucrose	ANC	Anc_49	3000	5	5000	1000	6293	2706000	8137000	308300	11151300	1527.073794	4591.94363	173.982576	2.394057934	7.198983523	0.272759816	7182173.803	21596950.57	818279.447
ancestor	1.2	sucrose	ANC	Anc_49	3000	5	5000	1000	3939	1827000	5043000	109900	6979900	1031.039556	2845.940056	62.02038711	1.616404158	4.461700148	0.097231974	4849212.475	13385100.44	291695.9228
ancestor	1.2	sucrose	ANC	Anc_50	3000	5	5000	1000	4413	1134000	6502000	184300	7820300	639.916883	3669.082516	104.000601	1.003224662	5.752175267	0.163046125	3009673.986	17256525.8	489138.3736
ancestor	1.2	sucrose	ANC	Anc_50	3000	3	5000	1667	9870	5553000	23040000	561200	29154200	1879.93874	7800.069973	189.9912877	2.947259178	12.22849837	0.297857348	14739243.15	61154720.37	1489584.595
ancestor	1.2	sucrose	ANC	Anc_50	3000	5	5000	1000	4160	1336000	5957000	77970	7370970	754.0065961	3361.988992	44.0044119	1.182087913	5.270731809	0.068987571	3546263.739	15812195.43	206962.7124
ancestor	1.2	sucrose	ANC	Anc_51	3000	3	5000	1667	10056	5527000	23540000	635100	29702100	1871.231731	7969.747594	215.0206753	2.933608834	12.49450913	0.337096973	14670977.78	62485040.16	1685821.963
ancestor	1.2	sucrose	ANC	Anc_51	3000	5	5000	1000	8017	2748000	11180000	278200	14206200	1550.781771	6309.221326	156.9969028	2.431225929	9.891232129	0.24613066	7293677.788	29673696.39	738391.9799
ancestor	1.2	sucrose	ANC	Anc_51	3000	5	5000	1000	4177	1161000	5998000	242800	7401800	655.1780648	3384.804507	137.0174282	1.02715026	5.306500654	0.214807996	3081450.78	15919501.96	644423.9874
ancestor	1.2	sucrose	ANC	Anc_52	3000	3	5000	1667	7869	8315000	14510000	419400	23244400	2814.903159	4912.116037	141.980804	4.413042297	7.700931296	0.222589289	22069624.53	38512357.41	1113169.035
ancestor	1.2	sucrose	ANC	Anc_52	3000	5	5000	1000	11087	6262000	13170000	216200	19648200	3533.493857	7431.509757	121.9963864	5.539607213	11.65069099	0.191258876	16618821.64	34952072.98	573776.627
ancestor	1.2	sucrose	ANC	Anc_52	3000	5	5000	1000	9861	5867000	11390000	218000	17475000	3310.700258	6427.28412	123.0156223	5.190324299	10.07632415	0.192856775	15570972.9	30228972.44	578570.3241
ancestor	1.2	sucrose	ANC	Anc_88	3000	5	5000	1000	4693	1446000	6679000	191400	8316400	815.9874465	3769.004257	108.0082969	1.279257904	5.908826791	0.169329158	3837773.711	17726480.37	507987.4747
growth	1.2	sucrose	A	A_10	3000	5	5000	1000	3489	809800	5194000	179000	6182800	456.9761597	2931.01281	101.0110306	0.716420781	4.595072288	0.158359249	2149262.344	13785216.87	475077.7472
growth	1.2	sucrose	A	A_10	3000	5	5000	1000	2995	820400	4423000	63790	5307190	462.9753222	2496.026146	35.99853218	0.725825921	3.913125366	0.056436416	2177477.764	11739376.1	169309.2474
growth	1.2	sucrose	A	A_28	3000	5	5000	1000	2189	726500	2830000	322500	3879000	409.9789894	1597.027584	181.9934261	0.642741337	2.503727439	0.285318763	1928224.012	7511182.318	855956.2889
growth	1.2	sucrose	A	A_28	3000	5	5000	1000	6623	1768000	9530000	437700	11735700	997.7644282	5378.221154	247.0144175	1.564237338	8.43166393	0.387254911	4692712.013	25294991.79	1161764.733
growth	1.2	sucrose	A	A_28	3000	5	5000	1000	3040	905500	4267000	214400	5386900	511.0026175	2408.004604	120.9927788	0.801120336	3.775130285	0.189685478	2403361.008	11325390.86	569056.433
growth	1.2	sucrose	A	A_29	3000	5	5000	1000	2189	676900	3016000	186100	3879000	381.9886827	1701.991235	105.0200825	0.598859754	2.668283377	0.164644409	1796579.262	8004850.131	493933.2259
growth	1.2	sucrose	A	A_29	3000	5	5000	1000	1975	678700	2660000	161300	3500000	382.9807143	1501	91.01928571	0.600415004	2.353180949	0.14269477	1801245.011	7059542.846	428084.3087
growth	1.2	sucrose	A	A_29	3000	5	5000	1000	4185	1205000	5993000	218000	7416000	680.006068	3381.972087	123.0218447	1.066074167	5.30206015	0.19286653	3198222.5	15906180.45	578599.5892
growth	1.2	sucrose	A	A_30	2000	5	5000	1000	4375	967500	6392000	393400	7752900	545.9650582	3607.037367	221.9975751	0.855932428	5.654904472	0.348034953	1711864.855	11309808.94	696069.9059
growth	1.2	sucrose	A	A_30	3000	5	5000	1000	6548	1457000	9567000	579400	11603400	822.2103866	5398.824138	326.9654756	1.289013869	8.463964095	0.512597554	3867041.608	25391892.29	1537792.661
growth	1.2	sucrose	A	A_30	3000	5	5000	1000	6022	1776000	8545000	350900	10671900	1002.17131	4821.820857	198.0078337	1.571146191	7.559371738	0.310425224	4713438.575	22678115.21	931275.6733
growth	1.2	sucrose	A	A_30	3000	5	5000	1000	5179	1690000	7232000	255200	9177200	953.7233579	4081.258772	144.0178704	1.495192296	6.398361352	0.225782884	4485576.888	19195084.06	677348.6519
growth	1.2	sucrose	A	A_31	3000	5	5000	1000	6845	1855000	9824000	450100	12129100	1046.860443	5544.127759	254.0117981	1.641207229	8.691762705	0.398224999	4923621.687	26075288.11	1194674.998
growth	1.2	sucrose	A	A_31	3000	5	5000	1000	2146	535100	3172000	95690	3802790	301.9689754	1790.031004	54.00002104	0.473409487	2.806307032	0.084658108	1420228.461	8418921.097	253974.3253
growth	1.2	sucrose	A	A_31	3000	5	5000	1000	6105	1565000	8910000	343800	10818800	883.122435	5027.872777	194.004788	1.384508254	7.882408016	0.304149481	4153524.763	23647224.05	912448.4431
growth	1.2	sucrose	A	A_32	3000	5	5000	1000	2700	848800	3652000	283500	4784300	479.0167841	2060.991159	159.9920574	0.750974797	3.231102685	0.25082629	2252924.391	9693308.055	752478.8701
growth	1.2	sucrose	A	A_32	3000	5	5000	1000	2774	893100	3845000	177200	4915300	504.0301508	2169.965211	100.0046386	0.790189306	3.401945898	0.156781486	2370567.918	10205837.7	470344.4576
growth	1.2	sucrose	A	A_32	3000	5	5000	1000	2455	765500	3477000	108100	4350600	431.963982	1962.036271	60.99974716	0.677208137	3.075966938	0.095631874	2031624.41	9227900.813	286895.6221
growth	1.2	sucrose	A	A_33	3000	5	5000	1000	2584	701700	3718000	159500	4579200	395.9627883	2098.032844	90.00436758	0.620767548	3.289174496	0.14110364	1862302.644	9867523.489	423310.9189
growth	1.2	sucrose	A	A_33	3000	5	5000	1000	3793	886000	5649000	186100	6721100	500.0071417	3187.968785	105.0240734	0.783882265	4.997912998	0.164650665	2351646.796	14993738.99	493951.9962
growth	1.2	sucrose	A	A_33	3000	5	5000	1000	1439	393400	1994000	163000	2550400	221.9662014	1125.065088	91.96871079	0.347985767	1.763811946	0.144183223	1043957.301	5291435.838	432549.6698
growth	1.2	sucrose	A	A_34	3000	5	5000	1000	3692	1037000	5321000	184300	6542300	585.2076487	3002.786788	104.0055638	0.91745469	4.707595378	0.163053905	2752364.071	14122786.13	489161.7148
growth	1.2	sucrose	A	A_34	3000	5	5000	1000	7441	1983000	10870000	331400	13184400	1119.163784	6134.800977	187.0352386	1.754560224	9.617785998	0.293223025	5263680.672	28853358	879669.0745
growth	1.2	sucrose	A	A_34	3000	5	5000	1000	1704	506800	2447000	65560	3019360	286.0166393	1380.98405	36.99931111	0.448400338	2.165026886	0.058005379	1345201.013	6495080.659	174016.1373
growth	1.2	sucrose	A	A_35	3000	5	5000	1000	3993	1233000	5693000	148800	7074800	695.9022163	3213.115424	83.98235993	1.090995228	5.037336443	0.131662684	3272985.685	15112009.33	394988.0535
growth	1.2	sucrose	A	A_35	3000	5	5000	1000	1869	473100	2740000	99230	3312330	266.949217	1546.059722	55.99106067	0.418507536	2.423822974	0.087779545	1255522.609	7271468.923	263338.6355
growth	1.2	sucrose	A	A_35	3000	5	5000	1000	3282	827500	4799000	189600	5816100	466.9546603	2708.054882	106.9904575	0.732064497	4.24553175	0.167733449	2196193.492	12736595.25	503200.3458
growth	1.2	sucrose	A	A_36	3000	5	5000	1000	2641	855900	3633000	191400	4680300	482.9673098	2050.029485	108.0032049	0.757168203	3.213917608	0.169321175	2271504.608	9641752.823	507963.5261
growth	1.2	sucrose	A	A_36	3000	5	5000	1000	7950	2169000	11620000	297700	14086700	1224.101457	6557.887937	168.0106057	1.919075436	10.28107725	0.263397306	5757226.307	30843231.76	790191.9187
growth	1.2	sucrose	A	A_38	3000	5	5000	1000	2049	526300	2828000	276400	3630700	297.0195004	1595.993059	155.9874404	0.465649986	2.50210557	0.244548083	1396949.959	7506316.712	733644.25
growth	1.2	sucrose	A	A_38	3000	5	5000	1000	1599	377400	2387000	69110	2833510	212.9735205	1347.02648	39	0.333887562	2.111790173	0.061141943	1001662.687	6335370.518	183425.8301
growth	1.2	sucrose	A	A_39	3000	5	5000	1000	2359	719400	3273000	187800	4180200	405.9768911	1847.042486	105.9806229	0.636467079	2.895686336	0.166150288	1909401.237	8687059.007	498450.8651
growth	1.2	sucrose	A	A_39	3000	5	5000	1000	2277	632600	3161000	241000	4034600	357.0193328	1783.967927	136.0127398	0.559714252	2.796801692	0.213232903	1679142.756	8390405.077	639698.7104
growth	1.2	sucrose	A	A_39	3000	5	5000	1000	7707	2250000	11100000	306600	13656600	1269.77066	6264.201924	173.0274153	1.99067297	9.820653316	0.27126237	5972018.909	29461959.95	813787.1099
growth	1.2	sucrose	A	A_40	3000	5	5000	1000	3588	850600	5188000	319000	6357600	480.0479426	2927.91997	180.0320876	0.752591388	4.590223513	0.28224389	2257774.163	13770670.54	846731.6696
growth	1.2	sucrose	A	A_40	3000	5	5000	1000	413	97460	558200	76200	731860	54.99819638	315.0009565	43.00084716	0.08622299	0.493840273	0.06741424	258668.9699	1481520.819	202242.7201
growth	1.2	sucrose	A	A_40	3000	5	5000	1000	1373	265800	1974000	193100	2432900	150.0034527	1114.021127	108.9754203	0.235166734	1.746497863	0.170845358	705500.2007	5239493.59	512536.0751
growth	1.2	sucrose	A	A_41	3000	5	5000	1000	2214	593600	3122000	207300	3922900	335.0150144	1761.989345	116.995641	0.525217155	2.762344942	0.183418996	1575651.465	8287034.826	550256.9889
growth	1.2	sucrose	A	A_41	3000	5	5000	1000	1917	444800	2748000	203800	3396600	251.0397456	1550.937997	115.0222576	0.393565587	2.431470851	0.18032524	1180696.762	7294412.552	540975.7198
growth	1.2	sucrose	A	A_41	3000	5	5000	1000	2852	949800	4033000	70880	5053680	536.0113027	2275.988191	40.00050656	0.840327505	3.568162592	0.06271048	2520982.517	10704487.78	188131.439
growth	1.2	sucrose	A	A_42	3000	5	5000	1000	5654	1600000	7947000	471400	10018400	902.9785195	4484.981434	266.0400463	1.415637475	7.031294381	0.417082191	4246912.424	21093883.14	1251246.573
growth	1.2	sucrose	A	A_42	3000	5	5000	1000	5904	1536000	8412000	513900	10461900	866.8161615	4747.172884	290.010954	1.358944222	7.442342966	0.454662393	4076832.666	22327028.9	1363987.179
growth	1.2	sucrose	A	A_43	3000	5	5000	1000	5872	1671000	8515000	219700	10405700	942.9554955	4805.066454	123.9780505	1.478311064	7.533105155	0.194365614	4434933.193	22599315.46	583096.8417
growth	1.2	sucrose	A	A_43	3000	5	5000	1000	1121	288800	1637000	60250	1986050	163.0093905	923.9832834	34.0073261	0.25555669	1.448567528	0.053314718	766670.071	4345702.584	159944.1544
growth	1.2	sucrose	A	A_44	3000	5	5000	1000	3611	905500	5316000	177200	6398700	511.0038758	2999.996249	99.99987497	0.801122309	4.703220533	0.156774018	2403366.926	14109661.6	470322.0533
growth	1.2	sucrose	A	A_44	3000	5	5000	1000	1982	524500	2888000	99230	3511730	296.0247513	1629.970413	56.00483522	0.464090476	2.5553733	0.08780114	1392271.43	7666119.901	263403.4203
growth	1.2	sucrose	A	A_44	3000	5	5000	1000	2595	676900	3849000	72650	4598550	381.9802981	2172.022703	40.99699905	0.598846609	3.405171515	0.064272723	1796539.828	10215514.55	192818.1688
growth	1.2	sucrose	A	A_45	3000	5	5000	1000	2943	829300	4145000	241000	5215300	467.9749775	2339.028436	135.996587	0.733664092	3.66699344	0.21320758	2200992.275	11000980.32	639622.7399
growth	1.2	sucrose	A	A_45	3000	5	5000	1000	3640	932100	5250000	267600	6449700	526.0467929	2962.928508	151.0246988	0.824705724	4.645107874	0.236767784	2474117.171	13935323.62	710303.3526
growth	1.2	sucrose	A	A_45	3000	5	5000	1000	2721	590100	4077000	154200	4821300	333.0350943	2300.938958	87.02594736	0.522113151	3.607278961	0.136434245	1566339.452	10821836.88	409302.7343
growth	1.2	sucrose	A	A_45	3000	5	5000	1000	6101	1657000	8823000	331400	10811400	935.0645615	4978.922526	187.0129123	1.465940115	7.805666645	0.293188023	4397820.344	23416999.94	879564.0687
growth	1.2	sucrose	A	A_46	3000	5	5000	1000	3687	847000	5344000	342000	6533000	478.0176029	3015.969386	193.0130109	0.749408339	4.728262293	0.30259463	2248225.016	14184786.88	907783.8908
growth	1.2	sucrose	A	A_46	3000	5	5000	1000	4044	1403000	5380000	382800	7165800	791.7792849	3036.188562	216.0321527	1.241305749	4.759960747	0.338682709	3723917.246	14279882.24	1016048.127
growth	1.2	sucrose	A	A_46	3000	5	5000	1000	2214	719400	3055000	148800	3923200	405.9827692	1724.044148	83.9730832	0.636476294	2.702856658	0.131648141	1909428.883	8108569.973	394944.4229
growth	1.2	sucrose	A	A_47	2000	5	5000	1000	1471	501500	1970000	134700	2606200	283.0582841	1111.913898	76.02781828	0.443762399	1.743194271	0.119192014	887524.7988	3486388.542	238384.0287
growth	1.2	sucrose	A	A_47	3000	5	5000	1000	2063	652100	2920000	83280	3655380	368.0280299	1647.970936	47.00103409	0.57697305	2.583593478	0.073685502	1730919.151	7750780.435	221056.505
growth	1.2	sucrose	A	A_47	3000	5	5000	1000	7325	2217000	10420000	345500	12982500	1250.878105	5879.183516	194.9383786	1.961054315	9.217043734	0.30561311	5883162.944	27651131.2	916839.3311
growth	1.2	sucrose	A	A_47	3000	5	5000	1000	6299	1765000	9082000	315400	11162400	995.9986204	5125.01953	177.9818498	1.561469006	8.034709074	0.279029646	4684407.019	24104127.22	837088.937
growth	1.2	sucrose	A	A_48	3000	5	5000	1000	3011	825800	4389000	120500	5335300	466.0438588	2476.951437	68.00470452	0.730636596	3.88322114	0.106613841	2191909.787	11649663.42	319841.5225
growth	1.2	sucrose	A	A_48	3000	5	5000	1000	10233	2628000	15160000	347300	18135300	1482.871747	8554.161221	195.9670311	2.324760523	13.410719	0.307225772	6974281.57	40232157	921677.317
growth	1.2	sucrose	A	A_48	3000	5	5000	1000	2601	712300	3838000	58480	4608780	401.9919154	2166.004452	33.0036322	0.630219665	3.395736451	0.051741185	1890658.995	10187209.35	155223.5547
growth	1.2	sucrose	A	A_49	3000	5	5000	1000	5344	1825000	7379000	265800	9469800	1029.884475	4164.1192	149.9963252	1.614593288	6.528265137	0.235155559	4843779.865	19584795.41	705466.6784
growth	1.2	sucrose	A	A_49	3000	5	5000	1000	1026	329600	1455000	33670	1818270	185.9842598	821.0166807	18.99905955	0.291575361	1.287142446	0.029785626	874726.083	3861427.338	89356.87868
growth	1.2	sucrose	A	A_49	3000	5	5000	1000	2261	551100	3202000	253400	4006500	311.0038937	1806.994135	143.0019718	0.487573909	2.832900847	0.224190217	1462721.727	8498702.542	672570.6509
growth	1.2	sucrose	A	A_50	3000	5	5000	1000	4168	1132000	6089000	164800	7385800	638.8171897	3436.181862	93.00094776	1.001500627	5.387047099	0.145801505	3004501.88	16161141.3	437404.514
growth	1.2	sucrose	A	A_50	3000	5	5000	1000	2105	423500	3128000	179000	3730500	238.9672966	1765.028817	101.0038869	0.3746391	2.76711005	0.15834805	1123917.301	8301330.15	475044.1486
growth	1.2	sucrose	A	A_50	3000	5	5000	1000	5271	1485000	7715000	140000	9340000	838.0551392	4353.936296	79.00856531	1.313854355	6.825849396	0.123865057	3941563.066	20477548.19	371595.1713
growth	1.2	sucrose	A	A_51	2000	5	5000	1000	2429	634400	3432000	237400	4303800	358.04582	1936.96919	133.98499	0.561323519	3.036668219	0.210053915	1122647.039	6073336.438	420107.8293
growth	1.2	sucrose	A	A_51	3000	5	5000	1000	2868	769100	4069000	244500	5082600	433.9863062	2296.047692	137.9660017	0.680378619	3.599610717	0.216295114	2041135.858	10798832.15	648885.3431
growth	1.2	sucrose	A	A_51	3000	5	5000	1000	5267	1673000	7407000	253400	9333400	944.1030064	4179.898965	142.9980286	1.480110066	6.553003739	0.224184035	4440330.197	19659011.22	672552.1051
growth	1.2	sucrose	A	A_51	3000	5	5000	1000	5791	1705000	8412000	145300	10262300	962.12886	4746.878575	81.99256502	1.508369956	7.441881565	0.128543199	4525109.867	22325644.7	385629.5975
growth	1.2	sucrose	A	A_52	3000	5	5000	1000	8726	2219000	12900000	347300	15466300	1251.947395	7278.107886	195.9447185	1.962730686	11.41019642	0.307190792	5888192.058	34230589.25	921572.3757
growth	1.2	sucrose	A	A_52	3000	5	5000	1000	8595	2261000	12570000	398700	15229700	1276.012988	7093.977557	225.0094552	2.000459329	11.12152754	0.352756804	6001377.988	33364582.62	1058270.413
growth	1.2	sucrose	A	A_52	3000	5	5000	1000	1956	588300	2812000	65560	3465860	332.0142187	1586.986203	36.99957875	0.520512681	2.487985142	0.058005799	1561538.043	7463955.425	174017.3961
growth	1.2	sucrose	A	A_58	3000	5	5000	1000	4551	1162000	6705000	196700	8063700	655.8108561	3784.175379	111.0137654	1.028142313	5.932611198	0.174040958	3084426.94	17797833.59	522122.8736
growth	1.2	sucrose	B	B_27	3000	5	5000	1000	10107	4384000	13300000	221500	17905500	2474.60769	7507.363659	125.0286504	3.879546751	11.76961035	0.196012684	11638640.25	35308831.06	588038.0511
growth	1.2	sucrose	B	B_27	3000	5	5000	1000	10474	3909000	14390000	262300	18561300	2205.818881	8120.16723	148.0138891	3.458155208	12.73032833	0.232047611	10374465.63	38190985	696142.8328
growth	1.2	sucrose	B	B_27	3000	3	5000	1667	9255	6608000	20230000	499200	27337200	2237.13621	6848.859795	169.0039946	3.507252704	10.7372461	0.264954684	17539770.77	53696967.73	1325038.373
growth	1.2	sucrose	B	B_28	3000	5	5000	1000	11751	4714000	15760000	350900	20824900	2659.99904	8892.996365	198.0045955	4.170192581	13.94192513	0.310420148	12510577.74	41825775.4	931260.4433
growth	1.2	sucrose	B	B_28	3000	5	5000	1000	7499	2647000	10460000	177200	13284200	1494.245269	5904.724409	100.0303217	2.342591272	9.257085269	0.15682175	7027773.816	27771255.81	470465.2513
growth	1.2	sucrose	B	B_28	3000	5	5000	1000	9973	2949000	14330000	389800	17668800	1664.53732	8088.443471	220.019209	2.609565296	12.68059366	0.344933385	7828695.89	38041780.98	1034800.155
growth	1.2	sucrose	B	B_29	3000	5	5000	1000	9220	3260000	12770000	303000	16333000	1840.274291	7208.68181	171.0438989	2.885075552	11.30135423	0.268152728	8655226.655	33904062.69	804458.1829
growth	1.2	sucrose	B	B_29	3000	5	5000	1000	11657	3918000	16300000	443000	20661000	2210.547699	9196.510333	249.941968	3.465568775	14.41775677	0.391844555	10396706.32	43253270.31	1175533.666
growth	1.2	sucrose	B	B_29	3000	5	5000	1000	3506	1235000	4887000	90370	6212370	696.9819892	2758.016989	51.00102215	1.092688034	4.32385945	0.079956452	3278064.101	12971578.35	239869.3545
growth	1.2	sucrose	B	B_30	3000	5	5000	1000	10354	3218000	14640000	487300	18345300	1816.223883	8262.746316	275.0298005	2.847370713	12.95385557	0.431175807	8542112.139	38861566.72	1293527.422
growth	1.2	sucrose	B	B_30	3000	3	5000	1667	9096	5175000	21040000	655700	26870700	1751.789123	7122.249886	221.960991	2.746353625	11.16585126	0.347977598	13734514.48	55840422.16	1740235.97
growth	1.2	sucrose	B	B_30	3000	3	5000	1667	7914	4889000	17940000	549400	23378400	1655.012576	6073.005852	185.9815727	2.594632953	9.520907176	0.291571148	12975759.4	47614056.79	1458147.313
growth	1.2	sucrose	B	B_31	3000	5	5000	1000	10223	3436000	14380000	303000	18119000	1938.640543	8113.402506	170.9569513	3.039288469	12.71972299	0.268016416	9117865.408	38159168.97	804049.2487
growth	1.2	sucrose	B	B_31	3000	5	5000	1000	7626	2405000	10780000	326000	13511000	1357.451706	6084.544445	184.0038487	2.12813424	9.538996716	0.288470587	6384402.719	28616990.15	865411.7614
growth	1.2	sucrose	B	B_31	3000	5	5000	1000	11291	3044000	16500000	460700	20004700	1718.08645	9312.886472	260.0270786	2.693516524	14.60020455	0.407655408	8080549.571	43800613.64	1222966.224
growth	1.2	sucrose	B	B_32	3000	5	5000	1000	10859	3390000	15540000	317200	19247200	1912.590403	8767.449811	178.9597864	2.998448567	13.74510051	0.280562798	8995345.7	41235301.53	841688.3941
growth	1.2	sucrose	B	B_32	3000	5	5000	1000	11587	3859000	16080000	590100	20529100	2178.090272	9075.846481	333.0632468	3.414683899	14.22858696	0.522157287	10244051.7	42685760.89	1566471.86
growth	1.2	sucrose	B	B_32	3000	5	5000	1000	10544	3236000	14920000	533400	18689400	1825.654328	8417.41736	300.9283123	2.862155219	13.19633989	0.471777996	8586465.658	39589019.66	1415333.987
growth	1.2	sucrose	B	B_33	3000	5	5000	1000	8790	2532000	12680000	363300	15575300	1428.947115	7156.022677	205.0302081	2.240220605	11.21879829	0.321434497	6720661.814	33656394.87	964303.4902
growth	1.2	sucrose	B	B_33	3000	5	5000	1000	11646	3136000	16960000	538700	20634700	1769.924254	9572.039332	304.0364144	2.774784833	15.0064894	0.476650698	8324354.5	45019468.22	1429952.095
growth	1.2	sucrose	B	B_33	3000	5	5000	1000	8048	2197000	11780000	287100	14264100	1239.577401	6646.436859	161.9857404	1.943337724	10.41989913	0.253951871	5830013.172	31259697.39	761855.613
growth	1.2	sucrose	B	B_34	3000	5	5000	1000	4502	1115000	6599000	264000	7978000	629.1965405	3723.827776	148.9756831	0.986417929	5.838001719	0.233555456	2959253.788	17514005.16	700666.3678
growth	1.2	sucrose	B	B_34	3000	5	5000	1000	6310	1483000	9402000	295900	11180900	836.9388869	5306.068384	166.9927287	1.31210436	8.318546992	0.261801537	3936313.079	24955640.98	785404.6123
growth	1.2	sucrose	B	B_34	3000	5	5000	1000	2746	680500	3968000	218000	4866500	383.9829446	2239.007089	123.0099661	0.601986242	3.510185761	0.192847907	1805958.727	10530557.28	578543.7216
growth	1.2	sucrose	B	B_35	3000	5	5000	1000	9524	2713000	13690000	473100	16876100	1531.077204	7725.929569	266.9932271	2.400334249	12.11226534	0.418576533	7201002.746	36336796.02	1255729.598
growth	1.2	sucrose	B	B_35	3000	5	5000	1000	6005	1747000	8623000	271100	10641100	985.869412	4866.143068	152.9875201	1.54558902	7.628857536	0.239844982	4636767.059	22886572.61	719534.9454
growth	1.2	sucrose	B	B_35	3000	5	5000	1000	8355	2367000	12000000	435900	14802900	1335.973694	6772.997183	246.0291227	2.094462256	10.61831308	0.385710223	6283386.767	31854939.25	1157130.668
growth	1.2	sucrose	B	B_36	3000	5	5000	1000	8579	2545000	12300000	352600	15197600	1436.644931	6943.313418	199.0416513	2.252288795	10.88532502	0.312045984	6756866.385	32655975.06	936137.9518
growth	1.2	sucrose	B	B_36	3000	5	5000	1000	9068	2887000	12920000	258700	16065700	1629.51605	7292.465314	146.018636	2.554660975	11.43270516	0.228919569	7663982.926	34298115.48	686758.7056
growth	1.2	sucrose	B	B_36	3000	5	5000	1000	10040	3829000	13590000	372100	17791100	2160.808494	7669.205389	209.9861167	3.387590528	12.02333645	0.329204083	10162771.58	36070009.36	987612.2503
growth	1.2	sucrose	B	B_37	3000	5	5000	1000	8256	2908000	11440000	278200	14626200	1641.468597	6457.496821	157.0345818	2.573399488	10.12368987	0.246189731	7720198.464	30371069.61	738569.1928
growth	1.2	sucrose	B	B_37	3000	5	5000	1000	8070	2162000	11800000	334900	14296900	1220.358259	6660.604746	189.036994	1.913207067	10.44211072	0.296361261	5739621.2	31326332.17	889083.7834
growth	1.2	sucrose	B	B_37	3000	5	5000	1000	11603	3606000	16500000	455400	20561400	2034.901223	9311.112084	256.9866935	3.190200393	14.59742276	0.402888868	9570601.179	43792268.29	1208666.605
growth	1.2	sucrose	B	B_38	3000	5	5000	1000	10441	3567000	14590000	343800	18500800	2013.050625	8233.924479	194.0248962	3.15594429	12.90867036	0.304181006	9467832.87	38726011.1	912543.0168
growth	1.2	sucrose	B	B_38	3000	5	5000	1000	4372	1510000	6071000	166600	7747600	852.0987144	3425.888275	94.01301048	1.33587106	5.370909408	0.147388158	4007613.181	16112728.22	442164.4741
growth	1.2	sucrose	B	B_38	3000	5	5000	1000	6423	2219000	8986000	177200	11382200	1252.186484	5070.819174	99.99434204	1.963105516	7.949736892	0.156765344	5889316.547	23849210.68	470296.0307
growth	1.2	sucrose	B	B_40	3000	5	5000	1000	9780	4125000	12970000	237400	17332400	2327.577254	7318.467148	133.9555976	3.64904094	11.47346933	0.210007835	10947122.82	34420408	630023.5049
growth	1.2	sucrose	B	B_40	3000	3	5000	1667	9698	6324000	21730000	593700	28647700	2140.840347	7356.176587	200.9830667	3.356285622	11.53258801	0.315089623	16784784.39	57674472.63	1575763.203
growth	1.2	sucrose	B	B_40	3000	3	5000	1667	8126	5400000	18080000	522800	24002800	1828.136717	6120.872565	176.9907177	2.866046965	9.59594984	0.277475806	14333100.87	47989345.15	1387656.507
growth	1.2	sucrose	B	B_41	3000	3	5000	1667	7881	4700000	18000000	578900	23278900	1591.170545	6093.84464	195.9848146	2.494545112	9.553577024	0.307253652	12475220.1	47777438.7	1536575.515
growth	1.2	sucrose	B	B_41	3000	5	5000	1000	8114	3087000	11070000	223300	14380300	1741.821659	6246.182625	125.9957164	2.730727211	9.792403701	0.197528794	8192181.633	29377211.1	592586.3812
growth	1.2	sucrose	B	B_41	3000	5	5000	1000	9375	2989000	13340000	283500	16612500	1686.794582	7528.216704	159.9887133	2.644458945	11.80230255	0.250821047	7933376.834	35406907.65	752463.1423
growth	1.2	sucrose	B	B_42	3000	5	5000	1000	11559	3601000	16360000	521000	20482000	2032.221414	9232.752661	294.0259252	3.185999144	14.47457539	0.460956833	9557997.432	43423726.18	1382870.498
growth	1.2	sucrose	B	B_42	3000	5	5000	1000	8759	2382000	12750000	391600	15523600	1344.014146	7194.03038	220.9554742	2.107067611	11.27838457	0.346401208	6321202.832	33835153.7	1039203.623
growth	1.2	sucrose	B	B_42	3000	5	5000	1000	7620	2747000	10580000	179000	13506000	1549.840071	5969.169258	100.9906708	2.429749586	9.358118173	0.15832733	7289248.759	28074354.52	474981.9905
growth	1.2	sucrose	B	B_43	3000	5	5000	1000	8718	2653000	12490000	306600	15449600	1497.051963	7047.937811	173.0102268	2.346991444	11.04934909	0.271235423	7040974.332	33148047.27	813706.2685
growth	1.2	sucrose	B	B_43	3000	5	5000	1000	4138	1099000	6014000	219700	7332700	620.1892891	3393.829285	123.9814257	0.972296882	5.320649179	0.194370905	2916890.646	15961947.54	583112.716
growth	1.2	sucrose	B	B_43	3000	5	5000	1000	5940	1602000	8756000	168300	10526300	904.009956	4941.018212	94.97183246	1.417254501	7.746242454	0.148891344	4251763.503	23238727.36	446674.0309
growth	1.2	sucrose	B	B_44	3000	5	5000	1000	9943	3032000	14070000	521000	17623000	1710.67219	7938.376553	293.9512569	2.681892876	12.44532743	0.460839772	8045678.627	37335982.29	1382519.316
growth	1.2	sucrose	B	B_44	3000	5	5000	1000	11315	3767000	15940000	340200	20047200	2126.162506	8996.822499	192.0149946	3.333274553	14.10469774	0.301029998	9999823.66	42314093.21	903089.9944
growth	1.2	sucrose	B	B_44	3000	5	5000	1000	11046	2892000	16100000	577700	19569700	1632.372085	9087.548608	326.0793063	2.559138503	14.24693288	0.511208269	7677415.509	42740798.65	1533624.806
growth	1.2	sucrose	B	B_45	3000	5	5000	1000	8902	2587000	12810000	381000	15778000	1459.593992	7227.444543	214.9614653	2.288267005	11.33076936	0.337004147	6864801.014	33992308.08	1011012.442
growth	1.2	sucrose	B	B_45	3000	5	5000	1000	11935	3870000	16780000	494400	21144400	2184.429447	9471.505458	279.0650952	3.424622091	14.84887821	0.437502109	10273866.27	44546634.64	1312506.327
growth	1.2	sucrose	B	B_45	3000	3	5000	1667	10666	5429000	25330000	744400	31503400	1838.078239	8575.892761	252.029	2.881632708	13.44478845	0.395116483	14411045.17	67237387.04	1975977.533
growth	1.2	sucrose	B	B_46	3000	3	5000	1667	8921	5748000	20030000	576000	26354000	1945.735296	6780.284966	194.9797374	3.050411213	10.62973845	0.30567795	15255106.48	53159321.98	1528695.43
growth	1.2	sucrose	B	B_46	3000	5	5000	1000	11480	4196000	15760000	386300	20342300	2367.976089	8894.018867	218.0050437	3.712375896	13.94352815	0.341775693	11137127.69	41830584.46	1025327.08
growth	1.2	sucrose	B	B_46	3000	5	5000	1000	10863	3560000	15280000	405800	19245800	2009.388022	8624.564321	229.0476572	3.150202274	13.52109291	0.359087664	9450606.821	40563278.72	1077262.991
growth	1.2	sucrose	B	B_47	3000	5	5000	1000	11444	3156000	16650000	471400	20277400	1781.158531	9396.796433	266.0450354	2.792397283	14.73175373	0.417090012	8377191.85	44195261.19	1251270.037
growth	1.2	sucrose	B	B_47	3000	5	5000	1000	4712	1416000	6785000	148800	8349800	799.0840499	3828.944406	83.97154423	1.252757737	6.002797488	0.131645728	3758273.21	18008392.47	394937.1848
growth	1.2	sucrose	B	B_47	3000	5	5000	1000	11836	3826000	16650000	494400	20970400	2159.450273	9397.503147	279.0465799	3.385461187	14.73286167	0.437473082	10156383.56	44198585.02	1312419.245
growth	1.2	sucrose	B	B_48	3000	3	5000	1667	7735	4230000	18130000	487400	22847400	1432.068857	6137.921602	165.0095416	2.245114691	9.622678333	0.258692411	11227818.57	48123014.34	1293720.75
growth	1.2	sucrose	B	B_48	3000	5	5000	1000	5866	1632000	8447000	315400	10394400	921.0066959	4766.999731	177.9935735	1.443901006	7.473426348	0.279048025	4331703.019	22420279.05	837144.0761
growth	1.2	sucrose	B	B_48	3000	5	5000	1000	3435	1033000	4843000	210900	6086900	582.9494488	2733.034057	119.0164944	0.913914415	4.284692655	0.186587173	2741743.245	12854077.96	559761.5203
growth	1.2	sucrose	B	B_49	3000	5	5000	1000	3121	1015000	4251000	264000	5530000	572.8417722	2399.162929	148.9952984	0.898068184	3.76126882	0.233586208	2694204.553	11283806.46	700758.6228
growth	1.2	sucrose	B	B_49	3000	5	5000	1000	10650	4092000	14460000	317200	18869200	2309.573273	8161.39529	179.0314375	3.62081534	12.7949633	0.280675129	10862446.02	38384889.9	842025.3856
growth	1.2	sucrose	B	B_49	3000	3	5000	1667	7800	5131000	17460000	451900	23042900	1736.838679	5910.193595	152.9677254	2.722915184	9.265659542	0.239813949	13617298.83	46337563.37	1199309.558
growth	1.2	sucrose	B	B_5	3000	5	5000	1000	9221	2800000	13110000	427100	16337100	1580.378403	7399.557449	241.0641485	2.477625815	11.60059801	0.377926423	7432877.446	34801794.04	1133779.27
growth	1.2	sucrose	B	B_50	3000	5	5000	1000	9080	3037000	12660000	395200	16092200	1713.622749	7143.386237	222.9910143	2.686518592	11.19898761	0.349592409	8059555.775	33596962.83	1048777.228
growth	1.2	sucrose	B	B_50	3000	5	5000	1000	3586	1134000	5018000	202000	6354000	639.9943343	2832.003148	114.0025181	1.003346086	4.439850669	0.178726551	3010038.257	13319552.01	536179.6543
growth	1.2	sucrose	B	B_50	3000	5	5000	1000	5630	1595000	8107000	274700	9976700	900.0821915	4574.900518	155.0172903	1.411096779	7.172264319	0.243027138	4233290.337	21516792.96	729081.4142
growth	1.2	sucrose	B	B_51	3000	5	5000	1000	3562	1026000	5109000	177200	6312200	578.9759513	2883.029372	99.99467697	0.907684996	4.51984663	0.156765869	2723054.987	13559539.89	470297.6059
growth	1.2	sucrose	B	B_51	3000	3	5000	1667	9665	6280000	21720000	546500	28546500	2126.222129	7353.749146	185.0287251	3.333368026	11.52878241	0.290077329	16670173.5	57655440.82	1450676.722
growth	1.2	sucrose	B	B_52	3000	3	5000	1667	5989	3423000	13680000	587800	17690800	1158.814016	4631.193615	198.9923689	1.816721563	7.260517378	0.311968722	9085424.538	36309847.41	1560155.578
growth	1.2	sucrose	B	B_52	3000	5	5000	1000	8244	2027000	12070000	506800	14603800	1144.263	6813.643024	286.0939755	1.793909322	10.68203528	0.448521581	5381727.966	32046105.84	1345564.743
growth	1.2	sucrose	B	B_52	3000	3	5000	1667	8380	5367000	18750000	635100	24752100	1817.03613	6347.946235	215.0176349	2.848644107	9.951942801	0.337092207	14246069.18	49769665.95	1685798.125
growth	1.2	sucrose	B	B_6	3000	5	5000	1000	7182	3569000	8973000	184300	12726300	2014.140638	5063.850923	104.0084392	3.157653149	7.938812471	0.163058413	9472959.448	23816437.41	489175.2385
growth	1.2	sucrose	C	C_26	3000	5	5000	1000	6323	1983000	8981000	241000	11205000	1119.010174	5067.993128	135.9966979	1.754319402	7.945306381	0.213207754	5262958.207	23835919.14	639623.2617
growth	1.2	sucrose	C	C_26	3000	5	5000	1000	4566	1777000	6197000	117000	8091000	1002.815721	3497.157582	66.02669633	1.572156463	5.482641305	0.103512834	4716469.388	16447923.91	310538.5022
growth	1.2	sucrose	C	C_26	3000	5	5000	1000	967	340200	1297000	76200	1713400	192.0003502	731.9942804	43.00536944	0.301007039	1.147578278	0.06742133	903021.1183	3442734.834	202263.9895
growth	1.2	sucrose	C	C_27	3000	5	5000	1000	3129	1203000	4177000	164800	5544800	678.8679483	2357.13335	92.99870149	1.064289889	3.695377277	0.145797983	3192869.666	11086131.83	437393.9492
growth	1.2	sucrose	C	C_27	3000	5	5000	1000	3515	1522000	4584000	122300	6228300	858.9550921	2587.023746	69.02116147	1.346620092	4.055786139	0.108207383	4039860.277	12167358.42	324622.1497
growth	1.2	sucrose	C	C_27	3000	5	5000	1000	3978	1519000	5268000	262300	7049300	857.1889407	2972.792192	148.0188671	1.343851222	4.660571586	0.232055415	4031553.667	13981714.76	696166.2455
growth	1.2	sucrose	C	C_28	3000	5	5000	1000	2708	1221000	3432000	145300	4798300	689.0915533	1936.905988	82.0024592	1.080317865	3.036569134	0.128558711	3240953.595	9109707.401	385676.1321
growth	1.2	sucrose	C	C_28	3000	5	5000	1000	3718	1377000	5126000	85060	6588060	777.1158733	2892.88015	48.00397689	1.2183173	4.53529011	0.075257857	3654951.901	13605870.33	225773.5721
growth	1.2	sucrose	C	C_28	3000	5	5000	1000	3790	1267000	5291000	157700	6715700	715.030451	2985.971678	88.99787066	1.120983368	4.681233622	0.139525712	3362950.104	14043700.87	418577.136
growth	1.2	sucrose	C	C_29	3000	5	5000	1000	3147	1311000	4177000	88600	5576600	739.8265969	2357.174443	49.99895994	1.159857331	3.695441701	0.078385476	3479571.992	11086325.1	235156.429
growth	1.2	sucrose	C	C_29	3000	5	5000	1000	3450	1442000	4579000	92140	6113140	813.8043624	2584.195683	51.9999542	1.275835391	4.051352465	0.081522519	3827506.173	12154057.4	244567.5581
growth	1.2	sucrose	C	C_29	3000	5	5000	1000	6767	2371000	9473000	147100	11991100	1338.038795	5345.947494	83.01371017	2.097699802	8.381067153	0.130144091	6293099.405	25143201.46	390432.2743
growth	1.2	sucrose	C	C_30	3000	5	5000	1000	2330	995900	2856000	276400	4128300	562.0829397	1611.917739	155.9993218	0.88120111	2.527071361	0.24456671	2643603.329	7581214.084	733700.1305
growth	1.2	sucrose	C	C_30	3000	5	5000	1000	2294	893100	3099000	72650	4064750	504.0338028	1748.965127	41.00107018	0.790195032	2.741926327	0.064279105	2370585.095	8225778.981	192837.3162
growth	1.2	sucrose	C	C_30	3000	5	5000	1000	2370	903700	3190000	106300	4200000	509.945	1800.071429	59.98357143	0.799462264	2.82204783	0.094038773	2398386.793	8466143.489	282116.3175
growth	1.2	sucrose	C	C_31	3000	5	5000	1000	6423	2885000	8305000	191400	11381400	1628.126153	4686.858822	108.0150245	2.552481976	7.347786069	0.169339705	7657445.928	22043358.21	508019.1163
growth	1.2	sucrose	C	C_31	3000	5	5000	1000	4312	1898000	5548000	194900	7640900	1071.101048	3130.910757	109.9881951	1.679210247	4.908460723	0.172433128	5037630.742	14725382.17	517299.3844
growth	1.2	sucrose	C	C_31	3000	5	5000	1000	3489	1347000	4786000	49620	6182620	760.1442431	2700.854007	28.00175007	1.191710161	4.234242635	0.043899524	3575130.482	12702727.9	131698.5705
growth	1.2	sucrose	C	C_32	3000	5	5000	1000	2968	1123000	3943000	193100	5259100	633.7707973	2225.252229	108.9769732	0.993589185	3.488621687	0.170847793	2980767.554	10465865.06	512543.379
growth	1.2	sucrose	C	C_32	3000	5	5000	1000	1256	427100	1765000	33670	2225770	241.0121441	995.9879053	18.99995058	0.377844894	1.561452208	0.029787023	1133534.682	4684356.624	89361.06941
growth	1.2	sucrose	C	C_32	3000	5	5000	1000	1678	629100	2321000	23040	2973140	355.0555305	1309.941005	13.00346435	0.556635516	2.053649712	0.020386079	1669906.549	6160949.135	61158.237
growth	1.2	sucrose	C	C_33	3000	5	5000	1000	7875	3275000	10420000	264000	13959000	1847.598324	5878.465506	148.9361702	2.896557746	9.215918079	0.23349351	8689673.237	27647754.24	700480.5296
growth	1.2	sucrose	C	C_33	3000	5	5000	1000	5347	2203000	7154000	118700	9475700	1243.12093	4036.898382	66.98068744	1.948893065	6.3288157	0.105008446	5846679.195	18986447.1	315025.3384
growth	1.2	sucrose	C	C_33	3000	5	5000	1000	5226	2421000	6773000	67340	9261340	1366.124772	3821.876532	37.99869565	2.141731371	5.991716884	0.059572156	6425194.114	17975150.65	178716.4691
growth	1.2	sucrose	C	C_34	3000	5	5000	1000	2680	1240000	3344000	164800	4748800	699.7978437	1887.196765	93.00539084	1.097102567	2.958637892	0.14580847	3291307.702	8875913.675	437425.4108
growth	1.2	sucrose	C	C_34	3000	5	5000	1000	6487	2800000	8476000	219700	11495700	1580.034274	4782.989466	123.9762607	2.47708631	7.49849413	0.194362808	7431258.93	22495482.39	583088.4239
growth	1.2	sucrose	C	C_34	3000	5	5000	1000	1518	714100	1958000	17720	2689820	403.002357	1104.99736	10.00028255	0.631803777	1.732350924	0.015677864	1895411.33	5197052.772	47033.59302
growth	1.2	sucrose	C	C_35	3000	5	5000	1000	2774	1058000	3712000	145300	4915300	597.0931581	2094.905296	82.00154619	0.936088104	3.284271307	0.128557279	2808264.312	9852813.92	385671.838
growth	1.2	sucrose	C	C_35	3000	5	5000	1000	1204	334900	1698000	101000	2133900	188.9589953	958.0542668	56.9867379	0.296238979	1.501982044	0.08934051	888716.9376	4505946.133	268021.5309
growth	1.2	sucrose	C	C_35	3000	5	5000	1000	3959	1900000	4969000	147100	7016100	1072.119839	2803.875515	83.00464646	1.680807448	4.395753794	0.130129882	5042422.343	13187261.38	390389.6456
growth	1.2	sucrose	C	C_36	3000	5	5000	1000	2345	799200	3246000	109900	4155100	451.0418522	1831.934249	62.02389834	0.707117318	2.872000517	0.097237479	2121351.953	8616001.55	291712.4369
growth	1.2	sucrose	C	C_36	3000	5	5000	1000	2097	721200	2956000	38980	3716180	406.9653246	1668.038685	21.99599051	0.638016688	2.615054534	0.034484041	1914050.064	7845163.601	103452.1235
growth	1.2	sucrose	C	C_36	3000	5	5000	1000	2193	877100	2989000	19490	3885590	495.0291462	1686.970833	11.00002059	0.776078052	2.64473526	0.017245196	2328234.156	7934205.782	51735.58738
growth	1.2	sucrose	C	C_37	3000	5	5000	1000	7211	2506000	10130000	141800	12777800	1414.231401	5716.745449	80.02314952	2.21715016	8.962382732	0.125455664	6651450.481	26887148.2	376366.9905
growth	1.2	sucrose	C	C_37	3000	5	5000	1000	2455	707000	3496000	147100	4350100	398.9988736	1972.984529	83.01659732	0.625527347	3.093130983	0.130148618	1876582.041	9279392.95	390445.8533
growth	1.2	sucrose	C	C_37	3000	5	5000	1000	2206	751300	3092000	65560	3908860	424.0028551	1744.997774	36.99937066	0.664727142	2.735706541	0.058005472	1994181.427	8207119.623	174016.4174
growth	1.2	sucrose	C	C_38	3000	5	5000	1000	4234	1462000	5954000	86830	7502830	825.0364196	3359.96364	48.99994002	1.29344436	5.26755658	0.076819271	3880333.081	15802669.74	230457.8122
growth	1.2	sucrose	C	C_38	3000	5	5000	1000	6307	2155000	8835000	186100	11176100	1216.129509	4985.84882	105.0216712	1.906577475	7.816525288	0.164646899	5719732.426	23449575.86	493940.6982
growth	1.2	sucrose	C	C_38	3000	5	5000	1000	2645	930300	3686000	70880	4687180	524.9731182	2080.02893	39.99795186	0.823022479	3.260949001	0.062706475	2469067.436	9782847.004	188119.4237
growth	1.2	sucrose	C	C_39	3000	5	5000	1000	3420	1021000	4946000	93920	6060920	576.120457	2790.883232	52.99631079	0.903208317	4.375385245	0.08308455	2709624.95	13126155.73	249253.6487
growth	1.2	sucrose	C	C_39	3000	5	5000	1000	1545	652100	1988000	97460	2737560	368.0264542	1121.969929	55.00361636	0.57697058	1.758959536	0.086231487	1730911.74	5276878.607	258694.4613
growth	1.2	sucrose	C	C_39	3000	5	5000	1000	3131	1017000	4462000	69110	5548110	573.930041	2518.068676	39.00128332	0.899774309	3.947682369	0.061143955	2699322.928	11843047.11	183431.8659
growth	1.2	sucrose	C	C_40	3000	5	5000	1000	8231	3314000	11010000	265800	14589800	1869.630427	6211.415509	149.9540638	2.931098402	9.737897829	0.235089305	8793295.206	29213693.49	705267.9136
growth	1.2	sucrose	C	C_40	3000	5	5000	1000	1819	639700	2387000	196700	3223400	360.9897313	1347.0103	110.999969	0.565938813	2.111764807	0.174019329	1697816.439	6335294.421	522057.986
growth	1.2	sucrose	C	C_40	3000	5	5000	1000	3623	1398000	4974000	47840	6419840	788.9533072	2807.048462	26.99823049	1.236875345	4.400728157	0.042326264	3710626.034	13202184.47	126978.7907
growth	1.2	sucrose	C	C_41	3000	5	5000	1000	2451	921400	3289000	132900	4343300	519.9621025	1856.040108	74.9977897	0.815166498	2.909792286	0.117577195	2445499.495	8729376.859	352731.5855
growth	1.2	sucrose	C	C_41	3000	5	5000	1000	3623	1349000	4985000	86830	6420830	761.1830558	2812.822486	48.99445866	1.193338751	4.409780337	0.076810677	3580016.253	13229341.01	230432.0321
growth	1.2	sucrose	C	C_41	3000	5	5000	1000	4447	1797000	5942000	141800	7880800	1014.016217	3352.96848	80.01530301	1.589715951	5.256589973	0.125443362	4769147.854	15769769.92	376330.0866
growth	1.2	sucrose	C	C_42	3000	5	5000	1000	2842	1547000	3406000	83280	5036280	872.9804538	1922.024192	46.99535371	1.368608243	3.013238316	0.073676596	4105824.729	9039714.949	221029.7889
growth	1.2	sucrose	C	C_42	3000	5	5000	1000	4948	2128000	6556000	83280	8767280	1200.981832	3700.017337	47.00083036	1.882829825	5.80067309	0.073685182	5648489.476	17402019.27	221055.5468
growth	1.2	sucrose	C	C_43	3000	5	5000	1000	6081	1924000	8672000	179000	10775000	1085.83239	4894.146821	101.0207889	1.702305192	7.6727602	0.158374547	5106915.576	23018280.6	475123.6425
growth	1.2	sucrose	C	C_43	3000	5	5000	1000	1093	297700	1589000	49620	1936320	168.0435569	896.9473021	28.00914105	0.263448965	1.406182081	0.043911111	790346.8952	4218546.243	131733.332
growth	1.2	sucrose	C	C_44	3000	5	5000	1000	5653	2325000	7558000	134700	10017700	1312.00026	4264.988371	76.01136988	2.056878092	6.686401986	0.119166228	6170634.275	20059205.96	357498.6825
growth	1.2	sucrose	C	C_44	3000	5	5000	1000	953	226800	1340000	122300	1689100	127.9618732	756.0357587	69.00236813	0.200611221	1.185269117	0.10817792	601833.6619	3555807.35	324533.7604
growth	1.2	sucrose	C	C_44	3000	5	5000	1000	4425	1676000	6122000	42530	7840530	945.8926884	3455.104438	24.00287353	1.482915825	5.416712818	0.037630316	4448747.476	16250138.45	112890.9488
growth	1.2	sucrose	C	C_45	3000	5	5000	1000	4220	1901000	5298000	278200	7477200	1072.890922	2990.097898	157.0111807	1.682016307	4.68770247	0.246153044	5046048.922	14063107.41	738459.1321
growth	1.2	sucrose	C	C_45	3000	5	5000	1000	1907	806300	2445000	127600	3378900	455.0635118	1379.92098	72.01550801	0.713422243	2.163360267	0.112901746	2140266.728	6490080.802	338705.2394
growth	1.2	sucrose	C	C_45	3000	5	5000	1000	1825	611300	2530000	92140	3233440	345.0265043	1427.968356	52.00514004	0.540912589	2.238686163	0.081530649	1622737.768	6716058.488	244591.9483
growth	1.2	sucrose	C	C_46	3000	5	5000	1000	4906	2036000	6471000	186100	8693100	1149.02808	3651.945336	105.0265843	1.801379738	5.725308588	0.164654602	5404139.214	17175925.76	493963.8054
growth	1.2	sucrose	C	C_46	3000	5	5000	1000	4766	2134000	6193000	118700	8445700	1204.239317	3494.776987	66.98369585	1.887936721	5.478909145	0.105013163	5663810.164	16436727.43	315039.4876
growth	1.2	sucrose	C	C_46	3000	5	5000	1000	2896	1120000	3969000	42530	5131530	632.0765931	2239.921427	24.00197992	0.990933109	3.511619206	0.037628915	2972799.328	10534857.62	112886.7459
growth	1.2	sucrose	C	C_47	3000	5	5000	1000	1850	832800	2298000	147100	3277900	470.0204399	1296.958418	83.02114158	0.736870849	2.033296364	0.130155742	2210612.548	6099889.091	390467.226
growth	1.2	sucrose	C	C_47	3000	5	5000	1000	8507	3565000	11220000	294200	15079200	2011.211139	6329.814579	165.9742825	3.15306045	9.92351704	0.260204876	9459181.35	29770551.12	780614.6292
growth	1.2	sucrose	C	C_47	3000	5	5000	1000	1260	372100	1843000	17720	2232820	209.9793087	1040.021139	9.999552136	0.32919341	1.630484964	0.015676719	987580.2308	4891454.892	47030.15773
growth	1.2	sucrose	C	C_48	3000	5	5000	1000	2365	834600	3280000	76200	4190800	470.9909802	1851.006968	43.00205211	0.738392406	2.90190162	0.067416129	2215177.219	8705704.862	202248.3873
growth	1.2	sucrose	C	C_48	3000	5	5000	1000	2710	1198000	3519000	85060	4802060	676.080682	1985.916461	48.00285711	1.059920174	3.113404918	0.075256102	3179760.521	9340214.753	225768.3055
growth	1.2	sucrose	C	C_48	3000	5	5000	1000	4455	1790000	6018000	86830	7894830	1010.085081	3395.917328	48.99759083	1.583552944	5.323922692	0.076815588	4750658.833	15971768.08	230446.7634
growth	1.2	sucrose	C	C_49	3000	5	5000	1000	4894	2206000	6291000	175400	8672400	1244.88769	3550.13076	98.98155067	1.951662888	5.565689587	0.155177548	5854988.664	16697068.76	465532.6435
growth	1.2	sucrose	C	C_49	3000	5	5000	1000	1596	340200	2362000	125800	2828000	191.9940594	1333.009901	70.9960396	0.300997177	2.089815792	0.111303483	902991.5314	6269447.376	333910.4487
growth	1.2	sucrose	C	C_49	3000	5	5000	1000	1569	437700	2213000	129400	2780100	247.023956	1248.9468	73.02924355	0.387269865	1.958026527	0.114491022	1161809.595	5874079.581	343473.0672
growth	1.2	sucrose	C	C_50	3000	5	5000	1000	1245	350900	1751000	104500	2206400	198.0014956	988.0325417	58.96596265	0.310415288	1.548980249	0.092443424	931245.8642	4646940.747	277330.273
growth	1.2	sucrose	C	C_50	3000	5	5000	1000	11489	4994000	15180000	189600	20363600	2817.579701	8564.449312	106.9709874	4.417238424	13.42684807	0.167702925	13251715.27	40280544.22	503108.7736
growth	1.2	sucrose	C	C_50	3000	5	5000	1000	3416	1426000	4588000	38980	6052980	804.7632736	2589.238359	21.99836775	1.261661295	4.05925808	0.034487768	3784983.885	12177774.24	103463.3042
ancestor	2.1	SGF	ANC	Anc_1	2000	5	5000	1000	5386	1274000	8100000	170100	9544100	718.9534896	4571.054369	95.99214174	1.127133681	7.166234548	0.150490926	2254267.362	14332469.1	300981.851
ancestor	2.1	SGF	ANC	Anc_1	2000	5	5000	1000	7501	1719000	11300000	272900	13291900	970.0809516	6376.91376	154.0052889	1.520836785	9.99735641	0.241440581	3041673.57	19994712.82	482881.1618
ancestor	2.1	SGF	ANC	Anc_1	2000	5	5000	1000	9791	2275000	14630000	448300	17353300	1283.590153	8254.47206	252.937787	2.01233837	12.94088367	0.396541227	4024676.741	25881767.35	793082.454
ancestor	2.1	SGF	ANC	Anc_10	2000	5	5000	1000	9757	3048000	13950000	292400	17290400	1719.991209	7872.00701	165.0017813	2.696502695	12.3412771	0.258680245	5393005.39	24682554.2	517360.4908
ancestor	2.1	SGF	ANC	Anc_10	2000	5	5000	1000	4888	1099000	7343000	219700	8661700	620.1914174	4143.826731	123.9818511	0.972300219	6.496451779	0.194371572	1944600.437	12992903.56	388743.1447
ancestor	2.1	SGF	ANC	Anc_10	2000	5	5000	1000	4388	1221000	6370000	184300	7775300	689.0728332	3594.917238	104.0099289	1.080288517	5.635903236	0.163060748	2160577.033	11271806.47	326121.4965
ancestor	2.1	SGF	ANC	Anc_11	2000	5	5000	1000	3964	1857000	5015000	152400	7024400	1047.939753	2830.058083	86.00216389	1.642899308	4.436801309	0.134829216	3285798.617	8873602.619	269658.4325
ancestor	2.1	SGF	ANC	Anc_11	2000	5	5000	1000	3898	1682000	5027000	198500	6907500	949.1764025	2836.807239	112.016359	1.488063842	4.447382245	0.175612766	2976127.685	8894764.489	351225.5323
ancestor	2.1	SGF	ANC	Anc_11	2000	5	5000	1000	5068	2233000	6507000	241000	8981000	1260.087295	3671.915822	135.9968823	1.97549195	5.756617161	0.213208043	3950983.901	11513234.32	426416.086
ancestor	2.1	SGF	ANC	Anc_12	2000	5	5000	1000	3903	1343000	5476000	97460	6916460	757.8629819	3090.139754	54.9972645	1.188133731	4.844542303	0.086221529	2376267.463	9689084.607	172443.058
ancestor	2.1	SGF	ANC	Anc_12	2000	5	5000	1000	3576	1329000	4900000	108100	6337100	749.9493459	2765.05026	61.0003945	1.175727191	4.334885805	0.095632889	2351454.382	8669771.61	191265.7778
ancestor	2.1	SGF	ANC	Anc_12	2000	5	5000	1000	3618	1386000	4885000	140000	6411000	782.1787553	2756.81329	79.00795508	1.226254594	4.32197236	0.1238641	2452509.188	8643944.72	247728.2008
ancestor	2.1	SGF	ANC	Anc_13	2000	5	5000	1000	10200	1907000	15670000	501500	18078500	1075.941035	8841.109605	282.9493597	1.686798098	13.86058007	0.443591634	3373596.196	27721160.15	887183.2682
ancestor	2.1	SGF	ANC	Anc_13	2000	5	5000	1000	6458	1271000	9828000	345500	11444500	717.2107126	5545.827603	194.9616847	1.124401456	8.694427622	0.305649648	2248802.912	17388855.24	611299.2966
ancestor	2.1	SGF	ANC	Anc_13	2000	5	5000	1000	8370	1001000	13130000	698200	14829200	564.9913684	7410.925741	394.0828905	0.885760776	11.61842056	0.617820353	1771521.551	23236841.13	1235640.707
ancestor	2.1	SGF	ANC	Anc_14	2000	5	5000	1000	9442	2686000	13580000	466000	16732000	1515.731054	7663.301458	262.9674874	2.376275443	12.01408061	0.412265211	4752550.887	24028161.22	824530.4219
ancestor	2.1	SGF	ANC	Anc_14	2000	5	5000	1000	6703	2126000	9308000	443000	11877000	1199.846594	5253.138335	250.0150711	1.881050065	8.235566323	0.391959162	3762100.129	16471132.65	783918.3242
ancestor	2.1	SGF	ANC	Anc_14	2000	5	5000	1000	4636	1462000	6478000	274700	8214700	825.0857609	3655.886155	155.0280838	1.293521715	5.731486777	0.24304406	2587043.429	11462973.55	486088.119
ancestor	2.1	SGF	ANC	Anc_15	2000	5	5000	1000	7220	3275000	9362000	157700	12794700	1848.069904	5282.940593	88.98950347	2.897297062	8.282288578	0.139512594	5794594.124	16564577.16	279025.1888
ancestor	2.1	SGF	ANC	Anc_15	2000	5	5000	1000	3916	1637000	5185000	117000	6939000	923.8351347	2926.136331	66.02853437	1.448335269	4.587427227	0.103515716	2896670.538	9174854.454	207031.4313
ancestor	2.1	SGF	ANC	Anc_15	2000	5	5000	1000	1912	964000	2261000	163000	3388000	544.0283353	1275.983471	91.98819362	0.852896145	2.000413055	0.144213767	1705792.291	4000826.109	288427.5347
ancestor	2.1	SGF	ANC	Anc_16	2000	5	5000	1000	3037	1001000	4184000	196700	5381700	564.8841444	2361.114146	111.0017095	0.885592676	3.701618139	0.174022057	1771185.352	7403236.278	348044.1147
ancestor	2.1	SGF	ANC	Anc_16	2000	5	5000	1000	1405	568800	1751000	170100	2489900	320.9622876	988.0537371	95.98397526	0.503186103	1.549013478	0.150478123	1006372.206	3098026.956	300956.2451
ancestor	2.1	SGF	ANC	Anc_16	2000	5	5000	1000	1700	467800	2344000	200200	3012000	264.0305445	1322.974768	112.9946879	0.41393181	2.07408329	0.177146534	827863.6205	4148166.581	354293.0672
ancestor	2.1	SGF	ANC	Anc_17	2000	5	5000	1000	6320	2729000	8334000	136400	11199400	1540.018215	4703.00909	76.97269497	2.414351449	7.373105524	0.120673337	4828702.898	14746211.05	241346.6747
ancestor	2.1	SGF	ANC	Anc_17	2000	5	5000	1000	4666	1986000	6113000	168300	8267300	1120.882997	3450.129788	94.98721469	1.757255506	5.40891385	0.148915459	3514511.011	10817827.7	297830.918
ancestor	2.1	SGF	ANC	Anc_17	2000	5	5000	1000	4590	1458000	6487000	187800	8132800	822.867893	3661.141304	105.9908027	1.29004467	5.739725495	0.166166248	2580089.339	11479450.99	332332.4951
ancestor	2.1	SGF	ANC	Anc_19	2000	5	5000	1000	2592	731800	3771000	90370	4593170	412.9665569	2128.036193	50.99725027	0.647425073	3.33621201	0.079950538	1294850.145	6672424.021	159901.0763
ancestor	2.1	SGF	ANC	Anc_19	2000	5	5000	1000	1250	334900	1809000	70880	2214780	189.0142588	1020.981768	40.00397331	0.296325618	1.600636139	0.062715915	592651.2362	3201272.279	125431.8293
ancestor	2.1	SGF	ANC	Anc_19	2000	5	5000	1000	1344	405800	1799000	177200	2382000	228.9652393	1015.052897	99.98186398	0.358958454	1.591341198	0.156745781	717916.9075	3182682.397	313491.5624
ancestor	2.1	SGF	ANC	Anc_2	2000	5	5000	1000	9673	3976000	12860000	301200	17137200	2244.23173	7258.757557	170.0107135	3.51837665	11.37986009	0.266532959	7036753.3	22759720.18	533065.919
ancestor	2.1	SGF	ANC	Anc_2	2000	5	5000	1000	8044	2509000	11360000	389800	14258800	1415.434398	6408.662721	219.902881	2.21903615	10.04713059	0.344751013	4438072.299	20094261.19	689502.0256
ancestor	2.1	SGF	ANC	Anc_20	2000	5	5000	1000	1889	682200	2589000	76200	3347400	384.9781323	1461.020792	43.00107546	0.60354644	2.29050386	0.067414598	1207092.88	4581007.72	134829.1959
ancestor	2.1	SGF	ANC	Anc_20	2000	5	5000	1000	1240	287100	1846000	63790	2196890	162.0490785	1041.94566	36.00526198	0.254051169	1.633502116	0.056446966	508102.3374	3267004.232	112893.9328
ancestor	2.1	SGF	ANC	Anc_20	2000	5	5000	1000	1451	292400	2188000	90370	2570770	165.0370901	1234.956064	51.0068462	0.2587356	1.936092659	0.079965582	517471.2008	3872185.319	159931.1642
ancestor	2.1	SGF	ANC	Anc_20	2000	5	5000	1000	8294	1520000	12890000	287100	14697100	857.7801063	7274.201033	162.0188609	1.344778018	11.40407148	0.254003795	2689556.035	22808142.96	508007.5906
ancestor	2.1	SGF	ANC	Anc_21	2000	5	5000	1000	5977	2833000	7533000	225000	10591000	1598.795298	4251.226607	126.9780946	2.506498758	6.66482709	0.199068909	5012997.516	13329654.18	398137.819
ancestor	2.1	SGF	ANC	Anc_21	2000	5	5000	1000	3747	1767000	4710000	163000	6640000	997.1308735	2657.887048	91.98207831	1.563244087	4.166881523	0.14420418	3126488.175	8333763.046	288408.3602
ancestor	2.1	SGF	ANC	Anc_21	2000	5	5000	1000	4650	2151000	5899000	189600	8239600	1213.912083	3329.087577	107.0003398	1.903101124	5.219150875	0.167748941	3806202.249	10438301.75	335497.883
ancestor	2.1	SGF	ANC	Anc_23	2000	5	5000	1000	3157	717700	4685000	191400	5594100	405.0301031	2643.954345	108.0155521	0.63498276	4.145038637	0.169340533	1269965.52	8290077.273	338681.0651
ancestor	2.1	SGF	ANC	Anc_23	2000	5	5000	1000	3750	949800	5477000	218000	6644800	536.0206477	3090.950819	123.0285336	0.840342156	4.845813844	0.192877016	1680684.312	9691627.689	385754.0325
ancestor	2.1	SGF	ANC	Anc_23	2000	5	5000	1000	6568	1593000	9613000	432400	11638400	898.991614	5424.988315	244.0200715	1.409387035	8.504982778	0.382560549	2818774.069	17009965.56	765121.0971
ancestor	2.1	SGF	ANC	Anc_24	2000	5	5000	1000	8175	2389000	11650000	448300	14487300	1348.082458	6573.947526	252.9700151	2.113445675	10.30625455	0.396591752	4226891.351	20612509.1	793183.5046
ancestor	2.1	SGF	ANC	Anc_24	2000	5	5000	1000	6616	1384000	9952000	388100	11724100	781.0018679	5615.990311	219.0078215	1.224409538	8.804424655	0.34334779	2448819.076	17608849.31	686695.5805
ancestor	2.1	SGF	ANC	Anc_24	2000	5	5000	1000	2276	721200	3190000	122300	4033500	406.9545556	1800.034709	69.01073509	0.637999805	2.821990263	0.108191037	1275999.61	5643980.527	216382.0747
ancestor	2.1	SGF	ANC	Anc_25	2000	5	5000	1000	4332	1014000	6510000	152400	7676400	572.2276067	3673.768954	86.00343911	0.897105331	5.759522394	0.134831215	1794210.663	11519044.79	269662.431
ancestor	2.1	SGF	ANC	Anc_25	2000	5	5000	1000	4868	1102000	7318000	205600	8625600	621.9319236	4130.034316	116.03376	0.975028883	6.474828828	0.181911015	1950057.767	12949657.66	363822.0298
ancestor	2.1	SGF	ANC	Anc_25	2000	5	5000	1000	4568	871800	6983000	239200	8094000	492.0166049	3940.98641	134.9969854	0.771355164	6.178450459	0.211640463	1542710.328	12356900.92	423280.925
ancestor	2.1	SGF	ANC	Anc_26	2000	5	5000	1000	9367	1572000	14670000	357900	16599900	887.0489581	8277.995048	201.9559937	1.39066403	12.97776165	0.316614921	2781328.06	25955523.31	633229.8426
ancestor	2.1	SGF	ANC	Anc_26	2000	5	5000	1000	7024	1263000	10740000	444800	12447800	712.6811163	6060.328733	250.9901509	1.117300217	9.501032723	0.393487836	2234600.434	19002065.45	786975.6714
ancestor	2.1	SGF	ANC	Anc_3	2000	5	5000	1000	5209	1033000	7900000	297700	9230700	582.9348803	4458.069269	167.9958508	0.913891575	6.989103046	0.263374174	1827783.151	13978206.09	526748.3486
ancestor	2.1	SGF	ANC	Anc_3	2000	5	5000	1000	5267	1086000	8002000	244500	9332500	612.9077953	4516.103295	137.9889097	0.960881377	7.080085434	0.216331028	1921762.755	14160170.87	432662.0566
ancestor	2.1	SGF	ANC	Anc_3	2000	5	5000	1000	5157	1054000	7843000	241000	9138000	594.8214051	4426.171044	136.0075509	0.932526581	6.939094855	0.213224769	1865053.163	13878189.71	426449.5372
ancestor	2.1	SGF	ANC	Anc_4	2000	5	5000	1000	5413	981700	8309000	301200	9591900	554.0030755	4689.020632	169.9762925	0.868533966	7.35117523	0.266478996	1737067.932	14702350.46	532957.9923
ancestor	2.1	SGF	ANC	Anc_4	2000	5	5000	1000	2581	616700	3849000	108100	4573800	348.0044383	2171.994622	61.00094014	0.545581222	3.405127491	0.095633744	1091162.444	6810254.982	191267.4886
ancestor	2.1	SGF	ANC	Anc_4	2000	5	5000	1000	3908	719400	6025000	180700	6925100	405.9746718	3400.051985	101.9733433	0.6364636	5.330404767	0.159867907	1272927.2	10660809.53	319735.8146
ancestor	2.1	SGF	ANC	Anc_5	2000	5	5000	1000	10050	1726000	15870000	209100	17805100	974.232102	8957.742445	118.0254534	1.527344718	14.04343029	0.185033477	3054689.437	28086860.58	370066.9532
ancestor	2.1	SGF	ANC	Anc_5	2000	5	5000	1000	9451	2328000	14150000	271100	16749100	1313.618523	7984.408117	152.9733598	2.059415111	12.51749305	0.239822782	4118830.222	25034986.1	479645.5641
ancestor	2.1	SGF	ANC	Anc_5	2000	5	5000	1000	6188	1586000	9110000	269300	10965300	895.0204737	5141.00663	151.9728963	1.403161311	8.059772724	0.238254313	2806322.622	16119545.45	476508.6267
ancestor	2.1	SGF	ANC	Anc_6	2000	5	5000	1000	7297	1512000	11110000	310100	12932100	853.1533162	6268.871258	174.9754255	1.337524404	9.827973628	0.274316348	2675048.808	19655947.26	548632.6952
ancestor	2.1	SGF	ANC	Anc_6	2000	5	5000	1000	5926	1437000	8729000	334900	10500900	810.9459189	4926.0591	188.9949814	1.271354089	7.722790424	0.296295396	2542708.177	15445580.85	592590.7923
ancestor	2.1	SGF	ANC	Anc_7	2000	5	5000	1000	10843	3679000	15050000	482000	19211000	2076.487273	8494.464109	272.048618	3.255396596	13.31712932	0.426502082	6510793.193	26634258.64	853004.1639
ancestor	2.1	SGF	ANC	Anc_7	2000	5	5000	1000	10061	4054000	13490000	283500	17827500	2287.886355	7613.119619	159.9940261	3.586815846	11.93540843	0.250829376	7173631.691	23870816.85	501658.753
ancestor	2.1	SGF	ANC	Anc_7	2000	5	5000	1000	11638	4412000	15800000	412900	20624900	2489.556604	8915.45656	232.9868363	3.902982792	13.97713693	0.365263281	7805965.585	27954273.85	730526.5616
ancestor	2.1	SGF	ANC	Anc_7	2000	5	5000	1000	9483	3183000	13160000	460700	16803700	1796.294209	7426.714355	259.9914364	2.816126123	11.64317304	0.40759953	5632252.247	23286346.08	815199.0606
ancestor	2.1	SGF	ANC	Anc_9	2000	5	5000	1000	3050	586500	4660000	157700	5404200	331.0064394	2629.991488	89.00207246	0.518932743	4.123148478	0.139532299	1037865.486	8246296.956	279064.5987
ancestor	2.1	SGF	ANC	Anc_9	2000	5	5000	1000	3478	547600	5385000	230400	6163000	309.0301477	3038.946941	130.0229109	0.484479584	4.764285175	0.203842396	968959.1686	9528570.349	407684.7927
ancestor	2.1	SGF	ANC	Anc_9	2000	5	5000	1000	4269	804500	6484000	276400	7564900	453.9928486	3659.029994	155.9771577	0.711743719	5.736415505	0.244531963	1423487.438	11472831.01	489063.9252
ancestor	2.1	SGF	ANC	Anc_93	2000	5	5000	1000	6035	1317000	9142000	235700	10694700	743.1807344	5158.814179	133.0050866	1.165115753	8.087690369	0.208517679	2330231.507	16175380.74	417035.3577
spore	2.1	SGF	1	1_1	2000	5	5000	1000	10070	3438000	14070000	334900	17842900	1940.304547	7940.687893	189.0075604	3.041897198	12.44895101	0.296315117	6083794.397	24897902.02	592630.2337
spore	2.1	SGF	1	1_1	2000	5	5000	1000	11517	3340000	16590000	476700	20406700	1885.007375	9362.955794	269.036831	2.955205492	14.67870033	0.421780377	5910410.984	29357400.67	843560.7533
spore	2.1	SGF	1	1_1	2000	5	5000	1000	10308	3927000	13810000	526300	18263300	2216.440402	7794.510302	297.0492956	3.474807015	12.21978224	0.465696698	6949614.029	24439564.49	931393.3954
spore	2.1	SGF	1	1_10	2000	5	5000	1000	9168	3018000	12820000	409300	16247300	1702.992128	7234.048734	230.9591378	2.669852519	11.34112303	0.362084372	5339705.039	22682246.06	724168.745
spore	2.1	SGF	1	1_10	2000	5	5000	1000	8467	2833000	11830000	343800	15006800	1598.409454	6674.614841	193.9757043	2.505893855	10.46407494	0.304103885	5011787.71	20928149.88	608207.7708
spore	2.1	SGF	1	1_10	2000	5	5000	1000	4472	1373000	6308000	242800	7923800	774.8878064	3560.081779	137.0304147	1.214824266	5.581290219	0.214828355	2429648.532	11162580.44	429656.7106
spore	2.1	SGF	1	1_11	2000	5	5000	1000	7361	2116000	10630000	301200	13047200	1193.80986	5997.258416	169.9317248	1.871586021	9.402154729	0.266409126	3743172.043	18804309.46	532818.2511
spore	2.1	SGF	1	1_11	2000	5	5000	1000	6936	1735000	10250000	306600	12291600	979.0393439	5783.950015	173.0106414	1.534881234	9.067742161	0.271236073	3069762.468	18135484.32	542472.1457
spore	2.1	SGF	1	1_11	2000	5	5000	1000	7749	3053000	10400000	274700	13727700	1723.35475	5870.582836	155.062414	2.70177586	9.203560086	0.24309788	5403551.72	18407120.17	486195.7607
spore	2.1	SGF	1	1_12	2000	5	5000	1000	11523	2529000	17390000	497900	20416900	1427.330643	9814.661873	281.007484	2.237686393	15.38685899	0.440547274	4475372.786	30773717.97	881094.5474
spore	2.1	SGF	1	1_12	2000	5	5000	1000	4842	1031000	7232000	317200	8580200	581.8165078	4081.180392	179.0031002	0.912138256	6.398238472	0.280630703	1824276.511	12796476.95	561261.4058
spore	2.1	SGF	1	1_13	2000	5	5000	1000	11820	4473000	16170000	297700	20940700	2524.789525	9127.173399	168.0370761	3.958218927	14.30905434	0.263438805	7916437.854	28618108.67	526877.6099
spore	2.1	SGF	1	1_13	2000	5	5000	1000	7141	2954000	9491000	209100	12654100	1667.010218	5355.989837	117.9999447	2.613442163	8.396810957	0.184993486	5226884.326	16793621.92	369986.9711
spore	2.1	SGF	1	1_13	2000	5	5000	1000	4682	2141000	5965000	191400	8297400	1208.108805	3365.889315	108.0018801	1.894003081	5.27684651	0.169319098	3788006.162	10553693.02	338638.1968
spore	2.1	SGF	1	1_14	2000	5	5000	1000	9597	3501000	13090000	412900	17003900	1975.964161	7387.995107	233.0407318	3.097802278	11.58247124	0.365347775	6195604.556	23164942.49	730695.5502
spore	2.1	SGF	1	1_14	2000	5	5000	1000	7798	2390000	11060000	368600	13818600	1348.705368	6241.289277	208.0053551	2.114422237	9.784732193	0.32609876	4228844.474	19569464.39	652197.5202
spore	2.1	SGF	1	1_14	2000	5	5000	1000	7349	2614000	10080000	327800	13021800	1475.240443	5688.761922	184.9976347	2.312796606	8.918511777	0.290028587	4625593.212	17837023.56	580057.1747
spore	2.1	SGF	1	1_15	2000	5	5000	1000	7046	2252000	9904000	329600	12485600	1270.871404	5589.125392	186.0032037	1.992398652	8.762307391	0.29160506	3984797.303	17524614.78	583210.1204
spore	2.1	SGF	1	1_15	2000	5	5000	1000	8074	2786000	11200000	322500	14308500	1572.084006	6319.935703	181.9802914	2.46462234	9.908029509	0.285298171	4929244.681	19816059.02	570596.3423
spore	2.1	SGF	1	1_15	2000	5	5000	1000	3768	1373000	5130000	173700	6676700	774.8534456	2895.118846	98.0277083	1.214770397	4.538799809	0.153682169	2429540.794	9077599.618	307364.3379
spore	2.1	SGF	1	1_16	2000	3	5000	1667	7308	3335000	17900000	354500	21589500	1128.890433	6059.112068	119.9974988	1.769809101	9.499125307	0.188125135	5900543.541	31670083.77	627209.201
spore	2.1	SGF	1	1_16	2000	5	5000	1000	7632	1916000	11280000	333100	13529100	1080.848837	6363.243675	187.9074883	1.694492266	9.975925242	0.294590487	3388984.533	19951850.48	589180.9748
spore	2.1	SGF	1	1_16	2000	5	5000	1000	7657	2585000	10490000	490800	13565800	1459.062127	5920.913621	277.0242522	2.287433178	9.282465778	0.434302593	4574866.356	18564931.56	868605.1866
spore	2.1	SGF	1	1_17	2000	5	5000	1000	10211	3622000	14120000	356200	18098200	2043.531511	7966.500536	200.9679526	3.20373046	12.48941858	0.315065928	6407460.921	24978837.16	630131.8553
spore	2.1	SGF	1	1_17	2000	5	5000	1000	8898	3633000	11780000	357900	15770900	2049.752012	6646.319487	201.9285012	3.213482601	10.41971512	0.31657182	6426965.201	20839430.24	633143.6404
spore	2.1	SGF	1	1_17	2000	5	5000	1000	7382	2812000	9943000	326000	13081000	1586.895803	5611.132635	183.9715618	2.487843419	8.796809073	0.28841997	4975686.838	17593618.15	576839.9392
spore	2.1	SGF	1	1_18	2000	5	5000	1000	9449	5031000	11540000	175400	16746400	2838.694824	6511.337362	98.96781398	4.450341492	10.20809796	0.155156012	8900682.984	20416195.91	310312.0245
spore	2.1	SGF	1	1_18	2000	5	5000	1000	11425	5084000	14740000	420000	20244000	2869.230389	8318.736416	237.033195	4.498213384	13.04163361	0.371606928	8996426.768	26083267.22	743213.8558
spore	2.1	SGF	1	1_18	2000	5	5000	1000	3037	1295000	3953000	132900	5380900	730.9028229	2231.087922	75.00925496	1.145867154	3.497770549	0.11759517	2291734.308	6995541.097	235190.3394
spore	2.1	SGF	1	1_19	2000	5	5000	1000	9430	2787000	13520000	407600	16714600	1572.362485	7627.678796	229.9587187	2.465058924	11.95823346	0.360515973	4930117.849	23916466.92	721031.9466
spore	2.1	SGF	1	1_19	2000	5	5000	1000	9004	3282000	12320000	354400	15956400	1851.992179	6952.024266	199.9835552	2.903446177	10.89898138	0.313522646	5806892.355	21797962.77	627045.2927
spore	2.1	SGF	1	1_19	2000	5	5000	1000	8012	3248000	10630000	322500	14200500	1832.539418	5997.504313	181.9562691	2.872949264	9.402540233	0.28526051	5745898.528	18805080.47	570521.0207
spore	2.1	SGF	1	1_2	2000	3	5000	1667	8012	4664000	18360000	646900	23670900	1578.645848	6214.39489	218.9592622	2.474909616	9.74256873	0.343271662	8251348.661	32481724.15	1144467.721
spore	2.1	SGF	1	1_2	2000	5	5000	1000	6868	1715000	10100000	350900	12165900	968.1667612	5701.74011	198.0931292	1.517835828	8.938858229	0.310558946	3035671.656	17877716.46	621117.8916
spore	2.1	SGF	1	1_2	2000	5	5000	1000	3957	1030000	5699000	283500	7012500	581.2064171	3215.820749	159.9728342	0.911181791	5.041577695	0.250796153	1822363.582	10083155.39	501592.3062
spore	2.1	SGF	1	1_20	2000	5	5000	1000	10809	4249000	14490000	418200	19157200	2397.398419	8175.642056	235.9595244	3.758502523	12.81729855	0.369923689	7517005.046	25634597.11	739847.3783
spore	2.1	SGF	1	1_20	2000	5	5000	1000	7217	3287000	9181000	320700	12788700	1854.940612	5181.079938	180.9794506	2.90806856	8.122597338	0.283729111	5816137.12	16245194.68	567458.2216
spore	2.1	SGF	1	1_20	2000	5	5000	1000	3736	1182000	5300000	138200	6620200	667.0420833	2990.96704	77.99087641	1.045749982	4.689065062	0.122269583	2091499.963	9378130.123	244539.1666
spore	2.1	SGF	1	1_21	2000	5	5000	1000	9204	3271000	12720000	322500	16313500	1845.482821	7176.564195	181.9529837	2.893241183	11.25100209	0.28525536	5786482.366	22502004.19	570510.7194
spore	2.1	SGF	1	1_21	2000	5	5000	1000	8727	2048000	12930000	487300	15465300	1155.67729	7296.341487	274.9812225	1.811803986	11.438782	0.43109965	3623607.972	22877564	862199.2992
spore	2.1	SGF	1	1_21	2000	5	5000	1000	11158	3510000	15540000	717700	19767700	1981.241116	8771.6487	405.1101848	3.106075182	13.75168328	0.635108307	6212150.364	27503366.57	1270216.614
spore	2.1	SGF	1	1_22	2000	5	5000	1000	6237	1497000	9156000	398700	11051700	844.828307	5167.166318	225.0053747	1.324472936	8.10078437	0.352750407	2648945.872	16201568.74	705500.8144
spore	2.1	SGF	1	1_22	2000	5	5000	1000	5703	1428000	8305000	372100	10105100	805.9181997	4687.080286	210.0015141	1.263471921	7.348133268	0.329228223	2526943.843	14696266.54	658456.4453
spore	2.1	SGF	1	1_22	2000	5	5000	1000	6368	1526000	9379000	379200	11284200	861.165878	5292.840609	213.9935131	1.350086034	8.297809251	0.335486648	2700172.069	16595618.5	670973.2953
spore	2.1	SGF	1	1_23	2000	5	5000	1000	10873	3633000	15250000	388100	19271100	2049.784859	8604.244179	218.9709617	3.213534097	13.48923616	0.343290004	6427068.194	26978472.33	686580.0072
spore	2.1	SGF	1	1_23	2000	5	5000	1000	8485	2389000	12440000	202000	15031000	1348.590579	7022.380414	114.0290067	2.114242278	11.00928168	0.178768079	4228484.556	22018563.36	357536.1575
spore	2.1	SGF	1	1_23	2000	3	5000	1667	8398	5222000	19090000	490300	24802300	1768.156824	6463.828758	166.014418	2.772013959	10.13361671	0.260267799	9241894.541	33785478.13	867732.8406
spore	2.1	SGF	1	1_24	2000	5	5000	1000	8434	2444000	12140000	359700	14943700	1379.35692	6851.633799	203.0092815	2.162475966	10.74159502	0.318266205	4324951.932	21483190.04	636532.4099
spore	2.1	SGF	1	1_24	2000	5	5000	1000	3509	887800	5116000	214400	6218200	500.9954971	2887.016178	120.9883246	0.785431752	4.526096915	0.189678495	1570863.503	9052193.83	379356.9893
spore	2.1	SGF	1	1_24	2000	5	5000	1000	4246	1244000	6067000	212600	7523600	702.0607156	3423.956882	119.982402	1.100650167	5.367881482	0.188101467	2201300.334	10735762.97	376202.9349
spore	2.1	SGF	1	1_25	2000	5	5000	1000	11142	3404000	16000000	343800	19747800	1920.587002	9027.435968	193.9770304	3.010985172	14.15269176	0.304105964	6021970.345	28305383.53	608211.9285
spore	2.1	SGF	1	1_25	2000	3	5000	1667	4855	2455000	11550000	333800	14338800	831.2428516	3910.735208	113.0219405	1.303174445	6.131024375	0.177189259	4344783.6	20440835.27	590748.9881
spore	2.1	SGF	1	1_25	2000	5	5000	1000	5135	1946000	6918000	235700	9099700	1098.136202	3903.85727	133.0065277	1.721594397	6.120241542	0.208519938	3443188.795	12240483.08	417039.8761
spore	2.1	SGF	1	1_4	2000	5	5000	1000	9206	3618000	12380000	313600	16311600	2041.939969	6987.069325	176.990706	3.201235332	10.953923	0.277475788	6402470.665	21907846	554951.5756
spore	2.1	SGF	1	1_4	2000	5	5000	1000	6196	2160000	8444000	375700	10979700	1218.91855	4765.068627	212.0128237	1.910949973	7.470398875	0.332381437	3821899.946	14940797.75	664762.8748
spore	2.1	SGF	1	1_4	2000	5	5000	1000	9909	3728000	13310000	524500	17562500	2103.388014	7509.681993	295.9299929	3.297570022	11.7732449	0.46394192	6595140.044	23546489.8	927883.8394
spore	2.1	SGF	1	1_5	2000	5	5000	1000	8949	3069000	12420000	366800	15855800	1732.140983	7009.83741	207.0216072	2.715550408	10.98961749	0.324556497	5431100.816	21979234.97	649112.9942
spore	2.1	SGF	1	1_5	2000	5	5000	1000	9157	4251000	11700000	280000	16231000	2398.275337	6600.757809	157.9668536	3.759877304	10.34828616	0.247651293	7519754.609	20696572.32	495302.5854
spore	2.1	SGF	1	1_6	2000	5	5000	1000	7637	2385000	10830000	319000	13534000	1345.813876	6111.179991	180.0061327	2.109889123	9.580754384	0.282203199	4219778.247	19161508.77	564406.3986
spore	2.1	SGF	1	1_6	2000	5	5000	1000	10036	3578000	13850000	356200	17784200	2019.141035	7815.847775	201.0111897	3.165492483	12.2532339	0.315133712	6330984.966	24506467.8	630267.4245
spore	2.1	SGF	1	1_6	2000	5	5000	1000	10089	2626000	14920000	334900	17880900	1481.676761	8418.361492	188.9617469	2.322887093	13.19782004	0.296243293	4645774.186	26395640.08	592486.5861
spore	2.1	SGF	1	1_7	2000	5	5000	1000	11543	3727000	16380000	352600	20459600	2102.7176	9241.35076	198.9316409	3.296518985	14.488055	0.311873516	6593037.969	28976109.99	623747.0319
spore	2.1	SGF	1	1_7	2000	5	5000	1000	7371	2224000	10500000	338500	13062500	1254.974469	5925.014354	191.011177	1.967476357	9.28889467	0.299456271	3934952.713	18577789.34	598912.542
spore	2.1	SGF	1	1_7	2000	5	5000	1000	9717	4187000	12670000	361500	17218500	2362.870111	7150.122833	204.0070564	3.704371039	11.20954886	0.319830459	7408742.077	22419097.71	639660.9173
spore	2.1	SGF	1	1_8	2000	5	5000	1000	10750	3721000	15000000	331400	19052400	2099.512397	8463.500661	186.9869413	3.291494054	13.26858662	0.293147307	6582988.108	26537173.24	586294.6141
spore	2.1	SGF	1	1_8	2000	5	5000	1000	9574	3716000	12850000	402200	16968200	2096.6858	7250.380123	226.9340767	3.287062679	11.36672643	0.355774115	6574125.358	22733452.87	711548.229
spore	2.1	SGF	1	1_8	2000	5	5000	1000	6978	2197000	9836000	331400	12364400	1239.903756	5551.066611	187.0296335	1.943849365	8.702641035	0.293214237	3887698.73	17405282.07	586428.4748
spore	2.1	SGF	1	1_9	2000	5	5000	1000	7519	2497000	10540000	290600	13327600	1408.726477	5946.32642	163.9471023	2.208519859	9.322306494	0.257026781	4417039.718	18644612.99	514053.5611
spore	2.1	SGF	1	1_9	2000	3	5000	1667	6988	4056000	16090000	499200	20645200	1372.877376	5446.153101	168.9695232	2.152317712	8.538163705	0.264900641	7175827.252	28466237.79	883178.7387
spore	2.1	SGF	1	1_9	2000	5	5000	1000	11694	4182000	15990000	554600	20726600	2359.494949	9021.598333	312.9067189	3.699079655	14.14353986	0.490557048	7398159.309	28287079.71	981114.0968
spore	2.1	SGF	1	1_9	2000	5	5000	1000	8854	2158000	13140000	393400	15691400	1217.669042	7414.351811	221.9791478	1.908991066	11.62379176	0.348006064	3817982.133	23247583.52	696012.1275
spore	2.1	SGF	2	2_1	2000	5	5000	1000	10861	3326000	15570000	350900	19246900	1876.857364	8786.130234	198.012402	2.942428376	13.7743866	0.310432386	5884856.752	27548773.19	620864.7728
spore	2.1	SGF	2	2_1	2000	5	5000	1000	11665	3005000	17260000	405800	20670800	1695.789471	9740.20841	229.0021189	2.658560611	15.27013515	0.359016271	5317121.221	30540270.31	718032.543
spore	2.1	SGF	2	2_1	2000	5	5000	1000	10879	3005000	15860000	411100	19276100	1695.954835	8951.029513	232.0156515	2.658819859	14.03290614	0.363740713	5317639.718	28065812.29	727481.427
spore	2.1	SGF	2	2_10	2000	5	5000	1000	7859	1655000	11910000	357900	13922900	934.1907936	6722.786919	202.022287	1.464570272	10.53959634	0.316718852	2929140.544	21079192.67	633437.7043
spore	2.1	SGF	2	2_10	2000	5	5000	1000	5597	1655000	7916000	347300	9918300	933.9337386	4467.081254	195.9850075	1.464167276	7.003231515	0.307253955	2928334.552	14006463.03	614507.9093
spore	2.1	SGF	2	2_10	2000	5	5000	1000	5562	1717000	7839000	299500	9855500	968.9974126	4423.978286	169.0243012	1.519138075	6.935657176	0.264986519	3038276.15	13871314.35	529973.0385
spore	2.1	SGF	2	2_11	2000	5	5000	1000	11916	4286000	16370000	457200	21113200	2418.959513	9239.003088	258.0373984	3.792304759	14.48437445	0.404536103	7584609.518	28968748.91	809072.2052
spore	2.1	SGF	2	2_11	2000	5	5000	1000	5650	1689000	8105000	218000	10012000	953.1412305	4573.836396	123.0223732	1.49427967	7.17059605	0.192867358	2988559.341	14341192.1	385734.7166
spore	2.1	SGF	2	2_11	2000	5	5000	1000	8672	3292000	11780000	290600	15362600	1858.293778	6649.666072	164.0401495	2.913325461	10.4249617	0.257172655	5826650.922	20849923.41	514345.3092
spore	2.1	SGF	2	2_12	2000	5	5000	1000	9880	2160000	14780000	567000	17507000	1218.986691	8341.029303	319.9840064	1.911056801	13.07658311	0.50165241	3822113.602	26153166.22	1003304.821
spore	2.1	SGF	2	2_12	2000	5	5000	1000	6804	1742000	10020000	290600	12052600	983.403415	5656.545476	164.0511093	1.541722972	8.868004696	0.257189837	3083445.944	17736009.39	514379.6736
spore	2.1	SGF	2	2_12	2000	5	5000	1000	11763	4046000	16430000	365000	20841000	2283.628329	9273.359724	206.0119476	3.580140358	14.5382368	0.322973611	7160280.716	29076473.6	645947.2223
spore	2.1	SGF	2	2_13	2000	3	5000	1667	8522	5491000	19200000	484400	25175400	1858.731222	6499.296933	163.9718455	2.914011259	10.18922167	0.257065572	9715313.538	33970865.04	857056.6159
spore	2.1	SGF	2	2_13	2000	5	5000	1000	8575	2771000	12120000	306600	15197600	1563.491933	6838.513976	172.9940912	2.451152185	10.72102652	0.271210126	4902304.371	21442053.04	542420.2526
spore	2.1	SGF	2	2_13	2000	5	5000	1000	6006	1726000	8635000	281700	10642700	974.0344086	4872.993695	158.9718962	1.527034786	7.639597553	0.24922694	3054069.572	15279195.11	498453.8809
spore	2.1	SGF	2	2_14	2000	5	5000	1000	11276	3875000	15610000	494400	19979400	2186.977587	8809.992292	279.030121	3.428616917	13.81179615	0.437447278	6857233.835	27623592.3	874894.5569
spore	2.1	SGF	2	2_14	2000	5	5000	1000	7368	2952000	9854000	249900	13055900	1665.939231	5561.031564	141.0292052	2.611763131	8.718263513	0.221097428	5223526.261	17436527.03	442194.8553
spore	2.1	SGF	2	2_14	2000	5	5000	1000	5935	1589000	8610000	317200	10516200	896.7797303	4859.202944	179.0173256	1.405919372	7.617977211	0.280653005	2811838.743	15235954.42	561306.0096
spore	2.1	SGF	2	2_14	2000	5	5000	1000	4332	1265000	6064000	347300	7676300	713.8829905	3422.123679	195.9933301	1.119184446	5.365007493	0.307267002	2238368.891	10730014.99	614534.0047
spore	2.1	SGF	2	2_15	2000	5	5000	1000	10443	4797000	13330000	375700	18502700	2707.446535	7523.50684	212.0466256	4.244578018	11.7949187	0.33243443	8489156.037	23589837.39	664868.8603
spore	2.1	SGF	2	2_15	2000	5	5000	1000	10534	4196000	14140000	331400	18667400	2367.799694	7979.191532	187.0087747	3.712099353	12.50931479	0.293181536	7424198.707	25018629.58	586363.0723
spore	2.1	SGF	2	2_15	2000	5	5000	1000	8743	3843000	11220000	428800	15491800	2168.847326	6332.153785	241.9988897	3.400193343	9.927184311	0.379391857	6800386.686	19854368.62	758783.7135
spore	2.1	SGF	2	2_16	2000	5	5000	1000	9880	2787000	14280000	443000	17510000	1572.561965	8057.475728	249.9623073	2.465371656	12.63204422	0.391876442	4930743.312	25264088.45	783752.8839
spore	2.1	SGF	2	2_16	2000	5	5000	1000	8409	3129000	11390000	382800	14901800	1765.676697	6427.311466	216.0118375	2.768125759	10.07636702	0.33865086	5536251.518	20152734.04	677301.7198
spore	2.1	SGF	2	2_17	2000	5	5000	1000	9478	3092000	13350000	356200	16798200	1744.590254	7532.432046	200.9777	2.735067654	11.80891112	0.315081209	5470135.308	23617822.24	630162.4181
spore	2.1	SGF	2	2_17	2000	3	5000	1667	9032	4510000	21690000	475600	26675600	1527.025446	7343.942779	161.0317744	2.393982138	11.51340855	0.252456298	7981536.448	38385704.11	841689.2981
spore	2.1	SGF	2	2_17	2000	3	5000	1667	8102	4280000	19160000	490300	23930300	1449.064993	6486.935809	165.9991977	2.27176025	10.16984261	0.260243937	7574048.673	33906255.27	867653.286
spore	2.1	SGF	2	2_18	2000	5	5000	1000	8452	2511000	12180000	285300	14976300	1417.103824	6873.884738	161.0114381	2.221653379	10.77647875	0.252424416	4443306.757	21552957.51	504848.8323
spore	2.1	SGF	2	2_18	2000	5	5000	1000	11050	3285000	15940000	356200	19581200	1853.780667	8995.209691	201.0096419	2.906250066	14.10216927	0.315131286	5812500.132	28204338.54	630262.5714
spore	2.1	SGF	2	2_18	2000	5	5000	1000	8044	2293000	11520000	444800	14257800	1293.670272	6499.381391	250.9483371	2.028141397	10.18935408	0.393422282	4056282.795	20378708.15	786844.5648
spore	2.1	SGF	2	2_19	2000	5	5000	1000	8693	2259000	12840000	303000	15402000	1274.99591	7246.988703	171.0153876	1.998864813	11.36140956	0.268108029	3997729.626	22722819.12	536216.0587
spore	2.1	SGF	2	2_19	2000	5	5000	1000	7408	1657000	11030000	439500	13126500	935.1354893	6224.830686	248.0338247	1.466051311	9.758929367	0.388853079	2932102.622	19517858.73	777706.1572
spore	2.1	SGF	2	2_19	2000	5	5000	1000	8230	1839000	12330000	414700	14583700	1037.800421	6958.17248	234.0270987	1.627003451	10.9086202	0.366894144	3254006.901	21817240.4	733788.2882
spore	2.1	SGF	2	2_2	2000	5	5000	1000	9260	2779000	13280000	345500	16404500	1568.68786	7496.284556	195.0275839	2.459298059	11.75224118	0.305752961	4918596.118	23504482.35	611505.9226
spore	2.1	SGF	2	2_2	2000	5	5000	1000	8926	2323000	13210000	281700	15814700	1311.128128	7455.877127	158.9947454	2.055510814	11.68889275	0.249262762	4111021.627	23377785.49	498525.5241
spore	2.1	SGF	2	2_2	2000	5	5000	1000	8035	1714000	12110000	411100	14235100	967.4670357	6835.487633	232.0453316	1.516738839	10.71628199	0.363787244	3033477.678	21432563.99	727574.4885
spore	2.1	SGF	2	2_20	2000	5	5000	1000	8461	1951000	12660000	381000	14992000	1101.08131	7144.89461	215.0240795	1.726211567	11.20135235	0.33710231	3452423.134	22402704.7	674204.6202
spore	2.1	SGF	2	2_20	2000	5	5000	1000	7625	2445000	10690000	375700	13510700	1379.878541	6033.088589	212.0328702	2.163293733	9.458327202	0.332412865	4326587.467	18916654.4	664825.7306
spore	2.1	SGF	2	2_20	2000	5	5000	1000	8281	2633000	11710000	331400	14674400	1485.844259	6608.141389	187.0143515	2.329420656	10.35986171	0.293190279	4658841.311	20719723.42	586380.5585
spore	2.1	SGF	2	2_21	2000	5	5000	1000	9662	3273000	13440000	411100	17124100	1846.737989	7583.3054	231.9566109	2.895208963	11.88866742	0.363648153	5790417.926	23777334.84	727296.306
spore	2.1	SGF	2	2_21	2000	5	5000	1000	5098	1450000	7269000	315400	9034400	818.2170371	4101.80665	177.9763128	1.282753327	6.430575126	0.279020965	2565506.654	12861150.25	558041.9301
spore	2.1	SGF	2	2_21	2000	5	5000	1000	9129	3303000	12490000	386300	16179300	1863.683039	7047.351245	217.9657155	2.921774432	11.04842951	0.341714037	5843548.865	22096859.01	683428.0734
spore	2.1	SGF	2	2_22	2000	5	5000	1000	4133	1063000	6089000	171900	7323900	599.8687858	3436.125152	97.00606234	0.940439573	5.386958191	0.152080492	1880879.145	10773916.38	304160.9831
spore	2.1	SGF	2	2_22	2000	5	5000	1000	3306	1003000	4715000	140000	5858000	566.049505	2660.940594	79.00990099	0.887419661	4.171668695	0.123867151	1774839.322	8343337.391	247734.3022
spore	2.1	SGF	2	2_22	2000	5	5000	1000	2218	427100	3376000	127600	3930700	241.0023151	1904.996057	72.00162821	0.377829485	2.98654259	0.112879987	755658.9694	5973085.181	225759.9731
spore	2.1	SGF	2	2_23	2000	5	5000	1000	10875	3998000	14810000	467800	19275800	2255.587317	8355.489785	263.9228981	3.536179282	13.09925342	0.413763049	7072358.564	26198506.84	827526.0971
spore	2.1	SGF	2	2_23	2000	5	5000	1000	4171	1352000	5841000	198500	7391500	762.9293107	3296.057769	112.0129202	1.196076429	5.167368653	0.175607375	2392152.857	10334737.31	351214.7501
spore	2.1	SGF	2	2_23	2000	5	5000	1000	5366	2385000	6925000	198500	9508500	1345.944155	3908.034916	112.0209286	2.110093367	6.126791014	0.17561993	4220186.735	12253582.03	351239.8603
spore	2.1	SGF	2	2_24	2000	5	5000	1000	7238	2422000	10130000	272900	12824900	1366.906253	5717.076936	154.016811	2.142956531	8.962902418	0.241458645	4285913.061	17925804.84	482917.2892
spore	2.1	SGF	2	2_24	2000	5	5000	1000	8152	2718000	11250000	474900	14442900	1534.119602	6349.83279	268.0476082	2.405103944	9.954900432	0.42022953	4810207.889	19909800.87	840459.0605
spore	2.1	SGF	2	2_24	2000	5	5000	1000	6260	2454000	8334000	304800	11092800	1384.865859	4703.126352	172.0077888	2.171112562	7.373289362	0.269663859	4342225.124	14746578.72	539327.7172
spore	2.1	SGF	2	2_25	2000	5	5000	1000	3720	912600	5351000	327800	6591400	515.0456656	3019.953272	185.001062	0.807458793	4.734507999	0.29003396	1614917.586	9469015.999	580067.9208
spore	2.1	SGF	2	2_25	2000	5	5000	1000	3084	783200	4373000	308300	5464500	442.0146033	2467.990118	173.9952786	0.692964919	3.869172104	0.27277973	1385929.838	7738344.207	545559.4601
spore	2.1	SGF	2	2_3	2000	5	5000	1000	9241	3071000	12970000	338500	16379500	1732.599347	7317.42544	190.9752129	2.716269004	11.4718362	0.299399889	5432538.008	22943672.41	598799.7771
spore	2.1	SGF	2	2_3	2000	5	5000	1000	11532	4056000	16050000	327800	20433800	2289.040316	9057.962787	184.9968973	3.588624958	14.20054994	0.290027431	7177249.916	28401099.89	580054.8625
spore	2.1	SGF	2	2_3	2000	5	5000	1000	7329	2183000	10350000	451900	12984900	1232.139408	5841.79701	255.0635815	1.93167687	9.158431333	0.399873925	3863353.739	18316862.67	799747.8492
spore	2.1	SGF	2	2_4	2000	5	5000	1000	7989	3420000	10450000	288800	14158800	1929.710145	5896.336554	162.9533011	3.025287908	9.243935274	0.255468757	6050575.816	18487870.55	510937.5133
spore	2.1	SGF	2	2_4	2000	5	5000	1000	11910	4290000	16400000	414700	21104700	2420.97258	9255.000071	234.0273494	3.795460727	14.5094536	0.366894537	7590921.455	29018907.19	733789.074
spore	2.1	SGF	2	2_4	2000	5	5000	1000	11033	4255000	14890000	407600	19552600	2400.980688	8402.021726	229.997586	3.764118597	13.1722035	0.360576907	7528237.193	26344407.01	721153.8143
spore	2.1	SGF	2	2_5	2000	5	5000	1000	10726	4483000	14110000	418200	19011200	2529.280529	7960.773649	235.9458214	3.965259664	12.4804403	0.369902206	7930519.328	24960880.6	739804.4129
spore	2.1	SGF	2	2_5	2000	5	5000	1000	9811	4331000	12540000	512100	17383100	2444.411008	7077.560389	289.0286025	3.83220614	11.09578965	0.453122319	7664412.28	22191579.31	906244.6383
spore	2.1	SGF	2	2_5	2000	5	5000	1000	7001	1816000	10320000	265800	12401800	1025.158929	5825.79303	150.0480414	1.60718485	9.133341219	0.235236637	3214369.7	18266682.44	470473.2744
spore	2.1	SGF	2	2_6	2000	5	5000	1000	10938	3223000	15690000	473100	19386100	1818.476847	8852.59129	266.9318636	2.850902779	13.87858039	0.41848033	5701805.559	27757160.79	836960.6608
spore	2.1	SGF	2	2_6	2000	5	5000	1000	7947	3408000	10280000	396900	14084900	1922.866048	5800.194535	223.9394174	3.014558129	9.093209379	0.351079261	6029116.258	18186418.76	702158.5219
spore	2.1	SGF	2	2_7	2000	5	5000	1000	7328	1442000	11220000	322500	12984500	813.8146251	6332.177596	182.0077785	1.27585148	9.927221642	0.285341264	2551702.96	19854443.28	570682.5275
spore	2.1	SGF	2	2_7	2000	5	5000	1000	5324	960400	8119000	354400	9433800	542.0053001	4581.987746	200.0069537	0.849724548	7.183375264	0.313559329	1699449.096	14366750.53	627118.6584
spore	2.1	SGF	2	2_7	2000	5	5000	1000	4561	1164000	6670000	248100	8082100	656.8842256	3764.104626	140.0111481	1.02982508	5.901145434	0.219501377	2059650.16	11802290.87	439002.7533
spore	2.1	SGF	2	2_8	2000	5	5000	1000	9075	2355000	13410000	313600	16078600	1329.196883	7568.802632	177.0004851	2.083837963	11.86593082	0.277491119	4167675.925	23731861.64	554982.2379
spore	2.1	SGF	2	2_8	2000	5	5000	1000	10010	4015000	13420000	297700	17732700	2266.442786	7575.507396	168.0498176	3.553197859	11.87644216	0.26345878	7106395.719	23752884.32	526917.5605
spore	2.1	SGF	2	2_8	2000	5	5000	1000	2886	1079000	3879000	155900	5113900	608.9274331	2189.0913	87.98126674	0.954641196	3.431930675	0.137931939	1909282.391	6863861.35	275863.8784
spore	2.1	SGF	2	2_9	2000	5	5000	1000	4552	1519000	6245000	303000	8067000	857.1325152	3523.892401	170.9750837	1.343762762	5.524554606	0.268044843	2687525.523	11049109.21	536089.6864
spore	2.1	SGF	2	2_9	2000	5	5000	1000	5882	2787000	7338000	297700	10422700	1572.829881	4141.164573	168.0055456	2.46579168	6.492278201	0.263389373	4931583.36	12984556.4	526778.7464
spore	2.1	SGF	2	2_9	2000	5	5000	1000	6641	2713000	8610000	444800	11767800	1531.04514	4858.937949	251.0169106	2.400283981	7.617561768	0.393529788	4800567.962	15235123.54	787059.5759
spore	2.1	SGF	3	3_1	2000	5	5000	1000	8856	3296000	12130000	267600	15693600	1859.954121	6845.037468	151.0084111	2.91592845	10.73125367	0.236742249	5831856.901	21462507.35	473484.4984
spore	2.1	SGF	3	3_1	2000	5	5000	1000	7154	2470000	9817000	389800	12676800	1393.914868	5540.106178	219.9789537	2.185299075	8.685457903	0.344870275	4370598.15	17370915.81	689740.5502
spore	2.1	SGF	3	3_1	2000	5	5000	1000	10266	4054000	13730000	407600	18191600	2287.779195	7748.201368	230.0194375	3.586647846	12.14718178	0.360611165	7173295.691	24294363.55	721222.3295
spore	2.1	SGF	3	3_10	2000	5	5000	1000	7511	2773000	10150000	389800	13312800	1564.50957	5726.567664	219.9227661	2.452747577	8.977781432	0.344782187	4905495.155	17955562.86	689564.3748
spore	2.1	SGF	3	3_10	2000	5	5000	1000	3335	1260000	4480000	170100	5910100	711.0031979	2528.01137	95.98543172	1.114669673	3.96326995	0.150480406	2229339.347	7926539.9	300960.8118
spore	2.1	SGF	3	3_10	2000	5	5000	1000	4707	1652000	6388000	301200	8341200	932.2356495	3604.794994	169.9693569	1.46150511	5.651389009	0.266468123	2923010.22	11302778.02	532936.246
spore	2.1	SGF	3	3_11	2000	5	5000	1000	11314	4138000	15510000	398700	20046700	2335.41341	8753.56742	225.0191702	3.661326011	13.7233365	0.352772035	7322652.023	27446673	705544.07
spore	2.1	SGF	3	3_11	2000	5	5000	1000	7108	2291000	9966000	338500	12595500	1292.876662	5624.09813	191.0252074	2.026897222	8.817135626	0.299478267	4053794.445	17634271.25	598956.5341
spore	2.1	SGF	3	3_11	2000	5	5000	1000	7307	2996000	9523000	428800	12947800	1690.77156	5374.238172	241.9902686	2.650693819	8.42541964	0.379378341	5301387.639	16850839.28	758756.6821
spore	2.1	SGF	3	3_12	2000	5	5000	1000	704	193100	944500	109900	1247500	108.9718637	533.0084168	62.01971944	0.170839783	0.835619755	0.097230928	341679.5652	1671239.51	194461.8551
spore	2.1	SGF	3	3_12	2000	5	5000	1000	2277	646800	3262000	125800	4034600	365.0333614	1840.969117	70.99752144	0.572278182	2.886164859	0.111305806	1144556.365	5772329.719	222611.6121
spore	2.1	SGF	3	3_12	2000	5	5000	1000	3883	1200000	5470000	210900	6880900	677.1788574	3086.806958	119.0141842	1.06164183	4.83931734	0.186583552	2123283.659	9678634.68	373167.1031
spore	2.1	SGF	3	3_13	2000	3	5000	1667	7875	4227000	18630000	407600	23264600	1430.827308	6306.201267	137.9714244	2.243168263	9.886497456	0.216303616	7478722.99	32961582.52	721156.2552
spore	2.1	SGF	3	3_13	2000	5	5000	1000	3287	1278000	4370000	177200	5825200	721.1402184	2465.8707	99.98908192	1.130561908	3.865849402	0.156757097	2261123.815	7731698.805	313514.1941
spore	2.1	SGF	3	3_13	2000	5	5000	1000	5623	1765000	7877000	322500	9964500	995.9952833	4445.01691	181.9878067	1.561463775	6.968640313	0.285309953	3122927.549	13937280.63	570619.9063
spore	2.1	SGF	3	3_14	2000	5	5000	1000	11764	3480000	16910000	453600	20843600	1964.090656	9543.900286	256.0090579	3.079187684	14.96237464	0.401356188	6158375.368	29924749.27	802712.3756
spore	2.1	SGF	3	3_14	2000	5	5000	1000	8787	2796000	12410000	365000	15571000	1577.833922	7003.189904	205.9761737	2.473636726	10.97919591	0.322917527	4947273.452	21958391.82	645835.0536
spore	2.1	SGF	3	3_14	2000	5	5000	1000	7895	1884000	11730000	381000	13995000	1062.821008	6617.245445	214.9335477	1.666229278	10.37413452	0.33696038	3332458.557	20748269.04	673920.7591
spore	2.1	SGF	3	3_15	2000	5	5000	1000	5541	1262000	8265000	292400	9819400	712.1353647	4663.865918	164.9987168	1.116444619	7.311739125	0.258675441	2232889.238	14623478.25	517350.8821
spore	2.1	SGF	3	3_15	2000	5	5000	1000	9699	3819000	12910000	457200	17186200	2155.245546	7285.734485	258.0199695	3.378869259	11.42215296	0.404508779	6757738.519	22844305.91	809017.5572
spore	2.1	SGF	3	3_15	2000	5	5000	1000	11002	3668000	15220000	606000	19494000	2070.141377	8589.845081	342.0135426	3.245447868	13.46666209	0.536189042	6490895.735	26933324.18	1072378.085
spore	2.1	SGF	3	3_16	2000	5	5000	1000	2475	717700	3572000	95690	4385390	405.0512041	2015.94385	54.00494597	0.635015841	3.160480121	0.084665829	1270031.681	6320960.242	169331.6589
spore	2.1	SGF	3	3_16	2000	5	5000	1000	3173	1173000	4242000	207300	5622300	661.9940238	2394.014193	116.9917827	1.037835926	3.75319693	0.183412948	2075671.852	7506393.859	366825.8951
spore	2.1	SGF	3	3_16	2000	5	5000	1000	3524	1302000	4733000	209100	6244100	734.8133438	2671.17631	118.0103458	1.151997842	4.187715659	0.185009792	2303995.685	8375431.319	370019.5835
spore	2.1	SGF	3	3_17	2000	5	5000	1000	11242	4694000	14780000	446500	19920500	2649.027283	8340.993449	251.9792676	4.152991696	13.0765269	0.395038516	8305983.393	26153053.8	790077.0313
spore	2.1	SGF	3	3_17	2000	5	5000	1000	11002	3898000	15250000	347300	19495300	2199.801798	8606.202521	195.995681	3.448721974	13.49230634	0.307270688	6897443.948	26984612.68	614541.3759
spore	2.1	SGF	3	3_17	2000	5	5000	1000	4375	1380000	6138000	233900	7751900	778.8413163	3464.150724	132.0079593	1.22102235	5.430895062	0.20695444	2442044.701	10861790.12	413908.8808
spore	2.1	SGF	3	3_18	2000	5	5000	1000	7448	3319000	9610000	269300	13198300	1872.961821	5423.068122	151.9700567	2.936321169	8.501972412	0.238249862	5872642.338	17003944.82	476499.7233
spore	2.1	SGF	3	3_18	2000	5	5000	1000	5556	1887000	7685000	272900	9844900	1064.934331	4337.053703	154.0119656	1.669542425	6.799381844	0.241451048	3339084.851	13598763.69	482902.0963
spore	2.1	SGF	3	3_18	2000	5	5000	1000	7948	2146000	11420000	522700	14088700	1210.644559	6442.479434	294.876007	1.897978489	10.10014648	0.462289542	3795956.978	20200292.96	924579.0832
spore	2.1	SGF	3	3_19	2000	3	5000	1667	8742	4493000	20880000	449000	25822000	1521.098521	7068.893192	152.0082875	2.384690247	11.08220172	0.238309798	7950557.282	36948060.55	794524.8653
spore	2.1	SGF	3	3_19	2000	5	5000	1000	10158	2890000	14810000	303000	18003000	1630.651558	8356.383936	170.9645059	2.55644116	13.10065522	0.26802826	5112882.319	26201310.43	536056.52
spore	2.1	SGF	3	3_19	2000	5	5000	1000	5220	1434000	7496000	320700	9250700	809.1798458	4229.855038	180.9651162	1.268585341	6.63132198	0.283706638	2537170.683	13262643.96	567413.2761
spore	2.1	SGF	3	3_20	2000	5	5000	1000	11226	4260000	15210000	423500	19893500	2403.938975	8583.07789	238.9831352	3.768756428	13.45605288	0.374663931	7537512.856	26912105.76	749327.8625
spore	2.1	SGF	3	3_20	2000	5	5000	1000	9505	3544000	12960000	334900	16838900	2000.47034	7315.489729	189.0399313	3.136221647	11.46880151	0.296365866	6272443.293	22937603.01	592731.7322
spore	2.1	SGF	3	3_20	2000	5	5000	1000	10993	4581000	14410000	485500	19476500	2585.625395	8133.346854	274.0277514	4.053593884	12.75099058	0.429604853	8107187.768	25501981.17	859209.7056
spore	2.1	SGF	3	3_21	2000	5	5000	1000	6153	1391000	9216000	295900	10902900	785.0042649	5201.005971	166.9897642	1.230684264	8.153836219	0.26179689	2461368.529	16307672.44	523593.7798
spore	2.1	SGF	3	3_21	2000	5	5000	1000	10800	4600000	14080000	462500	19142500	2595.2723	7943.789996	260.9377041	4.068717743	12.45381431	0.409083034	8137435.487	24907628.62	818166.068
spore	2.1	SGF	3	3_21	2000	3	5000	1667	7214	3887000	16670000	753200	21310200	1315.840208	5643.184015	254.9757769	2.062898141	8.847057372	0.399736269	6877702.401	29496089.28	1332720.723
spore	2.1	SGF	3	3_22	2000	5	5000	1000	11369	3923000	15790000	432400	20145400	2213.934049	8911.042223	244.0237275	3.4708777	13.97021638	0.38256628	6941755.399	27940432.77	765132.5604
spore	2.1	SGF	3	3_22	2000	5	5000	1000	6081	2279000	8178000	319000	10776000	1286.061526	4614.923719	180.014755	2.016212845	7.235010377	0.282216717	4032425.691	14470020.76	564433.4337
spore	2.1	SGF	3	3_22	2000	3	5000	1667	7269	3881000	16760000	833000	21474000	1313.727717	5673.299804	281.9724783	2.0595863	8.894271164	0.442060136	6866660.724	29653500.06	1473828.493
spore	2.1	SGF	3	3_23	2000	5	5000	1000	5730	1081000	8857000	216200	10154200	610.0066967	4997.991964	122.0013393	0.956333203	7.835562606	0.191266641	1912666.406	15671125.21	382533.2811
spore	2.1	SGF	3	3_23	2000	5	5000	1000	4989	1088000	7543000	209100	8840100	614.0238233	4256.968473	118.0077035	0.962631021	6.673828855	0.185005649	1925262.043	13347657.71	370011.2988
spore	2.1	SGF	3	3_24	2000	5	5000	1000	7429	2353000	10480000	331400	13164400	1327.85672	5914.125976	187.0173042	2.081736932	9.271824501	0.293194908	4163473.865	18543649	586389.8167
spore	2.1	SGF	3	3_24	2000	5	5000	1000	8757	2842000	12360000	315400	15517400	1603.837885	6975.171098	177.9910165	2.514404235	10.93526965	0.279044017	5028808.47	21870539.3	558088.0335
spore	2.1	SGF	3	3_25	2000	5	5000	1000	3603	1414000	4772000	198500	6384500	797.9703971	2693.009006	112.0205968	1.251011816	4.221943696	0.17561941	2502023.632	8443887.393	351238.8197
spore	2.1	SGF	3	3_25	2000	5	5000	1000	6289	2245000	8651000	248100	11144100	1266.930932	4882.057681	140.0113872	1.986221008	7.653807545	0.219501751	3972442.016	15307615.09	439003.5029
spore	2.1	SGF	3	3_25	2000	5	5000	1000	6718	2341000	9186000	377400	11904400	1321.094553	5183.927623	212.9778233	2.071135599	8.127061774	0.333894308	4142271.198	16254123.55	667788.6161
spore	2.1	SGF	3	3_3	2000	5	5000	1000	10817	3989000	14740000	435900	19164900	2251.460378	8319.510146	246.0294758	3.529709306	13.04284662	0.385710776	7059418.613	26085693.24	771421.5526
spore	2.1	SGF	3	3_3	2000	5	5000	1000	6475	2236000	9007000	230400	11473400	1261.88401	5083.090017	130.0259731	1.978308735	7.96897441	0.203847197	3956617.471	15937948.82	407694.3941
spore	2.1	SGF	3	3_3	2000	5	5000	1000	4649	1683000	6344000	210900	8237900	949.7890239	3580.191068	119.019908	1.489024275	5.612816399	0.186592525	2978048.55	11225632.8	373185.05
spore	2.1	SGF	3	3_4	2000	5	5000	1000	8445	2885000	11640000	435900	14960900	1628.499957	6570.446965	246.0530784	2.553068003	10.30076657	0.385747779	5106136.007	20601533.14	771495.5581
spore	2.1	SGF	3	3_4	2000	5	5000	1000	9570	3774000	12690000	492600	16956600	2129.977708	7162.007714	278.0145784	3.339255805	11.22818128	0.435855169	6678511.61	22456362.57	871710.3389
spore	2.1	SGF	3	3_4	2000	5	5000	1000	9460	2658000	13650000	455400	16763400	1499.974945	7703.031605	256.99345	2.351573928	12.07636724	0.402899461	4703147.855	24152734.47	805798.9214
spore	2.1	SGF	3	3_5	2000	5	5000	1000	9833	2982000	14020000	423500	17425500	1682.706723	7911.317322	238.9759548	2.638050235	12.40290553	0.374652674	5276100.47	24805811.06	749305.3484
spore	2.1	SGF	3	3_5	2000	5	5000	1000	7113	2709000	9574000	320700	12603700	1528.846053	5403.164309	180.989638	2.39683638	8.470768364	0.283745082	4793672.759	16941536.73	567490.1639
spore	2.1	SGF	3	3_5	2000	5	5000	1000	6543	2036000	9229000	329600	11594600	1148.944164	5208.057803	185.9980336	1.801248179	8.164891673	0.291596955	3602496.359	16329783.35	583193.9095
spore	2.1	SGF	3	3_6	2000	5	5000	1000	7670	2954000	10220000	416400	13590400	1667.145927	5767.850836	235.0032376	2.613654919	9.0425028	0.368424478	5227309.838	18085005.6	736848.9561
spore	2.1	SGF	3	3_6	2000	5	5000	1000	7465	2844000	10140000	239200	13223200	1605.546313	5724.416178	135.0375098	2.517082608	8.974408456	0.211703994	5034165.217	17948816.91	423407.9887
spore	2.1	SGF	3	3_6	2000	5	5000	1000	8070	2929000	10960000	409300	14298300	1653.135687	6185.854262	231.0100501	2.591690477	9.697824385	0.36216419	5183380.953	19395648.77	724328.3797
spore	2.1	SGF	3	3_7	2000	5	5000	1000	8850	3128000	12240000	319000	15687000	1764.696883	6905.335628	179.967489	2.766589664	10.82578564	0.282142616	5533179.327	21651571.28	564285.2319
spore	2.1	SGF	3	3_7	2000	5	5000	1000	7001	2809000	9358000	239200	12406200	1585.159759	5280.856185	134.9840564	2.485121749	8.279020764	0.211620193	4970243.498	16558041.53	423240.3862
spore	2.1	SGF	3	3_7	2000	5	5000	1000	9890	4519000	12620000	386300	17525300	2550.19372	7121.806759	217.9995207	3.998046154	11.16515655	0.341767035	7996092.309	22330313.11	683534.0692
spore	2.1	SGF	3	3_8	2000	5	5000	1000	10429	3028000	15100000	350900	18478900	1708.922717	8522.038649	198.0386333	2.679150154	13.36035909	0.31047351	5358300.308	26720718.18	620947.0205
spore	2.1	SGF	3	3_8	2000	5	5000	1000	8381	2139000	12400000	311900	14850900	1207.129467	6997.851982	176.0185511	1.892467731	10.97082743	0.2759517	3784935.462	21941654.85	551903.3991
spore	2.1	SGF	3	3_8	2000	5	5000	1000	5276	1412000	7572000	365000	9349000	796.8458659	4273.170606	205.9835277	1.249248841	6.699229622	0.322929056	2498497.683	13398459.24	645858.112
spore	2.1	SGF	3	3_9	2000	5	5000	1000	6576	2020000	9276000	356200	11652200	1140.00103	5234.975026	201.023944	1.787227652	8.207090939	0.315153708	3574455.303	16414181.88	630307.4154
spore	2.1	SGF	3	3_9	2000	5	5000	1000	3418	1740000	4164000	152400	6056400	981.9893006	2350.001981	86.00871805	1.539506005	3.68419713	0.134839492	3079012.011	7368394.26	269678.983
spore	2.1	SGF	3	3_9	2000	5	5000	1000	8999	4134000	11430000	377400	15941400	2333.663668	6452.292145	213.0441868	3.658582868	10.11553028	0.333998349	7317165.736	20231060.56	667996.6978
ancestor	2.2	SGF	ANC	Anc_2	2000	5	5000	1000	9286	3018000	13000000	437700	16455700	1703.066293	7335.938307	246.9953998	2.669968791	11.5008596	0.387225096	5339937.582	23001719.21	774450.1921
ancestor	2.2	SGF	ANC	Anc_2	2000	5	5000	1000	4514	1751000	6004000	244500	7999500	988.063504	3387.968748	137.967748	1.54902879	5.311461368	0.216297852	3098057.58	10622922.74	432595.7043
ancestor	2.2	SGF	ANC	Anc_2	2000	5	5000	1000	7637	3089000	10170000	272900	13531900	1743.339295	5739.6441	154.0166052	2.733106473	8.998281912	0.241458322	5466212.945	17996563.82	482916.6438
ancestor	2.2	SGF	ANC	Anc_27	2000	5	5000	1000	5989	2798000	7497000	317200	10612200	1579.0526	4230.935433	179.0119674	2.475547299	6.63301576	0.280644604	4951094.597	13266031.52	561289.2088
ancestor	2.2	SGF	ANC	Anc_27	2000	5	5000	1000	6813	3066000	8720000	287100	12073100	1730.181809	4920.804102	162.0140892	2.712478928	7.714551942	0.253996315	5424957.856	15429103.88	507992.629
ancestor	2.2	SGF	ANC	Anc_27	2000	5	5000	1000	9131	4076000	11750000	350900	16176900	2300.685298	6632.250308	198.0643943	3.606881288	10.39765828	0.310513897	7213762.575	20795316.55	621027.7938
ancestor	2.2	SGF	ANC	Anc_28	2000	5	5000	1000	8817	1864000	13390000	368600	15622600	1051.994418	7556.977072	208.02851	1.649255978	11.84739139	0.326135061	3298511.957	23694782.78	652270.1219
ancestor	2.2	SGF	ANC	Anc_28	2000	5	5000	1000	7217	1389000	11130000	269300	12788300	783.8737752	6281.148393	151.9778313	1.228911948	9.84722101	0.23826205	2457823.896	19694442.02	476524.1003
ancestor	2.2	SGF	ANC	Anc_30	2000	5	5000	1000	1829	613100	2539000	88600	3240700	346.0239763	1432.97158	50.00444348	0.542476368	2.246529929	0.078394073	1084952.737	4493059.857	156788.1463
ancestor	2.2	SGF	ANC	Anc_30	2000	5	5000	1000	6895	2938000	9023000	256900	12217900	1658.018972	5092.003127	144.9779013	2.599346208	7.982947867	0.227287965	5198692.416	15965895.73	454575.9298
ancestor	2.2	SGF	ANC	Anc_30	2000	5	5000	1000	5503	1928000	7634000	189600	9751600	1088.00443	4308.000943	106.9946265	1.705710391	6.753834609	0.167739985	3411420.782	13507669.22	335479.969
ancestor	2.2	SGF	ANC	Anc_31	2000	5	5000	1000	5866	1341000	8888000	164800	10393800	756.8267621	5016.164252	93.00898613	1.186509206	7.864052067	0.145814107	2373018.412	15728104.14	291628.2135
ancestor	2.2	SGF	ANC	Anc_31	2000	5	5000	1000	1904	389800	2888000	95690	3373490	220.0033793	1629.989121	54.00749965	0.344908568	2.555402629	0.084669833	689817.1363	5110805.258	169339.6659
ancestor	2.2	SGF	ANC	Anc_31	2000	5	5000	1000	3162	485500	4953000	164800	5603300	273.972659	2795.029001	92.99834026	0.429518482	4.381884741	0.145797417	859036.9641	8763769.482	291594.8336
ancestor	2.2	SGF	ANC	Anc_33	2000	5	5000	1000	5956	969300	9223000	361500	10553800	547.021054	5204.967689	204.0112566	0.857587957	8.160047172	0.319837044	1715175.913	16320094.35	639674.0871
ancestor	2.2	SGF	ANC	Anc_33	2000	5	5000	1000	5064	770800	7979000	223300	8973100	435.0036442	4502.976229	126.0201268	0.681973543	7.05950558	0.197567063	1363947.086	14119011.16	395134.1261
ancestor	2.2	SGF	ANC	Anc_33	2000	5	5000	1000	3677	591900	5803000	120500	6515400	334.0418547	3274.953341	68.004804	0.523691491	5.134282352	0.106613997	1047382.983	10268564.71	213227.9936
ancestor	2.2	SGF	ANC	Anc_34	2000	5	5000	1000	10315	2445000	15320000	517400	18282400	1379.478351	8643.60259	291.9190588	2.162666339	13.55094	0.457653809	4325332.677	27101880.01	915307.6185
ancestor	2.2	SGF	ANC	Anc_34	2000	5	5000	1000	6130	1251000	9287000	324300	10862300	705.9858409	5240.999604	183.0145549	1.106803752	8.216535923	0.28691963	2213607.503	16433071.85	573839.2592
ancestor	2.2	SGF	ANC	Anc_34	2000	5	5000	1000	10876	2688000	16150000	432400	19270400	1517.077383	9114.880854	244.0417635	2.378386139	14.28978279	0.382594556	4756772.279	28579565.59	765189.1121
ancestor	2.2	SGF	ANC	Anc_35	2000	5	5000	1000	6688	1421000	10060000	368600	11849600	802.0226843	5677.936808	208.0405077	1.257364758	8.90154079	0.32615387	2514729.515	17803081.58	652307.7406
ancestor	2.2	SGF	ANC	Anc_35	2000	5	5000	1000	4517	854100	6950000	200200	8004300	481.9871444	3922.035656	112.9771998	0.755631556	6.148740564	0.177119117	1511263.112	12297481.13	354238.2333
ancestor	2.2	SGF	ANC	Anc_35	2000	5	5000	1000	6824	1361000	10490000	244500	12095500	767.8445703	5918.214212	137.9412178	1.203782288	9.2782338	0.21625626	2407564.576	18556467.6	432512.5194
ancestor	2.2	SGF	ANC	Anc_36	2000	5	5000	1000	7659	3416000	9734000	421700	13571700	1927.772055	5493.247419	237.9805257	3.022249483	8.611995452	0.373092098	6044498.966	17223990.91	746184.1961
ancestor	2.2	SGF	ANC	Anc_36	2000	5	5000	1000	8013	2167000	11610000	423500	14200500	1222.785888	6551.243266	238.9708461	1.917012962	10.27066012	0.374644665	3834025.924	20541320.25	749289.3303
ancestor	2.2	SGF	ANC	Anc_36	2000	5	5000	1000	8100	3103000	10940000	311900	14354900	1750.921288	6173.083755	175.9949564	2.744993083	9.677803523	0.275914709	5489986.167	19355607.05	551829.4185
ancestor	2.2	SGF	ANC	Anc_37	2000	5	5000	1000	6780	1706000	9934000	373900	12013900	962.7747859	5606.216133	211.0090811	1.509382601	8.789101265	0.330807828	3018765.202	17578202.53	661615.6559
ancestor	2.2	SGF	ANC	Anc_37	2000	5	5000	1000	10768	2484000	16040000	560000	19084000	1401.577866	9050.446447	315.9756864	2.19731268	14.18876626	0.495368398	4394625.361	28377532.52	990736.7963
ancestor	2.2	SGF	ANC	Anc_37	2000	5	5000	1000	8118	1675000	12410000	301200	14386200	945.1870543	7002.848563	169.9643825	1.481809573	10.97866078	0.266460324	2963619.146	21957321.55	532920.6488
ancestor	2.2	SGF	ANC	Anc_38	2000	5	5000	1000	3096	756600	4508000	221500	5486100	426.9761032	2544.023623	125.0002734	0.669388429	3.988373034	0.195968196	1338776.858	7976746.068	391936.3917
ancestor	2.2	SGF	ANC	Anc_38	2000	5	5000	1000	1341	357900	1937000	81510	2376410	201.9617406	1093.042446	45.99581301	0.316623931	1.713608702	0.072109574	633247.8619	3427217.403	144219.1484
ancestor	2.2	SGF	ANC	Anc_38	2000	5	5000	1000	2335	476700	3530000	131100	4137800	269.006356	1992.012664	73.98098023	0.4217326	3.122962192	0.1159831	843465.1994	6245924.384	231966.2002
ancestor	2.2	SGF	ANC	Anc_39	2000	5	5000	1000	6118	1364000	9156000	320700	10840700	769.7798113	5167.231636	180.9885524	1.206816247	8.100886772	0.28374338	2413632.494	16201773.54	567486.7601
ancestor	2.2	SGF	ANC	Anc_39	2000	5	5000	1000	5540	1765000	7781000	271100	9817100	996.02734	4390.985118	152.9875421	1.561514031	6.883932396	0.239845016	3123028.063	13767864.79	479690.0328
ancestor	2.2	SGF	ANC	Anc_39	2000	5	5000	1000	5406	1384000	7967000	228600	9579600	781.0246774	4495.970813	129.0045096	1.224445297	7.048522894	0.202245806	2448890.595	14097045.79	404491.6113
ancestor	2.2	SGF	ANC	Anc_40	2000	5	5000	1000	10634	2367000	15990000	482000	18839000	1336.094166	9025.832581	272.0732523	2.094651125	14.15017807	0.426540702	4189302.249	28300356.13	853081.4044
ancestor	2.2	SGF	ANC	Anc_40	2000	5	5000	1000	8360	1832000	12540000	444800	14816800	1033.65909	7075.3739	250.9670104	1.620510911	11.0923618	0.393451557	3241021.822	22184723.61	786903.1149
ancestor	2.2	SGF	ANC	Anc_40	2000	5	5000	1000	4515	1271000	6505000	225000	8001000	717.2309711	3670.800525	126.9685039	1.124433216	5.754868662	0.199053874	2248866.432	11509737.33	398107.7476
ancestor	2.2	SGF	ANC	Anc_41	2000	5	5000	1000	6744	1513000	10040000	396900	11949900	853.8709111	5666.136118	223.9929707	1.338649407	8.883040351	0.351163219	2677298.815	17766080.7	702326.4373
ancestor	2.2	SGF	ANC	Anc_41	2000	5	5000	1000	6607	1558000	9833000	317200	11708200	879.1877488	5548.814591	178.9976598	1.378339681	8.69911045	0.280622174	2756679.362	17398220.9	561244.3475
ancestor	2.2	SGF	ANC	Anc_41	2000	5	5000	1000	4892	1033000	7423000	212600	8668600	582.9587246	4189.063517	119.9777588	0.913928957	6.567371393	0.188094188	1827857.914	13134742.79	376188.3762
ancestor	2.2	SGF	ANC	Anc_43	2000	5	5000	1000	8240	2183000	12170000	246300	14599300	1232.108389	6868.877275	139.0143363	1.931628239	10.76862834	0.217938633	3863256.479	21537256.69	435877.2656
ancestor	2.2	SGF	ANC	Anc_43	2000	5	5000	1000	7127	2017000	10060000	554600	12631600	1138.031524	5676.052123	312.9163526	1.784139974	8.89858609	0.490572152	3568279.949	17797172.18	981144.3033
ancestor	2.2	SGF	ANC	Anc_43	2000	5	5000	1000	6703	2394000	9317000	166600	11877600	1351.028996	5257.952027	94.0189769	2.118065086	8.243112952	0.147397512	4236130.172	16486225.9	294795.0237
ancestor	2.2	SGF	ANC	Anc_45	2000	5	5000	1000	4197	760200	6195000	482000	7437200	429.0000807	3495.995133	272.0047867	0.672561504	5.480818883	0.426433366	1345123.007	10961637.77	852866.7317
ancestor	2.2	SGF	ANC	Anc_45	2000	5	5000	1000	5100	887800	7923000	226800	9037600	500.9936266	4471.021068	127.9853058	0.785428819	7.009408126	0.200647957	1570857.638	14018816.25	401295.9139
ancestor	2.2	SGF	ANC	Anc_45	2000	5	5000	1000	3529	921400	5155000	177200	6253600	519.9597992	2909.043591	99.99660995	0.815162887	4.560630218	0.156768899	1630325.774	9121260.436	313537.7981
ancestor	2.2	SGF	ANC	Anc_47	2000	5	5000	1000	3570	1302000	4893000	131100	6326100	734.7560108	2761.260492	73.98349694	1.151907959	4.328944427	0.115987046	2303815.918	8657888.854	231974.0913
ancestor	2.2	SGF	ANC	Anc_47	2000	5	5000	1000	1971	824000	2589000	79740	3492740	464.9942452	1461.007404	44.99835086	0.728991072	2.290482871	0.070545811	1457982.144	4580965.742	141091.6216
ancestor	2.2	SGF	ANC	Anc_47	2000	5	5000	1000	2798	694600	4118000	145300	4957900	391.9987898	2324.000887	82.00032272	0.614553021	3.64343412	0.128555361	1229106.042	7286868.239	257110.7225
ancestor	2.2	SGF	ANC	Anc_48	2000	5	5000	1000	11732	5238000	15240000	306600	20784600	2956.622499	8602.315176	173.062325	4.635221678	13.48621198	0.271317099	9270443.355	26972423.97	542634.1987
ancestor	2.2	SGF	ANC	Anc_48	2000	5	5000	1000	10181	5617000	12140000	283500	18040500	3169.905324	6851.103905	159.9907708	4.969594149	10.74076428	0.250824273	9939188.299	21481528.57	501648.546
ancestor	2.2	SGF	ANC	Anc_48	2000	5	5000	1000	10278	4630000	13280000	303000	18213000	2612.811728	7494.198649	170.9896228	4.096215044	11.74897101	0.268067637	8192430.088	23497942.02	536135.2736
ancestor	2.2	SGF	ANC	Anc_49	2000	5	5000	1000	5124	2098000	6723000	258700	9079700	1183.976563	3794.029759	145.9936782	1.856169948	5.948060325	0.228880441	3712339.896	11896120.65	457760.8823
ancestor	2.2	SGF	ANC	Anc_49	2000	5	5000	1000	6001	1726000	8640000	267600	10633600	974.0563873	4875.925369	151.0182441	1.527069243	7.644193661	0.236757665	3054138.486	15288387.32	473515.3296
ancestor	2.2	SGF	ANC	Anc_49	2000	5	5000	1000	7082	2389000	9769000	391600	12549600	1348.162332	5512.849653	220.9880156	2.113570896	8.6427267	0.346452224	4227141.793	17285453.4	692904.4479
ancestor	2.2	SGF	ANC	Anc_49	2000	5	5000	1000	3551	928500	5236000	127600	6292100	524.0068499	2954.981008	72.01214221	0.821507619	4.632648242	0.11289647	1643015.238	9265296.485	225792.9396
ancestor	2.2	SGF	ANC	Anc_49	2000	5	5000	1000	7431	2722000	10120000	326000	13168000	1536.086118	5710.944714	183.9691677	2.408186934	8.953288675	0.288416216	4816373.868	17906577.35	576832.4324
ancestor	2.2	SGF	ANC	Anc_49	2000	5	5000	1000	5947	1721000	8635000	182500	10538500	971.1806234	4872.832471	102.9869052	1.522560787	7.639344796	0.161456911	3045121.574	15278689.59	322913.8217
ancestor	2.2	SGF	ANC	Anc_50	2000	5	5000	1000	2224	427100	3218000	295900	3941000	241.0226846	1815.99391	166.9834052	0.377861419	2.847010175	0.261786921	755722.8376	5694020.35	523573.8414
ancestor	2.2	SGF	ANC	Anc_50	2000	5	5000	1000	2361	508600	3466000	209100	4183700	287.0197672	1955.978201	118.0020317	0.449972983	3.066469446	0.184996757	899945.9668	6132938.893	369993.5149
ancestor	2.2	SGF	ANC	Anc_50	2000	5	5000	1000	1614	278200	2406000	175400	2859600	157.0201427	1357.981536	98.99832144	0.246167094	2.128964876	0.15520384	492334.1883	4257929.752	310407.6802
ancestor	2.2	SGF	ANC	Anc_51	2000	5	5000	1000	9149	2628000	13070000	519200	16217200	1482.596996	7373.494191	292.9088129	2.324329784	11.55973755	0.459205488	4648659.567	23119475.09	918410.9769
ancestor	2.2	SGF	ANC	Anc_51	2000	5	5000	1000	9596	1823000	14780000	404000	17007000	1028.606339	8339.441406	227.952255	1.6125895	13.0740937	0.357370355	3225179	26148187.4	714740.711
ancestor	2.2	SGF	ANC	Anc_51	2000	5	5000	1000	7645	1678000	11580000	288800	13546800	946.9623823	6535.056249	162.9813683	1.48459283	10.24528305	0.255512759	2969185.659	20490566.11	511025.5175
ancestor	2.2	SGF	ANC	Anc_52	2000	5	5000	1000	2481	668000	3650000	77970	4395970	377.0062125	2059.989035	44.00475208	0.591048526	3.229531614	0.068988104	1182097.051	6459063.228	137976.2082
ancestor	2.2	SGF	ANC	Anc_52	2000	5	5000	1000	3043	724800	4535000	132900	5392700	408.9911176	2559.015892	74.99299052	0.641192609	4.011877045	0.117569671	1282385.218	8023754.09	235139.3426
ancestor	2.2	SGF	ANC	Anc_52	2000	5	5000	1000	2307	701700	3289000	97460	4088160	395.9781173	1856.023981	54.99790126	0.62079158	2.909767004	0.086222527	1241583.16	5819534.009	172445.0546
spore	2.2	SGF	1	1_26	2000	5	5000	1000	8593	3744000	11030000	455400	15229400	2112.505548	6223.540652	256.9537999	3.311863965	9.756906926	0.4028373	6623727.929	19513813.85	805674.5991
spore	2.2	SGF	1	1_26	2000	5	5000	1000	11031	4292000	14700000	556400	19548400	2421.940005	8295.088089	313.9719056	3.796977401	13.00455913	0.492226987	7593954.803	26009118.27	984453.9731
spore	2.2	SGF	1	1_26	2000	5	5000	1000	7390	3650000	9151000	294200	13095200	2059.800538	5164.173896	166.0255666	3.229236098	8.096093023	0.260285277	6458472.196	16192186.05	520570.5535
spore	2.2	SGF	1	1_27	2000	5	5000	1000	10459	3477000	14560000	501500	18538500	1961.644308	8214.4208	282.9348923	3.075352441	12.87809363	0.443568953	6150704.881	25756187.25	887137.9057
spore	2.2	SGF	1	1_27	2000	5	5000	1000	11826	3517000	16900000	538700	20955700	1984.760328	9537.233306	304.0063658	3.111592399	14.95192253	0.47660359	6223184.798	29903845.07	953207.1797
spore	2.2	SGF	1	1_27	2000	5	5000	1000	11697	3921000	16300000	506800	20727800	2212.677515	9198.32785	285.9946352	3.468907778	14.42060617	0.448365841	6937815.556	28841212.33	896731.6816
spore	2.2	SGF	1	1_28	2000	5	5000	1000	5902	2860000	7345000	253400	10458400	1613.986843	4145.011665	143.0014916	2.530315184	6.498309449	0.224189464	5060630.368	12996618.9	448378.9284
spore	2.2	SGF	1	1_28	2000	5	5000	1000	9073	4033000	11650000	391600	16074600	2276.349583	6575.6193	221.0311174	3.568729161	10.30887546	0.346519797	7137458.322	20617750.92	693039.5931
spore	2.2	SGF	1	1_28	2000	5	5000	1000	9336	4359000	11760000	421700	16540700	2460.332634	6637.648951	238.0184152	3.857167143	10.40612196	0.373151499	7714334.287	20812243.91	746302.9981
spore	2.2	SGF	1	1_29	2000	5	5000	1000	9672	3030000	13690000	421700	17141700	1709.641401	7724.419398	237.9392009	2.680276865	12.10989778	0.373027311	5360553.729	24219795.56	746054.623
spore	2.2	SGF	1	1_29	2000	5	5000	1000	8434	2883000	11580000	478400	14941400	1627.372402	6536.584256	270.0433427	2.551300288	10.24767857	0.423358327	5102600.575	20495357.15	846716.6546
spore	2.2	SGF	1	1_29	2000	5	5000	1000	11557	3875000	16020000	586500	20481500	2186.528086	9039.530308	330.9416058	3.427912216	14.17165257	0.518831101	6855824.433	28343305.14	1037662.201
spore	2.2	SGF	1	1_30	2000	5	5000	1000	9785	4040000	12790000	510300	17340300	2279.741412	7217.300162	287.9584263	3.574046674	11.31486559	0.451444559	7148093.349	22629731.17	902889.1178
spore	2.2	SGF	1	1_30	2000	5	5000	1000	6826	3337000	8414000	345500	12096500	1883.053941	4747.981978	194.9640805	2.952143011	7.443611417	0.305653404	5904286.023	14887222.83	611306.8088
spore	2.2	SGF	1	1_30	2000	5	5000	1000	8695	3156000	11840000	409300	15405300	1781.297346	6682.687127	231.0155271	2.792614909	10.4767302	0.362172776	5585229.818	20953460.41	724345.5527
spore	2.2	SGF	1	1_31	2000	5	5000	1000	7598	2938000	10200000	327800	13465800	1657.749558	5755.291182	184.9592598	2.598923836	9.022812501	0.289968425	5197847.672	18045625	579936.8506
spore	2.2	SGF	1	1_31	2000	5	5000	1000	11811	3964000	16410000	552900	20926900	2237.254634	9261.692367	312.0529988	3.507438363	14.51994539	0.489218635	7014876.725	29039890.78	978437.2708
spore	2.2	SGF	1	1_31	2000	5	5000	1000	8367	3064000	11440000	319000	14823000	1729.507387	6457.42967	180.0629427	2.711421608	10.1235846	0.282292263	5422843.217	20247169.19	564584.5255
spore	2.2	SGF	1	1_32	2000	5	5000	1000	9798	3702000	13120000	538700	17360700	2089.327965	7404.641518	304.0305172	3.27552749	11.60856852	0.476641453	6551054.98	23217137.05	953282.906
spore	2.2	SGF	1	1_32	2000	5	5000	1000	7947	2929000	10810000	347300	14086300	1652.439817	6098.625615	195.9345676	2.590599532	9.561072359	0.307174878	5181199.064	19122144.72	614349.7558
spore	2.2	SGF	1	1_32	2000	5	5000	1000	6335	2431000	8490000	304800	11225800	1371.874165	4791.119564	172.0062713	2.150744936	7.511240027	0.269661479	4301489.872	15022480.06	539322.9589
spore	2.2	SGF	1	1_33	2000	5	5000	1000	7503	2135000	10650000	510300	13295300	1204.854723	6010.165246	287.9800305	1.888901519	9.422389312	0.451478429	3777803.039	18844778.62	902956.8574
spore	2.2	SGF	1	1_33	2000	5	5000	1000	10301	3393000	14310000	551100	18254100	1914.709189	8075.2987	310.9921114	3.001770277	12.65998605	0.487555437	6003540.553	25319972.09	975110.875
spore	2.2	SGF	1	1_33	2000	3	5000	1667	8336	4717000	19270000	632100	24619100	1597.170977	6524.800663	214.0283601	2.503952242	10.22920494	0.335541279	8348176.774	34104169.27	1118694.624
spore	2.2	SGF	1	1_34	2000	5	5000	1000	9310	2802000	13190000	510300	16502300	1580.786921	7441.320301	287.8927786	2.478266266	11.6660714	0.45134164	4956532.533	23332142.79	902683.2803
spore	2.2	SGF	1	1_34	2000	5	5000	1000	10782	3110000	15480000	515700	19105700	1755.079374	8735.893477	291.027149	2.75151189	13.69562831	0.456255525	5503023.78	27391256.63	912511.0493
spore	2.2	SGF	1	1_34	2000	5	5000	1000	11145	3291000	15970000	487300	19748300	1857.283665	9012.707423	275.0089122	2.911741863	14.1296012	0.43114306	5823483.727	28259202.41	862286.1197
spore	2.2	SGF	1	1_35	2000	5	5000	1000	8416	3236000	11280000	402200	14918200	1825.56716	6363.534475	226.8983658	2.862018561	9.976381141	0.355718129	5724037.123	19952762.28	711436.258
spore	2.2	SGF	1	1_35	2000	5	5000	1000	9988	4320000	12900000	478400	17698400	2437.969534	7280.047914	269.9825521	3.822107569	11.41323788	0.423263023	7644215.138	22826475.76	846526.0468
spore	2.2	SGF	1	1_35	2000	5	5000	1000	7760	3188000	10130000	432400	13750400	1799.138934	5716.837328	244.0237375	2.820585919	8.962526774	0.382566296	5641171.838	17925053.55	765132.5918
spore	2.2	SGF	1	1_36	2000	5	5000	1000	8638	2864000	11970000	474900	15308900	1616.00324	6754.035888	267.9608724	2.533476374	10.58858666	0.420093551	5066952.748	21177173.32	840187.102
spore	2.2	SGF	1	1_36	2000	5	5000	1000	9438	3650000	12580000	492600	16722600	2060.008611	7099.974884	278.0165046	3.229562304	11.1309298	0.435858189	6459124.608	22261859.61	871716.3786
spore	2.2	SGF	1	1_36	2000	5	5000	1000	10132	3783000	13630000	542200	17955200	2134.721752	7691.318392	305.9598556	3.346693243	12.05800394	0.479666158	6693386.486	24116007.88	959332.3163
spore	2.2	SGF	1	1_37	2000	5	5000	1000	7640	2646000	10410000	485500	13541500	1492.850866	5873.234132	273.915002	2.340405208	9.207716634	0.429428091	4680810.416	18415433.27	858856.1817
spore	2.2	SGF	1	1_37	2000	5	5000	1000	10207	3198000	14530000	357900	18085900	1804.830614	8200.184121	201.9852648	2.829509005	12.85577418	0.316660811	5659018.01	25711548.37	633321.6216
spore	2.2	SGF	1	1_37	2000	5	5000	1000	8546	3135000	11640000	372100	15147100	1768.768279	6567.292749	209.9389718	2.772972563	10.29582157	0.329130172	5545945.126	20591643.15	658260.345
spore	2.2	SGF	1	1_38	2000	5	5000	1000	9525	3925000	12470000	487300	16882300	2214.486474	7035.578683	274.934843	3.471743759	11.02997316	0.431026939	6943487.518	22059946.33	862053.877
spore	2.2	SGF	1	1_38	2000	5	5000	1000	8999	3493000	12050000	400500	15943500	1971.556245	6801.389281	226.0544736	3.090891803	10.66282457	0.354395124	6181783.606	21325649.14	708790.2474
spore	2.2	SGF	1	1_38	2000	5	5000	1000	8274	3149000	11070000	439500	14658500	1777.455128	6248.468806	248.0760651	2.786591303	9.795987845	0.388919301	5573182.606	19591975.69	777838.6012
spore	2.2	SGF	1	1_39	2000	5	5000	1000	11106	4988000	14170000	521000	19679000	2815.01743	7996.952081	294.0304894	4.413221443	12.53715875	0.460963988	8826442.886	25074317.5	921927.9759
spore	2.2	SGF	1	1_39	2000	5	5000	1000	6381	2895000	8210000	202000	11307000	1633.766251	4633.236933	113.9968161	2.561324195	7.263720774	0.178717612	5122648.39	14527441.55	357435.2244
spore	2.2	SGF	1	1_39	2000	5	5000	1000	9802	4382000	12640000	349100	17371100	2472.633512	7132.379642	196.986846	3.876451748	11.18173211	0.308824579	7752903.496	22363464.22	617649.158
spore	2.2	SGF	1	1_40	2000	5	5000	1000	10138	3569000	13950000	450100	17969100	2013.596786	7870.460958	253.9422564	3.156800529	12.33885329	0.398115976	6313601.059	24677706.58	796231.9519
spore	2.2	SGF	1	1_40	2000	5	5000	1000	7009	2784000	9253000	382800	12419800	1571.124817	5221.845521	216.0296623	2.463118579	8.18650726	0.338678805	4926237.158	16373014.52	677357.6092
spore	2.2	SGF	1	1_40	2000	5	5000	1000	11199	3170000	16110000	567000	19847000	1788.725248	9090.335567	319.9391848	2.804259944	14.25130212	0.501582141	5608519.889	28502604.23	1003164.283
spore	2.2	SGF	1	1_41	2000	5	5000	1000	10622	3585000	14790000	448300	18823300	2023.017749	8346.006279	252.9759713	3.171570171	13.08438573	0.39660109	6343140.342	26168771.45	793202.18
spore	2.2	SGF	1	1_41	2000	5	5000	1000	8181	3441000	10690000	370400	14501400	1941.2485	6030.789441	208.9620588	3.043377074	9.454722731	0.327598625	6086754.147	18909445.46	655197.2497
spore	2.2	SGF	1	1_41	2000	5	5000	1000	10167	4402000	13200000	411100	18013100	2484.588105	7450.377781	232.0341141	3.895193468	11.68027119	0.363769658	7790386.936	23360542.38	727539.316
spore	2.2	SGF	1	1_43	2000	5	5000	1000	11069	3225000	15800000	593600	19618600	1819.575556	8914.5097	334.9147442	2.852625272	13.97565249	0.525059957	5705250.544	27951304.99	1050119.914
spore	2.2	SGF	1	1_43	2000	5	5000	1000	8480	2860000	11740000	423500	15023500	1614.324225	6626.63161	239.0441641	2.530844112	10.38884961	0.374759609	5061688.224	20777699.21	749519.2178
spore	2.2	SGF	1	1_43	2000	5	5000	1000	8711	3117000	11940000	377400	15434400	1759.199386	6738.800342	213.0002721	2.757971006	10.56470125	0.333929502	5515942.012	21129402.51	667859.0039
spore	2.2	SGF	1	1_44	2000	5	5000	1000	8505	3002000	11650000	421700	15073700	1693.811738	6573.253415	237.9348468	2.655460036	10.30516636	0.373020485	5310920.071	20610332.72	746040.9707
spore	2.2	SGF	1	1_44	2000	5	5000	1000	8917	3170000	12180000	453600	15803600	1788.636134	6872.42527	255.9385963	2.804120236	10.77419068	0.401245722	5608240.471	21548381.37	802491.4441
spore	2.2	SGF	1	1_44	2000	5	5000	1000	9137	2499000	13280000	411100	16190100	1410.328719	7494.664023	232.0072575	2.211031762	11.7497006	0.363727554	4422063.523	23499401.2	727455.1078
spore	2.2	SGF	1	1_45	2000	5	5000	1000	10722	3902000	14690000	411100	19003100	2201.601002	8288.446622	231.9523762	3.451542661	12.99414703	0.363641514	6903085.323	25988294.05	727283.0282
spore	2.2	SGF	1	1_45	2000	5	5000	1000	9230	3615000	12340000	396900	16351900	2040.524343	6965.441325	224.0343324	3.199015995	10.92001587	0.351228063	6398031.991	21840031.75	702456.1264
spore	2.2	SGF	1	1_46	2000	5	5000	1000	10413	4178000	13760000	515700	18453700	2357.549651	7764.452657	290.9976915	3.69602993	12.17265961	0.456209343	7392059.86	24345319.22	912418.686
spore	2.2	SGF	1	1_46	2000	5	5000	1000	8849	3138000	12020000	519200	15677200	1771.244993	6784.69242	293.0625877	2.776855411	10.6366482	0.459446568	5553710.823	21273296.4	918893.1355
spore	2.2	SGF	1	1_46	2000	5	5000	1000	11019	4331000	14730000	464300	19525300	2444.176991	8312.797755	262.0252544	3.831839261	13.03232332	0.410788033	7663678.522	26064646.65	821576.065
spore	2.2	SGF	1	1_47	2000	5	5000	1000	7853	3090000	10500000	320700	13910700	1744.39604	5927.559361	181.0445988	2.734763178	9.292884584	0.283831246	5469526.355	18585769.17	567662.4926
spore	2.2	SGF	1	1_47	2000	5	5000	1000	7528	3408000	9709000	223300	13340300	1923.151953	5478.838707	126.0093401	3.015006354	8.589406307	0.197550152	6030012.708	17178812.61	395100.3045
spore	2.2	SGF	1	1_47	2000	5	5000	1000	7243	2522000	10050000	264000	12836000	1423.094889	5670.937208	148.9679028	2.231045824	8.890567221	0.233543258	4462091.648	17781134.44	467086.5167
spore	2.2	SGF	1	1_48	2000	5	5000	1000	7738	3383000	9941000	388100	13712100	1909.091532	5609.896223	219.0122447	2.99296324	8.794870697	0.343354725	5985926.48	17589741.4	686709.4493
spore	2.2	SGF	1	1_48	2000	5	5000	1000	6912	2538000	9440000	271100	12249100	1432.158771	5326.863198	152.978031	2.245255653	8.351147898	0.239830105	4490511.306	16702295.8	479660.2108
spore	2.2	SGF	1	1_48	2000	5	5000	1000	7771	2968000	10500000	306600	13774600	1674.410001	5923.620287	172.9697124	2.625043115	9.286709131	0.271171907	5250086.229	18573418.26	542343.8133
spore	2.2	SGF	1	1_49	2000	5	5000	1000	7586	2860000	10200000	386300	13446300	1613.526398	5754.534705	217.9388977	2.529593324	9.02162654	0.341671993	5059186.648	18043253.08	683343.9867
spore	2.2	SGF	1	1_49	2000	5	5000	1000	8173	2525000	11530000	427100	14482100	1424.988434	6506.976889	241.0346773	2.234014414	10.20126186	0.37788022	4468028.828	20402523.72	755760.4405
spore	2.2	SGF	1	1_49	2000	5	5000	1000	10456	2729000	15360000	437700	18526700	1540.178445	8668.794766	247.0267884	2.414602648	13.59043484	0.387274305	4829205.296	27180869.68	774548.6106
spore	2.2	SGF	1	1_50	2000	5	5000	1000	11858	4125000	16450000	441200	21016200	2327.454535	9281.60657	248.9388948	3.648848548	14.55116573	0.390271995	7297697.097	29102331.45	780543.9901
spore	2.2	SGF	1	1_50	2000	5	5000	1000	5722	2231000	7513000	395200	10139200	1259.052193	4239.918929	223.028878	1.973869177	6.647099565	0.34965177	3947738.355	13294199.13	699303.54
spore	2.2	SGF	1	1_50	2000	5	5000	1000	9249	3312000	12720000	357900	16389900	1868.997858	7178.035253	201.9668881	2.930106698	11.25330833	0.316632001	5860213.396	22506616.67	633264.002
spore	2.2	SGF	2	2_26	2000	5	5000	1000	8209	3904000	10250000	395200	14549200	2202.728397	5783.29049	222.9811124	3.453310127	9.066708196	0.349576886	6906620.254	18133416.39	699153.7716
spore	2.2	SGF	2	2_26	2000	5	5000	1000	9269	4221000	11620000	579400	16420400	2382.673321	6559.266522	327.0601569	3.735417366	10.28323852	0.51274599	7470834.732	20566477.04	1025491.979
spore	2.2	SGF	2	2_26	2000	5	5000	1000	6078	2456000	8008000	306600	10770600	1385.9551	4519.026238	173.0186619	2.172820211	7.084667855	0.271248647	4345640.423	14169335.71	542497.2938
spore	2.2	SGF	2	2_27	2000	5	5000	1000	9722	3767000	13020000	444800	17231800	2125.30171	7345.746817	250.9514734	3.331925046	11.51623682	0.393427199	6663850.091	23032473.64	786854.3989
spore	2.2	SGF	2	2_27	2000	5	5000	1000	9010	4325000	11130000	513900	15968900	2440.258878	6279.787587	289.9535347	3.82569667	9.845087617	0.454572374	7651393.341	19690175.23	909144.7486
spore	2.2	SGF	2	2_27	2000	5	5000	1000	7087	3858000	8454000	246300	12558300	2177.177325	4770.828695	138.9939801	3.413252634	7.479429177	0.217906719	6826505.268	14958858.35	435813.4389
spore	2.2	SGF	2	2_28	2000	5	5000	1000	8074	2527000	11280000	496200	14303200	1426.463868	6367.436658	280.0994742	2.236327514	9.982498758	0.439123749	4472655.029	19964997.52	878247.4971
spore	2.2	SGF	2	2_28	2000	5	5000	1000	10162	3386000	14080000	545800	18011800	1910.332782	7943.734663	307.9325553	2.994909199	12.45372756	0.482758843	5989818.399	24907455.12	965517.6852
spore	2.2	SGF	2	2_28	2000	5	5000	1000	10195	3654000	13730000	680500	18064500	2062.195466	7748.753079	384.0514545	3.232990729	12.14804672	0.602093648	6465981.458	24296093.44	1204187.297
spore	2.2	SGF	2	2_29	2000	5	5000	1000	10932	3750000	15330000	294200	19374200	2115.958336	8650.037679	166.0039847	3.317277046	13.56102856	0.260251442	6634554.091	27122057.13	520502.8836
spore	2.2	SGF	2	2_29	2000	5	5000	1000	11686	4492000	15830000	386300	20708300	2534.902044	8933.103152	217.994804	3.97407275	14.00480223	0.34175964	7948145.499	28009604.47	683519.2801
spore	2.2	SGF	2	2_29	2000	5	5000	1000	9102	3776000	12030000	322500	16128500	2130.957746	6789.041758	182.000496	3.340792252	10.64346684	0.285329847	6681584.503	21286933.68	570659.6934
spore	2.2	SGF	2	2_30	2000	5	5000	1000	8140	3399000	10790000	235700	14424700	1918.089111	6088.903062	133.0078269	3.007069123	9.545829903	0.208521975	6014138.247	19091659.81	417043.9496
spore	2.2	SGF	2	2_30	2000	5	5000	1000	8535	3105000	11620000	402200	15127200	1751.888981	6556.183563	226.9274552	2.746510177	10.27840524	0.355763734	5493020.354	20556810.47	711527.4674
spore	2.2	SGF	2	2_30	2000	3	5000	1667	8103	3855000	19470000	605500	23930500	1305.324377	6592.649966	205.0256576	2.046412029	10.33557515	0.321427363	6822737.705	34458807.55	1071638.828
spore	2.2	SGF	2	2_31	2000	5	5000	1000	6509	1823000	9275000	435900	11533900	1028.78532	5234.220428	245.9942517	1.612870097	8.205907924	0.385655554	3225740.193	16411815.85	771311.1082
spore	2.2	SGF	2	2_31	2000	5	5000	1000	8429	3886000	10670000	377400	14933400	2193.411681	6022.568872	213.0194463	3.438703918	9.441834999	0.333959562	6877407.836	18883670	667919.1244
spore	2.2	SGF	2	2_31	2000	5	5000	1000	8281	3766000	10640000	267600	14673600	2125.330253	6004.650529	151.0192182	3.331969794	9.413743657	0.236759192	6663939.589	18827487.31	473518.3839
spore	2.2	SGF	2	2_32	2000	5	5000	1000	9507	2856000	13650000	342000	16848000	1611.58547	7702.430556	192.9839744	2.52655045	12.07542495	0.302549109	5053100.9	24150849.89	605098.217
spore	2.2	SGF	2	2_32	2000	5	5000	1000	7336	3064000	9649000	287100	13000100	1729.025469	5444.963039	162.0114922	2.710666085	8.536297994	0.253992243	5421332.17	17072595.99	507984.4863
spore	2.2	SGF	2	2_33	2000	5	5000	1000	10144	4292000	13280000	402200	17974200	2422.252339	7494.760267	226.987393	3.797467061	11.74985148	0.355857701	7594934.122	23499702.97	711715.4016
spore	2.2	SGF	2	2_33	2000	3	5000	1667	7364	5270000	15810000	667600	21747600	1784.485644	5353.456933	226.0574224	2.797613339	8.392840017	0.354399747	9327242.872	27981728.62	1181568.756
spore	2.2	SGF	2	2_33	2000	5	5000	1000	10473	4017000	14130000	409300	18556300	2267.156761	7974.838195	231.0050441	3.554317187	12.50248988	0.362156342	7108634.374	25004979.76	724312.6834
spore	2.2	SGF	2	2_34	2000	5	5000	1000	2411	689300	3367000	216200	4272500	388.9765477	1900.020363	122.0030895	0.609814924	2.978741985	0.191269384	1219629.849	5957483.971	382538.7688
spore	2.2	SGF	2	2_34	2000	5	5000	1000	11169	3204000	15900000	684000	19788000	1808.443299	8974.484536	386.0721649	2.835172764	14.06967757	0.605261601	5670345.527	28139355.14	1210523.202
spore	2.2	SGF	2	2_34	2000	5	5000	1000	3397	896600	4949000	173700	6019300	505.9974083	2792.974765	98.02782716	0.793273459	4.378664228	0.153682355	1586546.917	8757328.456	307364.7106
spore	2.2	SGF	2	2_34	2000	5	5000	1000	1767	1286000	7698000	409300	9393300	241.9130657	1448.092364	76.9945706	0.379257307	2.270235418	0.120707633	2275543.841	13621412.51	724245.7962
spore	2.2	SGF	2	2_35	2000	5	5000	1000	8351	3835000	10560000	400500	14795500	2164.582812	5960.363624	226.0535636	3.393507686	9.34431321	0.354393697	6787015.371	18688626.42	708787.3941
spore	2.2	SGF	2	2_35	2000	5	5000	1000	6291	2254000	8607000	287100	11148100	1271.957912	4857.028283	162.013805	1.994102016	7.614567903	0.253995869	3988204.033	15229135.81	507991.7381
spore	2.2	SGF	2	2_35	2000	5	5000	1000	8443	3328000	11260000	370400	14958400	1878.429779	6355.504599	209.065622	2.944893517	9.963792367	0.327760985	5889787.034	19927584.74	655521.9703
spore	2.2	SGF	2	2_36	2000	3	5000	1667	8329	5095000	18870000	638000	24603000	1724.84067	6388.173393	215.9859367	2.704105399	10.01500861	0.338610254	9015487.4	33390038.71	1128926.587
spore	2.2	SGF	2	2_36	2000	3	5000	1667	7966	4053000	18700000	773900	23526900	1372.309909	6331.654404	262.0356868	2.151428071	9.926401411	0.410804388	7172861.187	33094622.31	1369621.829
spore	2.2	SGF	2	2_37	2000	5	5000	1000	4399	955100	6502000	338500	7795600	538.9559367	3669.030992	191.0130715	0.844943932	5.752094491	0.299459241	1689887.865	11504188.98	598918.482
spore	2.2	SGF	2	2_37	2000	5	5000	1000	5606	1297000	8334000	303000	9934000	731.9289309	4703.080733	170.9903362	1.147475827	7.373217842	0.268068755	2294951.654	14746435.68	536137.5105
spore	2.2	SGF	2	2_37	2000	5	5000	1000	5570	1513000	8157000	200200	9870200	853.8236307	4603.198517	112.9778525	1.338575284	7.216628283	0.17712014	2677150.568	14433256.57	354240.2801
spore	2.2	SGF	2	2_38	2000	3	5000	1667	7747	4635000	17510000	738500	22883500	1569.136933	5927.850635	250.0124325	2.460002089	9.293341227	0.391955025	8201646.966	30983999.65	1306778.055
spore	2.2	SGF	2	2_38	2000	3	5000	1667	8545	5249000	19320000	673500	25242500	1776.872536	6540.136674	227.9907893	2.785677949	10.25324785	0.357430767	9287450.281	34184328.34	1191674.179
spore	2.2	SGF	2	2_38	2000	5	5000	1000	8364	3172000	11290000	356200	14818200	1790.406932	6372.539175	201.0538932	2.806896391	9.990498189	0.31520066	5613792.782	19980996.38	630401.3206
spore	2.2	SGF	2	2_39	2000	5	5000	1000	9460	4448000	11950000	363300	16761300	2510.430575	6744.524589	205.0448354	3.935707797	10.5736754	0.321457429	7871415.593	21147350.8	642914.8573
spore	2.2	SGF	2	2_39	2000	5	5000	1000	8715	4308000	10750000	381000	15439000	2431.777965	6068.155321	215.0667142	3.812400785	9.513302795	0.33716915	7624801.571	19026605.59	674338.3005
spore	2.2	SGF	2	2_39	2000	5	5000	1000	8468	3540000	11010000	450100	15000100	1998.434677	6215.470564	254.0947594	3.133030253	9.744255109	0.398355061	6266060.506	19488510.22	796710.1225
spore	2.2	SGF	2	2_39	2000	5	5000	1000	10553	4173000	14100000	428800	18701800	2354.728903	7956.309018	241.9620785	3.691607724	12.47344091	0.379334146	7383215.449	24946881.82	758668.2925
spore	2.2	SGF	2	2_40	2000	5	5000	1000	9623	3432000	13200000	416400	17048400	1937.198564	7450.763708	235.0377279	3.037027818	11.68087622	0.36847855	6074055.636	23361752.45	736957.0999
spore	2.2	SGF	2	2_40	2000	5	5000	1000	6749	2270000	9431000	258700	11959700	1280.987817	5322.024716	145.9874662	2.008258579	8.343562406	0.228870702	4016517.159	16687124.81	457741.4048
spore	2.2	SGF	2	2_40	2000	5	5000	1000	7903	3842000	9900000	262300	14004300	2168.14307	5586.834044	148.0228858	3.399089252	8.758715147	0.232061715	6798178.504	17517430.3	464123.4309
spore	2.2	SGF	2	2_41	2000	5	5000	1000	11850	5082000	15480000	432400	20994400	2868.464924	8737.47285	244.0622261	4.497013332	13.69810436	0.382626636	8994026.664	27396208.73	765253.2723
spore	2.2	SGF	2	2_41	2000	5	5000	1000	9038	3078000	12400000	540500	16018500	1736.677217	6996.360458	304.9623248	2.722662053	10.9684891	0.478102287	5445324.106	21936978.2	956204.5741
spore	2.2	SGF	2	2_41	2000	5	5000	1000	9777	3774000	13130000	423500	17327500	2129.470379	7408.570769	238.9588515	3.338460445	11.61472858	0.374625861	6676920.89	23229457.15	749251.7215
spore	2.2	SGF	2	2_42	2000	5	5000	1000	8709	2676000	12510000	246300	15432300	1510.162711	7059.841372	138.9959177	2.367545716	11.0680108	0.217909757	4735091.433	22136021.61	435819.5142
spore	2.2	SGF	2	2_42	2000	5	5000	1000	11354	3728000	15960000	427100	20115100	2104.275495	9008.647235	241.0772703	3.298961362	14.12323587	0.377946995	6597922.725	28246471.75	755893.9903
spore	2.2	SGF	2	2_42	2000	3	5000	1667	8758	4283000	21030000	561200	25874200	1449.726523	7118.316315	189.957162	2.272797358	11.15968444	0.297803847	7577506.393	37206387.91	992878.0265
spore	2.2	SGF	2	2_43	2000	5	5000	1000	10027	4496000	12740000	535100	17771100	2536.781178	7188.29898	301.9198418	3.977018748	11.26939921	0.473332458	7954037.496	22538798.42	946664.9163
spore	2.2	SGF	2	2_43	2000	5	5000	1000	5161	2346000	6601000	198500	9145500	1323.897655	3725.084577	112.0177683	2.075530139	5.839972058	0.175614976	4151060.278	11679944.12	351229.9511
spore	2.2	SGF	2	2_43	2000	5	5000	1000	10179	4714000	12930000	396900	18040900	2659.723517	7295.33837	223.9381128	4.169760633	11.43720937	0.351077216	8339521.265	22874418.74	702154.4315
spore	2.2	SGF	2	2_44	2000	3	5000	1667	8669	5875000	18690000	1046000	25611000	1988.613291	6326.328921	354.0577877	3.117632852	9.918052427	0.555071313	10394187.93	33066786.79	1850607.757
spore	2.2	SGF	2	2_44	2000	5	5000	1000	7692	3158000	10160000	311900	13629900	1782.209407	5733.770607	176.0199855	2.794044786	8.989073789	0.275953948	5588089.572	17978147.58	551907.8966
spore	2.2	SGF	2	2_44	2000	5	5000	1000	11695	4930000	15390000	402200	20722200	2782.346952	8685.663202	226.9898466	4.362002558	13.6168802	0.355861547	8724005.116	27233760.39	711723.0948
spore	2.2	SGF	2	2_45	2000	5	5000	1000	10078	3503000	13920000	432400	17855400	1977.174076	7856.769381	244.0565431	3.099699113	12.31738842	0.382617727	6199398.226	24634776.85	765235.4533
spore	2.2	SGF	2	2_45	2000	5	5000	1000	10092	3431000	14030000	421700	17882700	1936.265329	7917.750675	237.9839957	3.035564746	12.41299137	0.373097538	6071129.493	24825982.74	746195.0764
spore	2.2	SGF	2	2_45	2000	5	5000	1000	9772	3693000	13180000	443000	17316000	2084.083853	7437.916378	249.999769	3.267306075	11.66073492	0.391935172	6534612.15	23321469.85	783870.3446
spore	2.2	SGF	2	2_46	2000	5	5000	1000	9003	3301000	12250000	405800	15956800	1862.46008	6911.58315	228.9567708	2.919857147	10.83558014	0.358945177	5839714.294	21671160.28	717890.3546
spore	2.2	SGF	2	2_46	2000	5	5000	1000	9261	3576000	12460000	370400	16406400	2018.562025	7033.356495	209.0814804	3.164584744	11.02648935	0.327785847	6329169.487	22052978.69	655571.6941
spore	2.2	SGF	2	2_46	2000	5	5000	1000	9607	3730000	12970000	326000	17026000	2104.669917	7318.383061	183.9470222	3.299579714	11.47333751	0.288381498	6599159.429	22946675.01	576762.9957
spore	2.2	SGF	2	2_47	2000	5	5000	1000	7928	2899000	10620000	528100	14047100	1636.157783	5993.789465	298.0527511	2.565073501	9.39671631	0.467269857	5130147.002	18793432.62	934539.7144
spore	2.2	SGF	2	2_47	2000	5	5000	1000	9669	2628000	14040000	464300	17132300	1483.171086	7923.790734	262.0381793	2.325229809	12.42246063	0.410808295	4650459.619	24844921.25	821616.5909
spore	2.2	SGF	2	2_47	2000	5	5000	1000	5657	1637000	8167000	219700	10023700	923.8613486	4609.148219	123.9904327	1.448376366	7.225955882	0.194385026	2896752.731	14451911.76	388770.052
spore	2.2	SGF	2	2_48	2000	5	5000	1000	7129	3544000	8867000	221500	12632500	2000.013932	5003.985197	125.0008708	3.135506118	7.84495845	0.195969132	6271012.236	15689916.9	391938.2647
spore	2.2	SGF	2	2_48	2000	5	5000	1000	6995	2855000	9284000	256900	12395900	1611.075033	5238.956429	144.968538	2.525750216	8.213332752	0.227273286	5051500.432	16426665.5	454546.5713
spore	2.2	SGF	2	2_48	2000	5	5000	1000	6510	1577000	9486000	473100	11536100	889.9255381	5353.0968	266.9776614	1.395173766	8.392275422	0.41855213	2790347.531	16784550.84	837104.2593
spore	2.2	SGF	2	2_49	2000	5	5000	1000	11929	4069000	16580000	492600	21141600	2295.904804	9355.14909	277.9461063	3.599386705	14.66646143	0.435747823	7198773.411	29332922.87	871495.6456
spore	2.2	SGF	2	2_49	2000	5	5000	1000	10779	3730000	14880000	490800	19100800	2104.920736	8397.110069	276.969195	3.299972935	13.16450329	0.434216278	6599945.87	26329006.58	868432.5558
spore	2.2	SGF	2	2_49	2000	5	5000	1000	8445	3383000	11230000	356200	14969200	1908.547885	6335.498891	200.953224	2.992110941	9.932428575	0.315042837	5984221.883	19864857.15	630085.6738
spore	2.2	SGF	2	2_50	2000	5	5000	1000	6504	1852000	9172000	501500	11525500	1045.109366	5175.887207	283.0034272	1.638461992	8.114456474	0.443676398	3276923.984	16228912.95	887352.7959
spore	2.2	SGF	2	2_50	2000	3	5000	1667	7268	4410000	16470000	590800	21470800	1492.812564	5575.197943	199.9894927	2.34034516	8.740472742	0.313531955	7802710.765	29140736.12	1045315.537
spore	2.2	SGF	2	2_50	2000	5	5000	1000	8963	3638000	11840000	404000	15882000	2053.103765	6681.899005	227.9972296	3.218737286	10.47549463	0.357440864	6437474.572	20950989.26	714881.7282
spore	2.2	SGF	3	3_26	2000	5	5000	1000	5447	2568000	6849000	235700	9652700	1449.117449	3864.877495	133.0050556	2.271842487	6.059131307	0.20851763	4543684.975	12118262.61	417035.2603
spore	2.2	SGF	3	3_26	2000	5	5000	1000	8049	3553000	10380000	333100	14266100	2004.619132	5856.444298	187.9365699	3.142725884	9.181394504	0.29463608	6285451.767	18362789.01	589272.1598
spore	2.2	SGF	3	3_26	2000	5	5000	1000	7452	3854000	9151000	200200	13205200	2174.901402	5164.121104	112.9774937	3.409684574	8.096010259	0.177119578	6819369.148	16192020.52	354239.155
spore	2.2	SGF	3	3_27	2000	5	5000	1000	10431	2798000	15070000	620200	18488200	1578.625177	8502.459407	349.9154163	2.47487721	13.32966389	0.548577143	4949754.42	26659327.77	1097154.286
spore	2.2	SGF	3	3_27	2000	5	5000	1000	9643	3067000	13570000	446500	17083500	1731.207364	7659.760002	252.0326338	2.714086734	12.00852852	0.39512218	5428173.467	24017057.04	790244.3603
spore	2.2	SGF	3	3_27	2000	5	5000	1000	11929	3356000	17200000	579400	21135400	1894.15502	9707.826679	327.018301	2.96954664	15.21936895	0.51268037	5939093.279	30438737.9	1025360.741
spore	2.2	SGF	3	3_28	2000	5	5000	1000	8474	3939000	10740000	340200	15019200	2222.427693	6059.627677	191.9446309	3.484193542	9.499933648	0.300919686	6968387.084	18999867.3	601839.3719
spore	2.2	SGF	3	3_28	2000	5	5000	1000	10695	3976000	14390000	588300	18954300	2243.465599	8119.585002	331.9493993	3.517175554	12.72941555	0.520411061	7034351.108	25458831.1	1040822.122
spore	2.2	SGF	3	3_29	2000	3	5000	1667	8548	5234000	19210000	800500	25244500	1772.276417	6504.667551	271.056032	2.778472418	10.19764141	0.424945963	9263427.042	33998936.47	1416769.841
spore	2.2	SGF	3	3_29	2000	5	5000	1000	6499	3089000	8188000	239200	11516200	1743.232229	4620.778729	134.9890415	2.732938622	7.244189523	0.211628009	5465877.244	14488379.05	423256.0171
spore	2.2	SGF	3	3_29	2000	5	5000	1000	9852	3103000	13840000	512100	17455100	1751.393919	7811.56682	289.0392607	2.745734047	12.24652247	0.453139029	5491468.094	24493044.93	906278.057
spore	2.2	SGF	3	3_30	2000	5	5000	1000	5724	2832000	6787000	524500	10143500	1598.104007	3829.919456	295.9765367	2.505414993	6.004326115	0.464014888	5010829.986	12008652.23	928029.7768
spore	2.2	SGF	3	3_30	2000	5	5000	1000	4666	2180000	5732000	356200	8268200	1230.241165	3234.744201	201.0146344	1.928700914	5.071244788	0.315139113	3857401.828	10142489.58	630278.2253
spore	2.2	SGF	3	3_30	2000	5	5000	1000	4946	2825000	5580000	359700	8764700	1594.173218	3148.844798	202.9819846	2.499252528	4.936576675	0.31822341	4998505.056	9873153.35	636446.8208
spore	2.2	SGF	3	3_31	2000	5	5000	1000	8973	3730000	11840000	327800	15897800	2105.278089	6682.705783	185.016128	3.300533172	10.47675945	0.29005758	6601066.343	20953518.9	580115.1601
spore	2.2	SGF	3	3_31	2000	5	5000	1000	7281	2699000	9893000	310100	12902100	1523.117865	5582.884414	174.9977213	2.387856057	8.752523146	0.274351302	4775712.114	17505046.29	548702.6034
spore	2.2	SGF	3	3_32	2000	5	5000	1000	5710	1434000	8442000	242800	10118800	809.2006957	4763.788196	137.011108	1.268618029	7.468391491	0.214798087	2537236.057	14936782.98	429596.1748
spore	2.2	SGF	3	3_32	2000	5	5000	1000	4439	1772000	5913000	180700	7865700	1000.026444	3336.99569	101.9778659	1.567783595	5.231548757	0.159874998	3135567.19	10463097.51	319749.9951
spore	2.2	SGF	3	3_32	2000	5	5000	1000	8464	2809000	11750000	435900	14994900	1585.564158	6632.388345	246.0474961	2.485755743	10.39787468	0.385739028	4971511.487	20795749.37	771478.0552
spore	2.2	SGF	3	3_32	2000	5	5000	1000	7796	3172000	10300000	347300	13819300	1789.447512	5810.627166	195.9253218	2.805392268	9.109565056	0.307160383	5610784.535	18219130.11	614320.7658
spore	2.2	SGF	3	3_33	2000	5	5000	1000	8845	2461000	12830000	377400	15668400	1389.26406	7242.689107	213.0468331	2.178007808	11.3546689	0.334002498	4356015.615	22709337.81	668004.9952
spore	2.2	SGF	3	3_33	2000	5	5000	1000	10662	2903000	15580000	414700	18897700	1637.859951	8790.168116	233.9719331	2.567742061	13.78071695	0.366807659	5135484.123	27561433.91	733615.3171
spore	2.2	SGF	3	3_33	2000	3	5000	1667	7769	3415000	18730000	800500	22945500	1156.26746	6341.695322	271.0372186	1.812729219	9.94214298	0.424916469	6043639.217	33147104.7	1416671.506
spore	2.2	SGF	3	3_34	2000	5	5000	1000	7802	2545000	10970000	308300	13823300	1436.421838	6191.570754	174.0074078	2.251939044	9.70678637	0.272798745	4503878.088	19413572.74	545597.4909
spore	2.2	SGF	3	3_34	2000	5	5000	1000	7190	2702000	9723000	315400	12740400	1524.864211	5487.140906	177.9948824	2.390593879	8.602422014	0.279050077	4781187.758	17204844.03	558100.155
spore	2.2	SGF	3	3_34	2000	5	5000	1000	7969	3198000	10640000	287100	14125100	1804.225244	6002.800688	161.9740674	2.828559942	9.410843583	0.253933571	5657119.883	18821687.17	507867.1415
spore	2.2	SGF	3	3_35	2000	5	5000	1000	9760	2667000	14150000	480200	17297200	1504.863215	7984.182411	270.9543741	2.359237474	12.5171392	0.42478659	4718474.947	25034278.4	849573.1794
spore	2.2	SGF	3	3_35	2000	5	5000	1000	10160	4329000	13210000	460700	17999700	2443.520725	7456.435385	260.0438896	3.830810406	11.68976795	0.407681763	7661620.811	23379535.9	815363.5269
spore	2.2	SGF	3	3_35	2000	5	5000	1000	7829	4001000	9585000	287100	13873100	2257.882449	5409.098543	162.019008	3.539777457	8.480071714	0.254004026	7079554.914	16960143.43	508008.052
spore	2.2	SGF	3	3_36	2000	5	5000	1000	9167	3073000	12700000	469600	16242600	1734.340007	7167.627104	265.0328888	2.71899791	11.23699104	0.415503228	5437995.821	22473982.08	831006.4554
spore	2.2	SGF	3	3_36	2000	5	5000	1000	7810	3459000	9964000	416400	13839400	1952.020319	5622.992326	234.9873549	3.060264508	8.81540201	0.368399578	6120529.015	17630804.02	736799.1564
spore	2.2	SGF	3	3_36	2000	5	5000	1000	8263	3170000	11140000	331400	14641400	1789.016761	6286.954799	187.0284399	2.804716961	9.856323957	0.293212366	5609433.922	19712647.92	586424.7324
spore	2.2	SGF	3	3_37	2000	5	5000	1000	9799	4499000	12390000	473100	17362100	2539.191745	6992.795226	267.0130284	3.980797895	10.96289974	0.418607576	7961595.79	21925799.47	837215.1518
spore	2.2	SGF	3	3_37	2000	5	5000	1000	8300	3305000	11050000	349100	14704100	1865.568107	6237.37597	197.0559232	2.924729732	9.778597137	0.308932874	5849459.464	19557194.28	617865.7485
spore	2.2	SGF	3	3_37	2000	5	5000	1000	7718	3677000	9719000	280000	13676000	2075.101345	5484.881691	158.016964	3.253223819	8.598880147	0.247729853	6506447.639	17197760.29	495459.706
spore	2.2	SGF	3	3_38	2000	5	5000	1000	9699	4024000	12600000	563500	17187500	2270.765149	7110.248727	317.9861236	3.559974209	11.14703654	0.498520245	7119948.418	22294073.08	997040.4905
spore	2.2	SGF	3	3_38	2000	5	5000	1000	8981	3992000	11500000	421700	15913700	2252.911139	6490.099725	237.9891351	3.531983726	10.17480282	0.373105596	7063967.452	20349605.64	746211.191
spore	2.2	SGF	3	3_38	2000	5	5000	1000	10113	3828000	13600000	496200	17924200	2159.793129	7673.246226	279.9606454	3.385998697	12.02967144	0.438906101	6771997.394	24059342.88	877812.2014
spore	2.2	SGF	3	3_39	2000	5	5000	1000	5445	1641000	7414000	593600	9648600	926.066476	4183.946894	334.9866302	1.451833437	6.559349848	0.525172656	2903666.874	13118699.7	1050345.312
spore	2.2	SGF	3	3_39	2000	5	5000	1000	7456	2215000	10280000	717700	13212700	1249.936803	5801.0611	405.0020965	1.959578596	9.094567931	0.634938853	3919157.192	18189135.86	1269877.705
spore	2.2	SGF	3	3_39	2000	5	5000	1000	4637	1393000	6399000	425300	8217300	786.0661044	3610.938264	239.9956312	1.232348955	5.661020074	0.376251264	2464697.91	11322040.15	752502.5277
spore	2.2	SGF	3	3_40	2000	5	5000	1000	10712	2952000	15450000	581200	18983200	1665.779426	8718.256142	327.9644317	2.611512598	13.66797752	0.514163659	5223025.197	27335955.04	1028327.319
spore	2.2	SGF	3	3_40	2000	5	5000	1000	7912	3611000	10140000	264000	14015000	2038.5467	5724.415269	149.0380307	3.195915561	8.974407032	0.233653201	6391831.123	17948814.06	467306.4017
spore	2.2	SGF	3	3_40	2000	5	5000	1000	8238	2523000	11780000	299500	14602500	1423.350385	6645.686697	168.9629173	2.231446376	10.41872307	0.264890285	4462892.751	20837446.14	529780.5704
spore	2.2	SGF	3	3_41	2000	5	5000	1000	8568	3501000	11200000	478400	15179400	1976.136606	6321.830902	270.0324914	3.098072628	9.911000694	0.423341315	6196145.255	19822001.39	846682.6307
spore	2.2	SGF	3	3_41	2000	5	5000	1000	11513	3209000	16760000	434100	20403100	1810.764884	9457.282472	244.9526445	2.83881241	14.82658024	0.384022582	5677624.82	29653160.48	768045.1649
spore	2.2	SGF	3	3_41	2000	5	5000	1000	10553	4492000	13700000	508600	18700600	2534.895993	7731.094189	287.0098179	3.974063263	12.12036213	0.449957385	7948126.525	24240724.26	899914.7709
spore	2.2	SGF	3	3_42	2000	5	5000	1000	8367	3216000	11330000	276400	14822400	1815.378886	6395.597879	156.0232351	2.846045976	10.02664829	0.2446042	5692091.951	20053296.58	489208.4003
spore	2.2	SGF	3	3_42	2000	5	5000	1000	8652	3156000	11740000	434100	15330100	1781.182902	6625.819792	244.997306	2.79243549	10.38757689	0.3840926	5584870.98	20775153.77	768185.2004
spore	2.2	SGF	3	3_42	2000	5	5000	1000	6687	2619000	8947000	283500	11849500	1477.974007	5049.039116	159.9868771	2.31708213	7.915591377	0.250818169	4634164.26	15831182.75	501636.3374
spore	2.2	SGF	3	3_43	2000	5	5000	1000	9217	3186000	12750000	393400	16329400	1798.312369	7196.636129	222.0515022	2.819290078	11.28246971	0.348119497	5638580.156	22564939.42	696238.9935
spore	2.2	SGF	3	3_43	2000	5	5000	1000	6563	3174000	8142000	313600	11629600	1791.201933	4594.82235	176.9757171	2.808142748	7.203496613	0.277452289	5616285.495	14406993.23	554904.5782
spore	2.2	SGF	3	3_43	2000	5	5000	1000	9695	2973000	13860000	350900	17183900	1677.339545	7819.685869	197.9745867	2.629635883	12.25925104	0.310373102	5259271.767	24518502.08	620746.2035
spore	2.2	SGF	3	3_44	2000	5	5000	1000	9182	3200000	12500000	568800	16268800	1806.058222	7054.914929	321.0268489	2.831433578	11.06028741	0.503287318	5662867.155	22120574.83	1006574.637
spore	2.2	SGF	3	3_44	2000	5	5000	1000	8513	3562000	11150000	372100	15084100	2010.282748	6292.715508	210.0017436	3.151604973	9.865355264	0.329228582	6303209.946	19730710.53	658457.1648
spore	2.2	SGF	3	3_44	2000	5	5000	1000	9512	4123000	12190000	545800	16858800	2326.261418	6877.789641	307.9489406	3.646978049	10.78260063	0.48278453	7293956.098	21565201.27	965569.061
spore	2.2	SGF	3	3_45	2000	3	5000	1667	8522	4369000	20050000	750300	25169300	1479.286989	6788.671119	254.0418923	2.319140546	10.64288577	0.398272179	7732014.58	35483381.17	1327839.446
spore	2.2	SGF	3	3_45	2000	5	5000	1000	11385	3532000	16210000	434100	20176100	1993.042263	9147.003137	244.9545997	3.124576338	14.34014225	0.384025648	6249152.676	28680284.51	768051.2957
spore	2.2	SGF	3	3_45	2000	5	5000	1000	10282	3500000	14370000	352600	18222600	1974.855399	8108.192025	198.9525754	3.096064026	12.7115543	0.311906336	6192128.051	25423108.6	623812.6717
spore	2.2	SGF	3	3_46	2000	5	5000	1000	9812	4074000	12710000	604300	17388300	2298.907196	7172.093879	340.9989246	3.604093682	11.24399379	0.534598383	7208187.365	22487987.58	1069196.766
spore	2.2	SGF	3	3_46	2000	5	5000	1000	9046	3370000	12270000	388100	16028100	1901.973409	6924.989238	219.0373531	2.981803859	10.85659743	0.343394088	5963607.717	21713194.86	686788.1766
spore	2.2	SGF	3	3_46	2000	5	5000	1000	9143	3004000	12860000	334900	16198900	1695.520807	7258.454586	189.0246066	2.658139415	11.37938511	0.296341841	5316278.829	22758770.22	592683.6817
spore	2.2	SGF	3	3_47	2000	5	5000	1000	9069	3167000	12500000	400500	16067500	1787.553944	7055.391318	226.0547378	2.802423642	11.06103427	0.354395538	5604847.284	22122068.54	708791.0759
spore	2.2	SGF	3	3_47	2000	5	5000	1000	7862	3103000	10540000	285300	13928300	1751.526461	5949.43245	161.041089	2.745941838	9.327175948	0.252470901	5491883.675	18654351.9	504941.8023
spore	2.2	SGF	3	3_47	2000	5	5000	1000	10352	3778000	14150000	412900	18340900	2132.384779	7986.565545	233.0496759	3.343029473	12.52087534	0.365361797	6686058.945	25041750.68	730723.5941
spore	2.2	SGF	3	3_48	2000	5	5000	1000	10599	3273000	15100000	405800	18778800	1847.32395	8522.637229	229.0388204	2.896127599	13.36129751	0.35907381	5792255.198	26722595.02	718147.6198
spore	2.2	SGF	3	3_48	2000	5	5000	1000	10024	2750000	14450000	563500	17763500	1551.833817	8154.181327	317.9848566	2.432875265	12.78365367	0.498518259	4865750.53	25567307.33	997036.5177
spore	2.2	SGF	3	3_48	2000	5	5000	1000	6029	1607000	8807000	269300	10683300	906.892346	4970.131233	151.9764211	1.421773345	7.791884164	0.238259839	2843546.691	15583768.33	476519.6788
spore	2.2	SGF	3	3_49	2000	3	5000	1667	7491	4894000	16630000	605500	22129500	1656.655324	5629.378432	204.9662442	2.59720836	8.825413777	0.321334218	8659092.671	29423929.53	1071328.282
spore	2.2	SGF	3	3_49	2000	5	5000	1000	7733	3181000	10190000	329600	13700600	1795.444944	5751.519641	186.0354145	2.814794695	9.016899698	0.291655558	5629589.39	18033799.4	583311.1169
spore	2.2	SGF	3	3_49	2000	5	5000	1000	8314	3714000	10670000	350900	14734900	2095.582325	6020.426335	197.9913403	3.285332714	9.438476052	0.310399367	6570665.428	18876952.11	620798.7342
spore	2.2	SGF	3	3_50	2000	5	5000	1000	4731	1827000	6227000	329600	8383600	1031.005415	3513.996016	185.9985686	1.616350634	5.509039626	0.291597794	3232701.268	11018079.25	583195.5872
spore	2.2	SGF	3	3_50	2000	5	5000	1000	4190	1937000	5309000	179000	7425000	1093.068013	2995.920539	101.0114478	1.713648784	4.69683087	0.158359903	3427297.568	9393661.74	316719.8063
spore	2.2	SGF	3	3_50	2000	5	5000	1000	7363	3374000	9326000	347300	13047300	1904.053866	5262.953868	195.9922666	2.985065478	8.250954548	0.307265335	5970130.955	16501909.1	614530.6701
