# Supplementary material for: Asexual reproduction and growth rate: independent and plastic life history traits in Neurospora crassa
Source: ISME J. 2018 Nov 9;13(3):780–8. doi: 10.1038/s41396-018-0294-7 (PMC6462030; doi:10.1038/s41396-018-0294-7)
Supplement: Supplementary file 6 — Supplemental Data [file 41396_2018_294_MOESM6_ESM.gz › Supplemental_data_Anderson_et_al/Ncrassa_genotypes_and_tags.txt]

Catalog ID	Chr	BP	Consensus Sequence	Num strains	Num SNPs	SNPs	Num Alleles	Alleles	parental_2229	parental_3199	parental_3200	parental_3223	parental_4712	parental_4713	parental_4715	parental_4716	parental_8787	parental_8789	parental_8790	parental_8845	parental_8848	parental_8850	parental_8870	parental_8871	parental_8874	parental_8876	parental_P4452	parental_P4476	ANC_100	ANC_101	ANC_102	ANC_10	ANC_11	ANC_13	ANC_14	ANC_15	ANC_16	ANC_17	ANC_18	ANC_19	ANC_1	ANC_20	ANC_21	ANC_22	ANC_23	ANC_24	ANC_25	ANC_26	ANC_27
13666	ENA|CM002240|CM002240.1	4905484	TGCAGTGCGGCGATTCTCCTGGTGGGTCGTTTAAAACATTGGTCGCACTCGCCACCACCACCACCACCACNNNNNNNNNNNNNNNGATGATGCTGACGACATGGGAGGCTCCGGAGGAC	445	5	12,A>T;27,C>T;28,G>T;31,T>C;61,C>G	6	ACGTC;ACTCC;ACTCG;ACTCN;ATGTC;TCTCC	ACGTC	ACTCC	TCTCC	ACTCC		ACTCN	ACGTC	ACGTC	ACTCN	ACGTC	ATGTC	ACTCC	ACTCN	ACTCN	ACTCC	ACTCC				ACTCC	ACTCC	ACGTC		ACTCC	ACGTC	ACGTC	ACTCC	ACTCC	ACGTC	ACGTC	ACTCC	ACGTC	ACTCC	ACGTC	ACGTC	ACTCC	ACGTC	ACGTC	ACTCC	ACGTC	ACGTC
8563	ENA|CM002238|CM002238.1	5151957	TGCAGTTGCCGAAAGAGGTGAATGGTTAGCGGTTGCCCGTTTGCTCGTCTTTTGTTTTTGTCTATTGAAGGGAAATCTAAAAGGTATTATGGTCGCGCTGTATATGCAATTAAAAATTG	415	4	7,G>A;39,T>A;53,G>T;71,G>A	5	ATTG;GAGG;GTGG;GTTA;GTTG	GTGG	GAGG	GTTG	GAGG	GTGG	GAGG	ATTG	GTGG	GTGG	GTGG	GTGG	GAGG	GTGG	GTGG	ATTG	GTTA	GTTG	GTTA		GAGG	ATTG	GAGG	GAGG	ATTG	GAGG	GAGG		GAGG	ATTG	GAGG	GAGG	ATTG	GAGG	ATTG	GAGG	GAGG	GAGG	GAGG	ATTG	GAGG	GAGG
8434	ENA|CM002238|CM002238.1	4864710	TGCAGCCAATCACACCTGCCGTCGCTTGCTCCTGTGCCAGGTATCAGACATTTTTCCCACTTCGCAAACGTCACACCTCGGAGGCACAAAGGGAATGAATCATGGCATTCTTGAAGCGG	413	4	7,A>C;14,C>G;63,G>A;76,C>T	3	ACGC;CGAT;CGGC	ACGC	CGGC		CGAT			CGGC	CGAT		CGGC			CGAT		ACGC	ACGC	ACGC			ACGC	CGAT	CGGC	CGAT	CGGC	CGGC	CGAT		CGGC	CGAT	CGAT	CGAT	CGAT	CGGC	CGAT	CGGC	CGAT	CGAT	CGGC	CGGC	CGAT	CGGC
5006	ENA|CM002237|CM002237.1	2327788	TGCAGCCACTGGAGGAGCTGAATGACGGGGGCAAGGTGGCGGCGCGTTGCCTCCATGGTGGTCTCGCCGCTCGACTTCATCTCGCCGCCCTCGTAGTGCTCGGGTTGCCGATTGTTGGT	417	0		1		consensus	consensus	consensus	consensus						consensus					consensus	consensus	consensus	consensus	consensus	consensus	consensus	consensus		consensus	consensus			consensus	consensus			consensus		consensus	consensus		consensus	consensus	consensus		consensus
10309	ENA|CM002239|CM002239.1	3945529	TGCAGGTTTTGTATGCTGTGCTCGTGGATGTTGCTGAGCGGACCACTAGTGAAGGTAAAGAGACGGTGGAGGATGTGCTAAAGGAGTGGCAAGCCTTTTTGGATCATCTGGTAGAAATG	475	5	22,C>T;47,A>G;58,A>G;73,T>C;100,G>A	4	CAATG;CGGCA;TGGCA;TGGCG	CAATG	CAATG	CAATG	CAATG	CAATG	CGGCA	CAATG	TGGCG	CAATG	TGGCA	CGGCA	CAATG	CAATG	CAATG	CAATG	CAATG	CAATG	CAATG	CAATG	CAATG	CAATG	CAATG	CAATG	CAATG	CAATG	CAATG	CGGCA	CAATG	CAATG	CAATG	CAATG	CAATG	CAATG	CAATG	CAATG	CAATG	CAATG	CAATG	CAATG	CAATG	CAATG
3509	ENA|CM002236|CM002236.1	8022480	TGCAGTCGGTGGTAGGTGGTGAGGGAACAGAACGGAACGGCAGTCCGTGACCTGNNNNNTTAAGATGGAGCAGGGCATGTGGACGGGTTCCAGCCCTACGGCCTGGCAGTGTACGTACC	476	2	43,T>A;73,G>C	3	AG;TC;TG	TG	AG	TG	TG		TC	TC	TC	TC	TC	TC	TC	TC	TC	AG	TC	TG	AG	AG	TG	TG	TG	TC	TC	TG	TC	TG	TC	TC	TC	TC	TC	TC	TC	TG	TG	TC	TG	TC	TC	TG
18581	ENA|CM002236|CM002236.1	6146461	TGCAGTTTCACCTCCTCTTGCTCCGTCTCCTTCTTCACCTGAACTGCATCCGCCTTCACCCTCTTTCCCTTTGTCTCCTCCTCCAAACCATCAGGAGTGAGACTTCTCTTCTTAGTCGG	97	0		1			consensus		consensus						consensus	consensus	consensus		consensus	consensus	consensus		consensus	consensus		consensus		consensus		consensus		consensus		consensus		consensus	consensus		consensus	consensus	consensus					consensus
10122	ENA|CM002239|CM002239.1	3605503	TGCAGCGTGCAGGTCGCTGTACTGCTGTTAGTGCAGTGTGCTGTAGCCTTCACCGTATGCGGCCTCGCACCTATCACTAGGTTGTACGTCTGGAAGTGGCTATGCTAGCTANNNNCCTC	445	9	77,T>C;78,A>T;79,G>A;80,G>T;81,T>A;97,G>A;115,C>G;116,C>A;117,T>G	18	CAGGTGCCT;TAGGTACCT;TAGGTGCCT;TAGGTGGCT;TAGGTGNCT;TAGNNGCCT;TCACTGNNN;TCGCTGCCT;TCGNNGCCT;TCGNTGCCC;TGGNNGNCT;TNGNNGCAT;TNGNNGCCG;TNGNNGCCT;TNGNNGGCT;TNGNNGNCN;TNGNNGNCT;TNGNNGNNN;TNNNNGACT;TNNNNGCAG;TNNNNGCAT;TNNNNGCCA;TNNNNGCCC;TNNNNGCCG;TNNNNGCCT;TNNNNGNNN;TTGGNGCCT;TTGTAGCCT	TAGGTGCCT	TNNNNGCCT	TAGGTGCCT	TAGGTGCCT		TNNNNGCCT	TAGGTGCCT/TAGGTGGCT		TAGGTGCCT		TAGGTGCCT	TAGGTGCCT		TNNNNGCCT	TNNNNGNNN	TAGGTGCCT	TAGGTACCT		TNNNNGCCT	TAGGTGCCT	TAGGTGCCT	TAGGTGCCT	TAGGTGCCT	TTGTAGCCT	TNNNNGCCT	TAGGTGCCT	TNNNNGCCT	TNNNNGCCT	TAGGTGCCT	TAGGTGCCT	TAGGTGCCT	TCGCTGCCT	TCGNNGCCT	TNNNNGCCT	TNNNNGCCT	TAGNNGCCT	TAGGTGCCT	TAGGTGCCT	TAGGTGCCT	TAGGTGCCT	TNNNNGCCT
14308	ENA|CM002240|CM002240.1	6139323	TGCAGTATGGGGTGATTGGGAAGACCTGGCATCTTNAAGACCAAGAGTGAGGAGGTCNNAAAAGAAGACATCGTTGTGAGCCTGTCGTGGAGTTCAATAGCATCCATCCGCAGAATTTC	475	5	11,G>T;29,C>T;64,A>G;82,T>G;104,C>T	6	GCATC;GCGTC;GTGGC;GTGTC;GTGTT;TTGTC		GTGTT	TTGTC	GTGTC	GTGTC	TTGTC	GCGTC	TTGTC	TTGTC	TTGTC	TTGTC	GTGTC	GCGTC	GTGTC	TTGTC	GTGTC	GTGGC	GTGTC	GTGTC	GTGTC	GTGTC	GTGTC	GTGTC	GTGTC	GTGTC	GTGTC	GTGTC	GTGTC	GTGTC	GTGTC	GTGTC	GTGTC	GTGTC	GTGTC	GTGTC	GTGTC	GTGTC	GTGTC	GTGTC	GTGTC	GTGTC
7652	ENA|CM002238|CM002238.1	3411243	TGCAGCTTAGTTGGATGGAGCATGTATTTTGAGTTAAGATGCTGGATCGAACAAGTGACAATCTTTAGACGACAGGTTCGAGACACAGACGTCTAACACTTCCACTTGGGACGATCGGA	412	10	15,T>G;35,A>G;37,G>A;39,T>A;62,C>G;69,C>T;94,A>C;95,A>T;96,C>G;114,T>C	6	GGAACTAAGC;GGAAGTAAGC;TAGTCCAACC;TAGTCCAACT;TGAACCAACT;TGAACTCTGC	TAGTCCAACT	TGAACTCTGC	TAGTCCAACC		GGAACTAAGC	TAGTCCAACT	TAGTCCAACT	GGAACTAAGC	TGAACCAACT	GGAAGTAAGC	TAGTCCAACT	TAGTCCAACT	GGAACTAAGC	TAGTCCAACT	TAGTCCAACT	TGAACTCTGC		TAGTCCAACT	TAGTCCAACT	GGAACTAAGC		TAGTCCAACT		TAGTCCAACT	TAGTCCAACT		TAGTCCAACT	TAGTCCAACT		TAGTCCAACT			TAGTCCAACT		TAGTCCAACT		TAGTCCAACT	TAGTCCAACT	TAGTCCAACT		TAGTCCAACT
22537	ENA|CM002236|CM002236.1	4946442	TGCAGTGCAGTGCCTTTTGCTGCAGCAGGGCGGAATTCGGGATCGGACAGTCGGATAGAAATCCAGTCGAAATCCAACCTCCAGCGCAAACCGAATCACGTTGCAGTCTGCCGTCCCAT	6	1	92,G>A	2	A;G									G
1387	ENA|CM002236|CM002236.1	3675514	TGCAGCTTGTCTGAAGTCGGACAAGCCGCAGTTTACCAACGAAACCCGTGGGCTTGATCAGTCAATTCATACGCGCCGCGATACAATCTCTTGTTAACCCAATCCTAACAGTATTCTTA	475	3	17,C>T;69,T>C;116,T>C	5	CCT;CTC;CTN;CTT;TTT	CTT	CTT	TTT	TTT	CTT	CTT	CTC	CTT	CTT	CTT	CTT	CTT	CTT	CTT	CCT	CCT	TTT	TTT	CCT	TTT	TTT	CTC	TTT	CTN	TTT	CTN	TTT	TTT	TTT	CTN	TTT	TTT	CTN	TTT	TTT	TTT	CTT	CTN	CTN	CTN	TTT
17773	ENA|CM002242|CM002242.1	3914947	TGCAGTCTCTTTTTTATACTCTTCGGTATGGCTTCCGCTATACACATGACCGTGTTTCAACGCAACAAACAACGCAACCGCAAGTTCCTTTTCAACATGCCACTCTTTGTCCTTTGTAC	476	3	75,A>G;76,A>G;110,C>T	3	AAC;AAT;GGT	AAC	GGT	AAT	AAC	GGT	AAT	AAT	AAT	AAT	AAT	AAT	AAC	GGT	AAT	GGT	AAC	GGT	AAT	AAC	AAT	AAC	AAC	AAC	AAC	AAT	AAC	AAC	AAC	AAT	AAT	AAT	AAT	AAC	AAT	AAT	AAT	AAC	AAC	AAC	AAC	AAT
12798	ENA|CM002240|CM002240.1	3503632	TGCAGAAGGCGTTTCTAGAAAAGACGGAACTCTGTCAACTGCCCTTCTTCAACACAACCCCGCGACGTCAAGGCCTTGACCACACAGTGCTCCGTGTCTTGCCCGTGTATCACTCCTTG	475	3	29,C>A;43,C>A;103,C>T	3	AAT;CAC;CCC	CCC	CAC	CAC	CAC	AAT	AAT	CAC	CAC	AAT	AAT	AAT	CAC	CAC	AAT	CAC	CAC	CAC	CAC	CAC	CAC	CAC	CAC	CAC	CAC	CAC	CAC	CAC	CAC	CAC	CAC	CAC	CAC	CAC	CAC	CAC	CAC	CAC	CAC	CAC	CAC	CAC
2634	ENA|CM002236|CM002236.1	640111	NNNAGGTATTGTTCGAGCGAGTGACAAGTGTCGGCTTCGAATGCGGTGTCGGGCTTGGTATCGGTGTGAGCGTTGGCTGAGCGGATAAGGAGGTACTGGTGCTGCTGCTGCTGGTGCTG	424	4	68,A>G;95,C>T;104,C>G;107,C>T	2	ACCC;GTGT
1785	ENA|CM002236|CM002236.1	4771349	TGCAGTATCTGATGATGATTTGCAACAGTTTCTAAAATAAACAATAGACCCCCCCTTTTTTTCGAGAACACGAACTTTTATCAACCTAACTTTTCTTGACTGAAACTCCGTCTAGAGGT	475	4	43,A>G;44,T>A;55,T>C;88,A>G	5	AATG;ATTA;GACG;GANG;GATG	ATTA	ATTA	AATG	AATG	AATG	AATG	AATG	AATG		AATG	AATG	AATG	AATG	ATTA	AATG	ATTA	ATTA	AATG	GANG	AATG	AATG	AATG	AATG	AATG	AATG	AATG	AATG	AATG	AATG	AATG	AATG	AATG	AATG	AATG	AATG	AATG	AATG	AATG	AATG	AATG	AATG
8419	ENA|CM002238|CM002238.1	4787205	NNNAGCATTTGGGCAATCGGCCCGGGTTGGCAGCAATGGTAGAAATTTTGATCCGCCAGTCCCGCGGACAGGGAACGTGCAGCAATTGCTACGCGTTCATGCCGGTTGAGACCGGCGCG	25	0		1
24114	ENA|CM002239|CM002239.1	3097457	TGCAGTGGGGCACTGGTCTCGTCACCCACCTGGAAAGGTTTCGGGCAGGGGGACGACCTAGGTGAGCAGCAATTGGCGGTTTTGATGGAAGCCGATATTGGTGATGTTGACATATGTCG	1	0		1																consensus
18471	ENA|CM002236|CM002236.1	2376222	TGCAGGTTGAATATTGACAAGGCAAAATGAATGAGGAAATGTGGCAACGTCTTTGGTATTCGGCAAAGCTGTACCCGCCACAACTGCACTCTTTTACCCGACGTTGACTCATTCTCTTG	115	6	11,T>C;53,T>C;62,G>A;72,A>T;85,G>A;115,C>T	5	CTATAC;CTATGC;CTATGT;TCATGC;TTGAGC		TTGAGC		CTATGT									TCATGC				CTATGC		CTATAC	CTATGT	CTATGT		CTATGT		CTATGT		CTATGT	CTATGT	CTATGT	CTATGT	CTATGT	CTATGT		CTATGT	CTATGT	CTATGT					CTATGT
9363	ENA|CM002239|CM002239.1	2293478	TGCAGTGTCAGGTGCCTTGCTGCGATGGTCGACTCCAAAAGCAATTCCACCTCTGGCGACGTATTTATCGGGCTTTCAATCTTATAAATACGAATGTCTTCGTACAAAGTTGTAGCTAC	475	1	63,T>C	2	C;T	T	T	T	T	T	C	T	C	C	C	C	T	C	T	T	T	T	T	T	T	T	T	T	T	T	T	C	T	T	T	T	T	T	T	T	T	T	T	T	T	T
18324	ENA|KC683708|KC683708.1	38564	TGCAGGGCGGGGGGACGGCTAAAAAAATTAAGCGAAGCTCGCCTCCAAAATATGTAGGTAGTGTATATAAAAAAAAAAAGAAATATTTCTTTACCGGTTTATTTCTTCATAATACATAT	476	0		1		consensus	consensus	consensus	consensus	consensus	consensus	consensus	consensus	consensus	consensus	consensus	consensus	consensus	consensus	consensus	consensus	consensus	consensus	consensus	consensus	consensus	consensus	consensus	consensus	consensus	consensus	consensus	consensus	consensus	consensus	consensus	consensus	consensus	consensus	consensus	consensus	consensus	consensus	consensus	consensus	consensus
17145	ENA|CM002242|CM002242.1	2724502	TGCAGTTTACGCGGTGATAATGTACTTCAAAACCAGAAGGCACGGCGGAACTGAGAGTGGAATACTGAATGGTAACTGACACTCCCGCCTCGACTCTCTACATTGCTCAATGTATNNNN	357	0		1		consensus	consensus	consensus	consensus				consensus						consensus					consensus		consensus	consensus	consensus	consensus	consensus	consensus	consensus	consensus		consensus		consensus	consensus	consensus	consensus	consensus		consensus	consensus		consensus
16590	ENA|CM002242|CM002242.1	1505117	TGCAGAAAATGCAACGGCTGGCCGTCACCGCGTGCGAAACGACCTCCGGAAGACGGCATGAGATGCAGTGGCGGGCACTGCGCTCTGTTGGGCAGTCTGTTGCGTAGGATAGTNNNNNN	474	7	7,A>G;30,C>T;44,T>C;81,G>A;94,G>A;103,G>C;104,T>A	7	ACCGGCT;ACTGGGT;ATTAACT;ATTGGCA;ATTGGCT;GTTGGCT;GTTGNCA	ACTGGGT	ATTGGCA	ATTGGCA	GTTGGCT	ATTAACT	ATTAACT	GTTGGCT	ATTAACT		GTTGGCT	ATTGGCT	ATTGGCA	ATTAACT	ATTGGCA	GTTGNCA	GTTGGCT	ACCGGCT	GTTGGCT	GTTGGCT	ATTGGCT	GTTGGCT	GTTGGCT	GTTGGCT	GTTGGCT	GTTGGCT	GTTGGCT	GTTGGCT	GTTGGCT	GTTGGCT	GTTGGCT	GTTGGCT	GTTGGCT	GTTGGCT	GTTGGCT	GTTGGCT	ATTGGCA	GTTGGCT	GTTGGCT	GTTGGCT	GTTGGCT	GTTGGCT
19092	ENA|CM002239|CM002239.1	1790667	TGCAGGCAGTCCAGGTTGGTGACCTGGCCGGCACCCTTGGCGGCGGCAGCGTTGTCGAGCAGGCCGAAAACAGCGTCCTGGATGTTGAGCGGGTTGTTCAGCTTGAGGGCGGCGTTGGT	449	4	8,G>C;52,T>C;80,G>A;89,C>G	4	CCAC;GCAC;GTGC;GTGG		GTGC	GTGC	GTGG	GTGG	GTGG	GTGG	GTGG	GTGG	GTGG	GTGG	GTGG	GTGG	GTGG		GTGC	CCAC		CCAC	GCAC	GTGG	GTGG	GTGG	GTGG	GTGG	GTGG	GTGG	GTGG	GTGG	GTGG	GTGG	GTGG	GTGG	GTGG	GTGG	GTGG	GTGG	GTGG	GTGG	GTGG	GTGG
18860	ENA|CM002237|CM002237.1	748584	TGCAGGTGAAGGGTGCAACGCGCCGGTACTGACCAGCGAGCTGCAACAAGGGAACTTGATCGTAGGCGCTCATGATAGCCACTGCTCAAAATCTCACGACCGCATCCCGCACACTAGTG	2	0		1			consensus																consensus
4893	ENA|CM002237|CM002237.1	2188645	TGCAGCTACCACGCAACCGCATAGTACATCCACTTATTGTTCACGTCACACTCAGTTCTCTCTTCCTTCTCGACCATGGGGAAGCCTAGACTTATCATCCTGATCAGACACGCCCAGTC	473	3	53,A>C;55,T>C;58,T>C	3	ATT;CCC;CTC	ATT	CTC	CTC	CTC		CTC	CTC		CTC	CTC		CTC	ATT	CTC	CTC	CCC	CTC	ATT	CTC	CTC	CTC	CTC	CTC	CTC	CTC	CTC	CTC	CTC	CTC	CTC	CTC	CTC	CTC	CTC	CTC	CTC	CTC	CTC	CTC	CTC	CTC
14392	ENA|CM002240|CM002240.1	6339382	NGCAGCAACNNNNNTGCTATCTCGCTGCCACAAGCCATCCGCTCCGCTAGATTGAGGCTGAGGACAACTCGGGATTTCTGATGTCAGCTGTGGCAGGGCATTCGTTATCTCGCTGGCGC	443	3	18,A>G;26,G>A;108,C>T	4	AAC;AGC;AGT;GGC							AGC	AGC	AGC							AGT					GGC	GGC	AAC	GGC	AAC	GGC	AAC	GGC	AAC	AAC	GGC	AAC	AAC	AAC	AAC	GGC	GGC	GGC	GGC	GGC
16309	ENA|CM002241|CM002241.1	888728	TGCAGCCGATCTGGTTCCTGATCCTGATCGGCTGATCCTGGTGATGGGCCCAGGGAGGGTAGAGGTAACCCACCACCTCCTCCACCAACATGCACTTTCAAAGAATCTACACTACACTA	475	4	43,A>C;101,A>T;113,A>C;114,C>T	11	AAAC;AAAN;AAAT;ATAC;ATAN;CAAC;CAAN;CAAT;CACC;CANN;CTAC	AAAC	AAAC	AAAC	AAAC	ATAN	AAAC	CTAC	ATAN	AAAT	ATAN	CANN	ATAC	ATAC	CANN	AAAC	AAAC	AAAC	AAAC	CAAN	AAAC	CANN	CANN	CANN	CANN	CAAT	CANN	CAAN	CANN	CAAT	CAAT	CAAT	CAAT	CAAT	CANN	CANN	CAAT	CANN	CANN	CANN	CAAT	CAAT
24783	ENA|CM002238|CM002238.1	1648015	TGCAGTGCGAGGCCATCATCCACTCTCTCCTTCCGTCGTCGACTGCTCCCTCTCAAAAAGAGACGCCCCCCCCGNGCCCAATGCATCTCACCTAGGCACCTCACCCCCTTGCCGGATAT	1	0		1																					consensus
19720	ENA|CM002241|CM002241.1	661153	TGCAGCGATGAGACCTGACTTGAATTTTTCAAACTTCTTCTCGGATTTATAATATAAGCTAAGACCCAGTCTCTCATACATCCCGGGTTTATCGCTTGACAACCCCAGTACCAAGAAGT	86	0		1			consensus	consensus	consensus	consensus	consensus			consensus	consensus	consensus	consensus	consensus		consensus		consensus						consensus
3497	ENA|CM002236|CM002236.1	7988082	TGCAGTCGTTGCTTCCCTCCGGCGTCGTCGCCCGCTAGCCGCAGTCACTCTCCCCGGCTCCCACGGCGGCCAGTGGCCTGTGCGCTTGCCGTCCAGCCCTGCCGCGTGCGGAACGACAA	476	0		1		consensus	consensus	consensus	consensus	consensus	consensus	consensus	consensus	consensus	consensus	consensus	consensus	consensus	consensus	consensus	consensus	consensus	consensus	consensus	consensus	consensus	consensus	consensus	consensus	consensus	consensus	consensus	consensus	consensus	consensus	consensus	consensus	consensus	consensus	consensus	consensus	consensus	consensus	consensus	consensus	consensus
6531	ENA|CM002238|CM002238.1	1281990	TGCAGAGCCAGGGCATCGTCCTGCACGCCTCTTTTGTCTTCTTTCGGCGACTGGAGGGACTTGGCGCTGTGATAACGACGGTCGGTGGCAGGGCGACTGGATAGGGCGATGGGGCGNNN	474	1	75,C>T	2	C;T	C	C	C	C	C	T	T	T	T	C	T	T	T	C	C	C	T	C	C	C	C	T	C	C	T	C	C	C	C	T	T	C	T	C	T	C	T	T	T	C	T
12093	ENA|CM002240|CM002240.1	2241585	TGCAGCAGCAAACTGCTCGGGGACATGAAGATTACTAACAGGCGCTACTTTTAGCATGTACCCACTACGCGAGCCCTGCGTCACTATCTCCAGGTCTTGGAAGCCGATAGGCTCACGGT	476	3	26,G>C;47,C>A;54,C>T	3	CCT;GAC;GCC	GCC	CCT	CCT	CCT	GCC	GCC	GCC	GCC	GCC	GCC	GCC	GCC	GCC	GCC	GAC	GCC	GCC	GCC	GCC	GCC	CCT	CCT	GCC	CCT	GCC	GCC	GCC	CCT	GCC	GCC	CCT	GCC	CCT	GCC	GCC	CCT	GCC	CCT	CCT	GCC	GCC
16355	ENA|CM002241|CM002241.1	981959	TGCAGTAAAATCCTGTCTTTTGAAGACACCTCTGTATCCACAACATCATCTGGCCTCGGAATGTCTCACTGTTTAATATCTGTGTTTGGAGAGACCAAGCTCCATACGGGATGACTTGG	334	2	49,C>A;51,G>A	3	AG;CA;CG	CG	CG	CG	CG											AG	CG			CG	CA		CG	CG	CG			CG		CG		CG	CG		CG				CG
7022	ENA|CM002238|CM002238.1	2172809	TGCAGATTCACGGTCGGAGACTTGGCGCACAGGAGGAGGTGGTGCTTGAGGCAAATGCTTGAACGATGACTGTGATGCAGTATAGGAAGTCAAAGAAGAATGGGAAGTGCGAGATGTGT	475	0		1		consensus	consensus	consensus	consensus	consensus	consensus	consensus	consensus	consensus	consensus	consensus	consensus	consensus	consensus	consensus	consensus	consensus	consensus	consensus	consensus	consensus	consensus	consensus	consensus	consensus	consensus	consensus	consensus	consensus	consensus	consensus	consensus	consensus	consensus	consensus	consensus	consensus	consensus	consensus	consensus	consensus
3919	ENA|CM002236|CM002236.1	8790118	TGCAGCCACCCATGGGTCCGAATGGGTCCTCACTTTGTTTGACTCCTTTTCCAAGCTCCCGCATTCGAGAACGCGCTGCTTGGCTCTCGTCAGGCCCCGTCAAACGCAAACCTGGCCGC	474	2	74,G>A;115,C>G	5	AC;AG;AN;GC;GG	GC	AN	AC	AN	GC	AC	AN	AN	AC	AN	AC	AN	AN	AN	GC	GC	AC	AC	GG	AC	AN	AN	AN	AN	AN	AN	AG	AN	AN	AN	AN	AN	AN	AN	AN	AN	AN	AN	AN	AN	AN
1244	ENA|CM002236|CM002236.1	3364113	TGCAGAGGCCTGAGCATCGGCAACGAGGATACGAACGTACCACTCAACCTCGGCCTCTGCTGGAGCAAACATTCGCTGAGTCACTTCGACCTGACTGGGGTGGATACACTCTGTTTGAA	475	0		1		consensus	consensus	consensus	consensus	consensus	consensus	consensus	consensus	consensus	consensus	consensus	consensus	consensus	consensus	consensus	consensus	consensus	consensus	consensus	consensus	consensus	consensus	consensus	consensus	consensus	consensus	consensus	consensus	consensus	consensus	consensus	consensus	consensus	consensus	consensus	consensus	consensus	consensus	consensus	consensus	consensus
1638	ENA|CM002236|CM002236.1	4508160	TGCAGATCGGTGCATAGGGTGTGCTCTTGGCCTCTTAGTTTCTGTGCCACGGTGTTATACGCTAGCTTAAACGAGTAGCCGAAATCCTACCCAAAACCTAGACAGGACGGTTCATCTGG	474	3	33,C>T;68,A>G;74,G>A	4	CAA;CAG;CGG;TAG	CAG	CAG	CAG	CAG	CAA	CAG	CAG	CAG	CAG	CGG	CAG	CAG	CGG	CAG	CAG	CAG	CAG	CAG	TAG	TAG	CAG	CAG	CAG	CAG	CAG	CAG	CAG	CAG	CAG	CAG	CAG	CAG	CAG	CAG	CAG	CAG	CAG	CAG	CAG	CAG	CAG
7816	ENA|CM002238|CM002238.1	3662042	TGCAGGTGACTGTCTTGTCGGCAACCCGCCTACTATGTACGTGTACGACACCCGGAAACGAGGTATCGGTAATTAGTTGGCCTGTCACTTTTTTCTTCTTTTTTTTCTGTTCATTTGGC	475	2	19,G>A;29,C>A	3	AC;GA;GC	GC	GC	AC	GC	GC	GA	GC	GC	GC	GC	GC	GC	GC	GC	GC	GC	GC	GC	GC	GC	GC	GC	GC	GC	GC	GC	GA	GC	GC	GC	GC	GC	GC	GC	GC	GC	GC	GC	GC	GC	GC
21836	ENA|CM002239|CM002239.1	718165	NNNAGACGATGGTTATGAATTGCGCGCTGTGCCGGCGTTAAGGAAAGTAACTCAAAAGGTTCTTCGATCAGATTTCGGGCAAGCCGGCAGGNCCTTCTTGCAATGAGATCTGCTTGCTT	30	1	53,A>G	2	A;G
1969	ENA|CM002236|CM002236.1	5086294	TGCAGGCGCCGGGAGTAGCTGATGATCTTTTGCCGCAGTTACAATTGCTGCAACAGCAAAACCAGCTCCAGCAGCTTCAGCAACAGGAGGAAATGGGGTGGGAGCAGGGGCGGCAGAGG	475	6	29,T>A;34,G>C;40,A>G;60,A>C;70,G>C;92,A>G	7	ACAAGG;ACACGA;ACGAGG;TCAACA;TCAAGA;TCANCA;TGAAGA	TGAAGA	ACACGA	TCAAGA	ACACGA	ACAAGG	TCAAGA	TCAAGA	TGAAGA	TCAACA	TCANCA	ACGAGG	TCAAGA	TCAAGA	ACAAGG	TGAAGA	ACACGA	TGAAGA	ACACGA	TGAAGA	TCAAGA	ACACGA	TCAAGA	ACACGA	TCAAGA	ACACGA	TCAAGA	ACACGA	ACACGA	ACACGA	TCAAGA	ACACGA	ACACGA	TCAAGA	ACACGA	ACACGA	ACACGA	TCAAGA	TCAAGA	TCAAGA	TCAAGA	ACACGA
2203	ENA|CM002236|CM002236.1	551854	TGCAGAGAAGTGCGACGTTGCCCATACCGTCAACTGCAAGACTGGCTTCATCCCCTCATCANNAACAATCTCCGTCAGGCACATCTTCGACGAGGAAGCGAAAACGCCAAGCCGAGGCA	475	8	13,G>A;19,G>A;35,G>A;41,C>T;45,C>T;52,C>A;53,C>T;88,G>A	8	AAATTATA;AGATTATA;AGGCTCCG;GGATTACA;GGATTACG;GGATTATA;GGGCCCCG;GGGCTCCG		AGATTATA		AAATTATA	GGATTACA		GGATTACA	GGATTACA	GGATTACA						GGATTACG	AAATTATA				GGATTACA	AAATTATA	AAATTATA	AAATTATA	GGATTACA	AAATTATA	GGATTACA	AAATTATA	AAATTATA	GGATTACA	AAATTATA	AAATTATA	GGATTACA	GGATTACA	GGATTACA	AAATTATA	AAATTATA	GGATTACA	AAATTATA	GGATTACA	GGATTACA	AAATTATA
22305	ENA|CM002236|CM002236.1	8825196	TGCAGTGGAAGAACGTAGTACGTAGCTGTAGTGTGAGATGCTCGACTGCCCGACAAGGACAATGACAACTGCCTTTTTCGGATCCGTCCAATCAATCCATGAGGAATTGCTGCTTNNNN	3	1	28,T>C	2	C;T								T	C
21215	ENA|CM002237|CM002237.1	3100553	TGCAGGTTGGGCGTTTGCAGGTTGCGAGGCGCCAGCCTGGGCAGATCCATCTCTAATATCACCGCCAACATCCGTCATCGTCTGATCAAAGAGCGCCGGGTCCATGTTCTCGAGAGCGT	43	5	5,G>A;14,T>C;72,C>T;81,C>A;82,T>A	6	ATCCT;GCCCT;GTCAT;GTCCA;GTCCT;GTTCT					GTCCT	GTCCT	GTCCA	GTCCA	GCCCT	GTTCT					GTCAT	GTCCT	GTCAT	ATCCT	GTCCT	ATCCT				GTCCA		GTCCA	GTCCT			GTCCA	GTCCA					GTCCA				GTCCA
4358	ENA|CM002236|CM002236.1	9767235	TGCAGCGTCTCTTCGGGCGGGTCGTGGTCTGGTCAGGTCGTCCGGGTCGTCCGGGTGGTCGGGTATCTTGTGTGTGCGGGTCGGCCTAGATCCGTCGTGGCGGGAGCCCAGGGCAGCTG	474	3	10,C>G;17,C>G;98,G>A	6	CCA;CCG;GAG;GCG;GGG;GNG	CCG	CCG	CCG	CCG	CCA		CCG		CCG		CCG	CCG	CCG	CCG	CCG	CCG	CCG	CCG	CCG	CCG	CCG	CCG		CCG	CCG	CCG	CCG	CCG	CCG	CCG	CCG	CCG	CCG	CCG	CCG	CCG	CCG	CCG	CCG	CCG	CCG
14729	ENA|CM002241|CM002241.1	1304280	TGCAGTCTCCAGATGATTGCCAACATCATGTCGAAGCACAAGGGGTACCGCTGCCACATCACCGCTCTACTGGCTTTAGCCCTTCCCGGTATTGATGCCAACGATCTCAATAAAACACA	476	3	8,C>T;44,G>C;56,C>T	4	CGC;TCT;TGC;TGT	CGC	TGT	TGT	TGT	TGT	TGC	TGC	TGT	TGC	TGC	TGC	TGC	TGC	TGC	TCT	TGT	TCT	TCT	TCT	TCT	TGC	TGC	TCT	TGT	TGT	TGC	TGT	TGC	TGT	TGC	TGT	TGT	TGC	TGT	TGT	TGC	TGC	TGC	TGC	TGC	TGT
16410	ENA|CM002242|CM002242.1	1114042	TGCAGTCAGGATATCTCTCAGAAATGGTCGACGGATGCTTCACTTTATACCTCATATCCACCAAGTCGGAAAGAGGCTTTGACCGGCCGCCGTCGGAACTCCTGCGCTACACATCATCA	474	12	6,C>T;9,G>A;51,T>C;52,C>G;54,T>A;55,A>T;63,A>C;64,G>A;67,G>T;80,G>T;95,G>A;111,C>T	10	CATGATCAGGGT;CATGATCATGAC;CATGATCATGGC;CGTCATCAGGGC;CGTCCAAGGGGC;CGTCCCAGGGGC;CGTCCCAGGGGT;CGTCTAAGGGGC;CGTGATCAGGGC;TACCATCAGTGC	CGTCTAAGGGGC	CATGATCAGGGT	CGTCATCAGGGC	CGTGATCAGGGC	CGTGATCAGGGC	CATGATCAGGGT	CATGATCAGGGT	CGTCCCAGGGGT	CATGATCATGGC	CGTGATCAGGGC	CATGATCAGGGT	CGTCCCAGGGGC	CATGATCATGAC	CGTGATCAGGGC	CGTCCAAGGGGC	CATGATCAGGGT	TACCATCAGTGC	CATGATCAGGGT	CGTGATCAGGGC	CATGATCAGGGT	CGTGATCAGGGC	CGTGATCAGGGC	CGTGATCAGGGC	CGTGATCAGGGC	CGTGATCAGGGC	CGTGATCAGGGC	CGTGATCAGGGC	CGTGATCAGGGC	CGTGATCAGGGC	CGTGATCAGGGC	CGTGATCAGGGC	CGTGATCAGGGC	CGTGATCAGGGC	CGTGATCAGGGC	CGTGATCAGGGC	CGTGATCAGGGC	CGTGATCAGGGC	CGTGATCAGGGC	CGTGATCAGGGC	CGTGATCAGGGC	CGTGATCAGGGC
15101	ENA|CM002241|CM002241.1	2034503	TGCAGCGCTCTCCCCAAACCCCCTCAACCTCAACCAACCTCGCAGTGTCTTCCCAGCACCTCCCCTTACAACCTGCGTGACAGCGCCTATTCACTCCAACCCTCCCCCCAATCTTCAAT	464	24	15,A>C;18,C>A;43,A>C;47,T>G;48,C>T;54,A>C;57,A>C;60,T>C;65,T>C;69,A>C;73,T>C;74,G>T;76,G>C;81,A>C;82,G>A;84,G>C;87,T>C;88,A>C;92,A>C;94,T>C;97,A>C;99,C>A;102,T>C;109,A>C	507	AAATCAATTATGGAGGCAATCCCA;AAATCAATTATGGAGGCACCCCCA;AAATCAATTATGGAGGTAATACCA;AAATCAATTATGGAGGTAATACTA;AAATCAATTATGGAGGTAATCCCA;AAATCACTTATGGAGGTAATACCA;AAATCACTTATGGAGGTAATCCCA;ACAGCAATTATGGAGGTAACCCTA;ACAGCAATTATGGAGGTAATACTA;ACAGCACTTCTGGAGGCAATACCA;ACATCAACTATGGAGGCAACCCTA;ACATCAACTATGGAGGCAATACCA;ACATCAACTATGGAGGCAATACTA;ACATCAACTATGGAGGCAATCCCA;ACATCAACTATGGAGGCACCACCA;ACATCAACTATGGAGGCACCCCCA…	ACATCAATTATGGAGGTAATACTA/ACATCAATTATGGAGGTAATCCTA/ACATCAATTATGGAGGTACTACTA/ACATCAATTATGGAGGTACTCCTA	ACATCAATTATGGAGGTAACACCA/ACATCAATTATGGAGGTAACACTA/ACATCAATTATGGAGGTAACCCCA/ACATCAATTATGGAGGTAATACCA/ACATCAATTATGGAGGTAATACTA/ACATCAATTATGGAGGTAATCCCA/ACATCAATTATGGAGGTAATCCTA/ACATCAATTATGGAGGTACCACTA/ACATCAATTATGGAGGTACCCCTA/ACATCAATTATGGAGGTACTACTA/ACATCAATTATGGAGGTACTCCTA/ACATCACTTATGGAGGTAACACCA/ACATCACTTATGGAGGTAACCCCA/ACATCACTTATGGAGGTAACCCTA/ACATCACTTATGGAGGTAATACTA/ACATCACTTATGGAGGTACTACCA…	ACATTAATTATGGAGGCAATACTA/ACATTAATTATGGAGGTAACACTA/ACATTAATTATGGAGGTAATACCA/ACATTAATTATGGAGGTAATACTA/ACATTAATTATGGAGGTAATACTC/ACATTAATTATGGAGGTAATCCTA/ACATTAATTATGGAGGTACTACCC/ACATTAATTATGGAGGTACTACTA/ACATTAATTATGGCGGTAATACTA/ACATTACTTATGGAGGTAATACTC/ACATTACTTATGGCGGTAATACTA	ACATCAATTATGGAGGCAACACCA/ACATCAATTATGGAGGCAACACCC/ACATCAATTATGGAGGCAATACCC/ACATCAATTATGGAGGCAATACTA/ACATCAATTATGGAGGCACCACCC/ACATCAATTATGGAGGTAACACTC/ACATCAATTATGGAGGTAATACCA/ACATCAATTATGGAGGTAATACTA/ACATCAATTATGGAGGTAATACTC/ACATCAATTATGGAGGTACTACCA/ACATCAATTATGGAGGTACTACTA	ACATCAATTATGGAGGCAATACCA/ACATCAATTATGGAGGCAATACTA/ACATCAATTATGGAGGCACTACCA/ACATCAATTATGGAGGCACTACTA/ACATCAATTATGGAGGTAATACCA/ACATCAATTATGGAGGTAATACTA/ACATCAATTATGGAGGTACTACCA/ACATCAATTATGGAGGTACTACTA	ACATCAATTATGGAGGCAACACTA/ACATCAATTATGGAGGCAACCCCA/ACATCAATTATGGAGGCAATACCA/ACATCAATTATGGAGGCAATACTA/ACATCAATTATGGAGGCAATCCCA/ACATCAATTATGGAGGTAACACCA/ACATCAATTATGGAGGTAACACTA/ACATCAATTATGGAGGTAACCCCA/ACATCAATTATGGAGGTAATACCA/ACATCAATTATGGAGGTAATACTA/ACATCAATTATGGAGGTAATCCCA/ACATCAATTATGGAGGTAATCCTA	ACATCAATTATGGAGGCAACACCA/ACATCAATTATGGAGGCAACCCCA/ACATCAATTATGGAGGCAATACCA/ACATCAATTATGGAGGCAATCCCA/ACATCAATTATGGAGGCAATCCTA/ACATCAATTATGGAGGTAACACTA/ACATCAATTATGGAGGTAACCCCA/ACATCAATTATGGAGGTAATACCA/ACATCAATTATGGAGGTAATACTA/ACATCAATTATGGAGGTAATCCCA/ACATCAATTATGGAGGTAATCCTA	ACATCAATTATGGAGGTAACACCA/ACATCAATTATGGAGGTAACACTA/ACATCAATTATGGAGGTAACCCCA/ACATCAATTATGGAGGTAACCCTA/ACATCAATTATGGAGGTAATACCA/ACATCAATTATGGAGGTAATACTA/ACATCAATTATGGAGGTAATCCCA/ACATCAATTATGGAGGTAATCCTA		ACATCAATTATGGAGGTAACACCA/ACATCAATTATGGAGGTAACACTA/ACATCAATTATGGAGGTAATACCA/ACATCAATTATGGAGGTAATACTA	ACATCAATTATGGAGGCAACACCA/ACATCAATTATGGAGGCAACACTA/ACATCAATTATGGAGGCAACCCCA/ACATCAATTATGGAGGCAATACCA/ACATCAATTATGGAGGCAATACTA/ACATCAATTATGGAGGCAATCCCA/ACATCAATTATGGAGGTAACACCA/ACATCAATTATGGAGGTAACACTA/ACATCAATTATGGAGGTAACCCCA/ACATCAATTATGGAGGTAACCCTA/ACATCAATTATGGAGGTAATACCA/ACATCAATTATGGAGGTAATACTA/ACATCAATTATGGAGGTAATCCTA	ACATCAATTATGGAGGCAATACCA/ACATCAATTATGGAGGCAATACTA/ACATCAATTATGGAGGCAATCCCA/ACATCAATTATGGAGGCAATCCTA/ACATCAATTATGGAGGTAATACCA/ACATCAATTATGGAGGTAATACTA/ACATCAATTATGGAGGTAATCCCA/ACATCAATTATGGAGGTAATCCTA	ACATCAATTATGGAGGCAATACCA/ACATCAATTATGGAGGCAATACTA/ACATCAATTATGGAGGTAATACCA/ACATCAATTATGGAGGTAATACTA	ACATCAATTATGGAGGCAATACCA/ACATCAATTATGGAGGCACTCCTC/ACATCAATTATGGAGGTAACACTA/ACATCAATTATGGAGGTAACCCCA/ACATCAATTATGGAGGTAATACCA/ACATCAATTATGGAGGTAATACCC/ACATCAATTATGGAGGTAATACTA/ACATCAATTATGGAGGTAATACTC/ACATCAATTATGGAGGTAATCCTA/ACATCAATTATGGAGGTACTACCC	ACATCAATTATGGAGGTAACACCA/ACATCAATTATGGAGGTAACACTA/ACATCAATTATGGAGGTAATACCA/ACATCAATTATGGAGGTAATACTA	ACATCAATTATGGAGGTAACACCA/ACATCAATTATGGAGGTAACACTA/ACATCAATTATGGAGGTAACCCCA/ACATCAATTATGGAGGTAACCCTA/ACATCAATTATGGAGGTAATACCA/ACATCAATTATGGAGGTAATACTA/ACATCAATTATGGAGGTAATCCCA/ACATCAATTATGGAGGTAATCCTA	ACATCAATTATGGAGGCAACACCA/ACATCAATTATGGAGGCAACACTA/ACATCAATTATGGAGGCAATACCA/ACATCAATTATGGAGGCAATACTA/ACATCAATTATGGAGGTAACACCA/ACATCAATTATGGAGGTAACACTA/ACATCAATTATGGAGGTAATACCA/ACATCAATTATGGAGGTAATACTA	ACATTAATTATGGAGGCAACACCA/ACATTAATTATGGAGGCAACACTA/ACATTAATTATGGAGGCAATACCA/ACATTAATTATGGAGGCAATACCC/ACATTAATTATGGAGGCAATACTA/ACATTAATTATGGAGGTAACACCA/ACATTAATTATGGAGGTAACACTA/ACATTAATTATGGAGGTAATACCA/ACATTAATTATGGAGGTAATACCC/ACATTAATTATGGAGGTAATACTA/ACATTAATTATGGAGGTAATACTC	ACATCAATTATGGAGGCAATACCA/ACATCAATTATGGAGGCAATACTA/ACATCAATTATGGAGGTAACCCCA/ACATCAATTATGGAGGTAATACCA/ACATCAATTATGGAGGTAATACTA/ACATCAATTATGGAGGTAATCCCA/ACATCAATTATGGCGGTAATACCA/ACATCAATTATGGCGGTAATACTA/ACATCAATTATGGCGGTAATCCTA/ACATCACTTATGGAGGTAATACTA/ACATCACTTATGGAGGTAATCCTA/ACATCACTTATGGCGGTAACCCCA/ACATCCATTATGGAGGCAATACCA/ACATCCATTATGGAGGTAATACCA/ACATCCCTTATGGCGGTAACACTA	ACATCAATTATGGAGGCAATACCA/ACATCAATTATGGAGGCAATACTA/ACATCAATTATGGAGGTAATACCA/ACATCAATTATGGAGGTAATACTA	ACATCAATTATGGAGGTAATACTA/ACATCAATTATGGAGGTACTACTA/ACATCAATTATGGAGGTACTCCCA	ACATCAATTATGGAGGCAACACCA/ACATCAATTATGGAGGCAATACTA/ACATCAATTATGGAGGTAACACCA/ACATCAATTATGGAGGTAATACCA/ACATCAATTATGGAGGTAATACTA	ACATCAATTATGGAGGTAACACCA/ACATCAATTATGGAGGTAATACCA/ACATCAATTATGGAGGTAATACTA/ACATCAATTATTGAGGTAATACTA	ACATCAATTATGGAGGTAATACCA/ACATCAATTATGGAGGTAATACTA/ACATCAATTATGGAGGTAATCCTA/ACATCAATTATGGAGGTCATACCA	ACATCAATTATGGAGGCAACACCA/ACATCAATTATGGAGGCAACACTA/ACATCAATTATGGAGGTAACACTA/ACATCAATTATGGAGGTAATACCA/ACATCAATTATGGAGGTAATACTA	ACATCAATTATGGAGGCAATACCA/ACATCAATTATGGAGGTAATACTA	ACATCAATTATGGAGGTAACACCA/ACATCAATTATGGAGGTAATACCA/ACATCAATTATGGAGGTAATACCC/ACATCAATTATGGAGGTAATACTA	ACATCAATTATGGAGGTAATACCA/ACATCAATTATGGAGGTAATACTA/ACATCAATTATGGCGGTAATACCA/ACATCAATTATGGCGGTAATACTA	ACATCAATTATGGAGGTAATACCA/ACATCAATTATGGAGGTAATACTA/ACATCAATTATGGAGGTAATCCCA/ACATCAATTATGGAGGTAATCCTA	ACATCAATTATGGAGGTAATACCA/ACATCAATTATGGAGGTAATACTA/ACATCAATTATGGAGGTAATACTC/ACATCAATTATGGCGGTAATACTA	ACATCAATTATGGAGGTAACACTA/ACATCAATTATGGAGGTAATACTA/ACATCAATTATGGAGGTAATACTC/ACATCAATTATGGCGGTAATACTA/ACATCACTTATGGAGGTAACACTA	ACATCAATTATGGAGGTAATACCA/ACATCAATTATGGAGGTAATACCC/ACATCAATTATGGAGGTAATACTA/ACATCAATTATGGAGGTAATACTC	ACATCAATTATGGAGGTAATACTA/ACATCAATTATGGCGGTAATACTA	ACATCAATTATGGAGGTAATACTA	ACATCAATTATGGAGGTAATACTA	ACATCAATTATGGAGGTAATACCA/ACATCAATTATGGAGGTAATACTA	ACATCAATTATGGAGGTAATACTA/ACATCAATTATGGAGGTAATACTC/ACATCAATTATGGAGGTAATCCTA	ACATCAATTATGGAGGTAACACCA/ACATCAATTATGGAGGTAACCCTA/ACATCAATTATGGAGGTAATACCA/ACATCAATTATGGAGGTAATACTA/ACATCAATTATGGAGGTAATCCCA/ACATCAATTATGGCGGTAATACTA/ACATCAATTATGGCGGTAATCCCA/ACATCAATTATGGCGGTAATCCTA	ACATCAATTATGGAGGTAATACCA/ACATCAATTATGGAGGTAATACTA	ACATCAATTATGGAGGTAATACCA/ACATCAATTATGGAGGTAATACTA	ACATCAATTATGGAGGTAACACCA/ACATCAATTATGGAGGTAACACTA/ACATCAATTATGGAGGTAACCCCA/ACATCAATTATGGAGGTAACCCTA/ACATCAATTATGGAGGTAACCCTC/ACATCAATTATGGAGGTAATACCA/ACATCAATTATGGAGGTAATACCC/ACATCAATTATGGAGGTAATACTA/ACATCAATTATGGAGGTAATACTC/ACATCAATTATGGAGGTAATCCCA/ACATCAATTATGGAGGTAATCCCC
4003	ENA|CM002236|CM002236.1	8955149	TGCAGAACGGTCAGCGGGCCCTTACCATGGCGACCATGTGAGGCCAGGGACACAAGCACATACCAACGAGGTAGCGGTTCTGAAAGTTGTAACCATTCAACTTGTCGCACGCCTGCTTC	476	0		1		consensus	consensus	consensus	consensus	consensus	consensus	consensus	consensus	consensus	consensus	consensus	consensus	consensus	consensus	consensus	consensus	consensus	consensus	consensus	consensus	consensus	consensus	consensus	consensus	consensus	consensus	consensus	consensus	consensus	consensus	consensus	consensus	consensus	consensus	consensus	consensus	consensus	consensus	consensus	consensus	consensus
16622	ENA|CM002242|CM002242.1	153923	TGCAGGTAATGTAGTCAAAATCCTAAAAGCTCACGAAAACTGATTGCTTGCTATCCTGGAGGTGTAGAGGTAAGTAGGTATACGACATGGACAGACAAGTTCTTCCATGCCGTCTNNNN	451	7	19,A>G;20,T>G;24,A>G;82,C>T;89,G>A;94,A>G;102,T>C	7	AAACGAT;AGACGAT;AGATGAT;AGGCAGC;ATACAAT;ATACGAT;GAACGAT	ATACGAT	AGGCAGC	GAACGAT		AGACGAT	ATACGAT	ATACGAT	ATACGAT	ATACGAT	ATACGAT	ATACGAT	ATACAAT	ATACGAT	ATACGAT	ATACGAT	AAACGAT	AGGCAGC	ATACGAT	AGATGAT	ATACGAT	AGATGAT	AGATGAT	AGATGAT	AGATGAT	AGATGAT	AGATGAT	AGATGAT	AGATGAT	ATACGAT	ATACGAT	ATACGAT	ATACGAT	ATACGAT	ATACGAT	AGATGAT	AGATGAT	AGATGAT	AGATGAT	AGATGAT	AGATGAT	AGATGAT
11648	ENA|CM002240|CM002240.1	1396152	TGCAGATTTCAGGGGACTTTAGCCAGGCGCCAGAGTTCACTGCCTTTACCCACACACCCACAGGCCGTCTTTCAGGGACTTTTCAGGAGTCTGCGGTGCGTCGGAGTTTGACTCCTTCT	474	14	13,G>A;23,C>A;25,G>A;28,G>A;34,G>A;40,T>G;49,C>T;72,C>T;77,A>T;79,T>A;95,G>A;105,G>A;108,T>C;113,C>T	8	AAGAGGCCAAGACC;AAGGGTTCAAGACC;AAGGGTTCATGACT;AAGGGTTTAAGACC;GAAGACCCTAGACC;GCGGGTCCAAGATC;GCGGGTCCATAGTC;GCGGGTCCATGGTC	GCGGGTCCATGGTC	GCGGGTCCATGGTC	AAGGGTTCAAGACC	AAGGGTTCAAGACC	GCGGGTCCATGGTC	AAGGGTTCAAGACC	AAGGGTTCATGACT	GCGGGTCCAAGATC	GCGGGTCCAAGATC	GCGGGTCCATAGTC	AAGAGGCCAAGACC	GCGGGTCCAAGATC	GCGGGTCCAAGATC	GCGGGTCCATGGTC	AAGGGTTCAAGACC	AAGGGTTCAAGACC	GAAGACCCTAGACC	GCGGGTCCATGGTC	AAGGGTTTAAGACC	AAGGGTTCATGACT	AAGGGTTCAAGACC	AAGGGTTCAAGACC	AAGGGTTTAAGACC	GCGGGTCCATGGTC	AAGGGTTCAAGACC	AAGGGTTCAAGACC	AAGGGTTTAAGACC	AAGGGTTCAAGACC	GCGGGTCCATGGTC	AAGGGTTCAAGACC	GCGGGTCCATGGTC	GCGGGTCCATGGTC	AAGGGTTCAAGACC	GCGGGTCCATGGTC	AAGGGTTCAAGACC	AAGGGTTCAAGACC	GCGGGTCCATGGTC	AAGGGTTCAAGACC	GCGGGTCCATGGTC	AAGGGTTCAAGACC	AAGGGTTCAAGACC
23788	ENA|CM002242|CM002242.1	947304	NNNAGATAGATACAACTATGTTTTCCTCCCTGATTCTGGCAACCCAATTCATACGCAGGTGTCTACTGTCCACGTGCAATAATGGAGGTTCTAGGGAAATGTTTCATCAGCCCTTTACA	2	0		1
10233	ENA|CM002239|CM002239.1	3835545	TGCAGTCTAGTCCCATTCAGCATGGCCCTCCTCTTCTTGCTCGGATCCTGTAACCTCCTAAACGCCTCATGAATATGTCTCGGCTCCACCGGCGTGCGTCCCTCCCCAGGGGGGTCGAA	476	2	19,G>A;50,T>C	3	AC;GC;GT	GT	GC	GC	AC	GC	GC	GC	GC	AC	GC	AC	AC	GC	GC	AC	GC	AC	GT	GC	GC	AC	AC	AC	GC	GC	AC	GC	GC	GC	AC	AC	GC	GC	GC	GC	GC	AC	AC	AC	AC	GC
4836	ENA|CM002237|CM002237.1	2052095	TGCAGATGAAAGGAGCAACTTCCAGCTCGGCACATGTTGTTAGTGCAGTCGTGTTATGGTAACCGATGGTGACAAGGGTCAGAGGAAGCGACCTTGGCTGGCGACCAACTGATTCACAA	475	3	35,G>A;46,A>G;68,G>A	4	AGG;GAG;GGA;GGG	GAG	GGG	GGG	GGG	GGG	GGG	AGG	GGG	GGG	GGA	GGG	GGG	GGG	GGG	GAG	GGG	GGG	GAG	GGG	GGG	GGG	GGG	GGG	GGG	GGG	AGG	GGG	GGG	GGG	AGG	AGG	GGG	AGG	GGG	GGG	AGG	GGG	GGG	GGG	AGG	GGG
20398	ENA|CM002240|CM002240.1	4461759	TGCAGTAAACGATTTGAATTAAGTAATAAAGTAATAATATAAAGAAAGGATATAGGAGTTCCTAATGTTTAATATTCTTCTTATATTTTATTTCTCTTAATTATATTATTAAATAAANN	1	0		1				consensus
13334	ENA|CM002240|CM002240.1	4373181	TGCAGTTTCACATCTACTGCGTAGACGTCCAGGATATCGTGTACCGCGGAACGGCTATAAGAAGGACAGAACAAAGCGTGGTGGGTGAACCTGCCCCCGGACTAAGGAATACCCCGCAA	457	0		1		consensus	consensus	consensus	consensus	consensus	consensus	consensus	consensus	consensus		consensus	consensus	consensus	consensus	consensus	consensus	consensus	consensus		consensus	consensus	consensus		consensus	consensus	consensus	consensus	consensus	consensus	consensus	consensus	consensus	consensus	consensus	consensus	consensus	consensus	consensus	consensus	consensus	consensus
21363	ENA|CM002239|CM002239.1	3108755	TGCAGTCAACGAGCCTAAGCAACAGATTAACCAGTATCCCAAGTCTCCTGGACAGTCCTCCAATGCTGCGATTGTACTACGTTCCTGCCACATCGAAATCTCTGTGTCCAGAACGGGCC	38	0		1						consensus	consensus		consensus	consensus	consensus	consensus	consensus	consensus	consensus				consensus									consensus
12242	ENA|CM002240|CM002240.1	2498351	TGCAGATCGACATAACCAAGAAAAGTAAAAAAATAAAAATTGACGTCCGATGTAGAATACAACAGCTTCGATACCGAGAATATCGCTCTATCGTAGCTTGAGAGTGCTTCTGATTTATT	472	8	24,G>A;33,T>C;53,A>C;57,T>C;66,T>G;69,G>C;79,A>G;83,C>T	12	AACTTGAT;GAATGGAC;GAATTGAT;GAATTGGC;GACTTGAT;GAGTTGAT;GCACGGAC;GCACTGAC;GCATTCAT;GCATTGGC;GCCTTGAC;GTATTGAC	GTATTGAC	GCATTGGC	GACTTGAT	GTATTGAC	GCATTCAT	GACTTGAT	GAGTTGAT	AACTTGAT	GACTTGAT	GAATGGAC	GCCTTGAC	GCCTTGAC	GCCTTGAC		GAGTTGAT	GAATTGGC	GCATTCAT	GAATTGAT	GCACTGAC	GCACGGAC	GTATTGAC	GAGTTGAT	GCACTGAC	GTATTGAC	GAGTTGAT	GAGTTGAT	GCACTGAC	GTATTGAC	GAGTTGAT	GAGTTGAT	GTATTGAC	GAGTTGAT	GTATTGAC	GAGTTGAT	GAGTTGAT	GTATTGAC	GAGTTGAT	GAGTTGAT	GTATTGAC	GAGTTGAT	GAGTTGAT
14610	ENA|CM002241|CM002241.1	1054659	TGCAGCCAGCCGGGTTGGGTGTTGATTGCAAGTTGGCTCACTCCGTCGTTGCCTTTCCCAACCTCCCAATCTGCNTAGAAATCCGCTTTACAGGGTAAGTACAAGTGGGAAAGTTCTNN	475	4	27,G>A;44,G>T;55,T>C;93,G>A	6	AGTA;AGTG;ANTA;ATTA;GGCG;GGTG	GGTG	ANTA	AGTA	AGTA		GGTG	GGTG	ANTA	ANTA	ANTA	GGTG	AGTG	GGCG	AGTG	AGTA	GGTG	AGTG	AGTG	ANTA	ANTA	GGTG	AGTA	ANTA	AGTA	GGTG	GGTG	AGTA	GGTG	AGTA	GGTG	AGTA	AGTA	GGTG	AGTA	GGTG	GGTG	GGTG	AGTA	GGTG	GGTG	GGTG
11427	ENA|CM002239|CM002239.1	766880	TGCAGTTGCGAAATGACGCAGCGACGCGTTGAGCCAATTGCAGAGATGAAATATGAACAACTGGGTCTCAAATCACAGCACACGCTTGAAGATTGTGGGGCCATTTTCTGTAGCGTCGC	476	3	53,T>G;101,C>T;102,A>G	3	GTG;TCA;TTG	TCA	GTG	TCA	GTG	TTG	TTG	TTG	TTG	GTG	TTG	TTG	TTG	GTG	TTG	GTG	GTG	TTG	GTG	TTG	TTG	TTG	TTG	GTG	TTG	TTG	TTG	TTG	TTG	TTG	GTG	GTG	TTG	TTG	TTG	TTG	TTG	GTG	TTG	GTG	TTG	TTG
22961	ENA|CM002239|CM002239.1	605061	TGCAGGTTGGTTGCTTTGAAGCAGGGCATGAAGTGACTCCTGCCNCCCCTCTTCTCATACGTTCAAGCGTCACATTCATCAAGATCACTGCAGGTACTCTAACGTATTTTGAGAAGGTG	11	2	64,A>G;70,C>T	2	AC;GT									AC
15874	ENA|CM002241|CM002241.1	3701724	TGCAGTGGTGGATGATCAGTGATCCGCCCGGCACTGGATGATCCGCTAGGTAACTAGGGAATTCCATCCTCTAGTGGGCGATGCTACTTTGGCTCGGCTAAGGTAACCTCTTCAAACCN	475	15	17,A>T;34,T>A;40,A>T;41,T>C;49,G>A;50,T>G;52,A>G;64,C>T;78,C>T;79,G>A;82,G>A;99,A>T;101,G>A;104,A>T;110,T>G	6	ATATAGACCGGTGTG;ATATAGATCAGTGTG;ATATGTACCGGAAAT;ATATGTACCGGAGAT;ATTCAGACCGGTGTG;TAATGTGCTGATGAG	ATATGTACCGGAGAT	ATATAGACCGGTGTG	ATATAGATCAGTGTG	ATTCAGACCGGTGTG	ATATGTACCGGAGAT	ATATAGACCGGTGTG	ATATAGACCGGTGTG	ATATAGACCGGTGTG	ATATAGACCGGTGTG	ATATAGACCGGTGTG	ATATAGACCGGTGTG	ATATAGACCGGTGTG	ATATAGACCGGTGTG	ATATAGACCGGTGTG	ATATGTACCGGAAAT	ATATAGACCGGTGTG	TAATGTGCTGATGAG	TAATGTGCTGATGAG	ATATAGACCGGTGTG	ATATAGACCGGTGTG	ATATAGACCGGTGTG	ATATAGACCGGTGTG	ATTCAGACCGGTGTG	ATATAGACCGGTGTG	ATTCAGACCGGTGTG	ATTCAGACCGGTGTG	ATTCAGACCGGTGTG	ATATAGACCGGTGTG	ATTCAGACCGGTGTG	ATTCAGACCGGTGTG	ATTCAGACCGGTGTG	ATTCAGACCGGTGTG	ATATAGACCGGTGTG	ATTCAGACCGGTGTG	ATTCAGACCGGTGTG	ATATAGACCGGTGTG	ATATAGACCGGTGTG	ATATAGACCGGTGTG	ATTCAGACCGGTGTG	ATTCAGACCGGTGTG	ATTCAGACCGGTGTG
13766	ENA|CM002240|CM002240.1	5108238	TGCAGGATCGGGTTTCTCCTCAGACAGCGGTACCGAACGGTAGTGCCGCGTTACCAGCACGGACGGGCAGGGTGCCGTGGTTGACACACCACACCGCGGGACGCTGGCACTGACAGTGA	475	1	116,T>C	3	C;N;T	T	N	T	T	T	T	T	T	T	T	T	T	T	T	T	T	T	C	N	T	T	T	T	T	T	T	T	T	T	T	T	T	T	T	T	T	T	T	T	T	T
18647	ENA|CM002236|CM002236.1	7723626	TGCAGTGCAAGCCTTCAGTTGGCGGCAAGTTGAGATGGCATACCTACTACTACTGTAGTACCTCTACCGTAGTGTAAGTGTAGAATACCTGTATGCGGATACTGCAGTTCCTNNNNNNN	131	5	106,G>T;107,T>C;108,T>G;110,C>T;111,C>T	14	GATCT;GCACT;GCTCT;GCTTT;GGTCT;GTACT;GTGCN;GTGCT;GTTCC;GTTCN;GTTCT;GTTNN;GTTNT;GTTTT;TTTCT		GCTCT/GTTCT					GTTCT											GTTCT						GTTCT						GTTCT
20962	ENA|CM002240|CM002240.1	5549513	TGCAGTGGCCTTCCATTTGCCTGCACTCGGCCCTCAAGGTTCCCATGTTTCGAAACACTCAAGGGATCTTGACATGGAAAGCACGTTTACTTTAGCGAATGCAAAATGGCAAGGATGAC	136	6	44,A>G;45,T>C;50,C>T;67,C>A;89,C>T;102,A>G	3	ATCCCA;ATCCTA;GCTACG				ATCCCA				GCTACG			ATCCCA	ATCCTA	ATCCCA				ATCCCA		ATCCCA	ATCCCA	ATCCCA		ATCCCA	ATCCCA	ATCCCA		ATCCCA	ATCCCA		ATCCCA			ATCCCA		ATCCCA	ATCCCA			ATCCCA		ATCCCA
1322	ENA|CM002236|CM002236.1	3497373	TGCAGTTCTTTCTCTCGTTGCAGCTGTTTGCGCCTTTTGGACTCCTCCTGTTTTTCAAGGATAGGGACGAGATGATCCTGGATTTGTTCGCGCAGAATCTTCTCATTCGGATCCTTCGA	476	1	33,C>T	2	C;T	C	T	T	T	T	T	C	T	T	T	T	T	T	C	C	T	C	C	C	C	T	C	T	C	T	C	T	T	T	C	T	T	C	T	T	T	C	C	C	C	T
5804	ENA|CM002237|CM002237.1	3804967	TGCAGTGAAAATGTGAGCCTATCATTGGCCTAATTGCGAGCGAAATCTGGGTCTTGGCAATGAACGACACGATCACACATTGCACCGCAAAGGGTGCAATCTGTGGTGTGGGTCGCTGA	475	5	5,T>C;7,A>G;39,G>A;42,A>G;113,C>T	7	CAGGC;TAAGC;TAGAC;TAGGC;TAGGT;TGGAC;TGGGC	TAGAC	TAGGC	TAGGC	TAGGC	TAGGC	TAGGC	TAGGC	TAAGC	TAGGC	TAGGC	TAGGC	TAGGC	TAGGC	TAGGC	TGGAC	TAGGC	TAGGC	CAGGC	TAGGT	TGGGC	TAGGC	TAGGC	TAGGC	TAGGC	TAGGC	TAGGC	TAGGC	TAGGC	TAGGC	TAGGC	TAGGC	TAGGC	TAGGC	TAGGC	TAGGC	TAGGC	TAGGC	TAGGC	TAGGC	TAGGC	TAGGC
9968	ENA|CM002239|CM002239.1	3343664	TGCAGCACCAGTGCACTCGTCAATGACTGGAGAATGACAAACTTTCGGGAGTCTGGAACGAGCGGCGACATGGAGGTTATTGATAGACAGGGGCAGTACCTCGTACTCCGGTGCCAAAG	474	4	43,T>C;53,T>A;59,G>A;94,A>C	6	CTAA;CTAC;CTAN;TAGA;TTAA;TTGA	TTGA	TTAA	TTGA	CTAA	TTGA	TTGA	TTAA	CTAA	TTGA	CTAA	TTGA	TTAA	TAGA	TTGA	TTGA	TTAA	CTAA	CTAA	TTGA	CTAA	TTAA	TTAA	CTAN	TTAA	TTAA	CTAA	TTGA	TTAA	TTAA	CTAN	CTAN	TTAA	TTAA	TTAA	TTAA	TTAA	CTAA	TTAA	CTAN	CTAN	TTAA
1259	ENA|CM002236|CM002236.1	3391079	TGCAGCTCTTGAACCAGGCCGCAGCCATGATGTGCGAGACCCGCTTCAGTCTGTTGATTGTCGACTCCGCGACCTCGCTCTACAGAACGGACTTCTTGGGTCGTGGCGAACTCAGTTCC	475	2	64,C>T;100,T>C	3	CC;CT;TT	CT	CT	CT	CT	CT	CC	CT	CT	CT	CT	CC	CT	CT	CT	CT	CT	TT	CT	CT	TT	CT	CT	CT	CT	CT	CT	CT	CT	CT	CT	CT	CT	CT	CT	CT	CT	CT	CT	CT	CT	CT
9961	ENA|CM002239|CM002239.1	333657	TGCAGGAGATGCGTTGCTTCGTCGTCAGACTCGTTGTCGGTGTCTTTAGGTTCTCCCTCGCTGTCATCAAACTCTTCAGCTTCGTCGTCCAGATCCACACTGTCTTCGGCGTCCCTCTC	472	5	33,T>C;46,T>C;50,T>G;87,T>G;90,A>G	4	CTTTA;TCGGG;TTTTA;TTTTG	TTTTA	TTTTA	TTTTA	TTTTG	TTTTA	TTTTA	TTTTA	TTTTA		TTTTA	TCGGG	TTTTA	TTTTA	TTTTA	TTTTA	TTTTA	TTTTA		CTTTA	TTTTG	TTTTA	TTTTA	TTTTA	TTTTA	TTTTG	TTTTA	TTTTG	TTTTA	TTTTA	TTTTA	TTTTG	TTTTA	TTTTA	TTTTA	TTTTG	TTTTA	TTTTG	TTTTA	TTTTG	TTTTA	TTTTG
8694	ENA|CM002238|CM002238.1	630199	TGCAGTACGGATCTGTCAAGTGGGAGTTGGAAGCAATGGTGGAGCGTGCGGGTGCCTTCAAGCCCAATCTTCACGGCACCAAGGAGGTGTCCATCGTTCGGTTGCCGGATTCCATGTCG	474	3	10,A>G;40,G>A;100,G>T	5	AAG;AAT;AGG;AGT;GAG	AGG	AAG	AGG	AAT	AGG	AAG	AGG	AGG	AGG	AAG	AGG	GAG	AGG	GAG	AAG	AGG	AAG	AAT	AAT	AGG	AAT	AGG	AAT	AAT	AGG	AAT	AAT	AAT	AAT	AGG	AGG	AAT	AGG	AAT	AGG	AGG	AGG	AGG	AGG	AAT	AGG
5464	ENA|CM002237|CM002237.1	3056802	TGCAGTAAAGTACGAGTGTGGTTAACCATGCGCCCTGTGTTGCGCCCGCACGGAAATTGAAGACGAAAAGCGACGAACCATAGCTTATTCTTTGGCGAGCCTTTTTGGCCATGGCGTAT	476	6	20,G>A;22,T>C;24,A>G;48,C>T;63,C>T;75,A>G	6	ACGCCA;ACGTCA;ATGCCA;GTACCA;GTGCCA;GTGCTG	GTACCA	ATGCCA	ATGCCA	ACGCCA	ACGTCA	GTGCCA	GTGCCA	GTGCCA	ACGCCA	GTGCCA	ACGTCA	ACGTCA	ATGCCA	GTGCCA	ATGCCA	ATGCCA	ACGCCA	ACGTCA	ACGTCA	GTGCTG	ACGCCA	ACGCCA	ACGCCA	GTGCCA	ACGCCA	GTGCCA	GTGCCA	ACGCCA	ACGCCA	GTGCCA	GTGCCA	ACGCCA	ACGCCA	ACGCCA	ACGCCA	GTGCCA	ACGCCA	ACGCCA	ACGCCA	GTGCCA	ACGCCA
11280	ENA|CM002239|CM002239.1	5787742	TGCAGGCTGGAACTTTTTCATCTTCGAAGCGGCCATGGTGCCCTTTGAACTCACTGCTTGTAACCTGATCATTCACTACTGGAGCGATGCGGTGCCTGTAGGCGGCATCATTGCCATTA	476	6	54,T>C;72,T>C;87,T>C;90,G>C;93,G>A;99,A>C	6	CCTGGC;CTCCAA;CTTGGA;TCCCAA;TTCCAC;TTTGGA	TTTGGA	TCCCAA	CTTGGA	CTCCAA	TTTGGA	TTTGGA	TCCCAA	TTTGGA	TTCCAC	TTTGGA	TTTGGA	TCCCAA	TTTGGA	TTCCAC	TTCCAC	CTCCAA	TCCCAA	CTCCAA	CTCCAA	CCTGGC	TTCCAC	CTCCAA	TTTGGA	TTCCAC	CTCCAA	CTCCAA	CTCCAA	CTCCAA	CTCCAA	TTCCAC	TTCCAC	CTCCAA	CTCCAA	CTCCAA	CTCCAA	CTCCAA	CTCCAA	CTCCAA	TTCCAC	CTCCAA	CTCCAA
9985	ENA|CM002239|CM002239.1	3360239	TGCAGCTGATCTTGATGGACGCGCAAATATGACTACGGAAAAGGCACATGATTGTAAAGTGGTAATAAAAGATGACAACCGGGATTCAAGCCAGCCTACTTTTCTAGGAGGGAGTGCCG	467	10	6,T>G;10,C>G;34,A>G;70,G>A;82,G>A;84,T>G;103,C>T;105,A>G;107,G>A;118,G>A	8	GCAGGGCGAG;GCAGGGCGAN;TCAGATCAGG;TCAGGGCGAG;TCAGGGCGAN;TCAGGTCAGG;TCGAGGCGAG;TGAGGGCGAG;TTAGGGCGAA;TTAGGGCGAG;TTAGGGCGAN;TTAGGGTGAG	TCAGGTCAGG	TCAGGTCAGG	TCAGATCAGG	TCAGGGCGAN	TCAGGGCGAN		GCAGGGCGAN	TCAGGGCGAN		TTAGGGCGAN	TCAGGGCGAN	TCAGGGCGAN	TCAGGGCGAG	TCAGGGCGAN	TCAGGTCAGG	TCAGGTCAGG		TCAGGTCAGG	TTAGGGCGAN	TCAGGTCAGG	GCAGGGCGAN	GCAGGGCGAN	TCAGGGCGAN	GCAGGGCGAN	GCAGGGCGAG	TCAGGGCGAN		GCAGGGCGAN	GCAGGGCGAN	TCAGGGCGAN	TCAGGGCGAN	GCAGGGCGAN	GCAGGGCGAN	GCAGGGCGAN	GCAGGGCGAN	GCAGGGCGAN	TCAGGGCGAN	GCAGGGCGAN	TCAGGGCGAN	TCAGGGCGAN	GCAGGGCGAN
18931	ENA|CM002238|CM002238.1	2558281	TGCAGGTGTACCTAGTGTAGAGTGACGGGCGTCCACCCTTCCACCCGGAATTCAGTAACGGCCCGCAGTGACAGGCCCCAGCTTTTAGCGGGTTCCAGGGGTGTGAAGGCCGGGCNNNN	442	1	88,C>T	2	C;T		C	C	C	C	C	C	C	C	C	C	C		T			C				C	C	C	C	C	C	C	C	C	C	C	C	C	C	C	C	C	C	C	C	C
5401	ENA|CM002237|CM002237.1	28949	TGCAGGCCTTTATTTCCACGCACAGCACCTACGAAGGAAAACATTTTCTCTGCGAGATGGTGTACCGAACATCTGGAGCAGGAACCGTGCATATAGGTATACATGTACTTCAAGGGACA	473	3	66,G>A;102,A>G;104,G>C	9	AAG;GAA;GAC;GAG;GAN;GGC;GNC;GNG;GNN	GAG	GAG	GAG	GNN	AAG	GAG	GAG	GAG	GAG	GNN	GAG	GNN	GAG	GAG	GAG		GAG		GAG	GAG	GAG	GAG	GAG	GAG	GNN	GAG	GAG	GNN	GNG	GAG	GNN	GNN	GNN	GNN	GNN	GAG	GNN	GAG	GAG	GNN	GNN
3475	ENA|CM002236|CM002236.1	792992	TGCAGGTTCACTCCGAACACCAAAAATCTTGAGGCAACAAGCATATGCACCATGCATATAACTCCAGAGATTCTGTATATCAATTTTCTTTTTCTTCGCCGGGTGTCCCGAAGTTCCGG	476	5	20,C>T;37,C>T;61,C>A;83,T>A;87,C>T	5	CCAAC;CCATC;CCCTC;CTAAC;TCATT	CCCTC	CCCTC	CCATC	CCATC	CCATC	CCATC	CCATC	CCATC	CCATC	CCATC	CCAAC	CCATC	CTAAC	CCATC	TCATT	CCAAC	CCAAC	CCATC	CCATC	CCATC	CCATC	CCATC	CCATC	CCATC	CCATC	CCATC	CCATC	CCATC	CCATC	CCATC	CCATC	CCATC	CCATC	CCATC	CCATC	CCATC	CCATC	CCATC	CCATC	CCATC	CCATC
8193	ENA|CM002238|CM002238.1	4293274	TGCAGATGCTGCCACTGGCTCTCATGGCACCACCACCGCCACCAGCAGCAGCAGCACGATGGCCTCGCCGCAGCAACAGCAACAGCAGCAAATACAGAACCACGCACAAGCGCCTCACA	163	4	26,G>T;44,G>C;47,G>C;81,A>G	4	GCCA;GCCG;GGGA;TCCA	GGGA	GGGA	GGGA	GGGA	GCCA	GCCA			GCCA	GCCA	GGGA	GGGA	GGGA	TCCA	GCCG	GGGA	GGGA	GGGA	GCCG	GGGA	GGGA		GGGA			GGGA	GCCA		GGGA	GGGA	GGGA	GGGA		GGGA		GGGA				GGGA
20906	ENA|CM002239|CM002239.1	674494	TGCAGAACATCTCAATGACCAGAACATTACCTTTGGGTATATCACCGTTCACCTTCTTCGGGAATGCCGCATCATGAAGACATCACAAAGGGTCTTGCCTTGGGATGATACTTCAACNN	62	15	16,G>C;45,C>T;47,T>C;51,C>G;53,T>C;57,T>C;58,C>T;61,G>A;67,C>T;70,A>G;82,T>C;84,A>C;86,A>G;102,G>A;103,G>A	3	CTCGCCTATGCCGAA;CTTGCCTATGCCGAA;GCTCTTCGCATAAGG				GCTCTTCGCATAAGG		CTTGCCTATGCCGAA					CTTGCCTATGCCGAA	CTCGCCTATGCCGAA											GCTCTTCGCATAAGG				GCTCTTCGCATAAGG			GCTCTTCGCATAAGG	GCTCTTCGCATAAGG						GCTCTTCGCATAAGG		GCTCTTCGCATAAGG
6327	ENA|CM002237|CM002237.1	863955	TGCAGAGTCAAGTCAGGTCAGAAATTTGTCCGTGCGATCGCAAGTCGTTCTAGCTTCGACAAGTGTGGATATATCGATAGGGAGTGCATACGCTGCATGTGAACACCGAGGCTATTCGC	83	1	49,C>G	2	C;G	C		G		G	G	G	G	G	G	G	C		C	G	G	G	C								G				G	G		G			G				G
21316	ENA|CM002238|CM002238.1	4980106	TGCAGCGATCAATTTCCTCTTGATTGGACCAGATACAATCGTTGCAGTCGCAGAGTGGCGGGCAAGAAGACAGCCCAGAAGTACAGAGCTTCAGTACGTCGTGCCACAGCTGCGCTTGG	339	1	23,T>C	2	C;T					T		T	T			T		C	T		C		T				T		T				T					T					T	T
11869	ENA|CM002240|CM002240.1	1840679	TGCAGTGATGCACTCTCATCAATTCCCAACGCCGTGACAATTCTCAATCTCTCACAGGGTTGGGCTGGCAGCTGATTGCATTCATGGTGTTCTTGGAGTGACACGCGACCTTGAGTTCG	476	3	51,T>C;55,A>G;68,C>T	4	CGC;TAC;TAT;TGC	TAC	TAC	TAC	TAC	CGC	CGC	TGC	CGC	CGC	TAC	TGC	CGC	CGC	CGC	TAC	TAC	TAT	TAC	TAC	TAC	TAC	TAC	TAC	TAC	TAC	TGC	TAC	TAC	TGC	TGC	TAC	TGC	TAC	TGC	TAC	TAC	TGC	TAC	TGC	TGC	TAC
24290	ENA|CM002239|CM002239.1	4975228	TGCAGGATCAAGGGGCGGCTAATAAGGTTTACCTACTTTGCTTTAGTAACTCGCTGGACTAAGAAACTCACCAACGCTTCCAAGTTTCTGGCCGAAGGCAGAGATGTGGAGAGTATAGT	1	0		1																	consensus
11798	ENA|CM002240|CM002240.1	1703886	TGCAGACCGGAAGGCCGAGATCTTTGCACGAGGGATGGGTTACCCTCGTCGTTGAGGGAGGCCATGGGACACTCGCTGAGTCCCAGGCCGTGAAGACTGTTCCTGCCGTGACTTTTCTG	475	10	31,G>A;50,G>T;51,T>A;68,A>G;80,T>C;85,G>A;86,G>A;88,C>T;96,C>T;100,T>G	7	AGTACGGCTG;GGTATGGCCG;GGTATGGCCT;GGTATGGCTG;GGTGTAATTG;GGTGTGGCCT;GTAATGGCCT	GGTATGGCCT	GTAATGGCCT	GGTGTAATTG	GGTATGGCCT	GGTGTGGCCT	GGTGTGGCCT	GGTATGGCCG	GGTGTGGCCT	GGTATGGCTG	GGTGTGGCCT	GGTGTGGCCT	GGTGTGGCCT	GGTATGGCCT	GGTGTGGCCT	GGTATGGCCT	GGTGTAATTG	GGTATGGCCT	AGTACGGCTG	AGTACGGCTG	GGTATGGCTG	GGTATGGCCT	GGTATGGCCT	AGTACGGCTG	GGTATGGCCT	GGTATGGCCT	GGTATGGCCG	AGTACGGCTG	GGTATGGCCT	GGTATGGCCG	GGTATGGCCG	GGTATGGCCT	GGTATGGCCG	GGTATGGCCT	GGTATGGCCG	GGTATGGCCT	GGTATGGCCT	GGTATGGCCG	GGTATGGCCT	GGTATGGCCG	GGTATGGCCG	GGTATGGCCT
20873	ENA|CM002239|CM002239.1	409070	TGCAGTCCAGCGCTTCAGCTTCGACGCTGGCGGCTGGCATTACAGTAAGAACGAGCCCGCGGGATCAATATATAGAGGTACAAACGGAAGGAACGCGAGCCCTGTGTACGAAGAGTGGG	68	0		1					consensus		consensus				consensus				consensus				consensus		consensus			consensus		consensus		consensus				consensus				consensus		consensus		consensus		consensus
13020	ENA|CM002240|CM002240.1	386282	TGCAGCATGCGATGGATAATCGATGCTTTGGGCCGACGTGCAATGGCTTGAAGACGCAGACATTTGACAAGGCGAATCAGTGCACGGTGAAGAGCGTGGTGAATGAGAATACAGATGGG	475	12	22,A>G;33,C>T;46,C>A;55,G>A;59,A>G;61,A>G;67,C>T;73,G>A;77,C>A;100,G>C;107,A>G;112,A>G	11	ACAGAGCAAGGG;ACAGAGCAGGGG;ACAGAGCGAGGG;ACAGAGCGCGAG;ACAGAGTAAGGG;ACAGAGTGCGAG;ACCGAACGCGAA;GCAAGGCGAAGG;GCAGAGTGCGAA;GCCGAGCGACAG;GTAGAGTACGAA	ACCGAACGCGAA	GCCGAGCGACAG	GCCGAGCGACAG	ACAGAGCAAGGG	ACAGAGTGCGAG	ACAGAGCAGGGG	ACAGAGTGCGAG	ACAGAGTGCGAG	ACAGAGTGCGAG	ACCGAACGCGAA	ACAGAGTGCGAG	GCAAGGCGAAGG	ACCGAACGCGAA	GTAGAGTACGAA	ACAGAGTGCGAG	ACAGAGTAAGGG	ACCGAACGCGAA	GCAGAGTGCGAA	ACAGAGCAAGGG	ACAGAGTGCGAG	ACAGAGCAAGGG	ACAGAGCAAGGG	ACAGAGCAAGGG	ACAGAGTGCGAG	ACAGAGCAAGGG	ACAGAGCAAGGG	ACAGAGCAAGGG	ACAGAGTGCGAG	ACAGAGTGCGAG	ACAGAGCAAGGG	ACAGAGTGCGAG	ACAGAGTGCGAG	ACAGAGCAAGGG	ACAGAGTGCGAG	ACAGAGCAAGGG	ACAGAGCAAGGG	ACAGAGTGCGAG	ACAGAGCAAGGG	ACAGAGTGCGAG	ACAGAGCAAGGG	ACAGAGCAAGGG
1203	ENA|CM002236|CM002236.1	3296636	TGCAGTAACATTCCGATTTTATATTTTGAACATGAAAATGGAGCTTGCAGCTATCCATCTATATTTCATGGTGTAAGTTTATGTTCATGTGACTCAACCTGAACTTAACTCGGGATGGC	475	8	6,A>C;14,G>A;15,A>G;20,A>G;25,T>G;27,G>A;40,G>C;94,C>G	7	AAAGGAGC;AGAATGCC;AGAATGGC;AGAGTGCC;AGAGTGCG;AGGGTGCC;CAAGGACC	AGAATGGC	AAAGGAGC	AGAGTGCG	AGAGTGCG	AGAGTGCC	AGAGTGCC	AGAGTGCG	AGAGTGCC	AGAGTGCG	AGAGTGCG	AGAGTGCG	AGAATGCC	AGAGTGCC	AGGGTGCC	CAAGGACC	AGAATGGC	AGAGTGCC	AGAGTGCG	AGAGTGCC	AGAGTGCC	AGAGTGCG	AGAGTGCG	AGAGTGCG	AGAGTGCG	AGAGTGCG	AGAGTGCG	AGAGTGCG	AGAGTGCG	AGAGTGCG	AGAGTGCG	AGAGTGCG	AGAGTGCG	AGAGTGCG	AGAGTGCG	AGAGTGCG	AGAGTGCG	AGAGTGCG	AGAGTGCG	AGAGTGCG	AGAGTGCG	AGAGTGCG
4261	ENA|CM002236|CM002236.1	955889	TGCAGGAAGAAGCACCAGAAGCGCCTTAGCGCCCCCTCGCACTGGCTTCTCGACAAGCTGTCGGGTGTCTATGCTCCCCGCCCTTCCGCTGGTCCTCACAAGCTCCGCGAGTGCATGCC	476	1	77,C>A	2	A;C	C	C	C	C	C	C	C	C	C	C	C	C	C	C	C	A	C	C	C	C	C	C	C	C	C	C	C	C	C	C	C	C	C	C	C	C	C	C	C	C	C
23311	ENA|KC683708|KC683708.1	20931	TGCAGTACTGCAGGGCGGGGGGACGGCTAAAAAAAAATTAAGCAAAGCCGAAGGCTGAAAGCCTTCGCTAGCCCAAAAAAAAATTGGCTGGCGAAGCTTGCCTCAATAGCATTTTTTCT	185	0		1										consensus		consensus		consensus						consensus											consensus		consensus									consensus
17814	ENA|CM002242|CM002242.1	3968605	TGCAGTGTCCAGTCAGTCTGACAGTCAGTCAGTCAGTCTTTGGTTCTCCTTGGAAATTGAGAAAAGAANTTGAAGGCGAGACGGCAAGCTGATGGACGCGGACGGGCGAATTGGCAAAA	472	16	24,T>A;28,T>C;33,C>T;35,G>C;49,T>A;58,G>C;63,A>G;65,G>A;66,A>G;67,A>T;69,T>A;70,T>A;71,G>A;81,C>T;87,G>A;89,T>C	7	ACCGAGAAAATTGCAT;TTCCAGAAAATCGCGT;TTCGAGAAAATTGCGT;TTCGTCGAGTAAACGT;TTCGTCGAGTAAATGC;TTCGTGAGAATTGCGT;TTTGTCGAGTAAATGC	TTCGTGAGAATTGCGT	TTCGAGAAAATTGCGT		TTCGAGAAAATTGCGT	TTCGTGAGAATTGCGT	TTTGTCGAGTAAATGC	TTCGAGAAAATTGCGT	TTCGAGAAAATTGCGT	TTCGTCGAGTAAATGC	TTCGAGAAAATTGCGT	TTTGTCGAGTAAATGC	TTCGTCGAGTAAACGT	TTCGAGAAAATTGCGT	TTCCAGAAAATCGCGT	TTCGAGAAAATTGCGT	TTCGAGAAAATTGCGT	ACCGAGAAAATTGCAT	TTCGTCGAGTAAACGT	ACCGAGAAAATTGCAT	TTCGAGAAAATTGCGT	TTCGAGAAAATTGCGT	TTCGAGAAAATTGCGT	ACCGAGAAAATTGCAT	TTCGAGAAAATTGCGT	TTCGAGAAAATTGCGT	TTCGAGAAAATTGCGT	TTCGAGAAAATTGCGT	TTCGAGAAAATTGCGT	TTCGAGAAAATTGCGT	TTCGAGAAAATTGCGT	TTCGAGAAAATTGCGT	TTCGAGAAAATTGCGT	TTCGAGAAAATTGCGT	TTCGAGAAAATTGCGT	TTCGAGAAAATTGCGT	TTCGAGAAAATTGCGT	TTCGAGAAAATTGCGT	TTCGAGAAAATTGCGT	TTCGAGAAAATTGCGT	TTCGAGAAAATTGCGT	TTCGAGAAAATTGCGT
10919	ENA|CM002239|CM002239.1	5065459	TGCAGCGGCTTCGGGCACTACGACAGAAGGACCGAAGATTGTCGAGCCGGTTGCTGACGAACCTATCTACGACGCTGAAGGAAACTTGGTGGATGATGAGGGTGTGCTCGACGTTGCGA	474	3	52,G>A;63,T>G;66,C>T	4	ATC;GGC;GTC;GTT	GTC	GTC	ATC	GTC	GTT	ATC	GGC	GTC		ATC	ATC	GTT	ATC	GTC	GGC	GGC	GGC	ATC	GGC	ATC	GGC	GTC	ATC	GGC	GGC	GTC	GTC	GTC	GGC	GTC	GGC	GGC	GTC	GGC	GGC	GGC	GTC	GTC	GTC	GTC	GGC
4429	ENA|CM002237|CM002237.1	1370106	TGCAGCATACCTCCAGACATCCCGCAGCGATATAGCCTCATTTCCGAGGCCCTGAGTCAGTGATTGATCACAGTAAACCTGTTCCTGTCACAATCACTGAGACGGTCGTCCGGAGCGCG	474	1	16,A>G	2	A;G	A	A	A	A	A	G	A	G	A	A	A	G	A	A	A	A	A	A	A	A	A	A	A	A	A	A	A	A	A	A	A	A	A	A	A	A	A	A	A	A	A
1354	ENA|CM002236|CM002236.1	356524	TGCAGCTCTTGCGGGAGAGAGGTGAAGCTTTGTGTCATGTTGGAGAATTTGAGGGTTTTATGTGTGGTGCGGTGGGTGGAAGCTTGGATGGGATTAGGCTGCATTCAAGGAACCAGCAT	447	0		1		consensus		consensus	consensus	consensus	consensus	consensus	consensus	consensus	consensus	consensus	consensus	consensus	consensus	consensus		consensus	consensus		consensus	consensus	consensus	consensus	consensus	consensus	consensus	consensus	consensus	consensus	consensus	consensus	consensus	consensus	consensus	consensus	consensus	consensus	consensus	consensus	consensus	consensus
10390	ENA|CM002239|CM002239.1	4111993	TGCAGTTAAGGAAAACAAAGAAATCAAGTGAAAGTAATCCAAACCCGCCCGCATGTTCTGATCTCGTTACATGCGTGTACCTATAAGAGCAACCTCAAGGCCAGATAAACCTTCCATCA	474	7	15,C>A;19,G>A;20,A>G;22,A>T;24,C>T;68,A>C;100,C>T	13	AAAACAC;AAAATAT;AAATCAC;AAATCAT;AAATCCT;AAGACAC;CAAATAT;CGAACAC;GAATCAC;NAAATAT;NAATCAC;NAATCAT;TAATCAC	CGAACAC	CGAACAC	CGAACAC	AAGACAC			AAATCAT	AAATCAT		AAAATAT			AAATCAC	AAAATAT	AAATCAC	CGAACAC	CGAACAC	AAGACAC	NAATCAC	CGAACAC	AAGACAC	AAGACAC	AAGACAC	AAATCAT	AAATCAT	AAGACAC	AAAATAT	AAATCAT	AAATCAT	AAGACAC	AAGACAC	AAATCAT	AAATCAT	AAATCAT	AAATCAT	NAATCAT	AAGACAC	AAGACAC	AAGACAC	AAGACAC
23574	ENA|CM002239|CM002239.1	218494	NGCAGCTATTGTGACTATGGAGCCTTCTCTCCATTCGAGTATCATTGTCACGAAACGAAAATGACACGCTGCATTCAAGATCCGAACCAACAATCAACCACATCCGGTTTTGCTCAACN	1	0		1
21881	ENA|CM002240|CM002240.1	6355446	TGCAGCGGCTTCACCACGAGTTCGCAAGCTCGAAATTGCGCCGCAAATGGTCCCACTACAAAAACAGGTCCAGCAACTACGACAAATCACACAGGAAGCACTGCGAATTCACAACGAGC	2	0		1							consensus			consensus
8	ENA|CM002236|CM002236.1	1006634	TGCAGCAGCATTAATACCACCCAACTTATCATGGGGAATACACAATCATCACTCGAAAACCCCGATTTGTCTCCCTCGAGGCTGTCCAAACCCAAAACCGTCAACCCTACCAACGAAGG	474	2	16,C>T;108,A>G	3	CA;CG;TA	CA	CA	TA	TA	CA	CA	CA	CA	CG	CA	CA	CA	TA	CA	TA	TA	TA	CA	TA	CA	TA	TA	TA	CA	TA	CA	TA	TA	CA	TA	TA	CA	CA	CA	TA	TA	CA	TA	CA	CA	TA
2359	ENA|CM002236|CM002236.1	5815099	TGCAGTCCGCAGCGGCTATTACTAGATAGATGACGTTCGTCCCGTCCTTGTCAAGTTGCGCGCGAAATCAAGCTCTTTCTTTTTTTTTTTTACTTTTCTTTCGACTTCTTCCTTCCACT	470	13	76,T>C;79,T>A;82,T>C;83,T>A;86,T>C;87,T>G;88,T>C;90,T>C;92,C>T;97,C>T;101,C>T;107,C>T;111,C>T	29	ATCTTTTTCCCCC;CTCTTTTTCCCCC;GTCTTTTTCCCCC;NTCTTTTTCCCCC;TATTTTTTCCCCC;TCTTTTTTCCCCC;TGTTTTTTCCCCC;TNTTTGTCCCCCC;TNTTTTTTCCCCC;TNTTTTTTCCCTC;TTCTTTTTCCCCC;TTTACTCTCCCCC;TTTATTTTCCCCC;TTTTTGTCCCCCC;TTTTTGTTCCCCC;TTTTTTTTCCCCC;TTTTTTTTCCCCT;TTTTTTTTCCCTC;TTTTTTTTCCCTT;TTTTTTTTCCTCC;TTTTTTTTCCTCT;TTTTTTTTCCTTC;TTTTTTTTCCTTT;TTTTTTTTCTCCC;TTTTTTTTCTCCT;TTTTTTTTCTCTC;TTTTTTTTCTCTT;TTTTTTTTCTTCC;TTTTTTT…	TTTTTTTTCCCCC/TTTTTTTTCCCTC	TTCTTTTTCCCCC	TTTTTTTTCCCCC	NTCTTTTTCCCCC		TNTTTGTCCCCCC	TTTTTTTTCCCCC		TNTTTTTTCCCCC					NTCTTTTTCCCCC	NTCTTTTTCCCCC	TATTTTTTCCCCC	TTTTTTTTCCCCC/TTTTTTTTCCCTC/TTTTTTTTCTCCC/TTTTTTTTCTCTC	TTTTTTTTCCCCC	CTCTTTTTCCCCC	TTTTTTTTCCCCC/TTTTTTTTCCCTC	NTCTTTTTCCCCC	TNTTTTTTCCCCC	NTCTTTTTCCCCC	TTTTTTTTCCCCC	TTCTTTTTCCCCC	TTTTTTTTCCCCC	TTCTTTTTCCCCC	TNTTTTTTCCCCC	TTCTTTTTCCCCC	TGTTTTTTCCCCC	TTCTTTTTCCCCC	NTCTTTTTCCCCC	TTTTTTTTCCCCC	NTCTTTTTCCCCC	NTCTTTTTCCCCC	NTCTTTTTCCCCC	TNTTTTTTCCCCC	TTTTTTTTCCCCC	TATTTTTTCCCCC	TTTTTTTTCCCCC
18469	ENA|CM002236|CM002236.1	2370521	TGCAGAAGTGGCAGCAGCGTACTGGAACGTCCTCGAGGATGGGAACATCCCCCGCGACCAGGATCCTCATGACGAGTTCATTAACCAGAACGTACTGTGCTCCGTCTGGGGTAAAGATA	82	0		1			consensus		consensus																	consensus		consensus		consensus		consensus	consensus	consensus	consensus	consensus	consensus		consensus	consensus	consensus					consensus
15700	ENA|CM002241|CM002241.1	330280	TGCAGAGTCCGCCGGGTACCAGCGCTGGTGCGTCAAGGGACAACTTGTCGCTGATGCCTGGTGCTGCTGATGACGCCACTTCATTGGCCGAAGGTGATAGTGAAGCAGCAGCAGCAGCA	475	3	14,G>C;105,C>T;108,C>T	3	CCT;CTT;GCC	GCC	GCC	GCC	GCC	GCC	GCC	GCC	GCC	GCC	GCC	GCC	CTT	GCC	GCC	GCC	GCC	GCC	GCC	GCC	GCC	GCC	GCC	GCC	GCC	GCC	GCC	GCC	GCC	GCC	GCC	GCC	GCC	GCC	GCC	GCC	GCC	GCC	GCC	GCC	GCC	GCC
11763	ENA|CM002240|CM002240.1	1643936	TGCAGGCCGTCAGCAGGATACGATTGACAGATGATCCCGTCTCCGCCTTCCATTCGACTCCGACAAGATGCAAATATATCTAAGTATGTACAATTGCCAGCCTCGCAAATATTGGGAAT	473	11	10,C>T;24,T>G;25,G>C;26,A>C;64,A>G;79,C>G;81,A>T;82,A>C;83,G>T;94,T>C;117,A>G	20	CGCCAGAAGTA;CGCCGGAAGTA;CGCCGGAAGTG;CGCCGGAAGTN;CTGAACAAGTA;CTGAACACCTA;CTGAACANGTA;CTGAACANNTA;CTGAACCAGTA;CTGAACNAGTA;CTGAACNANTA;CTGAACNNNTA;CTGAACTATTA;CTGAAGAAGCA;CTGAAGAAGCG;CTGAAGAAGCN;CTGAAGAAGTA;CTGAAGAAGTG;CTGAAGAAGTN;CTGAAGTAGCA;CTGAAGTAGCG;CTGAAGTAGCN;TTGAAGAAGCA;TTGAAGAAGCN	CTGAACAAGTA	CTGAAGAAGCA		CTGAAGAAGCN		TTGAAGAAGCN	TTGAAGAAGCN	CTGAACNNNTA	CTGAAGAAGTG			CTGAAGAAGTA		CTGAAGTAGCG	TTGAAGAAGCN	CTGAAGAAGTG	CTGAACAAGTA	CTGAACAAGTA	CGCCGGAAGTN	CTGAAGAAGCG	CTGAAGAAGCN	CTGAAGAAGCA	CGCCGGAAGTN	CTGAAGAAGCN	CTGAAGAAGCN	CTGAAGTAGCN	CGCCGGAAGTN	CTGAAGAAGCN	CTGAAGTAGCG	CTGAAGTAGCN	CTGAAGAAGCG	CTGAAGTAGCN	CTGAAGAAGCN	CTGAAGTAGCN	CTGAAGAAGCN	CTGAAGAAGCN	CTGAAGTAGCN	CTGAAGAAGCG	CTGAAGTAGCN	CTGAAGTAGCG	CTGAAGAAGCG
11651	ENA|CM002240|CM002240.1	139914	NNNNGCAGCAGCAGCAGCAGCAGCCTTTTACACATCCGGACCTCGGATCTCCCATCTTATTTAGGCCGACACGAATCGGGAAGGAACAGAACAACTCGAGAAGGAGCAAAGTCTGCTAT	7	0		1
21091	ENA|CM002242|CM002242.1	916400	NNNAGTCAGTTAGAACAGGTAGATGTTGGATTATAGCGGCGCGAAGAACGCTTGTCCGGAGGGTTTCACCGGAGATCACCCATGTAAACTTTGAAGCATATGGTGGACACTCACTCTTG	381	4	13,A>T;21,G>A;57,G>A;64,T>A	2	AGGT;TAAA
19727	ENA|CM002241|CM002241.1	876947	TGCAGTGTGCCCTACCATAATCGGATGGCGTTTGTTACTTGGCATGTTGATGTCCTGCTCCCCTCGGAGCATGAAGCATTGTCTCAAAGTATGAGGCGGGATTTATTTTTCTACNNNNN	416	7	19,A>G;38,T>C;40,G>A;60,C>G;99,G>A;104,A>G;112,A>G	8	ACGCAAA;ATATGAA;ATGCGAA;ATGCGAG;ATGCGGA;ATGCGGG;ATGGGAA;GTATAAA		ATGCGAA	ATGGGAA	ATGCGAA		ATGCGAA	GTATAAA	ATGCGAA		ATGCGAA	ATGGGAA	ACGCAAA			ATGCGAA	ATGCGAA	ATGCGAA	ACGCAAA	ATATGAA	ATGCGAA	ATGCGGA/ATGCGGG	ATATGAA	ATATGAA	ATATGAA		ATATGAA	ATATGAA	ATGCGGA/ATGCGGG	ATATGAA		ATATGAA	ATATGAA		ATATGAA				ATATGAA		ATATGAA
9683	ENA|CM002239|CM002239.1	290306	TGCAGACGGGCAAGTTGTGTAAGAAGGCTGCTTTGTGAAACTAGGTAGATGGCCTNGGGGGTCATGATGACTGATGGGAATAAGCTGTCATGTTTGCATATTGGTGAAAGAATTAAAGG	407	15	36,G>A;37,A>G;40,C>T;43,G>C;44,G>C;45,T>C;53,C>T;56,G>A;58,G>A;70,C>T;82,A>G;96,C>T;106,A>G;109,G>T;114,A>G	16	AGCGATTGGCACGTG;AGCGGTTGGCACGTG;AGCGNTTGGCACGTG;CACGGTCGGTACGTG;GACGATCGGCACATG;GACGCTCGGCACATG;GACGGCCGGCATAGG;GACGGTCAGCACATG;GACGGTCGACACATA;GACGGTCGACACATG;GACGGTCGGCACAGA;GACGGTCGGCACATG;GACGGTCGGCGCATA;GACGGTCGGCGCATG;GACGNTCGACACATA;GACGNTCGGCACATG;GACNATCGGCACATG;GACNCTCGGCACATG;GACNGTCGGCACATG;GACNNTCGGCACATG;GACNTTCGGCACATG;GANAGTCGGCGCATA;GANCGTCGGCGCATA;GANGGTCGGCATAGG;GANGGTCGGCGCATA…	GACGGTCGGCACAGA						GANNGTCGGCGCATA	GATGGTCGGCACAGA				GATGGTCGGCACAGA	GACGGTCGGCACATG			GACGGTCGGCACATG						GACNNTCGGCACATG		GACNNTCGGCACATG		GACNGTCGGCACATG				GACNGTCGGCACATG			GACNNTCGGCACATG	GACNNTCGGCACATG		GACNNTCGGCACATG
21234	ENA|CM002237|CM002237.1	580667	TGCAGATGCGCCGAGGACGCTGAGCAGGGCGGAGGCGATGCCTAGGAGGCGGAGGGAGGGGGGCATGTCGTCGGTGATATTATTGGTGGCGGGTGAAGCGGGGGAGGTGAGGTTGGTGG	82	0		1						consensus			consensus											consensus				consensus				consensus
24629	ENA|CM002236|CM002236.1	2384064	NNNAGCGTTTATTAATACCTATATATTATTCGGCTATTACTTATTCTTATTCGCACTATCCAACTTAGTAACTATAGGATATTCTAGTAGATCGTTAATTACCTACCACTCTTCTTCTA	56	0		1																				consensus				consensus				consensus
19071	ENA|CM002239|CM002239.1	1335392	NNCAGCAGCGGATCGAGTCCTACGGGCGCAAGGTGCACAGAATCATGAGCCTGTCTCTTCCGGCCAAGATAACCCGCTGGATGTCAATCGTGTTTCTCGATAACCAGCTCCTCTCGTCC	381	0		1																											consensus	consensus
16073	ENA|CM002241|CM002241.1	43557	TGCAGTCCATCCGCCTTCAGGACCCCACGGCCCATACCATCCTCGTGGGATTCGACATGGAGCTTGAGCACCGCGCCGTCAAATCTGTTTTCCCTTTGTTGGATGACCATGTCACACAC	476	2	82,A>C;115,A>G	3	AA;CA;CG	AA	CA	AA	AA	CG	CG	CG	CG	CG	CG	CG	CA	CA	CA	AA	AA	AA	AA	AA	AA	CA	AA	CG	AA	CA	AA	AA	CA	AA	CA	AA	AA	CA	AA	CA	AA	AA	AA	CA	AA	CA
8611	ENA|CM002238|CM002238.1	5234267	TGCAGGTATGGCGACGAGGAGAGGGCCAGAGGGAAGTCAACAAGGGAGCGGAATGCCGGGCGTGGTAGGGCCCGACGAAGGACCGTTAGCGCCGCTGCCAATCCGGTTTGGAGGGAAAG	474	9	26,C>T;30,G>A;34,A>C;66,A>T;70,C>T;75,C>G;86,T>C;87,A>G;114,G>A	7	CAAACCTAG;CAATCCTAG;CAATTCCAG;CAATTCTAG;CACTCCTGA;CGAACCTAG;TAATTGTAG	CGAACCTAG	CACTCCTGA	CACTCCTGA	CAATCCTAG	CGAACCTAG	CACTCCTGA	CGAACCTAG	TAATTGTAG	CAATTCCAG	CAATCCTAG	CGAACCTAG	CACTCCTGA	CGAACCTAG	CAATTCCAG	CACTCCTGA	CAATTCTAG	CACTCCTGA	CACTCCTGA	CACTCCTGA	CACTCCTGA	CGAACCTAG	CAATCCTAG	CAATCCTAG	CGAACCTAG	CAATCCTAG	CAATCCTAG	CACTCCTGA	CAATCCTAG	CGAACCTAG	CAATCCTAG	CAATCCTAG	CGAACCTAG	CAATCCTAG	CGAACCTAG	CAATCCTAG	CAATCCTAG	CAATCCTAG	CAATCCTAG	CGAACCTAG	CAATCCTAG	CAATCCTAG
6631	ENA|CM002238|CM002238.1	149537	TGCAGCAGTTCTTGCTCGTCGGCTTCAATGCTACCTTGAGCCGCGTTGGACAAGCCTCGCTCTGATTGACCAGTTTTTTTCGCAGCCGTTTCCGCTTGTGTACTAGCCTGCTGCACCTT	474	7	15,T>C;34,C>T;46,T>C;56,T>C;58,G>C;73,T>A;84,G>C	16	CCCTGTC;CCTTGTC;TCTACGG;TCTACNG;TCTACTG;TCTCCAG;TCTCCGG;TCTCCNG;TCTGCCG;TCTGCNG;TCTNCNG;TCTTCAG;TCTTCCG;TCTTCTG;TCTTGNG;TCTTGTG;TTTTGTG			CCTTGTC		CCTTGTC	CCTTGTC	CCTTGTC	CCTTGTC	TCTTGNG	CCTTGTC	CCTTGTC			CCTTGTC		CCTTGTC			CCCTGTC			CCTTGTC		TCTCCGG		CCTTGTC	CCCTGTC	TCTTCTG		CCTTGTC	CCTTGTC		CCTTGTC		TCTTCTG	CCTTGTC	CCTTGTC	CCTTGTC	CCTTGTC	CCTTGTC
21057	ENA|CM002242|CM002242.1	213198	TGCAGGAAGGGAGATGATGAAGTCGTGGATGGAAGCTAGTTGGCATGCGTGAACTAGACAGTGGAAGTGGGAGGGGAGGCGCAGGGGTGAAGAGTCAGGGAGACCATACAAGATATTTT	42	5	15,G>T;63,G>A;66,G>A;75,G>A;87,T>C	3	GAAAC;GGGGT;TGGGT				GGGGT	GGGGT		GGGGT	GGGGT	GGGGT	GGGGT	GGGGT	GAAAC	GGGGT	GGGGT		GGGGT		TGGGT											GGGGT	GGGGT	GGGGT	GGGGT		GGGGT
19165	ENA|CM002239|CM002239.1	3653745	NGCAGACGGTANGGTAGGCAAACACACATCAACTATTCTTCTCTCTCCCTTTTGCCCTGTCTTGCNNNNTAGTACCTAGTACCTAGTTCCCAAAGTCCCCAAACATGAATTTATCCATC	328	5	12,G>C;34,A>G;39,T>C;64,C>T;118,C>T	7	CATNC;GATCC;GATNC;GGCTC;GGCTN;GGCTT;GGTTC;NATNC
14419	ENA|CM002240|CM002240.1	6372909	TGCAGCTGGACAACACCCTCCATCCACTTGCCGCGGGCGGGCTTGAATATGTGTGCGTCAAAGGTCAGGTAGGCAAAACCGACGGCGTATTCGTCGACCGAACGTAAGAGGGCAGGAGT	475	4	38,G>A;70,A>C;104,T>C;116,A>G	9	AACA;AATA;AATG;AATN;ACTA;GATA;GATG;GATN;GCTN	GATA	GATN	AACA	AATN	GATN	GATG	GATG	GATN	GATN	GCTN	GATA	GATN	GATA	AATN	GATN	GATN	AATN	AATA	AATA	ACTA	AATA	AATN	AATA	AATA	AATA	AATA	AATA	AATN	AATA	AATA	AATA	AATA	AATA	AATA	AATA	AATN	AATA	AATA	AATG	AATN	AATA
12028	ENA|CM002240|CM002240.1	2106640	TGCAGCACTACAACCCTCTGATCGACGCCAAGGTCGCCGAGACGTGGTCTATCCCCGAGAGCTGGAAGCTCAACGCTCAGCTTGTCTTTGGTGGCAAGACTGGTGATGCGGGTGAGAAG	474	1	34,C>G	2	C;G	C	C	C	C	C	G	C	C	C	C	C	C	C	C	C	C	C	C	C	C	C	C	C	C	C	C	C	C	C	C	C	C	C	C	C	C	C	C	C	C	C
24727	ENA|CM002242|CM002242.1	2394636	TGCAGTGATCGCATAGGGGCGGGACGTCTCGTCGTCGAAGAAGAGGGAACCTCATCTTCCGGCGACTATTTTCAGTATTAGAAGAAATAAATTTATTATTATTAGAGAACGGAGCGTTA	375	0		1																				consensus		consensus	consensus	consensus	consensus	consensus	consensus	consensus	consensus	consensus	consensus	consensus	consensus	consensus	consensus	consensus		consensus	consensus	consensus	consensus	consensus
23171	ENA|CM002241|CM002241.1	3909660	TGCAGTCCACAGTGTGTAGCCAGGGCAGCGCTTGAGGCTCGCCAACCACTGCACTGCAGGCAAGACTGAGTGACGGACCTGTGTAACACGAGAACCGCGAGTTACGACGATTTGCGGTG	14	2	24,G>A;110,T>C	2	AC;GT									GT
14880	ENA|CM002241|CM002241.1	1557519	TGCAGGGCAGCGCAAACTTCGGGTATGCTGATTGCAGGCCGAGCGGTCATGGGTCTTGGAGCGGGCGGCATCTGGAACGGCGGTCTCACAATTATCACCGCCATCACCAGCCCTAGGCG	476	1	62,G>A	2	A;G	G	G	G	G	A	A	G	A	A	G	A	A	A	A	A	G	G	G	G	G	G	G	G	G	G	G	G	G	G	G	G	G	G	G	G	G	G	G	G	G	G
12882	ENA|CM002240|CM002240.1	3664428	TGCAGGAGCCGGCCTTCATGCTGATCCAGTACACGTACGCGGTCCTGACCATGCTGCCCTGCCCGCTCTGGTTCTACTACCGCTGGCTGTCGGCCGTCTTTCTCATGGGCGTGTTTACA	475	5	16,C>T;28,G>A;58,C>A;64,G>A;103,C>T	5	CGCGC;TACGT;TGAGC;TGCAC;TGCGC	CGCGC	CGCGC	CGCGC	CGCGC	TGCGC	TGCAC	TGCGC	TGCGC	TGCGC	TGAGC	TGAGC	TGCGC	TGCGC	TGAGC	TACGT	CGCGC	TGCGC	CGCGC	CGCGC	CGCGC	CGCGC	TGCGC	CGCGC	CGCGC	TGCGC	TGCGC	CGCGC	CGCGC	TGCGC	TGCGC	CGCGC	TGCGC	CGCGC	TGCGC	TGCGC	CGCGC	TGCGC	TGCGC	CGCGC	TGCGC	TGCGC
5970	ENA|CM002237|CM002237.1	4202832	TGCAGTGCTGCTCTGCCCAGTAGTGTCCAGTCCTTGGCCCTCGGTGGTGCAACTGTGAACAAGCGGAACAGGACGCTGAGAAGCAAGGTGCCGTGAATTTGAGTAGGTCAGTCAGTCAG	476	3	66,A>G;94,G>A;96,A>G	4	AAG;AGA;AGG;GGG	AGA	AGG	AGG	AGG	AGG	AGG	GGG	AGG	AGG	AGG	AGG	AGG	AGG	AGG	AGG	AAG	AGG	AGG	AGG	AGG	AGG	GGG	AGG	AGG	AGG	GGG	AGG	AGG	GGG	GGG	AGG	GGG	AGG	GGG	AGG	AGG	AGG	GGG	AGG	GGG	AGG
4094	ENA|CM002236|CM002236.1	9132217	TGCAGGCACCCCCTTGCTCATAAAGTTATTTGACCAATAAACATACCTGGACCCACTGAGTTTCCCCCCGCTGATAACCTGCGATCAGATTCCTGTAAAACACCAACATGGTTAGCAGA	474	7	8,C>T;20,T>C;27,A>G;35,A>C;68,C>T;88,A>T;112,T>C	6	CTAACAC;CTAACAT;CTAATAT;CTACCAT;TCAACTT;TCGACAT	CTAACAT	TCAACTT	CTACCAT	CTAACAT	CTAATAT	CTAACAT	CTAATAT	CTAATAT	CTAATAT	CTAATAT	TCGACAT	CTAACAC	CTAACAT	CTAACAT	CTAACAT	CTAACAT	CTAACAT	CTAACAT	CTAATAT	CTAATAT	CTAACAT	CTAATAT	CTAACAT	CTAATAT	CTAATAT	CTAATAT	CTAACAT	CTAATAT	CTAATAT	CTAACAT	CTAACAT	CTAATAT	CTAATAT	CTAATAT	CTAATAT	CTAACAT	CTAATAT	CTAATAT	CTAATAT	CTAATAT	CTAATAT
15972	ENA|CM002241|CM002241.1	3989114	TGCAGACCCCAAGTACTGTGGTGTGTGTGTAATACGAGGGCTCACACACACAGNNGACAGTTTGAGATACTTCTGAAGAGTGAGGTAAGCATGTGTAAGTGAAGANNNCCTGGGTAATC	474	9	33,A>G;38,G>T;47,A>C;48,C>A;49,A>G;52,G>C;73,T>A;81,G>A;111,G>A	10	AGAAACAGG;AGACAATGA;AGACAATGG;AGACACAGG;AGACACTGG;AGACAGTGG;AGACGCTAG;AGCCACAGG;ATAAACAGG;GGACACTGG	AGACAGTGG			AGACACTGG			AGACAATGG	AGACACTGG	AGCCACAGG	AGACACTGG		AGACGCTAG	AGACAATGG	AGAAACAGG	AGACACTGG	AGACACTGG	AGACACTGG	AGACACAGG	AGACACTGG	AGACAATGA	AGAAACAGG	AGACACTGG	AGACACTGG	AGAAACAGG	AGACACTGG	AGACACTGG	AGACACTGG	AGACACTGG	AGACACTGG	AGAAACAGG	AGACACTGG	AGACACTGG	AGACACTGG	AGACACTGG	AGACACTGG	AGAAACAGG	AGAAACAGG	AGACACTGG	AGAAACAGG	AGACACTGG	AGACACTGG
13581	ENA|CM002240|CM002240.1	4748746	TGCAGTGCCCTCGACCCGACTGTCCTGCCCGCACTGGCCAGTGCCCCGCAAATTTTCATAGCAACCCCATTGATAGCTTTTCTCCTCTCCCGGTCCCCTCCAGACCCGACCCTCGCTCA	476	1	85,T>C	2	C;T	T	C	C	C	C	C	C	C	C	C	C	C	C	C	C	C	C	C	C	C	C	C	C	C	C	C	C	C	C	C	C	C	C	C	C	C	C	C	C	C	C
4704	ENA|CM002237|CM002237.1	1793238	TGCAGCATTCACCCTTGTCTTCATCTGAATCACTTTTTTTTGTTTGACGGAAAACTTGGACGAAAATGCCAGTTAGCTTGCACCCCAGTTTGACCAACAGAAATAATAACCGTGGGTGT	476	6	11,C>A;35,T>G;36,T>C;60,C>T;68,C>T;84,C>T	7	ATCCTC;CGTCCC;CGTCCT;CTCCCC;CTCCTC;CTCTTC;CTTCCC	CTTCCC	CTCCTC	CTCCTC	CGTCCC	CTTCCC	CTTCCC	CTTCCC	CTTCCC	CTTCCC	CTTCCC	CTCCCC	CTTCCC	CTTCCC	CTCTTC	CTCCCC	CTTCCC	CTTCCC	CTCCTC	CTCCTC	ATCCTC	CGTCCC	CGTCCC	CTTCCC	CGTCCC	CGTCCC	CTTCCC	CTTCCC	CGTCCC	CGTCCC	CTTCCC	CTTCCC	CGTCCC	CTTCCC	CGTCCC	CGTCCC	CTTCCC	CGTCCC	CGTCCC	CGTCCC	CTTCCC	CGTCCC
1266	ENA|CM002236|CM002236.1	3395322	TGCAGAGCAAGCTTGGAGAACTCAACGACGTAGGAATAAGCCCTTTGTCGTTCGAAAAGGTTCACAACGTGAGCGTAGTAGTTGGGAAGTCCGCTGTAGAGCAGCTTCCACTCGGTATC	474	1	26,G>A	2	A;G	G	A	A	G	G	A	G	G	G	G		G	G	G	A	A	G	G	A	G	G	G	G	G	G	G	G	G	G	G	G	G	G	G	G	G	G	G	G	G	G
6578	ENA|CM002238|CM002238.1	1402620	TGCAGATGGTGGCTTTCGTTCTCCTCGGTAGTGGTGGATGTATTGACGTCTTCGAGTACAGCGGTGACGGCTCGAATGACATGTTGTAGTCTCCAGTCGGTCGTGGAAGAGTATGCACA	476	6	15,T>C;17,G>A;36,G>A;38,T>A;40,T>C;81,T>C	6	CAGTCT;CAGTTC;TGATTC;TGGATC;TGGTTC;TGGTTT	TGGTTT	CAGTCT	TGATTC	CAGTTC	CAGTCT	CAGTCT	CAGTCT	CAGTCT	TGGATC	CAGTTC	TGGTTC	TGGTTC	CAGTCT	CAGTCT	TGGTTT	CAGTCT	CAGTCT	CAGTTC	CAGTTC	CAGTCT	CAGTTC	CAGTCT	CAGTTC	CAGTTC	CAGTCT	CAGTTC	CAGTTC	CAGTTC	CAGTTC	CAGTCT	CAGTCT	CAGTTC	CAGTCT	CAGTTC	CAGTCT	CAGTTC	CAGTCT	CAGTCT	CAGTCT	CAGTTC	CAGTCT
3419	ENA|CM002236|CM002236.1	7851021	TGCAGTATGTAAGTACATGATAGCCATATGCGTCCGCCCCTGTACCCCAATGCCAGTTAAGACGCTAATGACGTTTTCTGTCTGCACGACAGCCGCCTCGACCACACTTCTCGACCATG	476	5	20,T>A;33,C>T;54,A>G;76,T>C;113,A>G	4	ATGTA;TCACA;TCACG;TCATA	TCATA	TCATA	TCACA	TCATA	TCACA	TCACA	TCACA	TCACA	TCACA	TCACA	TCACA	TCACA	TCACA	TCACA	ATGTA	TCACA	TCATA	TCACG	TCATA	TCACA	TCATA	TCATA	TCACA	TCACA	TCATA	TCACA	TCATA	TCACA	TCACA	TCACA	TCATA	TCACA	TCACA	TCACA	TCATA	TCATA	TCACA	TCATA	TCACA	TCACA	TCATA
18026	ENA|CM002242|CM002242.1	575351	TGCAGCCCGAAAACATATTTGAGTCTCTATAGTCTCGTCTCTCTTTTCTTTACCACGTCAAAGTCAGATTGAGGGTTCGGCGAGGAGGAGGAGATCATCGCGACTCGGTCCCGGATTTG	455	5	19,T>C;37,T>G;38,C>T;47,C>T;78,G>A	4	CTCTG;TGTTA;TTCCG;TTCTG	TTCCG	TTCTG	TTCTG	TTCTG	TTCCG	TTCCG	TGTTA	TTCTG	TGTTA	TTCCG	TTCTG	TTCCG	TTCTG	TTCTG	CTCTG	TTCTG	TTCTG	TTCTG		TTCTG	TTCTG	TTCTG	TTCTG	TTCTG	TTCTG	TTCTG	TTCTG	TTCTG	TTCTG	TTCTG	TTCTG	TTCTG	TTCTG	TTCTG		TTCTG		TTCTG	TTCTG	TTCTG	TTCTG
23416	ENA|CM002238|CM002238.1	4007904	TGCAGAATCTGGGCAATACATGCTACATGAATTCGGCTCTGCAATGTCTACGGAGCGTTGAAGAGTTGACCAAGTATTTCCTCACTCACGAGGCCAAGAAAGAGATCAACCCTGATAAT	26	2	7,T>C;115,T>C	2	CC;TT										TT	CC		TT
10430	ENA|CM002239|CM002239.1	4194308	TGCAGCTCTCTATACGCGCGTCAAGCGTGGTGGCGGACCGGCCATCCAGGACATCCCGTACCAAGACCTGCACAATCAAGTCCTATTCCTGTCGTCGCTGTTCCGCGGCGAATTCATCT	29	1	81,C>A	2	A;C	C												A		A	A		A
20983	ENA|CM002241|CM002241.1	1132833	TGCAGGCCCCAGGGTTATGAAGTGATGACTAGCTACTTTACTATAACGAATGTCAGTTTTTGGAATTTTTCAATCTTTGTGATGCTGTCTTTTGACCTTTTCGTGCTGTGAACTTGCTT	436	0		1					consensus	consensus	consensus	consensus		consensus	consensus			consensus	consensus		consensus		consensus			consensus	consensus		consensus	consensus	consensus	consensus	consensus	consensus	consensus	consensus	consensus	consensus	consensus	consensus	consensus	consensus	consensus	consensus	consensus	consensus
15852	ENA|CM002241|CM002241.1	3669432	TGCAGTCGTCCTCAACGACAAGGCCAGAGACGGCAAGAAGTCACGCCCTCTTCAGGATGGCCTGTGGAACTACTTCACCGAGAAGCCAGTCGGGACCACGGAGGCATTCCCAGCCGATG	420	7	12,C>T;13,A>C;51,T>C;54,G>C;55,G>A;77,C>T;112,G>T	7	CACGGCG;CATGACG;CATGGCG;CCTCGCG;TATGGCG;TATGGCT;TATGGTG	CATGGCG	CATGGCG	TATGGCG	CACGGCG	CATGACG	CATGGCG	CATGGCG	CATGGCG	CCTCGCG	CACGGCG	TATGGTG	TATGGCG	TATGGCT	CATGGCG	CATGGCG	CATGGCG		CATGACG		CATGGCG	CATGGCG	CATGGCG	CACGGCG	CATGGCG	CACGGCG	CACGGCG	CACGGCG	CATGGCG	CACGGCG	CACGGCG	CACGGCG	CACGGCG	CATGGCG	CACGGCG	CACGGCG	CATGGCG	CATGGCG	CATGGCG	CACGGCG	CACGGCG	CACGGCG
10052	ENA|CM002239|CM002239.1	3455908	TGCAGACCAGACTGGCAGGTAAGGTCATAATAACCGGGGTTCTTCTTCCTGCTGGGCGCAGGGAAGGCGGGGGGGCTGGGGGCGAGGACGCTCAGGGCAGCGCCGAGATGCGCCGGCGA	476	2	35,G>A;82,C>A	3	AC;GA;GC	GC	GC	GC	GC	GC	GC	GC	GC	GC	GC	GC	GC	AC	GC	GA	GC	GC	GA	GC	GC	GC	GC	GC	GC	GC	GC	GC	GC	GC	GC	GC	GC	GC	GC	GC	GC	GC	GC	GC	GC	GC
13661	ENA|CM002240|CM002240.1	4901234	TGCAGTCGGACATTTCGTCATTCAGCAGCGAAGAGCAAGCCACCACCCGACAACGATGCCGGCGGCATCCACTGTCAATTCCGGAATGCGTTCAACGATGTCGGTACCTTCTACAAGTG	449	5	21,T>C;104,T>C;106,C>G;111,T>C;113,C>T	5	CTGTT;TCCCT;TTCTC;TTCTT;TTGTT	TTCTC		TCCCT	TTCTC	TCCCT	CTGTT	TCCCT	CTGTT			TCCCT	TCCCT		TTCTC	TTCTC	TTCTC	TTCTT	TCCCT	TCCCT	TTCTC	TTCTC	TCCCT	TCCCT	TTCTC	TCCCT	TCCCT	TTCTC	TTCTC	TCCCT	TCCCT	TTCTC	TCCCT	TTCTC	TCCCT	TCCCT	TTCTC	TCCCT	TCCCT	TTCTC	TCCCT	TCCCT
7514	ENA|CM002238|CM002238.1	3132467	TGCAGGAGCAGCAACGCCATACTGAGCAAGCAGCTGTGCCCGTCGCTTGTGGTACCTGGAGAAAGAAGAAGGGCATCAAGGTCAGCGGACGATGGAAAATACGGATAGCCGGTGGATGT	128	5	33,C>T;58,G>A;73,C>T;76,C>T;112,T>C	6	CGCCA;CGCCT;TATCA;TGCCC;TGCCT;TGCTT	CGCCT			TGCCT	TGCCT									TGCCC	TATCA	TGCCT	CGCCA	TGCTT	TGCCT	TATCA	TGCCT		TGCCT	TGCCT		TGCCT	TGCCT		TGCCT		TGCCT	TGCCT		TGCCT		TGCCT				TGCCT
39	ENA|CM002236|CM002236.1	1061261	TGCAGGCACACACGATGGTGTCCCAGTAACACCTCGGTGGGCCGGGGGGCCAGCGCAAGCGGTTTCCGTTCCATCCAGCCTGAGGTTCAGAGTCGGCTCTTTGTCGCTTCGTACTCTCC	476	2	56,A>G;81,G>A	3	AA;AG;GG	AG	AG	GG	AG	GG	GG	AG	AA	AG	AG	AG	AG	AG	AG	AG	AG	AG	GG	GG	AG	GG	GG	GG	AG	GG	AG	GG	GG	AG	GG	GG	AG	AG	AG	GG	GG	AG	GG	AG	AG	GG
22355	ENA|CM002239|CM002239.1	1594732	NNCAGCAGTCCCCATTCCGTGGTGAAGACGAGGACGAAATCTACGATGCCATTCTGGCCGACGAGCCGCTTTACCCTATTCACATGCCCAGAGACAGCGTGTCGATTCTGCAGAAGCTG	1	0		1									consensus
11375	ENA|CM002239|CM002239.1	630399	TGCAGTTTGTTGGGTCGCATCAACCCTTTTGGTACGATGAGTTCTGGAGACCTGAGAGAAGGCGCTGTTCTTGATAACCCCCTTCTCGATAAGACATGGATAAGTGGCTGAGTGAGAGG	470	8	13,G>A;15,C>T;20,C>T;49,A>T;50,C>T;51,C>A;52,T>G;67,T>C	8	ACCACCTT;GCCACCTC;GCCACCTT;GCCAGAGT;GCCANCTC;GCCANCTT;GCCANNNC;GCCANNNT;GCCATNNC;GCCTTCTT;GCTACCTT;GTCACCTT	GCCACCTT	GCCACCTT	GCCANNNC	GCCACCTT	GCCACCTT		GTCACCTT		GCCANNNT	GCCACCTT		GCCACCTT	GCCANNNT	GCCACCTT	GCCANNNT	GCCACCTT		GCCACCTT	GCCANNNC	GCCACCTT	GTCACCTT	GTCACCTT	GCCACCTT	GTCACCTT	GTCACCTT	GTCACCTT	GCCACCTT	GTCACCTT	GTCACCTT	GCCACCTT	GCCACCTT	GTCACCTT	GTCACCTT	GTCACCTT	GTCACCTT	GTCACCTT	GCCACCTT	GTCACCTT	GCCACCTT	GTCACCTT	GTCACCTT
10300	ENA|CM002239|CM002239.1	3939460	TGCAGAGAGCCCACTAGGTACCTCGACACAGGTAGAGCCTGCCCACTCACAGGAAGCACGGGCAGCTGACAGCGACTGGAACTGGACCAGTCGAATCGAATCCCAACGCCATTTCCCCT	475	2	12,A>C;14,T>C	7	AC;AN;AT;CC;NA;NG;NN;NT	AT			AT				AT	NN	AT			AT	AT	AT	AT	AT	AT	AT	AT	AT	AT	AT	NN	NN	AT	NN	NN		AT	AT		NN	AC	AT	NN	AT	AT	AT	AT
24176	ENA|CM002241|CM002241.1	470552	NGCAGGCTGTTGAACAAGCTGGGAGGAAACGAAGATAATACAAGATGAAACCAACGCGCTCGTCGAAGCATATGACAACTTAATTGGATTGGAAGTATCAACAACATCAATGCAGTGNN	1	0		1
20716	ENA|CM002237|CM002237.1	1400168	TGCAGAGACTGCGACCTTNNNGAAAACACAACAATCCAGCCCCAAATTGAACAACACTGCGCCACGCGTATGTCGAGGGCGCAATTCTGCTTTCAACGACGGGCAGGATGTTTGCTCAC	382	0		1					consensus		consensus	consensus					consensus							consensus			consensus	consensus	consensus	consensus	consensus	consensus	consensus	consensus	consensus	consensus	consensus	consensus	consensus	consensus	consensus	consensus	consensus	consensus	consensus
20644	ENA|CM002236|CM002236.1	2209123	TGCAGATTATACTCATCCTCATCGCCACTGCATCGAGACCGCCCTTGTCCCCTTGACAGAGACCGGAACCCAGCTACCTCTCTCTACCCAAGAATAAGATCCACAATGAAACCGACCTC	388	0		1					consensus	consensus		consensus	consensus		consensus			consensus			consensus	consensus				consensus	consensus	consensus	consensus	consensus	consensus	consensus	consensus	consensus	consensus	consensus	consensus	consensus	consensus	consensus	consensus	consensus	consensus	consensus	consensus	consensus
12543	ENA|CM002240|CM002240.1	3044332	TGCAGTCCATGGATTATTCTCAACGTTAGGTAGGATGGGTTTACATTGATTGCCCTTGCTCTTTGCACTTTGCGTGGAAGGTGCGTGGCGTGTGCTGGCTGACTGTGTCCTGTGTGCTG	475	3	77,A>C;78,A>G;110,T>G	3	AAG;AAT;CGT	AAT	CGT	CGT	CGT	AAT	AAT	AAT	AAT	AAT	AAT	AAG	AAT	AAT	AAT	CGT	CGT	CGT	AAT	AAT	AAT	CGT	AAT	AAT	CGT	AAT	AAT	AAT	CGT	AAT	AAT	CGT	AAT	CGT	AAT	AAT	CGT	AAT	AAT	CGT	AAT	AAT
15984	ENA|CM002241|CM002241.1	4027536	TGCAGCAGCACTATACTTGCAATGCGGAACGGGACAGTTGAATCCACCCAGCCGGCCTTTCATCTATGCCCCCCAGGCCGATATTCGTATTTTTCCGATGTTTGCGAGTTGCAAGGTGT	400	0		1		consensus	consensus																consensus	consensus			consensus	consensus		consensus	consensus	consensus	consensus	consensus		consensus	consensus	consensus	consensus	consensus			consensus		consensus	consensus
16583	ENA|CM002242|CM002242.1	1494618	TGCAGTTCTGTTGTTTCAGCTTTTTTTGAAAGCCTTCGAGATACAAAAATATCACGGCTGCGATAGGAGCGGCCGAGGATCCATCAAGATGAGCTGATTCGACTGATTCGACATGGACT	473	6	14,T>C;26,T>G;53,A>G;71,G>A;72,C>G;115,G>C	5	CTAGCG;TGAGCG;TTAGCC;TTAGCG;TTGAGG	TTAGCG	TTAGCG	TTAGCG	TTAGCG	CTAGCG	TTAGCG	TTAGCG	TTAGCG	TTAGCG	TTAGCG	TTAGCG		TGAGCG	TTAGCG	TTAGCC	TTAGCG	TTAGCG	TTGAGG	TTAGCG	TTAGCG	TTAGCG	TTAGCG	TTAGCG	TTAGCG	TTAGCG	TTAGCG	TTAGCG	TTAGCG	TTAGCG	TTAGCG	TTAGCG	TTAGCG	TTAGCG	TTAGCG	TTAGCG	TTAGCG	TTAGCG	TTAGCG	TTAGCG	TTAGCG	TTAGCG
8091	ENA|CM002238|CM002238.1	4119863	TGCAGTTTCAATTGGCACGAGAAAAATACAGCGTGTCAGCCACTATGATGTGAACTACTTGCTATCACCCTGCATCTCATTCAAAGGTCAACGCCATCGCATGAGGGACATATCCTCCC	471	4	7,T>C;17,C>T;30,G>A;51,G>A	5	CCGA;TCAG;TCGA;TCGG;TTGG	TCGG			TCGG	TCGG	TCGG	TCGG	TTGG	TCGG	TCGG	TCGG	CCGA	TTGG	TCAG	TCGG	TCGG			TCGA	TTGG	TCGG	TCGG	TCGG	TCGG	TCGG	TCGG	TCGG	TCGG	TCGG	TCGG	TCGG	TCGG	TCGG	TCGG	TCGG	TCGG	TCGG	TCGG	TCGG	TCGG	TCGG
15705	ENA|CM002241|CM002241.1	3311150	TGCAGTCAGTCCCGCTACAGTGGANNAGAGAGAGAGAAAGAGAGAAAGAGAATCCACAGTGGAGCGAGGCTTTTCTCCGTCGGTGCCCTNACATAGCTTCCATGGGACCCGACGACGAC	126	9	45,A>G;50,A>G;51,A>G;81,G>A;82,G>A;90,A>G;91,C>G;92,A>C;94,A>G	4	AAAAAGGCG;AAAGGACAA;GAAGGACAA;GAAGGGGCG;GGGGGACCG	AAAGGACAA	AAAGGACAA		AAAGGACAA		GAAGGACAA									GAAGGGGCG		AAAGGACAA		AAAAAGGCG	AAAGGACAA			AAAGGACAA		AAAGGACAA		AAAGGACAA		AAAGGACAA	AAAGGACAA	AAAGGACAA	AAAGGACAA		AAAGGACAA	AAAGGACAA						AAAGGACAA
4570	ENA|CM002237|CM002237.1	1583352	TGCAGTATACCACCGGCAACGCCAAGTCACATGAGATGGCGCCGTAACGATGCGCTAACTGATGAACTGATGCGGGGAAGGCAGGGGGATCCAATGGAATCCCGAAGCTATGCGACGTC	475	3	61,A>G;66,C>G;80,G>A	4	ACG;AGG;GCA;NCA	ACG	ACG	ACG	ACG	GCA	GCA	ACG	GCA	GCA	GCA	GCA	GCA	GCA		ACG	ACG	AGG	ACG	ACG	GCA	ACG	ACG	GCA	ACG	ACG	ACG	GCA	ACG	ACG	ACG	ACG	ACG	ACG	ACG	ACG	ACG	ACG	ACG	ACG	ACG	ACG
17244	ENA|CM002242|CM002242.1	29011	TGCAGGACATGAAGCTCAGCTACATGCTGCTCTCGCCGACACACGCATTTTCGTCGATTGCGGAGAGCGCAAGGGCGGTCATCCTGGCGGGTGGAACGATGTCCCCTTTCGAGGACTAC	476	1	88,G>T	2	G;T	G	G	G	G	G	T	T	T	T	G	T	T	T	T	G	G	G	G	G	G	G	G	G	G	G	G	G	G	T	T	T	T	T	T	G	G	G	G	G	G	G
2350	ENA|CM002236|CM002236.1	5799893	TGCAGCAGACAGGTAAAGCTAACCTCGAGCTACGGCTTGCCAAGTCCTCAACATGCACCAAAGAGAACCTTCAGATTCGACGTGAATGGTAAGAGCAGCCTTGAAGGCAGAAAAAAATA	473	3	72,A>G;74,A>G;114,A>C	4	AAA;AAC;AGA;GAA	AAA	AAA	AAA	AAA	AAA	AAA	AAC	AAA	AGA	AAA	AAA	GAA		AAA	AAA	AAA	AAA	AAA	AAA	AAA	AAA	AAC	AAA	AAC	AAA	AAC	AAA	AAC	AAA	AAC	AAA	AAA	AAC	AAA	AAA	AAA	AAC	AAC	AAC	AAC	AAA
2479	ENA|CM002236|CM002236.1	6044874	TGCAGAATCGTCCTTTTGATCCTTTTGCGGCGAGCCGTCGAGGTGCCTTCTTCCTGGACTGACTCCTCCACCACTAGAAGAGGGCCATTGACGGCGGATTCAACGACGGACGGAAGGGG	475	5	17,G>A;56,G>A;86,A>G;106,C>A;109,A>G	5	AGACG;GAGCG;GGAAA;GGACA;GGACG	GGACA	GGACA	GGACA	GGACA	GGACA	GGACA	AGACG	GGACA	GGACG	GAGCG	GGACA	GGACA	GGACA	GGAAA	GGACA	GGACA	GGACA	GGACA	GGACA	GGACA	GGACA	AGACG	GGACA	AGACG	GGACA	AGACG	GGACA	AGACG	GGACA	AGACG	GGACA	GGACA	AGACG	GGACA	GGACA	GGACA	AGACG	AGACG	AGACG	AGACG	GGACA
1	ENA|CM002236|CM002236.1	1002404	TGCAGCAATACCCTATGATGCACATGCAGAAGCAGGCGTCCCGGATAGAAATCAACTTTACTTCCGCTAAGCGTTACCACGCATCACATCTAGCACAGAGAATCGCATATCAAGAACNN	432	12	11,C>T;12,C>G;16,G>A;17,A>G;20,C>T;27,A>G;28,G>A;45,T>C;69,A>G;90,T>C;103,C>T;106,A>T	7	CCAACAGCACCA;CCAACGGTATCA;CCAACGGTATCT;CCAACGGTGCCA;CCAATGATATCA;CCGACAGTATCA;TGAGCGGTATTA	CCGACAGTATCA	CCAATGATATCA			CCGACAGTATCA	CCAACGGTGCCA	CCGACAGTATCA	CCGACAGTATCA	TGAGCGGTATTA	TGAGCGGTATTA	CCAACGGTATCA	CCAACGGTATCA	CCAATGATATCA		CCAACGGTATCT		CCAACGGTATCA	CCGACAGTATCA	CCAACGGTATCT	CCAACAGCACCA	CCAACGGTATCT	CCAACGGTATCT	CCAACGGTATCT		CCAACGGTATCT		CCAACGGTATCT	CCAACGGTATCT		CCAACGGTATCT	CCAACGGTATCT				CCAACGGTATCT	CCAACGGTATCT		CCAACGGTATCT			CCAACGGTATCT
16527	ENA|CM002242|CM002242.1	1422897	TGCAGGAGGAGGAGGAGAACCAACCTCGCCGGTATCCCCACCAGGGGTAACGGCAACGCCAGAACGCGATGATAATGATATCGAGATGGGTTTGAATGAGGACGGGGACGAGGACGAGN	475	5	47,T>C;51,G>A;53,C>T;98,A>G;110,A>G	5	CGCAG;CGCGG;TATAG;TGCAA;TGCAG	TGCAA	CGCAG	TGCAA	CGCAG	CGCAG	CGCGG	CGCAG	TGCAG	CGCAG	CGCAG	CGCAG	CGCAG	CGCAG	CGCAG	CGCAG	CGCAG	CGCAG	CGCAG	TATAG	CGCAG	CGCAG	CGCAG	TATAG	CGCAG	CGCAG	CGCAG	CGCAG	CGCAG	CGCAG	CGCAG	CGCAG	CGCAG	CGCAG	CGCAG	CGCAG	CGCAG	CGCAG	CGCAG	CGCAG	CGCAG	CGCAG
12262	ENA|CM002240|CM002240.1	2531123	TGCAGGAACGGCTCAGCCAGTGTAACAACACTAGTGATATGCGCCTCCAGCATCGCTCTACTCTCATGACCCGTCAGATACCCCAGCTCTTCAGAGAGGGACTTGACCGCGGGGCGATC	475	7	26,A>G;35,G>A;49,G>A;57,C>T;80,C>T;95,G>A;113,G>A	10	AAACCAG;AGACCAG;AGGCCAA;AGGCCAG;AGGCCGG;AGGCTGG;GGGCCAG;GGGCTAG;GGGCTGG;GGGTCAG	AGGCCGG	GGGCCAG	AAACCAG	AGGCCAA	AGGCCGG	AGGCCAA	GGGCCAG	AGACCAG	AGACCAG	GGGCCAG	AGGCCAA	GGGTCAG	AAACCAG	AGGCCAG	AGGCCGG	GGGCTGG	AGGCCAA	AGGCTGG	GGGCTAG	AGGCCAG	AGGCCAA	GGGCCAG	GGGCTAG	AGGCCAA	GGGCCAG	GGGCCAG	GGGCTAG	AGGCCAA	GGGCCAG	GGGCCAG	AGGCCAA	GGGCCAG	AGGCCAA	GGGCCAG	GGGCCAG	AGGCCAA	GGGCCAG	GGGCCAG	AGGCCAA	GGGCCAG	GGGCCAG
506	ENA|CM002236|CM002236.1	1932576	TGCAGTGTTCGAGAATCGTCTCCGTTACCGGGACGGCCTGTCCGCGAAGTTGGTGCTTGAATCGGCCGGCTGCTGCTGTTGCAAATCTGGTTCGGGAAGAGGAGGAGCGAACTTGAAGC	476	1	27,C>T	2	C;T	C	C	C	C	C	C	C	C	C	C	C	C	C	T	C	C	C	C	C	C	C	T	C	T	C	T	C	C	C	C	C	C	T	C	C	C	T	T	T	T	C
22227	ENA|CM002242|CM002242.1	3490204	NNNAGCTCACGAACGAGGTCCTCAAGCTCCTTGAAATAGTACCGCTTGACCGCCGATGTTGCAGACATTTGGCGCCACTTGGGAGGAACCTTGACTGTTTTGGGGACTTCGATCTGGTA	18	0		1
19252	ENA|CM002239|CM002239.1	5356052	TGCAGCTTCCATGGCCTCTTTACACTGCAAGAATCCAAGAAGAAGCTCGGAGGCCTCAGAAGAGAGACGAGCATGCTCACCCCAGTACTTTGCAGCATACAAATAAAGCGAGTATTTTG	367	19	6,T>C;7,T>C;8,C>A;27,C>T;34,C>T;36,A>C;39,A>G;48,G>A;51,G>A;57,A>G;60,A>G;61,G>C;67,C>T;75,C>A;78,A>G;79,C>A;82,C>A;87,C>A;90,T>C	4	CCATTCAAAGGCTCACACT;CCCCCAGGGAAGCAGACCC;TTCCCAAGGAAGCCACCCT;TTCCCAAGGAAGCCGACAC		TTCCCAAGGAAGCCACCCT		CCCCCAGGGAAGCAGACCC								CCATTCAAAGGCTCACACT			CCCCCAGGGAAGCAGACCC		TTCCCAAGGAAGCCACCCT	TTCCCAAGGAAGCCGACAC	TTCCCAAGGAAGCCACCCT	TTCCCAAGGAAGCCACCCT		CCCCCAGGGAAGCAGACCC				CCCCCAGGGAAGCAGACCC	CCCCCAGGGAAGCAGACCC	CCCCCAGGGAAGCAGACCC		CCCCCAGGGAAGCAGACCC			CCCCCAGGGAAGCAGACCC				CCCCCAGGGAAGCAGACCC	CCCCCAGGGAAGCAGACCC	CCCCCAGGGAAGCAGACCC	CCCCCAGGGAAGCAGACCC
4184	ENA|CM002236|CM002236.1	9350332	TGCAGCAGAGTGGTCGAGGCCGACTTGCCAACTCGTATCACCCAGGTTGAGTTGTAGTATAGGAGTGAGGTGAGATGAGTGGTGAGTGAGCGAGGTACTGCCTCTACAGTATGTATGNN	475	8	20,C>T;27,C>T;29,A>G;43,A>T;46,T>C;54,T>C;72,A>G;111,T>C	7	CCAATTAT;CTATCTAT;CTATTTAC;CTATTTAT;CTATTTGT;TTGTCCAT;TTGTCTAT	CCAATTAT	CTATTTAT	CTATCTAT	TTGTCTAT	CTATTTAT	TTGTCTAT	CTATTTAT	CTATCTAT	TTGTCTAT	CTATTTAC	TTGTCCAT	TTGTCTAT	TTGTCTAT	CTATCTAT	CTATTTAC	CTATCTAT	CTATTTGT	CTATTTAC	CTATCTAT	TTGTCTAT	TTGTCTAT	CTATTTAT	TTGTCTAT	CTATTTAT	CTATTTAT	CTATTTAT	TTGTCTAT	CTATTTAT	CTATTTAT	TTGTCTAT	TTGTCTAT	CTATTTAT	TTGTCTAT	CTATTTAT	CTATTTAT	TTGTCTAT	CTATTTAT	CTATTTAT	CTATTTAT	CTATTTAT	CTATTTAT
23318	ENA|KC683708|KC683708.1	30798	TGCAGTACTGCAGGGGGGGCAGGTTTGCGGGGGGGAGGGGTGGAATCAACATAATTTTGCCTACTCCTGTTTCTGCATTAATACACGCTGCCACGATGGTAACTGCAGGTGTATATTTA	23	0		1										consensus
7950	ENA|CM002238|CM002238.1	3897961	TGCAGGCGCTGAGGCCATACTTGTGAACACACTCCTCAACGGCATCGGCGCAAGGGCCAACGGACTGGGCGAAACCAAGATAGTTGTACGAGCTCATGTTCAGGGTTTCGGTGCAGGTA	475	1	25,A>G	2	A;G	A	A	A	A	A	A	A	A	A	A	G	A	A	A	A	A	A	A	A	A	A	A	A	A	A	A	A	A	A	A	A	A	A	A	A	A	A	A	A	A	A
15521	ENA|CM002241|CM002241.1	2753729	TGCAGATTACTCAACTCTTGTGCAATGTCGTTGGCGTCGTCGATATTCGTCATGGGGAACTGGGATGCCGACCCATCGGCCTGGAGTTCCCGTATCGAGCGCGCGGGCGAAAGCGGAGA	475	4	11,C>T;68,C>T;101,C>T;113,C>T	4	CCCC;CCCN;CCCT;TTTC	CCCC	CCCC	CCCC	CCCC	CCCN	TTTC	TTTC	CCCC	CCCN	CCCC	CCCC	CCCC	CCCC	CCCC	CCCC	CCCC	CCCC	CCCC	CCCC	CCCC	TTTC	TTTC	CCCC	TTTC	CCCC	TTTC	CCCC	TTTC	CCCC	CCCC	CCCC	CCCC	TTTC	CCCC	CCCC	TTTC	TTTC	TTTC	TTTC	TTTC	CCCC
10770	ENA|CM002239|CM002239.1	4810380	TGCAGAATGGGATCTTCCTCTTGGTATGTACTCGAGTTTTTCCATTGTCGAGCCGCCGCTGCAACTCNNCTCCTCCCACTCCGGCCAAGTGCTCGACTATCTCCGGAGTGCGGGTCAGG	469	10	26,T>G;58,C>T;59,T>G;60,G>C;61,C>G;62,A>T;65,T>A;81,C>A;82,G>T;117,G>A	13	GCTGCNNCGA;TATGCTACGA;TATNNNNCGA;TCTGCAACGA;TCTGCATCGG;TCTGCNNCGA;TCTGCTAATA;TCTGCTAATN;TCTGCTACGA;TCTGCTNCGG;TCTGCTTCGA;TCTGCTTCGN;TCTNNNNCGA;TGTGCTACGA;TGTNNNNCGA;TNNNNNNCGA;TNTNNNNCGA;TTGGCNNCGA;TTTCGNNCGA		TCTGCTAATA		TCTGCTAATN									TNNNNNNCGA	TNNNNNNCGA					TCTGCTACGA		TNNNNNNCGA	TCTGCTAATN		TNNNNNNCGA	TNNNNNNCGA	TCTGCTAATN	TCTGCTAATA	TCTGCTAATN	TCTGCTACGA	TCTGCTAATN	TCTGCTAATA	TTTCGNNCGA	TATGCTACGA	TNNNNNNCGA	TCTGCTACGA	TCTGCTACGA	TCTGCTAATN	TCTGCTAATA	TCTGCTAATN	TCTGCTAATN
8100	ENA|CM002238|CM002238.1	4139091	TGCAGCAATCCCGGTACCTTGACTGCTTGGAAGGCCAGCTCAGAATGGTTCAACCAGGTACGTAGGACGGAGTTCGAACTAGTTGTAGGTCACTGACCTCACGGTATCTTTGAAAGANN	22	0		1		consensus		consensus													consensus				consensus
7583	ENA|CM002238|CM002238.1	3270900	TGCAGCAAAGGCGCCAAGGAAGGGAGCGACTGAGGAACAGGAACACCAGGGTTCGGGTGCGCTACGCTGGACAGCGGTGGTGGAAGAGCGTCCAGGTCCAGGTCTTTTTGTAAAGGGCA	474	3	48,G>C;100,G>A;112,A>T	5	CAT;CGA;CGT;GGA;GGT	GGA	CGA	CGA	GGT	CAT	CGT	GGT	CAT	GGT	CAT	CGT	CGT	GGT	CGT	GGT	CGA	CGA	GGT	CGA	GGA	GGT	GGT	GGT	GGT	GGT	GGT	GGT	GGT	GGT	GGT	GGT	GGT	GGT	GGT	GGT	GGT	GGT	GGT	GGT	GGT	GGT
8600	ENA|CM002238|CM002238.1	5218787	TGCAGGCATATATTGACATGACGCGTTTAGATGATTCGATTCATGGTCGTTGATGACTCCCACGTCAACAAACGGATAATGGGTCATCAACCACCCGAGTTCAGGAATGAACATANNNN	412	10	10,T>C;14,G>A;27,T>G;28,A>C;71,A>C;88,A>G;90,C>A;93,C>G;100,T>C;104,G>A	9	CATAAACCCG;CGGCCACCCG;CGTAAAACCG;CGTAAACCCG;CGTAAGCCTG;TGTAAACCTG;TGTAAGCCTA;TGTAAGCCTG;TGTAAGCGTG	TGTAAACCTG		TGTAAGCCTG	CATAAACCCG	CGTAAAACCG	TGTAAGCCTA	CGTAAACCCG		CGTAAAACCG	CGTAAAACCG	CGTAAAACCG	CGTAAGCCTG	CGGCCACCCG	CGTAAAACCG			CGTAAAACCG				CGTAAACCCG	CATAAACCCG	CATAAACCCG	CGTAAACCCG	CATAAACCCG	CATAAACCCG		CATAAACCCG	CGTAAACCCG	CATAAACCCG	CATAAACCCG	CGTAAACCCG	CATAAACCCG	CGTAAACCCG	CATAAACCCG	CATAAACCCG	CATAAACCCG	CATAAACCCG	CGTAAACCCG	CATAAACCCG	CATAAACCCG
8537	ENA|CM002238|CM002238.1	5059099	TGCAGCTCAAACTCCTTCACTTTTCCATCCACCTCAATGGTCCTATTGTGTCCATTGAACGTCATGTCATCCTTGTAATACCCAACCACCTGTCTCGACTGCTCGTTCCCGTCATTNNN	422	25	14,C>T;16,T>C;17,C>G;18,A>C;20,T>C;26,A>G;30,A>G;31,C>T;38,G>A;39,G>C;41,C>T;44,A>G;56,G>A;65,G>A;68,A>G;74,G>A;80,C>A;83,A>C;92,T>C;101,C>T;103,C>T;107,C>T;110,G>A;112,C>T;113,A>G	12	CCCACAACGGCGAGAGCATTTCGTA;CCCACGACGGCGAGAGCATCCCGCA;CTCACAACGGTGGAAGCCTCCCGCA;CTCACAATGCCGATAACCTTCGGCA;CTCACAGCGGTAGAGGCCCTCCGCA;CTCACAGCGGTAGGAGAATCCCGCG;CTCACAGCGGTAGGAGCATCCCGCA;CTCATAACGGCAGGAGCATCCCGCA;CTCATAACGGCAGGAGCATTCCGCA;CTCCTAACAGCAGAAGCCTCCTACA;CTCCTAACAGCAGAAGCCTCCTGCA;TTGACAACGGCAGGAACCTCCCGCA	CTCATAACGGCAGGAGCATCCCGCA	CTCACAACGGTGGAAGCCTCCCGCA	CCCACGACGGCGAGAGCATCCCGCA	CTCACAACGGTGGAAGCCTCCCGCA	TTGACAACGGCAGGAACCTCCCGCA	TTGACAACGGCAGGAACCTCCCGCA	CTCCTAACAGCAGAAGCCTCCTACA	TTGACAACGGCAGGAACCTCCCGCA	CCCACAACGGCGAGAGCATTTCGTA	CCCACAACGGCGAGAGCATTTCGTA	TTGACAACGGCAGGAACCTCCCGCA	CTCACAGCGGTAGAGGCCCTCCGCA	CTCACAATGCCGATAACCTTCGGCA	CCCACAACGGCGAGAGCATTTCGTA	CTCACAGCGGTAGGAGCATCCCGCA	CTCATAACGGCAGGAGCATCCCGCA	CTCATAACGGCAGGAGCATTCCGCA	CTCACAGCGGTAGGAGAATCCCGCG			CTCACAACGGTGGAAGCCTCCCGCA	CTCCTAACAGCAGAAGCCTCCTACA	CTCACAACGGTGGAAGCCTCCCGCA	CTCCTAACAGCAGAAGCCTCCTACA	CTCACAACGGTGGAAGCCTCCCGCA	CTCACAACGGTGGAAGCCTCCCGCA		CTCACAACGGTGGAAGCCTCCCGCA	CTCCTAACAGCAGAAGCCTCCTACA	CTCACAACGGTGGAAGCCTCCCGCA	CTCACAACGGTGGAAGCCTCCCGCA	CTCCTAACAGCAGAAGCCTCCTACA	CTCACAACGGTGGAAGCCTCCCGCA	CTCCTAACAGCAGAAGCCTCCTACA	CTCACAACGGTGGAAGCCTCCCGCA	CTCACAACGGTGGAAGCCTCCCGCA	CTCACAACGGTGGAAGCCTCCCGCA	CTCCTAACAGCAGAAGCCTCCTACA	CTCCTAACAGCAGAAGCCTCCTACA	CTCACAACGGTGGAAGCCTCCCGCA	CTCACAACGGTGGAAGCCTCCCGCA
18528	ENA|CM002236|CM002236.1	4304369	TGCAGTTCGGAATATGCTAGGTTCTGACTGAGCATCTTTGTTAACCACTATGCACAGGATGTACAGTGGCGTTTTCAATTACTATGAGCCACATGTATAACCCTCACTTTCGACCAAGT	450	2	23,C>T;95,T>A	3	CA;CT;TA		CT	CT	CT	CT	CT	CT	CT	CA	TA	CA	CT	CT	CT	CT	CT	CT	CT	CT	CT	CT	CT	CT	CT	CT	CT	CT	CT	CT	CT	CT	CT	CT	CT	CT	CT	CT	CT	CT	CT	CT
23379	ENA|CM002236|CM002236.1	5415479	NGCAGGCTTTACTAGACTGATGCTTTGCAGAGAACGGGGATAAAGTCAAACGGGGCAAAACTATGCATTCCCCTTTTGGCCGTTCCCATGTTCTAGTGTACCTAACTGCCAGATATCGA	2	0		1														consensus
20059	ENA|CM002236|CM002236.1	9553886	TGCAGCGTTTCCGAGACGAGGCATTCTTGTCTCCTTTTGCATGTTCTTCCTGTTTTCAATCCACCTCACTTTTCGGCATCGACATCCCATTCCCGTCATATCAAGTGTGAAGCAACAAC	471	1	111,G>T	2	G;T			G	G	G	G	G	G	G	G		G	G	G	T	G		G	G	G	G	G	G	G	G	G	G	G	G	G	G	G	G	G	G	G	G	G	G	G	G
11633	ENA|CM002240|CM002240.1	1379652	TGCAGGCATCTCCAGGACGAGGGTTTCGAAGTGACCTATCTCCCAGTGAAGAGCAGCGGCCTGATCGACATGGCGGAGCTGGAGGCTGCCATCCGTCCCGACACCGCCATCGTCAGTAT	476	2	11,C>T;101,C>T	4	CC;CT;TC;TT	CC	TT	TC	TC	CT	CC	TT	TT	TT	CC	CC	CC	TT	CT	CC	CC	CC	CC	CC	CC	TC	TC	CC	CT	TC	TC	CC	TC	CT	TC	CT	CT	TC	CT	TC	TC	CT	TC	CT	TC	TC
3862	ENA|CM002236|CM002236.1	8650056	TGCAGGGACCCTTGATCGATGCCTCAAGGACGCCAGCCAGCACGGAGATGCAACAAAACCTCTGCACGGGCGACCCGTGCGGTGACGATGTCGTGGAACCCGTTGTAGTGTATGTAGNN	424	2	80,G>A;99,C>A	3	AA;GA;GC	GC	GC	GC	GC	GC			GC		GC	AA	GC	GA	GC	GC	GC	GC	GC	GC	GC	GC	GC					GC						GA/GC			GC		GC	GA
1517	ENA|CM002236|CM002236.1	4256044	TGCAGAGTTGGTTTGCTGGGAGCCCCCACTGTCCACCACCTGGTCGATCACCACGAACGCGGGACGGAACCGGCGAGGGGCACCCAGTCACACAGAAAATCTCCAGTCACCAACTTTTA	475	1	11,T>G	2	G;T	T	T	G	T	G	G	G	G	G	G	G	G	T	G	T	T	T	G	T	T	T	G	T	G	T	G	T	T	T	G	T	T	G	T	T	T	G	G	G	G	T
8941	ENA|CM002239|CM002239.1	1495694	TGCAGACACCAAAGCGACCTGAGCTGAGAACAGTCTGGGCCTCAGATCCGGGATGAGGTCGATGAAGGCTACCAAAGTACTTTGATGTCTTGGGAACGAAGTAGACGCTCATGCTGCTG	474	7	19,T>C;25,G>A;43,A>G;49,G>A;50,G>T;70,A>G;106,G>A	9	CAGGGGG;CATGGGG;CGGATGG;CGGGGGG;CGTGGGG;TGAGGAG;TGGGGAG;TGGGGGG;TGTGGGA	TGAGGAG	CAGGGGG	TGGGGAG	CGTGGGG	CGGGGGG	CATGGGG	CGGGGGG	TGGGGGG	CGGGGGG	CGGATGG	CGGGGGG	CGGGGGG	TGGGGAG	CAGGGGG	TGTGGGA	CGGGGGG	CGGGGGG	CAGGGGG	CGGGGGG	TGGGGAG	CGGGGGG	CGGGGGG	CGTGGGG	CGGGGGG	CGGGGGG	CGGGGGG	CATGGGG	CGGGGGG	CGGGGGG	CGTGGGG	CGTGGGG	CGGGGGG	CGGGGGG	CGGGGGG	CGGGGGG	CGGGGGG	CGTGGGG	CGGGGGG	CGTGGGG	CGGGGGG	CGGGGGG
16716	ENA|CM002242|CM002242.1	1688603	TGCAGCTGGGGTGACAATGCATCGTTTTTCTTCTATTTTGCCGCGTGGGTTGTGGGATACAGTATATATGTACATATCTACGCAGTAGGTAATGGCATGGCTTGTCCAGTTTGACGGCG	93	8	12,G>A;33,T>C;53,G>A;75,A>G;77,C>G;87,G>C;88,G>A;108,G>C	5	ACAGGGGC;GCGACCAN;GCGACGGC;GTGACGGC;GTGACGGG	GTGACGGG	GCGACGGC			GCGACGGC	GCGACCAN	GCGACGGC	ACAGGGGC	GCGACGGC			GCGACGGC	GCGACGGC	GCGACGGC	GTGACGGC	GTGACGGG		GCGACGGC		GCGACGGC																GCGACGGC
2808	ENA|CM002236|CM002236.1	6791561	TGCAGAGCCTTGAAACCTCCAAGCCCACAGAAACTCCTCTAGTCTGGCCTCGTCGGCTGAAAGGCTGGCCAGGAGCTGTACTCGAGATCCTCCTTTGATTGGATCCTACGACTGGCGGT	473	1	9,T>C	2	C;T	T	T	T	T	T	T	T	T	T	T	T	T	T	C	T	T	T	T	T	T	T	T	T	T	T	T	T	T	T	T	T	T	T	T	T	T	T	T	T	T	T
1973	ENA|CM002236|CM002236.1	5090209	TGCAGACACAGGTGCCGATTCAGGGCTGGCACCCGGGCAATCTGAGCATTTTCGGCATGATGGGATTTCTGACGCCTTACACGCCCTCGACAGGGTTCGGCGTGGACGAGTGGCCGCTA	474	4	30,A>G;79,C>T;97,C>T;118,A>G	4	ACCA;ATTA;ATTG;ATTN;GTTA	ACCA	ACCA	ACCA	ACCA		ACCA	ACCA	ATTA	ACCA	ATTA	ATTN	ACCA	ACCA	ACCA	ATTA	ACCA	ACCA		ATTN	ACCA	ACCA	ACCA	ACCA	ACCA	ACCA	ACCA	ACCA	ACCA	ACCA	ACCA	ACCA	ACCA	ACCA	ACCA	ACCA	ACCA	ACCA	ACCA	ACCA	ACCA	ACCA
12230	ENA|CM002240|CM002240.1	2475367	TGCAGAGTTCAGGATGGACCCACGAAACATAGCAAACTGTACGCGCACTGTAGCCGGGTTACTTCAGTTGCTGTCCTGGACCGTCACAGGCTCCCAAAACGTGGGGTGCCACATTTANN	474	4	54,C>T;82,G>C;91,T>C;94,C>A	3	CGCA;CGTC;TCCC	CGTC	TCCC	TCCC	TCCC	TCCC	TCCC	CGTC	TCCC	TCCC	CGCA		CGCA	TCCC	CGTC	CGTC	CGCA	TCCC	TCCC	CGCA	TCCC	TCCC	CGTC	CGCA	TCCC	CGTC	CGTC	CGCA	TCCC	CGTC	CGTC	TCCC	CGTC	TCCC	CGTC	CGTC	TCCC	CGTC	CGTC	TCCC	CGTC	CGTC
8214	ENA|CM002238|CM002238.1	4328158	TGCAGGGCCATCTCCTCGACCGTCCAGACCTCCCTCGGCCCCTATGGACGCAACAAGATCGTCATCAACCACCTCCAGAAGATGATCCTGACCTCCGACGCCGCTACCATTCTCCGCGA	475	3	23,C>T;74,C>T;92,C>T	4	CCC;CTC;CTT;TTC	CCC	CCC	CCC	CCC	CCC	CCC	CCC	CTT	CCC	CCC	CCC	CCC	CTC	CCC	TTC	CCC	CTC	CCC	CTC	CCC	CCC	CCC	CCC	CCC	CCC	CCC	CCC	CCC	CCC	CCC	CCC	CCC	CCC	CCC	CCC	CCC	CCC	CCC	CCC	CCC	CCC
12565	ENA|CM002240|CM002240.1	3088769	TGCAGTGCGGCATACTGGGCTTCTTTTTCTTTTTCTAGCTTTTCGGCATATTCGACTTGGCGCTTGCGTTGCGCGTCCAGTTTAATGGCCACTTCTTTGATCGGTTCCGCAATCTTGGT	476	0		1		consensus	consensus	consensus	consensus	consensus	consensus	consensus	consensus	consensus	consensus	consensus	consensus	consensus	consensus	consensus	consensus	consensus	consensus	consensus	consensus	consensus	consensus	consensus	consensus	consensus	consensus	consensus	consensus	consensus	consensus	consensus	consensus	consensus	consensus	consensus	consensus	consensus	consensus	consensus	consensus	consensus
6797	ENA|CM002238|CM002238.1	1805016	TGCAGGGAACGGCGATGGTGAATATGTAGGCGCACAGACTGCCGATGCTAATCCAAAAAGCCAAGGCAAAGATGGGCTGACCGCTGTCCGGCAATCAGTGGCTTGCCCGTCGTCCGGTA	474	2	36,G>A;38,C>T	2	AT;GC	GC	GC	GC	GC	GC	GC	GC	GC	GC	GC	GC	GC	GC	GC	GC	GC	GC	GC	AT	GC	GC	GC	GC	GC	GC	GC	GC	GC	GC	GC	GC	GC	GC	GC	GC	GC	GC	GC	GC	GC	GC
4827	ENA|CM002237|CM002237.1	2037177	TGCAGAACCACCGCAGCTACTGCGGCCACGGCAGCGATCGTGAACGTGGCCACAGTCATCACGACAGAGAGAAAGCGCTCAGCGAAAGCATGCTTACCAACCTGCTGGACCAGTATAGT	455	2	90,T>G;94,T>C	3	GC;TC;TT	TT	TC	TC	TC	TC	TC		TT	TC	TC	TC	TC	TC	TC	TC	TC	TT	TC	TC	GC	TC	TC	TC	TC	TC		TC	TC	TC			TC		TC	TC		TC	TC	TC		TC
23659	ENA|CM002242|CM002242.1	3717186	TGCAGGTGGTTGGGTCGGCTGAAGAAAGGGATCATCATCTCCTCGGTCTCGAGGCCATACCGTGGCTAAACTGTCATCCTCAAGGGACGCCGACTCGTGGCGTTTGGAGTCATGGTAGC	4	14	22,A>C;40,C>T;43,C>T;53,G>A;58,A>T;62,T>G;66,T>C;69,A>G;83,G>T;88,G>A;90,C>A;94,T>C;100,C>A;101,G>A	2	ACCGATTAGGCTCG;CTTATGCGTAACAA											ACCGATTAGGCTCG								CTTATGCGTAACAA				CTTATGCGTAACAA
19741	ENA|CM002242|CM002242.1	1383125	TGCAGTGTTTCCTTCCTCTTTATCTGTTCAACTTTCGTCCTCCCATAACTTACCTCTACCTGCCTAGAGATAATCGATAGAATAACTCGACTCTGACCCGCGAACCTGATCGGAAGAAA	2	0		1			consensus						consensus
9842	ENA|CM002239|CM002239.1	3144012	TGCAGGCGTACAGCATGTTGCTCATGAAGGTCGACGTCGAGCTCGTCCGGGGGGTGTCGATGATGTAGGCGATGACGGTGGGGAAGGATGAGGCGAGCGACTCAAGGAGAATCTGGCCC	474	4	91,G>A;97,C>A;109,A>G;115,G>T	3	AAGG;GCAG;GCAT	GCAG	GCAG	GCAG	GCAG		GCAG	AAGG	GCAG	GCAG	GCAG	GCAG	AAGG	GCAG	GCAG	GCAG	GCAG	GCAT	GCAG	GCAG		AAGG	AAGG	GCAG	AAGG	AAGG	GCAG	GCAG	AAGG	AAGG	GCAG	GCAG	AAGG	AAGG	AAGG	AAGG	AAGG	GCAG	AAGG	GCAG	GCAG	AAGG
3849	ENA|CM002236|CM002236.1	8620639	TGCAGCTTTGCGCCAGATCAGAGAGCAGGCACGGGTTCAGACGGCGCGGAATACCGAGGAACTGGAGGTGCTTCGTGAGGAACACAATCGCATCAGAGAGTTGCGATCGCGCGCGACGA	476	2	18,C>T;27,G>A	3	CA;CG;TG	CG	CG	CG	TG	CG	CG	CG	CG	CG	CG	CG	CG	CA	CG	CG	CG	CG	CG	CG	CG	TG	TG	CG	CG	CG	CG	TG	CG	CG	CG	CG	CG	CG	CG	CG	TG	CG	TG	CG	CG	CG
19901	ENA|CM002242|CM002242.1	740287	TGCAGTGATGAGACTGAGTGATTGATTGCCGACGGACTGGAGCGGCGGGGGCGGCCACCGTAGGTACCTCTAGGTAGTAGGTTCTTTCTCCGAACCTAACCTGGCAGACGGAATTTTCC	392	5	17,G>C;18,T>C;19,G>T;21,T>G;58,C>T	3	CCTGC;GTGTC;GTGTT		GTGTC	GTGTC	GTGTC	CCTGC				GTGTC						CCTGC	GTGTC	CCTGC				GTGTC	GTGTC	GTGTC	GTGTC	GTGTC	GTGTC	GTGTC	GTGTC	GTGTC	GTGTC	GTGTC	GTGTC	GTGTC	GTGTC	GTGTC	GTGTC	GTGTC	GTGTC	GTGTC	GTGTC	GTGTC
14065	ENA|CM002240|CM002240.1	5554197	TGCAGGTTCTTGTTTGGATGTGTTGAGACAATTACTGAGGGGCGCATTGATCGTCGGGGAGGTCGAGATTTTGGGCGGAGGGCATGTCTCCGACCAAGTCGTTGGGAGGCTGGCCAGCA	475	3	8,C>T;16,G>A;43,G>A	4	CGG;TAG;TGA;TGG	CGG	CGG	TAG	CGG	TGG	TGG	TGG	TGG	CGG	TGG	TGA	TGG	CGG	TAG	CGG	CGG	CGG	TGG	CGG	TGG	CGG	TAG	CGG	CGG	CGG	TAG	CGG	CGG	TAG	CGG	TAG	TAG	CGG	TAG	CGG	CGG	TAG	TAG	CGG	TAG	CGG
16961	ENA|CM002242|CM002242.1	2115045	TGCAGTCTGCTGATGAAGAGCGTTAGGGATTAGGTAGCTATTAGGCGAGTTGAGCTCGGTGCGAAGGCGGCGCGTGGTGGACGGGTGAGATGCAACGATTCATGGAAGAGGACTGACTG	475	1	78,G>A	2	A;G	G	G	G	G	G	A	G	G	G	G	G	G	G	G	G	G	G	G	G	G	G	G	G	G	G	G	G	G	G	G	G	G	G	G	G	G	G	G	G	G	G
8776	ENA|CM002239|CM002239.1	1107158	TGCAGCCAAGAACAAAGAGAGGCAGGAAAATATGACCGAGGTGGCGCACCGAAAGGCACGGGAACGTTACGGGGACACGATGATTACCAAAAGTCAGGTTTTCATCCAGCCCGACAAGT	476	0		1		consensus	consensus	consensus	consensus	consensus	consensus	consensus	consensus	consensus	consensus	consensus	consensus	consensus	consensus	consensus	consensus	consensus	consensus	consensus	consensus	consensus	consensus	consensus	consensus	consensus	consensus	consensus	consensus	consensus	consensus	consensus	consensus	consensus	consensus	consensus	consensus	consensus	consensus	consensus	consensus	consensus
12303	ENA|CM002240|CM002240.1	2626994	TGCAGTGGCACTCTCTGCCGTGACGATGATGCCATGCCACCTGAAGCCAGTTGCGTGCTGTATCAACCTAAGCACTGAATGCATTGAGCACAACGGAATATCAGTTAAAAAGTATTGTG	473	5	53,C>T;74,C>T;95,G>T;101,C>T;112,T>A	5	CCGCA;CCGCT;CCGTT;CTTCT;TCGCT	CCGCT		CTTCT	CCGCT	CCGCT	TCGCT	CCGCT	CCGCT	CCGCT	CCGCT	CCGCA	CCGCT	CCGTT	CCGCA	TCGCT	TCGCT	TCGCT	CTTCT	CCGCT	TCGCT	CCGCT	CCGCT	CCGCT	CCGCT	CCGCT	CCGCT	CCGCT	CCGCT	CCGCT	CCGCT	CCGCT	CCGCT	CCGCT	CCGCT	CCGCT	CCGCT	CCGCT	CCGCT	CCGCT	CCGCT	CCGCT
13196	ENA|CM002240|CM002240.1	4177775	TGCAGTCAATGACCGGTTTTCAACCCATTCCAAGGCTCAGCCGGGATGGCCTGTGCTTCAGCGTTACCTTCTCATTCAACCTATGATTCTATGAAATTGTGACTATCAAATATCTCTCC	474	2	39,G>C;118,C>G	3	CC;GC;GG;GN	GC	GN	GC	GC	GN	GN	GN	GN	GN		GN	GN	GN	GN	GN	GC	GC	GC	GC	GN	GC	GN	GC	GC	GC	GN	GC	GC	GN	GN	GC	GN	GC	GN	GN	GC	GN	GN	GC	GN	GN
16203	ENA|CM002241|CM002241.1	736539	TGCAGGGCTCGCGTAACTGCTTGAGAGGTAATGCTGTGCAGTTTGGCTTGATCAATGACTTCGGTTGGCGGGATCGAGAGGCTGGCGGAAAGGTCGGGGATCGGAAGAGAGGCATGAGC	474	1	50,A>G	2	A;G	A	G	A	A	G	A	A	A	A	A	A	A	G	A	G	A	A	A	A	A	A	A	A	A	A	A	A	A	A	A	A	A	A	A	A	A	A	A	A	A	A
11707	ENA|CM002240|CM002240.1	1518325	TGCAGGGCGCAGAAGAAGCTGGATCTGGCTGTCGAGTTCATCCAGCTGTTTGAGGGTCACCGCGCCAAAAACAACGAAACCCCGCTGAAGCTGGATAACTTGGCCTGCGACATACTCTT	360	0		1		consensus	consensus	consensus	consensus	consensus										consensus	consensus				consensus	consensus	consensus		consensus	consensus			consensus			consensus		consensus		consensus	consensus		consensus			consensus
8711	ENA|CM002238|CM002238.1	658509	TGCAGTGCCAATGTGTGTGTGTGTCCAGGGTGTGTGTGCGCCAGTGGCCCAGTATTCGAGTGAGAGCATTGCCAGCTAGGGACTTAAGTGGAAAGGTGTAATTGAATTGGTAGAAGNNN	474	6	28,G>T;49,C>T;63,G>A;68,T>A;76,T>C;81,A>C	5	GCGTTA;GCGTTC;GGGTTC;GTGTTA;TCAACA	GCGTTA			GCGTTA	GCGTTC	TCAACA	GCGTTC	TCAACA	GTGTTA	GCGTTC	GCGTTC	GGGTTC	GCGTTA		GCGTTA	GCGTTA	GCGTTA	GCGTTA	GCGTTA	GCGTTA	GCGTTA	GCGTTC	GCGTTA	GCGTTA	GCGTTC	GCGTTA	GCGTTA	GCGTTA	GCGTTA	GCGTTC	GCGTTC	GCGTTA	GCGTTC	GCGTTA	GCGTTC	GCGTTC	GCGTTC	GCGTTC	GCGTTC	GCGTTA	GCGTTC
12961	ENA|CM002240|CM002240.1	3778186	TGCAGGCCCATCACAAGGGAANCTACAAACGGGTCATCGCCAACCAAAGCCTCCATTGCGTGTCCTGNNNNNCGACTTCCCCCGGGCGCTTGCTGTCTTGCCCCTTCGTCATACCCGCG	475	6	5,G>C;15,A>C;19,A>G;32,G>T;55,T>C;118,G>C	3	CCGTCC;GAAGTC;GAAGTG	GAAGTG	CCGTCC		GAAGTG			GAAGTG	GAAGTG	GAAGTC				GAAGTG		GAAGTG	GAAGTG	GAAGTG		GAAGTG	CCGTCC		GAAGTG	GAAGTG	GAAGTG	GAAGTG	GAAGTG	GAAGTG	GAAGTG	GAAGTG	GAAGTG	GAAGTG	GAAGTG	GAAGTG	GAAGTG	GAAGTG	GAAGTG	GAAGTG	GAAGTG	GAAGTG	GAAGTG
4405	ENA|CM002237|CM002237.1	1051747	TGCAGTTCAGCACCGGGTGCAATTCCGCCCGTTGTAAATCCTCGGGCACGGCTCGTCCAAGGAAGCTTCGTTGAAATTCCCGTCATATGTAATCACAGTTGGCATCTGACTCTATTGGT	475	1	17,T>C	2	C;T	T	T	T	T	C	T	C	C	C	C	T	T	T	T	T	T	T	T	T	T	T	T	T	T	T	C	T	T	T	C	C	T	C	T	T	C	T	T	T	C	T
21236	ENA|CM002237|CM002237.1	72916	NNNAGGCCTTGAACAGCGAATTCTATTGCCTCGGTTGTCTGTAAGCCCTGCTTGCGTATCTTGACAACGTTCTCTCATTCTTCCAGTAAATGTAATGCTGCCTGGGTACATGTAAAANN	29	0		1										consensus							consensus
13589	ENA|CM002240|CM002240.1	4774180	TGCAGGAAATCCATGACGACCGGGTTGTCGAGCACGTCTTTGTCGCAGTGAATGATCATCTGCACCACCTTCTCAACAGGGAACTGTGAGAATTTGGCAAGCGCGATTTCTGTAAACTG	474	2	20,C>G;38,T>C	3	CT;GC;GT	CT	CT	GT	GT	CT	CT	CT	CT	CT	CT	CT	GC	CT	CT	CT	CT	CT	GT	CT	CT	GT	CT	CT	GT	CT	CT	GT	GT	CT	CT	GT	CT	GT	CT	CT	GT	CT	CT	GT	CT	CT
2029	ENA|CM002236|CM002236.1	5176720	TGCAGAATGTCGGGGTATCTTTGTCGAGAAAGCCTGTGAGTTGGATCTGCATGGACTTGATGTCGGGCTGCCATCACCGTGTCGTCAGTATCGTGTTGCGACAAGGAACGGGGTAGTTT	474	2	108,C>G;116,T>A	4	CA;CN;CT;GT	CT	CT	CT	CT	CN	CT	CT	CT		CT	CT	CN	CT	CT	CT	CT	CT	CT	GT	GT	CT	CT	CT	CT	CT	CT	CT	CT	CT	CT	CT	CT	CT	CT	CT	CT	CT	CT	CT	CT	CT
5671	ENA|CM002237|CM002237.1	3454771	TGCAGGCAGACACACGTTAGCTGGATTACAGACAGCGTTTCAATAGGGGTGGGATGAACATACGCGCGCTTAGCACCGGTGTGGGAGCGCTTGTGCCTGGAGTCTCTGGAGATACCCAN	395	0		1		consensus	consensus	consensus	consensus					consensus			consensus	consensus		consensus	consensus	consensus	consensus	consensus	consensus	consensus	consensus	consensus		consensus			consensus	consensus		consensus	consensus	consensus	consensus	consensus		consensus	consensus	consensus		consensus
23584	ENA|CM002239|CM002239.1	3279367	NNCAGCTACTTTACCCTCAGGCTGAACAAGAACATGCACATCGACATCCGCAACCGCGCTCTCCGCAAGGCCGCTCGTGAAGCCAAGAAGCAGTAAGCGCATATCGCAGCTTCTAGCTA	2	0		1
19096	ENA|CM002239|CM002239.1	1802184	TGCAGTGATGCTCCATACCTTTAAACTGGTCTCTTCAACAACCGCCGGAGGTGGCCTGGATCTGCCTCGTTGTTGCTGCGATGTCCCCAGCCCGTCTTCCTCCGAGTCACTCTCATTGC	375	2	59,A>G;89,G>T	3	AG;AT;GT		AG			GT	AT	AT	GT	AT	AT	AT	AG	AT	AT	AT	AG					AT	AT		AT	AT		AT	AT	AT			AT	AT	AT	AT	AT		AT			AT
4218	ENA|CM002236|CM002236.1	9432936	TGCAGGCGTGTGATCACCTCCCTCCGCCGCCTAGCCGATCTCTTTATGGAAGCTGGATACCCCGAAGGTCGGCTCGAAGCCCTCGAAAGAGCCGACGAGATGATCTGGGAAAGCGGCAT	35	2	14,C>T;88,G>A	3	CG;TA;TG	CG	TG				TA						CG				CG	CG			TA			TA
23225	ENA|CM002242|CM002242.1	237602	TGCAGCTTGGCCAGCGTATGGAGCAGGATGCTTCTGCAGGACTCGGGGAGAGCAGAGCTCGCGGTTCTGGGGGTGCTGCGGCGGGAAGTGGAACTGGAGCTAGTGCTACGGCTGGCAGC	12	4	65,T>G;100,T>A;101,A>G;115,C>T	3	GTAC;TAGT;TTAC									TTAC
20594	ENA|CM002242|CM002242.1	3944811	TGCAGTTGTTGGTGAGGAGAGAAGGTGGTTGTTTGAGAGAAGAGTTTTCTGAGGAAGAACGAGAGGAAAGTTGAGGAAGATTTCATCAACCGATGGAATATTGTGGGGGCACGGACCGN	99	3	11,G>C;29,T>C;57,A>G	3	CCG;GTA;GTG			GTA		GTA		GTA	GTA	GTA	GTA	GTA		GTA	GTA	CCG		CCG	GTA	GTG				GTG		GTA				GTA	GTA	GTA	GTA		GTA	GTA	GTA					GTA
19986	ENA|CM002236|CM002236.1	5242223	TGCAGATAAACGCCCTGCGTTCAAGAAAGCCTCATTAGACGAATCGAAGGGCGGGACCCGATTGAAAACTACCGACTTCGACTTATTNATTCTGACGACGTTCTCCGTTGTATCCGTTC	439	12	28,G>A;34,T>G;54,G>A;59,G>T;60,A>G;68,C>T;74,A>T;80,A>T;82,T>C;84,A>T;85,T>A;88,A>T	10	AGAGACATTTTA;AGGGACAAATAA;AGGGACAACTAA;AGGGACAANTAA;AGGGACAATTAA;ATAGACAATATA;ATAGATAATATA;ATATGCTATATT;GTGGACAATATA;GTGGACAATTAA;GTGGACATTTTA			GTGGACAATATA	GTGGACAATATA	ATAGACAATATA		GTGGACAATATA						ATATGCTATATT		ATAGATAATATA	GTGGACAATATA		AGAGACATTTTA	AGGGACAANTAA	GTGGACATTTTA	GTGGACAATATA	GTGGACAATATA	GTGGACAATATA	GTGGACAATATA	GTGGACAATATA	GTGGACAATATA	GTGGACAATATA	GTGGACAATATA	GTGGACAATATA	GTGGACAATATA	GTGGACAATATA	GTGGACAATATA	GTGGACAATATA	GTGGACAATATA	GTGGACAATATA	GTGGACAATATA	GTGGACAATATA	GTGGACAATATA	GTGGACAATATA	GTGGACAATATA	GTGGACAATATA
20	ENA|CM002236|CM002236.1	1033017	TGCAGATTCTCGGCCGTACGCGAACCCCAGCAGCTCAACTTGGATCTTCATCATCTACGCATCCACACATCATCGTCATCCACCCATCCATCCCCTTCGTCGACTCGACTAGAAGCTTT	476	1	112,A>G	2	A;G	A	A	A	A	A	A	A	G	A	A	A	A	A	A	A	A	A	A	A	A	A	A	A	A	A	A	A	A	A	A	A	A	A	A	A	A	A	A	A	A	A
23295	ENA|KC683708|KC683708.1	14220	TGCAGTACTGCAGGGGGGGGGGNNAAGTGGTAGGGCCGAGCTTCGCTTAGCCGGAGGCTACCCGCAAGCTTGCGGGGGAAAAAAAAGGACTGCAGGAGCACTAAATTATTAAGGCTACA	1	0		1
9808	ENA|CM002239|CM002239.1	3109529	TGCAGCTCAGGAGACAAACAAGTGGCTAGGGAAGTAGTCGAGACCTGTTATAGATCGAGATGCCCGTTGGATGGTCGGGTGGCTGCATTAAGTTTTGGACTTCTATTAGCAAGGCCCGA	472	7	48,T>C;51,A>G;52,G>A;88,T>C;97,G>A;104,A>C;116,C>T	4	CAGTGAC;CGACAAC;CGATGCC;CGATGCT;TAGTGAC	TAGTGAC	TAGTGAC	CGACAAC	TAGTGAC	CAGTGAC	CAGTGAC	TAGTGAC	CAGTGAC		CAGTGAC	CAGTGAC		CAGTGAC	CGATGCT	TAGTGAC	TAGTGAC	CAGTGAC	TAGTGAC	TAGTGAC	TAGTGAC	TAGTGAC	TAGTGAC	TAGTGAC	TAGTGAC	TAGTGAC	TAGTGAC	CAGTGAC	TAGTGAC	TAGTGAC	TAGTGAC	TAGTGAC	TAGTGAC	TAGTGAC	TAGTGAC	TAGTGAC	TAGTGAC	TAGTGAC	TAGTGAC	TAGTGAC	TAGTGAC	TAGTGAC
14328	ENA|CM002240|CM002240.1	6216302	NGCAGCGGAAATATGGGCAAGGCAGGTAGGCTACTTGGGGGCCTAGTCGCCTCCTCTGGTTTCCTAGCATTCTTTTGGCAAGTAGGCTACTTGAAAATAAAGGCCTCTGATTGGTCGGA	1	0		1		consensus
15741	ENA|CM002241|CM002241.1	3384421	TGCAGTTCGACGAGGACAAAATCATCACCGGTAGTGACGACACGCTGATTCATGTCTACGACACTAAAACCGGTAAGCTGCGCACGAAACTCGAGGGCCATGAAGGCGGAGTCTGGGCT	475	0		1		consensus	consensus	consensus	consensus	consensus	consensus	consensus	consensus	consensus	consensus	consensus	consensus	consensus	consensus	consensus	consensus	consensus	consensus	consensus	consensus	consensus	consensus	consensus	consensus	consensus	consensus	consensus	consensus	consensus	consensus	consensus	consensus	consensus	consensus	consensus	consensus	consensus	consensus	consensus	consensus	consensus
1983	ENA|CM002236|CM002236.1	5120241	TGCAGCAGTTCCTGTGGGTTGAGGTGAAGCTTGGGCGGCTCCTTCTCATCCCTGGATTTCCTCGAGGGCGCGATAGAAGTGGGAGTGACCGGCGTCTTGGGTGTAATAGGCCTCGAAGT	475	0		1		consensus	consensus	consensus	consensus	consensus	consensus	consensus	consensus	consensus	consensus	consensus	consensus	consensus	consensus	consensus	consensus	consensus	consensus	consensus	consensus	consensus	consensus	consensus	consensus	consensus	consensus	consensus	consensus	consensus	consensus	consensus	consensus	consensus	consensus	consensus	consensus	consensus	consensus	consensus	consensus	consensus
20046	ENA|CM002236|CM002236.1	9054157	TGCAGCGCGCCTGGGCTTTTCCCCTTCTGGGGACCCGGACGCGCACTCAACAAGGCCAAGCATTTCCCGCTTATTGGAGCACTCCAGTCACCACTGCAACGAGTCAGCCCCAGGTGAAG	88	12	27,T>C;29,G>T;30,G>T;31,G>C;32,A>T;33,C>G;34,C>G;35,C>G;40,G>C;44,A>G;46,T>G;98,A>G	4	CTTCTGGCCGGG;CTTCTGGGCGGG;CTTCTGGNCGGG;TGGGACCCGANA;TGGGACCCGATA			TGGGACCCGATA		TGGGACCCGATA			TGGGACCCGANA				TGGGACCCGATA				TGGGACCCGATA	TGGGACCCGANA		TGGGACCCGATA				TGGGACCCGANA
11152	ENA|CM002239|CM002239.1	5553599	TGCAGCCCAGGCCCTCACCCGCTCCGGTGCTTCTCTTCCGACCATGCGCCGGATCAAAAAGATGCTACCACCGAGTCCTCCGCAGTCCCTTCGCCAGTCACCACCACCACCAGCAGCAG	475	4	54,C>A;84,G>C;91,C>T;112,G>C	5	AGCG;CCCC;CGCG;CGTC;CGTG	CGCG	CGTG	CCCC	CGCG	CGCG	CCCC	CGCG	CGTC	CGCG	CGCG	CGCG	CGCG	AGCG	CGCG	CGTG	CGCG	CGTG	CGCG	CGCG	CGTG	CGCG	CGCG	CCCC	CGCG	CGCG	CGCG	CGCG	CGCG	CGCG	CGCG	CGCG	CGCG	CGCG	CGCG	CGCG	CGCG	CGCG	CGCG	CGCG	CGCG	CGCG
16278	ENA|CM002241|CM002241.1	841618	TGCAGCGGTGGTGACGGCGGGGTGGATGGCGATCTGTGGCGGAAGGAGTGAGTGGAAAGAGTCAGCCACAATATTACTACGACGTTCCAGTCTTTTAGAGCTATCGGTGGTGGACATTA	474	6	7,G>T;27,G>A;63,A>C;79,C>T;80,G>A;92,T>G	8	GAACAT;GAACGT;GACCGT;GGACGG;GGACGT;TAACGT;TAATGT;TACCGT		TAACGT	GACCGT	GACCGT		GAACAT		GACCGT		GACCGT	GACCGT	GACCGT	GACCGT	GACCGT	GAACGT	TACCGT	GACCGT	TAATGT	GACCGT		GACCGT	GACCGT	GACCGT	GACCGT	GACCGT	GACCGT	GACCGT	GACCGT	GACCGT	GACCGT	GACCGT	GACCGT	GACCGT	GACCGT	GACCGT	GACCGT	GACCGT	GACCGT	GACCGT	GACCGT	GACCGT
4304	ENA|CM002236|CM002236.1	9625545	TGCAGAAACAAAACAGAAGAAAGGACTCGAGTCTTTTGTTTGCATTCCCTCTATCTCTGGCCGAGATGCGGCAACACACGGCCGTGTTTGTTGCTGATAATTCCTCCCTCAGCAGACAA	473	0		1		consensus	consensus	consensus	consensus	consensus	consensus	consensus	consensus		consensus	consensus	consensus	consensus	consensus	consensus	consensus	consensus	consensus	consensus	consensus	consensus	consensus	consensus	consensus	consensus	consensus	consensus	consensus	consensus	consensus	consensus	consensus	consensus	consensus	consensus	consensus	consensus	consensus	consensus	consensus	consensus
468	ENA|CM002236|CM002236.1	1871857	TGCAGCGTCATGAGGTCGGTAATGGTTTCGTAACCCTCGTTCGGATCGTTGATGGCCTTGAGACTGATGTATTCCTCGTACTCGAACGTGCCGTTGAACTCGGGGTGCTGTTGGTGAAA	177	0		1		consensus		consensus	consensus	consensus	consensus	consensus	consensus	consensus	consensus	consensus	consensus	consensus		consensus	consensus	consensus	consensus	consensus		consensus		consensus		consensus		consensus	consensus	consensus	consensus	consensus	consensus		consensus	consensus	consensus					consensus
23983	ENA|CM002240|CM002240.1	148475	NNNNGAACAATAGAACTGAACCTTATCATTCCTTCATATTGGCCAGGCTATTCTCCTTCATTGCCGCCCAATCACCCGTCAAACTCCCCTTCATCCTCCACCTCTTCCAGAACCTTCCC	1	0		1
21732	ENA|CM002237|CM002237.1	259585	TGCAGTCTGCTTTGTATGTCAGGTCCACTCTTTCCCAAAAAGCAAGGAGTTCCTTGCAAGTAAGTAACCACGGGAAGGAAGGAACAACCAATGGCTAAACAACCAAACGTCGTACGATC	31	1	47,A>G	2	A;G						A			A		A		A		G			A		A
17107	ENA|CM002242|CM002242.1	2666870	TGCAGTGCGAGTGTGGGTTTCTCAATCATTTTCAAACAACCCCCAAGATCGAAAAAGACGACAAAAACATGAGAAAAGAGCCGAGCAATCAAAACAATTAGCACGCACTACCACAACAA	475	2	84,G>A;85,C>G	3	AC;GC;GG	GC	AC	GC	GC	GG	GG	GG	GG	GG	GG	GG	GG	GG	GG	GC	GC	GC	GC	GC	GC	GC	GC	GC	GC	GC	GC	GC	GC	GC	GC	GC	GC	GC	GC	GC	GG	GC	GC	GC	GC	GC
7247	ENA|CM002238|CM002238.1	2630716	TGCAGCGTACTCTTCCGATGTCGACGTTGTCTCTTCGTTCTGGGAAGTAGTTGCGTCTGATCATTCGGTGCCGAACATCCAGGTCCGGAATGTCAGTTGGTACAAGTACCGGGCTCTTC	476	0		1		consensus	consensus	consensus	consensus	consensus	consensus	consensus	consensus	consensus	consensus	consensus	consensus	consensus	consensus	consensus	consensus	consensus	consensus	consensus	consensus	consensus	consensus	consensus	consensus	consensus	consensus	consensus	consensus	consensus	consensus	consensus	consensus	consensus	consensus	consensus	consensus	consensus	consensus	consensus	consensus	consensus
20189	ENA|CM002238|CM002238.1	4637133	TGCAGGGACTAAAGTATATTCACCATGGAGGTAATAGGTATTCGCTGTCATATATGCGCGCAAATGAATGGATGCACATGCCGGCGTCGGCGTCGTTGTTTTACTTCTTGTGTATTTCT	90	5	9,T>C;42,C>T;48,C>G;96,T>C;97,G>A	5	CCGCA;CCGTG;CTCTG;TCCTG;TTCTG			TCCTG	TTCTG											CCGTG	CCGTG	CTCTG		CCGCA	CCGTG	TTCTG		TTCTG			TTCTG			TTCTG	TTCTG	TTCTG	TTCTG		TTCTG		TTCTG	TTCTG			TTCTG
24278	ENA|CM002239|CM002239.1	1261360	TGCAGAATATGGAATCTTCCTTTTCCATTCCTGTGCTCTGTAACCCCCTCAACACCGTGCGTTTCAAAGGGACCACCACCGGCTTCAGTGGACGAGCTAGGGAGTAGGGACNNNNNNNN	1	0		1																	consensus
413	ENA|CM002236|CM002236.1	1796886	TGCAGCTGATCAGACCAAAGAAAAAGCATATGTCTATGGCACTGGCACAGATGGAGAAACACGACAGCTGGCTGTCGACCGCAGACCGGCACTCTATACCGGTGATTTTGGAGACTGCT	476	1	111,A>G	2	A;G	A	G	A	G	G	A	A	A	A	G	G	A	G	A	G	A	A	G	G	A	G	A	G	A	G	A	G	G	G	G	G	G	A	G	G	G	A	A	A	A	G
294	ENA|CM002236|CM002236.1	1562467	TGCAGTTCAATTGGGTGAAGCCAAAGTCATCAACATGCTGTTGAACTTATTCCTCGAATCAACGCCGCGCGATCAGCTTAGAGATTATCTCGCCAGACAAGATACATGGGGTCGTAGTG	475	2	9,A>G;87,T>C	3	AT;GC;GT	AT	GT	GT	GT	GC	GT	GT	GC	GT	GT	GC	GT	GC	GT	GT	GC	GT	GT	GT	GT	GT	GT	GT	GT	GT	GT	GT	GT	GT	GT	GT	GT	GT	GT	GT	GT	GT	GT	GT	GT	GT
21649	ENA|KC683708|KC683708.1	19496	NNNNGGGGGGGGAAGGGGCGGGGTCCCCCGAAATATATCTTTATAAAAAAAAAATAAATAAAATATCGGTTAGCTAGCAATAAAATAAAAAACTATGCGGATACAGGATTTGCACCTAT	155	0		1						consensus																consensus				consensus						consensus							consensus			consensus
764	ENA|CM002236|CM002236.1	2488758	TGCAGGGTATCCAAATGTCAATAGAGTATGAAATAAATAAAACGTATATAGCCAGATAGCCACACCGTGATAGCTCTAACACCCGCCGCCNNTGTTCTTTTTTTAAAAAAAAAAAAAAA	111	17	21,T>C;33,T>C;46,T>C;60,C>T;73,C>T;76,T>C;92,T>G;93,G>T;94,T>G;95,T>C;96,C>T;97,T>C;103,T>G;110,A>T;114,A>T;115,A>T;118,A>G	10	CCCCCTNTGTTCTAAAA;CCCCCTNTGTTCTATAA;CCCCCTTGTTCTGAAAA;CCCCTCNNNNNNTTATG;CCCCTCTGTTCTTTATG;CCCTCTGTTCTTTAAAA;CCCTCTGTTCTTTAAAG;CCCTCTGTTCTTTAAAN;CCCTCTGTTCTTTAAAT;CCCTCTTGTTCTTAAAA;TTTCCTTGTTCTTAAAA	TTTCCTTGTTCTTAAAA	CCCCTCNNNNNNTTATG		CCCTCTGTTCTTTAAAA	CCCCCTNTGTTCTAAAA			CCCCCTNTGTTCTAAAA	CCCCCTTGTTCTGAAAA	CCCCCTTGTTCTGAAAA		CCCCCTNTGTTCTAAAA	CCCCCTNTGTTCTAAAA		CCCCCTNTGTTCTATAA	CCCTCTTGTTCTTAAAA	CCCCCTNTGTTCTAAAA	CCCTCTTGTTCTTAAAA		CCCCCTNTGTTCTAAAA	CCCTCTGTTCTTTAAAN		CCCTCTGTTCTTTAAAA		CCCTCTGTTCTTTAAAA		CCCTCTGTTCTTTAAAG	CCCTCTGTTCTTTAAAN	CCCTCTGTTCTTTAAAN	CCCTCTGTTCTTTAAAN	CCCTCTGTTCTTTAAAA	CCCTCTGTTCTTTAAAN		CCCTCTGTTCTTTAAAA		CCCTCTGTTCTTTAAAA					CCCTCTGTTCTTTAAAA
11289	ENA|CM002239|CM002239.1	5797434	TGCAGCGGTACATTCGTTTCGCTCGCACTTTCCGCCCCGAGTTCACCGACGAAGCCAAGGAAGTCCTCGTGCAGCGCTACAAGGACCTGCGCGCCGACGACGCCCAGGGCGGCATCGGC	476	11	13,T>C;16,T>C;22,T>A;28,T>C;64,C>G;71,C>T;72,A>T;76,C>G;103,C>T;109,C>T;112,C>T	12	CTACCCAGCCC;CTACCCAGCTC;CTACCCAGCTT;CTACCCAGTCC;CTACCCTGCCC;CTACCTTGCCC;CTACGCAGCCC;CTACGCAGCTC;CTATCTTGCCC;TCTTGCAGCCC;TTTTCCACCCC;TTTTGCAGCTC	TTTTCCACCCC	CTACGCAGCCC	TTTTCCACCCC	CTACCCAGTCC	TTTTCCACCCC	TTTTCCACCCC	TTTTCCACCCC	TTTTCCACCCC	CTACGCAGCTC	CTACCCAGCTT	TTTTCCACCCC	TTTTGCAGCTC	CTACCCAGCCC	CTACCTTGCCC	CTACCCAGCCC	TCTTGCAGCCC	CTACCCAGTCC	CTACCCAGCTC	TTTTCCACCCC	TTTTCCACCCC	CTACCTTGCCC	TTTTCCACCCC	TTTTCCACCCC	CTACCTTGCCC	TTTTCCACCCC	TTTTCCACCCC	TTTTCCACCCC	TTTTCCACCCC	TTTTCCACCCC	CTACCTTGCCC	CTACCTTGCCC	TTTTCCACCCC	TTTTCCACCCC	TTTTCCACCCC	TTTTCCACCCC	TTTTCCACCCC	TTTTCCACCCC	TTTTCCACCCC	CTACCTTGCCC	TTTTCCACCCC	TTTTCCACCCC
10327	ENA|CM002239|CM002239.1	3977429	TGCAGACGGCGTTCGTTATCCTTGATGAGGTCATCAAGGTCGTCAACCGGAGAGTCAATGCGATGTAAGGCGAACCAAACCTGTCTTCCCTGCAAGATAGAATGGGGGACACTAACACG	476	3	22,T>C;71,G>A;81,T>C	4	CGC;TAC;TGC;TGT	TGT	TGT	TGT	TAC	TGC	CGC	TGT	TGC	TGC	TGT	CGC	CGC	TGC	TGC	TGC	TGT	TGT	TGT	TGT	TGC	TAC	TAC	TAC	TGT	TGT	TAC	CGC	TGT	TGT	TAC	TAC	TGT	TGT	TGT	TGT	TGT	TAC	TAC	TAC	TAC	TGT
9697	ENA|CM002239|CM002239.1	2915302	TGCAGGCTACCATCATTGGGCAAACATTGCGGAGAAAATGTTGAGCAACAGGAGCTACATCCAGTTGCAGCCTGTACGGCAGGGAGCTTTGAAATCTAACATGGCGACAGGCTCTTCTG	475	13	13,C>G;18,G>C;22,A>G;30,G>A;31,G>A;32,A>G;55,T>A;76,C>G;87,T>A;95,C>T;96,T>G;98,A>G;99,C>G	8	CCAGAAAGACTGG;CCGGAAAGACTGG;CGAAGATCTCGAC;CGAGGATCTCTAC;CGAGGATCTTTAC;CGAGGATGACTGG;CGAGGGTCACTGG;GCAGAAAGACTGG	CGAGGATCTCTAC	CGAGGATCTCTAC	CGAGGATCTCTAC	CGAGGATCTCTAC	CGAGGATCTTTAC	CCGGAAAGACTGG	CGAGGATCTCTAC	CGAGGATCTCTAC	CGAGGATGACTGG	CGAGGATGACTGG	CGAGGATCTCTAC	CGAGGATCTCTAC	GCAGAAAGACTGG	CCAGAAAGACTGG	CCAGAAAGACTGG	CGAAGATCTCGAC	CGAGGATCTCTAC	CGAGGATCTCTAC	CGAGGGTCACTGG	CGAGGATCTCTAC	CGAGGATCTCTAC	CGAGGATCTCTAC	CGAGGATCTCTAC	CGAGGATCTCTAC	CGAGGATCTCTAC	CGAGGATCTCTAC	CCGGAAAGACTGG	CGAGGATCTCTAC	CGAGGATCTCTAC	CGAGGATCTCTAC	CGAGGATCTCTAC	CGAGGATCTCTAC	CGAGGATCTCTAC	CGAGGATCTCTAC	CGAGGATCTCTAC	CGAGGATCTCTAC	CGAGGATCTCTAC	CGAGGATCTCTAC	CGAGGATCTCTAC	CGAGGATCTCTAC	CGAGGATCTCTAC
16037	ENA|CM002241|CM002241.1	4127102	TGCAGTGGTTGATGGATTCAGCGGATCAGGGACAAGGGAAGCAACACGGCAAGTGGGGGGAAGACACGACCACAACGAGAAAGTTGGCCAGGTTGCAGCTCGCTATCAGCTTTGCTGCC	468	3	37,G>A;77,A>C;78,G>A	3	AAG;GAG;GCA	GAG	GAG	GAG	GAG	GAG	GAG	GAG	GAG	GAG	GAG	GAG	GAG	GAG	GCA	GAG	GAG	GAG	GAG	AAG	GAG	GCA	AAG	AAG	GCA	AAG	AAG	AAG	AAG	AAG	GCA	AAG	AAG	AAG	AAG	AAG	GCA	GCA	AAG	GCA	AAG	AAG
7634	ENA|CM002238|CM002238.1	339144	TGCAGCAGCATGGCTCGGATCTGTACTGTCGCGTCATGCCCGAGAGCTTGCCCATGTGGCCGACGGGACCCGGGCAACAGCCCCAGTTGCGCAAGAGTAGGGTGTTTTATATCNNNNNN	474	4	14,T>G;64,G>A;76,A>G;96,G>T	5	GGAG;GGAT;TAAG;TGAG;TGGG	TGAG	TGAG	TGAG	TGGG	TGAG	TGAG	TGAG	TGAG		TGAG	TGAG	TGAG	TGAG	GGAG	TGAG	TAAG	TGGG	GGAT	TGAG	GGAG	TGGG	TGAG	TGGG	TGGG	TGAG	TGGG	TGAG	TGGG	TGGG	TGAG	TGAG	TGGG	TGAG	TGGG	TGAG	TGAG	TGAG	TGAG	TGAG	TGGG	TGAG
8754	ENA|CM002238|CM002238.1	987205	TGCAGGAGGTCCACCGACACTGTTAGGATCGCACCTCTAGATGTCGCATTCAGCTCGTTGTACTTGTTGTCTTCGTTCCACCCCGTTGCGCCGTAGAAGGCATTGGTGATGTAGTTCAT	476	1	89,G>T	2	G;T	G	G	G	G	G	G	G	G	G	G	G	G	G	G	G	G	G	G	G	T	G	G	G	G	G	G	G	G	G	G	G	G	G	G	G	G	G	G	G	G	G
17029	ENA|CM002242|CM002242.1	2521386	TGCAGCCCATGATCCAATCGGTCTGAAGACCCAGTGGCCAAACGCCAATGCCCAGGGTGTTACTTTCCGCGGTTTATTGGCCGAATGAAGAATGCCATGTGAGATACATCAAGGCCTGT	473	2	37,C>T;45,C>T	3	CC;CT;TT	CC	CC	CC	CC	CC	CC	CC	CC		CC	CT	CC	CC	TT	CC	CC	CC	CC	CC	CC	CC	CC	CC	CC	CC	CC	CC	CC	CC	CC	CC	CC	CC	CC	CC	TT	CC	CC	CC	CC	CC
2522	ENA|CM002236|CM002236.1	6121725	TGCAGCAAAGTCCGAGTTAGGGCCGCGGTGCGATTGGGCGGAGACTGAGCGGTTGAAGTCGGTTCGGATGGTGTCCTCGGCAACAATGGGGTTGCTGATGATGTTGCCGAAGGAGGACG	475	1	12,C>T	2	C;T	C	C	C	C	C	C	C	T	T	C	T	C	C	T	T	C	C	C	T	C	C	C	C	C	C	C	C	C	C	C	C	C	C	C	C	C	C	C	C	C	C
11754	ENA|CM002240|CM002240.1	1633844	TGCAGCAGCACAGAGGCGGCACGTTGTGGCGGGCTCTTCTGGTCGCTTTGAACAGGAGGAGGGTTTTCGGCGTTGGTCCATGAGTTACCCAAGAGCCAATCGTGAACTTGCTTTTGGCG	89	1	89,C>T	2	C;T	C				T	T	T	T			T	C							C				C				C
20749	ENA|CM002237|CM002237.1	3545606	TGCAGTTTATATCGCTATGGCGGGATTCCTGATTTCAACTACTAGTAGTAGGGAGTCATTTGGGAAAGAGTTACCCCATAAGAAAGAAAGAAAGAAAGAAAGAAAAAAAAAGAAANNNN	385	21	15,T>C;19,G>A;23,G>C;33,T>C;56,C>G;80,A>T;85,G>A;89,G>A;93,G>A;97,G>A;98,A>T;100,A>T;101,G>A;102,A>T;103,A>G;106,A>G;108,A>T;110,A>G;111,G>A;114,A>G;116,A>G	25	CAGCGTGAAAAAAAAAAAGAN;CAGCGTGNNAAAAAAAAANAN;TACTGTGGGAAAAAAAAAAAA;TACTGTGGGAAAAAAAAAAAN;TACTGTGGGAAAAAAAAAGAA;TACTGTGGGAAAAAAAAAGAN;TACTGTGGGAAAAAAAAGAAN;TAGTGTAAAAAAAAAAAAAAA;TAGTGTAAAAAAAAAAAAAAN;TAGTGTAAAAAAAAAAAAGAA;TAGTGTAAAAAAAAAAAAGAG;TAGTGTAAAAAAAAAAAAGAN;TAGTGTAAAAAAAAAAAAGGN;TAGTGTAAAAAAAAAATAAAA;TAGTGTAAAAAAAAAGAAGAA;TAGTGTAAAAAAAAGAAAGAA;TAGTGTAAAAAAATAAAAGAA;TAGTGTAAAAAAATAAAAGAN;TAG…				TGGTCAGGGGAAGAAAAAGAN	TACTGTGGGAAAAAAAAAAAA	TACTGTGGGAAAAAAAAAAAA/TACTGTGGGAAAAAAAAAGAA	TAGTGTAAAAAAAAAAAAGAA/TAGTGTAAAAAAATAAAAGAA/TAGTGTAAAAATAAAAAAGAA/TAGTGTAAAAATATAAAAGAA	TAGTGTAAAAAAAAAAAAAAA/TAGTGTAAAAAAAAAAAAGAA/TAGTGTAAATAAAAAGAAGAA	TACTGTGGGAAAAAAAAAAAA	TACTGTGGGAAAAAAAAAAAA/TACTGTGGGAAAAAAAAAGAA	TACTGTGGGAAAAAAAAAAAA		TACTGTGGGAAAAAAAAAAAA/TACTGTGGGAAAAAAAAAGAA								TGGTCAGGGGAAGAAAAAGAN	TGGTCAGGGGAAGAAAAAGAN	TGGTCAGGGGAAGAAAAAGAN	TAGTGTAAAAAAAAAAAAAAA/TAGTGTAAAAAAAAAAAAGAA/TAGTGTAAATAAAAAAAAGAA	TGGTCAGGGGAAGAAAAAGAN	TAGTGTAAAAAAAAAAAAAAA/TAGTGTAAAAAAAAAAAAGAA/TAGTGTAAAAAAATAAAAGAA/TAGTGTAAATAAAAAGAAGAA	TGGTCAGGGGAAGAAAAAGAN	TGGTCAGGGGAAGAAAAAGAN	TGGTCAGGGGAAGAAAAAGAG	TAGTGTAAAAAAAAAAAAAAA/TAGTGTAAAAAAAAAAAAGAA/TAGTGTAAATAAAAAAAAGAA	TGGTCAGGGGAAGAAAAAGAN	TGGTCAGGGGAAGAAAAAGAN	TGGTCAGGGGAAGAAAAAGAN	TGGTCAGGGGAAGAAAAAGAN	TGGTCAGGGGAAGAAAAAGAN	TAGTGTAAAAAAAAAAAAAAA/TAGTGTAAAAAAAAAAAAGAA/TAGTGTAAATAAAAAGAAGAA	TGGTCAGGGGAAGAAAAAGAA	TGGTCAGGGGAAGAAAAAGAN	TGGTCAGGGGAAGAAAAAGAN	TAGTGTAAAAAAAAAAAAAAA/TAGTGTAAAAAAAAAAAAGAA/TAGTGTAAAATAAAAAAAGAA/TAGTGTAAATAAAAAAAAGAA	TGGTCAGGGGAAGAAAAAGAA
17102	ENA|CM002242|CM002242.1	2657901	TGCAGTGTGATATCTTTAGATGTACCGGTGCCCAGGCTCTAGAGGCTGCTAGCACGGCTGATTAGCCGCCCAGGTGTTGATACCGTGATGCGTTTCCATGCTCTTGTACGACGTGTATG	475	1	50,A>G	2	A;G	A	G	G	G	G	G	G	G	G	G	G	G	G	G	G	G	G	G	G	G	G	G	G	G	G	G	G	G	G	G	G	G	G	G	G	G	G	G	G	G	G
10083	ENA|CM002239|CM002239.1	3517169	TGCAGGTNNNNTCCATGAGCGCGGTGTCGTGTGGAGCTGGACCCCGGGGGGGAGATGCGGCCCAGACGCAATGGCTTCTCAAAGGCTTAGCGTCTGAGTGTCGTACAATCAAATGGCAC	475	3	26,T>C;44,C>G;94,T>C	4	CCT;TCC;TCT;TGT	TCT	TCT	TCT	TGT		TCT	CCT	TCT	TCT			TGT		TCT		TCC	TCT	TCT	TCT	TCT	CCT	TGT	TGT	CCT	CCT	TGT	TCT	CCT	CCT	TGT	TGT	CCT	CCT	CCT	CCT	CCT	TGT	TGT	TGT	TGT	CCT
18055	ENA|CM002242|CM002242.1	658966	TGCAGATGCCTCTGATGCCCATCAGCATCAACGCTCCTGGGTCAGGCGCTGGTCGACTACCTCAGAAGATCCAACAACAGCAGCAGCAACACCGACCAGCGTCGTACACAGAAACCGAA	468	0		1		consensus	consensus	consensus	consensus		consensus	consensus						consensus		consensus	consensus	consensus	consensus	consensus	consensus	consensus	consensus	consensus	consensus	consensus	consensus	consensus	consensus	consensus	consensus	consensus	consensus	consensus	consensus	consensus	consensus	consensus	consensus	consensus	consensus	consensus
14040	ENA|CM002240|CM002240.1	551338	TGCAGTAAAGCTTGTCCAGTTGCAGTCGACCAGGCACACCACTTGGTTGGTGCATCCAAATCATGACGGTGGGGATGACCCCATGGAAAAACAAGTGGTAATCTTGTACCGAGGACCCA	473	4	13,G>A;55,C>T;99,A>G;117,C>T	7	ACAC;ACAN;ACAT;GCAC;GCAN;GCAT;GCGC;GTAC	GCAC	GCAN		GCAN	GCAC	ACAN	GCAC	GCAC	GCAC	GCAC	GCAN	GCAN	GCAC	GCGC	GCAN	GCAN	GCAC	GCAN	GCAN		GCAN	GCAN	GCAN	GCGC	GCAC	GCAN	GCAN	GCAN	GCGC	GCAN	GCGC	GCGC	GCAN	GCGC	GCAN	GCAN	GCGC	GCAN	GCGC	GCAN	GCAN
5922	ENA|CM002237|CM002237.1	4049890	TGCAGGTCCGCGCTGCCATCAATTGGTCGAAACCGGCGTGACTGTATGGCGTAATAAGCGTTCTCCATGATTGAGATAGATGAAGTCGTGTAAGGCAATATCCAGCTTCCGTTGTAGGA	474	17	10,C>G;14,G>T;15,C>T;23,T>C;35,G>A;43,G>A;71,T>G;72,G>A;74,G>C;75,A>G;76,T>C;77,A>G;92,A>T;101,C>T;105,C>G;111,T>C;114,T>C	10	CGCTGGTGGATAACCTT;GGCTAATGGATATCCTT;GGCTGAGGGATATCCTT;GGCTGATAGATATCCTT;GGCTGATGCATATCCTC;GGCTGATGGATATCCTT;GGCTGATGGATATCGTT;GGCTGATGGATATTCTT;GGTTGACGGATATCCCT;GTCCGATGGGCGTCCTT	CGCTGGTGGATAACCTT	GGCTAATGGATATCCTT	GGCTGATGCATATCCTC	GGCTGATGGATATCGTT		GGCTGATGGATATCCTT	GGCTGATGGATATCCTT	GGCTGATGGATATCCTT	GGCTGAGGGATATCCTT	GGCTGATGGATATTCTT	GGCTGATGGATATTCTT	GGCTGATGGATATTCTT	GGCTGATGGATATCCTT	GGCTGATGGATATTCTT	GGCTGATAGATATCCTT	GGCTGATGGATATCCTT	GGTTGACGGATATCCCT	GGCTGATGGATATCCTT	GGCTGATGGATATCCTT	GGCTGATGGATATCCTT	GGCTGATGGATATCGTT	GGCTGATGGATATCGTT	GGCTGATGGATATCGTT	GGCTGATGGATATCGTT	GGCTGATGGATATCGTT	GGCTGATGGATATCCTT	GGCTGATGGATATCGTT	GGCTGATGGATATCGTT	GGCTGATGGATATCCTT	GGCTGATGGATATCCTT	GGCTGATGGATATCGTT	GGCTGATGGATATCCTT	GGCTGATGGATATCGTT	GGCTGATGGATATCCTT	GGCTGATGGATATCGTT	GGCTGATGGATATCCTT	GGCTGATGGATATCGTT	GGCTGATGGATATCGTT	GGCTGATGGATATCGTT	GGCTGATGGATATCCTT	GGCTGATGGATATCGTT
13425	ENA|CM002240|CM002240.1	4505176	TGCAGGAGATCGCAGATGTGCTGAACATGCGTATGGATGCGCGCGCGTCTTGGACATGGGAGGCGCCTGTGGTGGTCGAGCAGCGTCGGGCTCTGAATGGGAAGTACAGATTCTTCCTA	474	1	94,G>A	2	A;G	G	A	G	A	G	G	G	A	G	G	G	G	G	G	A	A	A	G	A	G	A	G	A	A	G	G	A	A	G	G	A	G	A	G	G	A	G	G	A	G	G
17022	ENA|CM002242|CM002242.1	2517314	TGCAGAGCAAGGTGTATCCGGTAGAATAGAAAAGACTTGCAAGATATAGTTTAGGCCGTGAGAAGGACCAGTCTATCAACGAAACGTCAAATGCGACCGTCTCTGCCAGAAACATTCTT	475	6	23,G>A;25,A>G;26,T>A;29,A>G;35,C>T;40,A>G	4	AATACA;GATACA;GATATA;GGAGCG	GATACA	GATACA	GATACA	GATACA	GATACA	AATACA	GATACA	GGAGCG	GGAGCG	GATACA	GATACA	GATACA	GATACA	GATACA	GATATA	GGAGCG	GATACA	GGAGCG	GATACA	GATACA	GATACA	GATACA	GATACA	GATACA	GATACA	GATACA	GATACA	GATACA	GATACA	GATACA	GATACA	GATACA	GATACA	GATACA	GATACA	GATACA	GATACA	GATACA	GATACA	GATACA	GATACA
10787	ENA|CM002239|CM002239.1	4831196	TGCAGTCAAGACGATTGGGAATGGCGACCTCAGTCTCAGCCACCTCGGCATAGTTGACCCGCCACCTACCGCTCCCGCCCCGGCAACTATAAAAGTCACCGAACACGAAGCTCGAGGAA	475	1	114,A>T	2	A;T	A	A	A	A	A	A	A	A	A	A	A	A	A	T	A	A	A	A	A	A	T	A	A	T	T	A	A	A	T	A	T	T	T	T	T	T	A	A	A	A	T
7777	ENA|CM002238|CM002238.1	3621099	TGCAGTCTTCTTCTTAAAAGCAAAACACGCAAACCAGCCTATAACCGCCATGATGTAAATGCAAACAGACTACCCGCCCCAGGTCCCTGCCATGTGAGGTTGAAACAATAGGAAAAGCC	475	2	67,G>A;107,A>G	3	AA;AG;GA	GA		GA	GA	GA	AA	AA	AA	AA	AA	AA	AG	AA	GA	AA	GA	GA	GA	GA	GA	GA	AA	GA	AA	AA	GA	AA	AA	GA	AA	GA	GA	AA	GA	AA	GA	AA	AA	AA	GA	AA
24839	ENA|CM002241|CM002241.1	1351411	TGCAGGTTGACGGAATGGACAGAGCAAGTTGCGGCAGAGATAAGATAAGAAAGGAAGAAGGGGAAGAACAGAGCTGAGGTTGGTTGGTTCCTCCACTGTAAATTTAAAGTTCACGACAG	1	0		1																					consensus
15723	ENA|CM002241|CM002241.1	3357234	TGCAGCCAGGGCCGCAACGCTCTAATGCCGCTAATCCACGGATTTGATGGTAGGCCATGGGTGCCGTGAGTCTCAACGTCCTTTGAGAATGATTTGTGCTTATCAGACGGAACTAACTG	474	5	5,C>T;71,C>T;85,A>G;90,G>A;101,A>G	6	CCAGA;CCGAA;CTAAA;CTAAG;CTGAA;TTAAA	CCAGA	TTAAA	CCAGA	CTGAA	CCAGA	CCAGA	CCAGA	CCAGA		CCAGA	CCAGA	CTAAA	CCAGA	CCAGA	CCAGA	CCAGA	CTAAG	CTGAA	CCAGA	CTGAA	CCAGA	CCAGA	CTGAA	CCAGA	CTGAA	CTGAA	CTGAA	CCAGA	CTGAA	CTGAA	CTGAA	CTGAA	CCAGA	CTGAA	CTGAA	CCAGA	CCAGA	CCAGA	CCAGA	CTGAA	CTGAA
2583	ENA|CM002236|CM002236.1	6232831	TGCAGCGCGTGCCGAGGAGGACCCGCCAAGATGTAACCGCTGCAAACCAGCCATTGCGGGATGTTGCCCACGAAGCGACCACTGGGCGACTGTACTAGTACAATATCGTGGCGCCACTG	475	3	86,C>T;102,A>C;103,T>A	3	CAT;CCA;TAT	CAT	TAT	CAT	CCA	CAT	CAT	CAT	CAT	CAT	CAT	CAT	CAT	CCA	CAT	CAT	CAT	CAT	CCA	CCA	CAT	CCA	CAT	CCA	CAT	CCA	CAT	CCA	CAT	CCA	CAT	CCA	CCA	CAT	CCA	CCA	CCA	CAT	CAT	CAT	CAT	CCA
19232	ENA|CM002239|CM002239.1	4963168	TGCAGCTGCCGTCAGTCTTGCCCTACCCGGCAAACCTTTCTCATTGCTCTCTCCCTNNNNTTCCATCACTGGTGTTGATCACCCCCCATTGGCCCCTCCAGCTTCTTCTTCTCTTTGAT	419	5	8,C>T;13,A>G;41,C>T;50,C>T;81,C>A	3	CACCC;TACCA;TGTTA				TACCA					TACCA					TACCA			TACCA		TACCA	TACCA		TACCA		TGTTA		TACCA	TACCA	TACCA	TGTTA	TACCA	TGTTA		TGTTA	TGTTA	TGTTA	TGTTA	TACCA	TACCA	TACCA	TACCA
9401	ENA|CM002239|CM002239.1	239609	TGCAGGTTACACTACATGACTCTACCAAATTGAAGCTAGTGGGAGTCAGTGAGGAGAAGGAAAGAAAGGAAGGAAGGAAAGTGTGTCGATCGCTTGCCTTTTCTGGGCTCTGAGANNNN	475	2	81,T>C;109,C>G	3	CC;CG;TC	TC	TC	CC	CC	TC	CC	CC	TC	CC	CG	CC	CC	TC	TC	TC	CG	CG	TC	CC	CC	TC	TC	CC	TC	CC	TC	CC	TC	TC	TC	CC	TC	TC	TC	CC	TC	CC	TC	CC	TC	CC
20976	ENA|CM002240|CM002240.1	6230915	TGCAGCATCATGTGTTCTTTGAGCCCCAAAGCCCGGCCCATTGCAGTGTCCTCTTTCTTTCCTTTGCCGGCCGTGGTGGCTTTGGGTGCTCCTTCCTTGAAGTACGTTACCTATCGCTG	137	12	20,G>T;21,A>G;27,A>G;37,C>T;45,G>C;47,G>A;48,T>C;49,C>T;53,T>C;100,A>C;101,G>A;108,A>G	3	GAACGGTCTAGA;GAGTCACCTAGA;GAGTGGTTCCGG;TGGTCACCTAAA				GAACGGTCTAGA					GAACGGTCTAGA	GAACGGTCTAGA			GAGTGGTTCCGG					GAGTGGTTCCGG	TGGTCACCTAAA	GAGTGGTTCCGG			TGGTCACCTAAA		TGGTCACCTAAA		TGGTCACCTAAA		TGGTCACCTAAA	TGGTCACCTAAA		TGGTCACCTAAA	TGGTCACCTAAA	TGGTCACCTAAA	TGGTCACCTAAA				TGGTCACCTAAA		TGGTCACCTAAA
710	ENA|CM002236|CM002236.1	230948	TGCAGTGTCGGATCATGCTTTTGCTGGAAGCTCCGTCGCGATGCTACAGCCGACGGACATGCCCTGCCTGGTCCCAGCTTTGTGTCACAGAAACCACAGAATTTTACTGCTGTGGTGCA	124	10	17,C>T;22,G>A;29,G>A;37,G>A;70,G>A;83,G>A;97,A>C;109,C>T;110,T>C;113,G>A	8	CAAAAGATTA;CAAAGAACCG;CAAAGGATTG;CAGGGGACTG;CGGGGGACTG;CGGGGGCCTG;TAAGGGATTG;TTAGGGACTG	CGGGGGACTG	CGGGGGACTG	CGGGGGCCTG		CAAAAGATTA	CAAAAGATTA	CAAAAGATTA	CAAAAGATTA	CAGGGGACTG	CAAAAGATTA	CAAAAGATTA	CAAAGAACCG	TTAGGGACTG	CAAAAGATTA	TAAGGGATTG	TAAGGGATTG	CAAAGGATTG	CGGGGGACTG	TTAGGGACTG	CGGGGGACTG				CAAAAGATTA					CAAAAGATTA		CAAAAGATTA	CAAAAGATTA	CAAAAGATTA	CAAAAGATTA		CAAAAGATTA	CAAAAGATTA		CAAAAGATTA
23277	ENA|CM002242|CM002242.1	696065	TGCAGGGTCTGCGATGAGCGGTCGTTGTGGAGAGGTGCCATTGTGTCGGATGGTAGGTAGTCTGGTTCTGCAGGACACTGATTGTTAGCTTTAAATTCCTTGTTTACCCACTGTTCATG	16	3	92,A>G;107,C>T;115,C>A	2	ACC;GTA									ACC
7087	ENA|CM002238|CM002238.1	2338984	TGCAGATCTCGCGCACTGCAAGGAACACCTTCGATCCTCTTCACCTTTCTTCCCTCAAAGAACATGACCAGGCCACCGACCATAGCGATAATACAGCCGACAGCTACCAGAAATCCCGT	476	4	12,G>T;71,G>T;74,A>G;95,G>T	2	GGAG;TTGT	GGAG	GGAG	GGAG	GGAG	GGAG	GGAG	GGAG	TTGT	GGAG	GGAG	GGAG	TTGT	TTGT	GGAG	GGAG	GGAG	GGAG	GGAG	GGAG	GGAG	GGAG	GGAG	GGAG	GGAG	GGAG	GGAG	GGAG	GGAG	GGAG	GGAG	GGAG	GGAG	GGAG	GGAG	GGAG	GGAG	GGAG	GGAG	GGAG	GGAG	GGAG
23810	ENA|CM002236|CM002236.1	6730901	NNCAGTCGAACCGCCAGCTTGGCAGCCGTCTCAAACTGCGTCGTCCTCTCCTACGGCAGCCTCGGGAAGTTGTGTAGACGTGATCCAGTTTTCCATCATCGCCTGGCCGCCAGGCTGGG	1	0		1
5105	ENA|CM002237|CM002237.1	2477810	TGCAGAGGCGCGGCTGACACCGACAGCTCCGGGGCCAATTCCGCTAGGCGCCTGTAAGCCAAGGGTAGGGCTCGCAAAAGAGGCGGGGTTGATAGCTGACATCCAGATCCGAGTTTTGT	474	2	15,G>A;114,T>C	2	AC;GT	GT	GT	AC	GT	GT	GT	GT	GT	GT	GT	GT	GT	GT	GT	GT	GT	GT	GT	GT	GT	GT	GT	GT	GT	GT	GT	GT	GT	GT	GT	GT	GT	GT	GT	GT	GT	GT	GT	GT	GT	GT
13227	ENA|CM002240|CM002240.1	4220700	TGCAGCAGCTGTGGCTGTTGTCGTTTCGGTGGAATCCTGTCCTGCTGCTGGAGATCTACCGCCGTTGCTCCCCGTGCCCGTGAAGACTGTTATCGCGACCTTGGGCTTCTTCCCGCTCA	475	9	10,G>T;14,C>T;32,A>G;39,T>G;45,T>C;64,T>C;70,C>G;73,G>A;76,C>T	7	GCAGTTCGC;GCATCTCGC;GCATTTCGC;GCATTTCGT;GCATTTGGC;TCGTTCCAC;TTGTTCCAC	GCATTTCGC	GCAGTTCGC	GCATTTCGC	GCATTTGGC	TTGTTCCAC	GCATTTCGC	GCATTTCGC	GCATTTGGC	GCATTTCGC	GCATCTCGC	TCGTTCCAC	GCATTTCGC	GCATTTCGC	GCATTTGGC	GCATTTCGC	GCATTTCGC	GCATTTCGC	GCATTTCGT	GCATTTCGC	GCATTTCGT	GCATTTGGC	GCATTTCGC	GCATTTCGC	GCATTTGGC	GCATTTCGC	GCATTTCGC	GCATTTCGC	GCATTTGGC	GCATTTCGC	GCATTTCGC	GCATTTGGC	GCATTTCGC	GCATTTGGC	GCATTTCGC	GCATTTCGC	GCATTTGGC	GCATTTCGC	GCATTTCGC	GCATTTGGC	GCATTTCGC	GCATTTCGC
112	ENA|CM002236|CM002236.1	1255245	TGCAGACTGGCAACAAGATGAGCATGGCATCTACACTCAACACTAGACCGGCACCTCGAGAGAACCAGACCGAGTACTGTAACTTGTTGAGACCCGCTAGGCGGGCATCAGATGCTTGC	473	6	43,T>C;70,C>T;79,T>C;82,C>T;85,G>A;88,G>A	5	CCCTGG;TCTCGG;TCTTAG;TCTTGG;TTTTGA	TCTCGG	TCTTGG	TCTTGG	TCTTGG	TCTTGG	TTTTGA	CCCTGG	TCTCGG		TCTTGG	TTTTGA	TCTTGG	TCTTGG	TCTTGG	TCTTGG	TCTTGG	TCTTAG	TCTTAG	TCTTGG	TCTTGG	TCTTGG	TCTTGG	TCTTGG	TCTTGG	TCTTGG	TCTTGG	TCTTGG	TCTTGG	TCTTGG	TCTTGG	TCTTGG	TCTTGG	TCTTGG	TCTTGG	TCTTGG	TCTTGG	TCTTGG	TCTTGG	TCTTGG	TCTTGG	TCTTGG
13603	ENA|CM002240|CM002240.1	4806475	TGCAGAAGCAATGCTATTTCTGCTGTTGGCAACCCCGGTCTTGGCGGACTCGAGAATTCGCTTGATAAAGTTCTGCTTCTTCGGTTTTGGGGTAACAAGGCCTCCCAGGTTACCCATCG	475	0		1		consensus	consensus	consensus	consensus	consensus	consensus	consensus	consensus	consensus	consensus	consensus	consensus	consensus	consensus	consensus	consensus	consensus	consensus	consensus	consensus	consensus	consensus	consensus	consensus	consensus	consensus	consensus	consensus	consensus	consensus	consensus	consensus	consensus	consensus	consensus	consensus	consensus	consensus	consensus	consensus	consensus
9423	ENA|CM002239|CM002239.1	2437586	TGCAGCATCATTGGCCACGACGATAGCAACAGAGGAGCCGCAGACGTCACCAGGGTACTTTGGTGTCTGACCCAATCAGATCACAAGGGAGAAGCAAGACATTTTGGCCCACTGGAACT	107	8	8,C>G;18,G>A;22,A>G;23,T>C;25,G>A;27,A>G;67,T>G;69,A>G	4	CGATAATA;CGATGATA;CGATGATG;GAGCGGGG	CGATGATA	CGATAATA	CGATGATA	CGATGATG											CGATGATG		GAGCGGGG	GAGCGGGG	GAGCGGGG	CGATGATA			CGATGATG			CGATGATG				CGATGATG	CGATGATG						CGATGATG		CGATGATG	CGATGATG
19873	ENA|CM002242|CM002242.1	4069194	TGCAGGAATGGGCAGGAATGGGCATCGGATCGGTAAAGGTCACAAGAGGGTCGCTTGATAGCCGCGAGAGGGGACCTGAGAAGTCGGACAACAAGACAGTNNNACGTAGGTGGGTTGCT	118	6	86,G>A;98,G>A;99,T>G;104,C>T;105,G>C;111,G>A	7	AGTTGG;GAGCCA;GANCCA;GATCCA;GATTCA;GGTCCA;GGTCGG;GGTTGG		GGTCGG			GANCCA	GANCCA	GGTCGG	GGTCGG		GGTCCA	GGTCGG	AGTTGG		GGTCCA	GATTCA	GGTTGG	GGTCGG	GGTCGG		GGTCGG					GGTCGG			GGTCGG	GGTCGG	GGTCGG		GGTCGG		GGTCGG	GGTCGG	GGTCGG	GGTCGG		GGTCGG		GGTCGG
23727	ENA|CM002239|CM002239.1	4772177	NNNAGAAATGCCTGAAGTTATTGATTTGATTGCCTCCTCCCCTATATTCGCGCCCGTACGCGCCCCTAGTCCGACTCCCTCCCTTAAATAGATTAAGACCGAACTATGCGACGATAANN	1	0		1
15793	ENA|CM002241|CM002241.1	3504847	TGCAGGAGTCATCGTGTCAACCACTCACATCGATGCATATCTGCAAGCCATGAGCACGCCTCAAGTCATCAAACGAAGGGTGTGGCTTGCGCGATGCAGCTCAAGACTGGAAAGGCGGG	35	5	15,G>A;37,T>C;52,A>C;79,G>A;90,G>A	4	AGCAG;GCAGA;GCAGG;GTAGG	GTAGG		GCAGG		GCAGG			GCAGG	GCAGA			AGCAG	GCAGG					GCAGG		AGCAG
15457	ENA|CM002241|CM002241.1	2627298	NNNAGGTACGTATCTCCATTTGTTTATGGTCGTCGTCTCTTAACAATTTCTGGCGGCAGCACAACACCAAAACAACACCCAGCTTTGATCGTGACATCAACGTTGACTATCCAGCTTGN	55	0		1
16273	ENA|CM002241|CM002241.1	836944	TGCAGGTCATGCACTACACCCCCCTGTTGCGAAACATGGCCCTTCAGCACGCTGCTACGGCCTGTCTAGCTGATCCGTGTCTGCTGTGCGAGCTGGGTTATGTTTTTGACATGCTGCAG	152	6	7,C>T;16,C>T;46,G>A;58,G>A;85,G>A;97,T>A	4	CCAGAT;CCGGAT;CCGGGT;TTGAAA	CCGGGT	CCGGGT	CCGGGT	CCGGGT	CCGGGT	CCGGGT	CCGGGT	CCGGGT	TTGAAA	CCGGGT	CCGGGT	CCGGGT	CCGGGT	CCAGAT	CCGGGT	CCGGGT	CCGGGT	CCGGAT		CCGGGT	CCAGAT				CCAGAT			CCAGAT		CCAGAT			CCAGAT		CCAGAT	CCAGAT	CCAGAT		CCAGAT		CCAGAT
9935	ENA|CM002239|CM002239.1	3297604	TGCAGAACTGCTCCCATCAGACGTCATGACGGATGAGATCAGGTCAACGGGAGCCCTCGATCTTGAGTCTACCTTGGCGGTTGCGTCGCCGACATCCATGAGCTTTGGAGCAGCCACAT	474	1	7,C>T	2	C;T	C	C	C	C	T	C	T	T	T	T	C	T	T	T	T	C	T	T	T	T	T	T	C	T	T	C	C	T	T	C	C	T	T	T	T	T	C	T	C	C	T
21525	ENA|CM002241|CM002241.1	2776772	NNCAGTTCACAACCGGAAGCCCGAAGCTGCCTATTGGAGGTAAGTAGCACGTCTGTCTTGTATCGCTGAACAGAGTGATGGCTAACTCGGACATGATAGGCTTCAAGAGCTTGAACCCC	59	0		1																				consensus
24139	ENA|CM002239|CM002239.1	833151	NGCAGAGTGTCCTCCCATCACTAGCGGCGTAAATGCAGGCTGCTCGGCCGCTAGTCTGATGATGCACCTTACGTCCTCGGCGTCAGGTTACTTCGAAAACATGTGGCTTTGGGTAGCTG	1	0		1
20237	ENA|CM002239|CM002239.1	2361121	NNNNGGAAGTAGGACCTACTCCTACAAATTAGGGTAGATCCCTACCCGGACTAGGGTCCTTATATAAAAGGATCCCTAACTAGGCCGGCTATTAACCGTTAAACTTCCTTCTATATTTN	1	0		1				consensus
12983	ENA|CM002240|CM002240.1	3796988	TGCAGTCTGGGCTTTCAAGAGCGACCGGGACCGTGAACGTTCATCCGCTCGTCTTCTCCAAGGTTTGTCACGTTGATGGCAAAAAAGGGTCTTTGTACCGGTACCTCTACCGTCTTAGG	444	0		1		consensus	consensus	consensus	consensus	consensus	consensus	consensus	consensus	consensus	consensus	consensus	consensus	consensus	consensus	consensus	consensus	consensus	consensus		consensus	consensus	consensus		consensus	consensus	consensus		consensus	consensus	consensus	consensus	consensus	consensus	consensus	consensus	consensus	consensus	consensus	consensus	consensus	consensus
16455	ENA|CM002242|CM002242.1	1225765	TGCAGTGCATGTCAAAAGATGATGATGACACTGCCTGAAAAGTGGGTTTGGGAGAGGACGGTTGCTCCACTATCTGCGCTTTGTTTGAACGGAGGGCTAACGACGATGTGCACGACGTT	475	11	49,G>T;50,G>A;68,A>G;74,T>G;77,G>A;82,G>A;85,T>C;89,C>T;98,A>G;102,A>G;103,C>T	6	GGATGGTCAAC;GGGTGGTCAAC;TAATGGCCAAC;TAATGGCTAAC;TAATGGTCAAC;TGAGAACCGGT		TAATGGCTAAC	TGAGAACCGGT	TAATGGCCAAC	TAATGGTCAAC	TAATGGTCAAC	TAATGGTCAAC		TAATGGTCAAC	TAATGGTCAAC	TAATGGTCAAC	TAATGGTCAAC	TAATGGTCAAC	TAATGGTCAAC	TAATGGCCAAC	TAATGGCCAAC			TAATGGTCAAC	TAATGGTCAAC	TAATGGCCAAC	TAATGGCCAAC	TAATGGTCAAC	TAATGGCCAAC	TAATGGCCAAC	TAATGGCCAAC	TAATGGCCAAC	TAATGGCCAAC	TAATGGCCAAC	TAATGGCCAAC	TAATGGCCAAC	TAATGGCCAAC	TAATGGCCAAC	TAATGGCCAAC	TAATGGCCAAC	TAATGGTCAAC	TAATGGCCAAC	TAATGGCCAAC	TAATGGCCAAC	TAATGGCCAAC	TAATGGCCAAC
11500	ENA|CM002239|CM002239.1	873955	TGCAGTCCAAGATCTTCTTCGTCTGGGGCGGATGCTGCTTCATCTGCATCGCATTCGTTTACTTCATGATCTATGAGACAAAAGGTCTCACACTGGAGCAGGTTGACGAGCTATATGAA	475	1	31,A>G	2	A;G	A	A	G	A	A	A	A	A	A	A	A	A	A	A	A	A	A	A	A	A	A	A	A	A	A	A	A	A	A	A	A	A	A	A	A	A	A	A	A	A	A
6257	ENA|CM002237|CM002237.1	728602	TGCAGCACTTGATGCGCCCCTTCTTGTCAAAATCTTGACATTGTCCCTCGGTTTCTCCGAAACCTTATCCGTCTTCTCGCTCTTGGCTTCTCTAGCCCGCTTTTTCAACTCCTCCAGAG	475	8	33,C>T;57,C>T;66,A>G;70,G>A;80,T>C;84,G>A;85,G>A;111,C>T	8	CCAGCGGC;CCAGTGGC;CTAGCGGC;TTAACGGC;TTAGCAGC;TTAGCGAC;TTGGCGAC;TTGGCGAT	CCAGTGGC	CTAGCGGC	TTAACGGC	TTAACGGC	CTAGCGGC	CTAGCGGC	TTAGCAGC	TTGGCGAT	CCAGCGGC	TTAGCAGC	CTAGCGGC	TTAACGGC	TTGGCGAC	CTAGCGGC	CTAGCGGC	CTAGCGGC	CTAGCGGC	TTAGCGAC	TTAACGGC	TTAGCGAC	TTAACGGC	TTAACGGC	TTAACGGC	TTAACGGC	TTAACGGC	CTAGCGGC	TTAACGGC	TTAACGGC	TTAACGGC	CTAGCGGC	CTAGCGGC	TTAACGGC	CTAGCGGC	TTAACGGC	TTAACGGC	CTAGCGGC	TTAACGGC	TTAACGGC	TTAACGGC	CTAGCGGC	TTAACGGC
24413	ENA|CM002238|CM002238.1	3787314	TGCAGTCTTCGAACATGCTTGCATATATTCCCCAAACCCAGAAGACCCAGCAAGTTAACGGCATGGTTCAGTAATCAAGTATAATGAGGCTCAAGCATGTAATGCTACCAGTTTCATCA	2	0		1																		consensus
2590	ENA|CM002236|CM002236.1	6242139	TGCAGTGCTCCTGCATGTATGATGTGGACAGTCTTCAGTTACTGTATGTATCCGTCTTACATCTAACCGTATTTGACGTACATACCTTTCATCATCTCTCCTGCCCCGACTCGGTCCCG	473	2	107,G>A;118,G>A	4	AG;GA;GG;GN	GG	GG	GG	GN	AG	GG	AG	GG	GG	GG	GG	GG	GN	GG	GG			GN	GN		GG	AG	GN	AG	GN	AG	GG	AG	GG	AG	GG	GN	AG	GN	GN	GN	AG	AG	AG	AG	GN
542	ENA|CM002236|CM002236.1	1995036	TGCAGGCCTCCCAAGCGATATTACTACGGTGATTAGACGATATATCAGATGGAAGGACAACACTTGAGGAAGGCGTCAAGTCACCAAGGACAAATGCAGTGGCGCTCGTGGAAGCATCA	475	1	17,A>G	2	A;G	A	A	A	A	A	A	A	A	A	A	A	A	G	A	A	A	A	A	A	A	A	A	A	A	A	A	A	A	A	A	A	A	A	A	A	A	A	A	A	A	A
3750	ENA|CM002236|CM002236.1	846199	TGCAGACGTGTTAGTAAAGACGAATAGATTGGGACGAAAAGGACTTAGCATACCGACGACGCTTACGGCCTTACCAGCAGCGCCACGCCCGGATAGGTCCACTTGCTGGATAGTAGGGC	475	8	5,A>G;35,G>A;41,G>A;42,A>G;43,C>T;45,T>G;86,G>A;108,G>A	6	AAGACTGG;AGGACTGG;AGGATGGA;AGGATGGG;AGGATTGG;GGAGTTAG	AGGACTGG	AGGATGGG	AGGACTGG	AGGATGGG	AGGATGGG	AGGATGGG	AGGATGGG	AGGATTGG	AGGATGGG	AGGATGGG	AGGATGGG	AGGATGGG	AGGATGGG	AGGATGGG	AAGACTGG	AGGACTGG	AGGATGGG	GGAGTTAG	AGGATGGA	AGGATGGG	AGGATGGA	AGGATGGA	AGGATGGA	AGGATGGG	AGGATGGA	AGGATGGG	AGGATGGA	AGGATGGA	AGGATGGG	AGGATGGA	AGGATGGA	AGGATGGG	AGGATGGG	AGGATGGG	AGGATGGA	AGGATGGA	AGGATGGG	AGGATGGA	AGGATGGG	AGGATGGG	AGGATGGA
3114	ENA|CM002236|CM002236.1	7301725	TGCAGTATACGCGCGGCCGCGGCGCGAACAGGAGGAGTGACCCCCACTGGACTGTTTGATGACGTATGGCCAAGATATTTTGGTGTGTCCCGCTCGTTTAAGGAGCCGGGAACTTCAAN	476	9	38,G>T;49,G>A;57,G>A;76,A>T;77,T>A;79,T>C;93,T>C;104,G>A;105,C>A	9	GAGATTCAC;GAGATTTGC;GGGATTTGC;TAAATCCGC;TAAATTCGC;TAATATCGC;TAGATTCGA;TAGATTCGC;TAGATTCGN	GGGATTTGC	GAGATTTGC	TAAATTCGC	TAAATTCGC	TAAATCCGC	TAAATTCGC	GAGATTCAC	TAAATCCGC		TAGATTCGC	TAAATCCGC	TAAATTCGC	TAGATTCGC	GGGATTTGC	TAATATCGC	TAAATTCGC	TAAATTCGC	TAGATTCGN	TAAATTCGC	GGGATTTGC	TAAATTCGC	GAGATTCAC	TAAATTCGC	GAGATTCAC	TAAATTCGC	GAGATTCAC	TAAATTCGC	GAGATTCAC	GAGATTCAC	GAGATTCAC	TAAATTCGC	GAGATTCAC	GAGATTCAC	GAGATTCAC	TAAATTCGC	TAAATTCGC	GAGATTCAC	GAGATTCAC	GAGATTCAC	GAGATTCAC	TAAATTCGC
7845	ENA|CM002238|CM002238.1	3704984	TGCAGGTCGACATCGTTCCGACTGGTCAGAGGCGGCAGCACATCCTCAATCGATACCGGCGGGGTCTTGCCCTTGTCCTGGTGTTGAGGACACAAGATGCGCCTGATCAGATAAACGGT	476	0		1		consensus	consensus	consensus	consensus	consensus	consensus	consensus	consensus	consensus	consensus	consensus	consensus	consensus	consensus	consensus	consensus	consensus	consensus	consensus	consensus	consensus	consensus	consensus	consensus	consensus	consensus	consensus	consensus	consensus	consensus	consensus	consensus	consensus	consensus	consensus	consensus	consensus	consensus	consensus	consensus	consensus
10161	ENA|CM002239|CM002239.1	3677030	TGCAGACCTTCTTCGACCGCAAGGCCGAGCTGCTCGAGCTGGAGGAGGTTACTGTCCCCGCGACGAGCTACTTTGATAATTCGGATGCCGTGAAGGGATTGCTGAAGCCTGGGAATGGT	417	1	97,A>G	2	A;G	A	A	A	A	A	A		A	A	A	A	A	G	A	A	A	A	A	A	A		A	A			A	A			A	A						A	A	A	A
14971	ENA|CM002241|CM002241.1	1734089	TGCAGGGGTAAAGACTGCACCCCTCTTCAGCCCCTCTTTTAAGCCCCTCGTCAATCTTCACCCCCTTTTCCATGGCGCCTTGTGACTGGCCAACAAGCTGTTGAGCTTCCATGAGCTGC	475	0		1		consensus	consensus	consensus	consensus	consensus	consensus	consensus	consensus	consensus	consensus	consensus	consensus	consensus	consensus	consensus	consensus	consensus	consensus	consensus	consensus	consensus	consensus	consensus	consensus	consensus	consensus	consensus	consensus	consensus	consensus	consensus	consensus	consensus	consensus	consensus	consensus	consensus	consensus	consensus	consensus	consensus
13787	ENA|CM002240|CM002240.1	5128663	TGCAGCATGATGATTGTACGTACTATCGTGATTCAACAGGCGCGCAAGCTGATTGATTGTAACTCTGTAAGTGATCAATCTTTCGATCGAGCAAGATCAGCAACATTTGAGGGCTCNNN	475	4	19,G>T;32,T>C;38,G>T;55,A>G	6	GCGA;GTGA;GTTA;GTTG;NTTA;TTTA	GTGA	GTTA	GTTA	GTGA	GTTA	GTTA	GTTA	GTTA	NTTA	GTTA		GTTA	GTTA	GTTG	GTTA	GTTA	GTGA		GCGA		GCGA	GTTG	GCGA	GCGA	GTTG	GTTG	GCGA	GCGA	GTTG	GTTG	GCGA	GTTG	GCGA	GTTG	GTTG	GCGA	GTTG	GTTG	GCGA	GTTG	GTTG
13245	ENA|CM002240|CM002240.1	4257947	TGCAGTCTGCGTAGACTGAAGAAAGAAGCGCGGAAATGCGACTGGGCTTGCGCCGGGCTGCTGTCTCTTCTTACGAGAGCGCCCACCAATAAAGAGGCCAGAGTCCGAAGAAGGCGAGG	475	1	92,A>G	2	A;G	A	A	A	A	A	A	A	A	A	A	A	A	A	A	A	A	A	A	G	A	A	A	G	A	A	A	A	A	A	A	A	A	A	A	A	A	A	A	A	A	A
9255	ENA|CM002239|CM002239.1	2115520	TGCAGGTGGATAGGCTCCTCTTTTTACGTTTCGCGCCTAAGAAATACCCAATTACATTTTCCATACTTACCATTTCGCATGCGCACGATTACGTGTTATGGTTAGCTAGTCAGGATCGT	476	0		1		consensus	consensus	consensus	consensus	consensus	consensus	consensus	consensus	consensus	consensus	consensus	consensus	consensus	consensus	consensus	consensus	consensus	consensus	consensus	consensus	consensus	consensus	consensus	consensus	consensus	consensus	consensus	consensus	consensus	consensus	consensus	consensus	consensus	consensus	consensus	consensus	consensus	consensus	consensus	consensus	consensus
5337	ENA|CM002237|CM002237.1	2819868	TGCAGGAACCTGGCTGTGTGAACGACTGACTGGATGAAGGCTGAATGGAGGACACCCTGACACCTCACTCACGGGGAGACAGCTTGTAGCTCCAGTCTCGTTAAGGACGGAAGGATCCA	473	2	11,G>A;107,C>T	3	AC;GC;GT	GC	GC	GC	GC	GC	GC	GC	GC		GC	GC	AC	GT	GC	GC	GC	GC	GC	GC	GC	GC	GC	GC	GC	GC	GC	GC	GC	GC	GC	GC	GC	GC	GC	GC	GC	GC	GC	GC	GC	GC
19227	ENA|CM002239|CM002239.1	4909115	TGCAGTTGTGGCTATANCCTACCTACCTACGTCTAGGTACTGTAGTAGCACTGTCCAACCCAGCGAGAGAGGTGCCGGTGCTCCCCCCCGTCGGGCATGCTGCCACTTGTGCTGTCNNN	108	4	18,C>T;20,A>C;25,C>G;26,C>G	5	CACC;CAGG;NNCC;NNGG;TCCC							TCCC			NNCC					CAGG	CACC							NNCC	CACC	NNCC				NNCC		CACC	NNCC	NNCC	NNCC	NNCC	NNCC					NNCC
9133	ENA|CM002239|CM002239.1	1828760	TGCAGCGCTATCTGCCCCTCCGAGAAAAGAGTCCACCGCTCCGCCGCGGACCCTCGTCGCCCTCCCTGCCACCACGCAATGCGATGGTTCTCGGGTGGTGAAAATGGTGTACTCAGAAG	473	0		1		consensus	consensus	consensus	consensus	consensus	consensus	consensus	consensus		consensus	consensus	consensus	consensus	consensus	consensus	consensus	consensus	consensus	consensus	consensus	consensus	consensus	consensus	consensus	consensus	consensus	consensus	consensus	consensus	consensus	consensus	consensus	consensus	consensus	consensus	consensus	consensus	consensus	consensus	consensus	consensus
7123	ENA|CM002238|CM002238.1	2387053	TGCAGCGAGGTGCAGTACAGAGCGCTGGGCCGGTCGGAGGGTCGCTGGAAAAAGCTGCGTCTAATTGAGCGACGGAGGCCAGAAGACGAGATACCGCGAGATGATGCCTATGATAATAG	474	1	16,A>G	2	A;G	A	A	A	A	A	G	A	A		A	G	A	A	A	A	A	A	A	A	A	A	A	A	A	A	A	A	A	A	A	A	A	A	A	A	A	A	A	A	A	A
10414	ENA|CM002239|CM002239.1	4164888	TGCAGAGGACTCCTAATCCTACGCCGGCGGTGGTTGAGACCAAGTGGAAAAGGAGGGCTAGTGAGGAGGTTAAGGGGTTTGATTGGGGGTTTGGAATGGGTGGTGAGAAGGAGGAGGAC	474	8	23,C>T;30,T>C;33,T>C;37,G>A;40,C>G;49,A>G;73,G>A;94,A>G	9	CTTGCAGA;CTTGCAGG;CTTGCGGA;CTTGCGGG;TCCAGNAG;TNCAGNAG;TTCAGAAG;TTCAGGAG;TTCAGNAG	CTTGCAGA	TNCAGNAG	CTTGCGGG	CTTGCAGG	CTTGCGGA	TNCAGNAG	CTTGCGGG	CTTGCGGA	TNCAGNAG	TTCAGGAG	TNCAGNAG	TNCAGNAG	CTTGCAGA	CTTGCGGG	TNCAGNAG	TNCAGNAG	TNCAGNAG	TNCAGNAG	CTTGCAGG	TNCAGNAG	CTTGCAGG	CTTGCAGG	CTTGCAGG	CTTGCGGG	CTTGCGGG	CTTGCAGG	TTCAGAAG	CTTGCGGG	CTTGCGGG	CTTGCAGG	CTTGCAGG	CTTGCGGG	CTTGCGGG	CTTGCGGG	CTTGCGGG	CTTGCGGG	CTTGCAGG	CTTGCAGG	CTTGCAGG	CTTGCAGG	CTTGCGGG
13772	ENA|CM002240|CM002240.1	5116029	TGCAGAGGAAGGCCTTTGTACCGAGATGTGTCTTCATGTGTGCCTTGACGTCTCCGCGTTGCACAAAGCCCTTGTCGCAAACCTCGCAGCGGTAGGGTCTCTCTCCTGTGTGACGACGT	476	1	7,G>A	2	A;G	G	G	A	G	A	A	A	A	A	A	G	A	A	A	G	G	G	G	G	G	G	A	G	G	A	A	G	G	A	A	G	A	G	A	A	G	A	A	G	A	A
170	ENA|CM002236|CM002236.1	1376683	TGCAGTGGCGGCAATATAGGGTCTTCAGCAACACTAGTTCTGCATCCAATCATAATTCAGCTGCATGGCGCAGCGGAAGCGCGCCGGGCTCATAACCCGGAGGTCACTCGATCGAAACG	120	7	8,C>T;23,T>C;25,C>T;26,A>G;32,A>G;36,G>A;39,C>T	5	CCCAGAT;CTCAAGC;CTCAAGT;CTCGAGG;TTTAAGC	CTCAAGC	CCCAGAT	CTCAAGC	CTCAAGT	TTTAAGC	CTCAAGT		CTCAAGC	CTCAAGT	CTCAAGT	CTCAAGC	CTCGAGG	CTCAAGC	CTCAAGT			CCCAGAT	CCCAGAT						CTCAAGT		CTCAAGT			CTCAAGT			CTCAAGT	CTCAAGT	CTCAAGT			CTCAAGT		CTCAAGT	CTCAAGT
21699	ENA|CM002236|CM002236.1	7608981	NGCAGCACAGGCTGCTAGCGATAGAGCGAGAAGGCCTCTCATGTTGTGTGTTTCTGATTACCGGTACCAACGAAAGGAACGGCGTGAAGTCGGTTGGGCCTACGACCTCAAAGAAGGAT	345	0		1										consensus
4873	ENA|CM002237|CM002237.1	2107587	TGCAGGACAACTCCAGATCCACTCAACTTCCTGAACTCTTGCGCACATTTCGACTTGTGCCCTGCTTCATTCAGTTGTCGCTGTAGCCCCTACTGCTGCTCCTCCACCACTTTGGACTT	476	1	61,C>T	2	C;T	C	C	T	C	C	C	T	C	T	C	T	C	C	T	C	C	C	C	C	C	C	C	C	C	C	T	C	C	C	T	T	C	T	C	C	T	C	C	C	T	C
5745	ENA|CM002237|CM002237.1	3622005	TGCAGAGTGATAAACACTTTTAGTAGGATTTTACTATAGTTAGAGTAATTTATCTATTATGGTTAGAGTAAATTAACCCCCGCTGTTATAATTAACTACTTACCGAATAGACGACTTTA	51	28	8,G>A;10,T>C;14,C>T;22,G>A;26,G>A;40,T>C;42,G>A;49,T>C;53,C>T;56,T>C;59,T>C;60,G>A;61,G>A;67,G>A;73,T>C;83,T>C;84,G>A;88,T>C;91,T>C;95,C>T;98,C>T;100,T>C;101,A>G;104,G>A;109,G>A;112,G>A;114,C>T;116,T>C	6	ACCAATATCCCGGGTCGTTTTCGGGGTT;ACCGGCGCCCCGAATCACCCCCGGGGTT;ACCGGCGCCCTAGGTCGTTCCCGGAATT;ACCGGTGCCCCGGGCCGTTCTCGAAGTT;ACTGGTGTCCCGGATTGCCCCCGGGGTT;ACTGGTGTTCTAGGCCGCTCCCGGGATC;ACTGGTGTTCTAGGCCGCTCCCGGGATN;ACTGGTGTTCTAGGCCGCTCCCGGGATT;GTCGGTGTCTTGGGTTGTTCCTAGGGCT	GTCGGTGTCTTGGGTTGTTCCTAGGGCT										ACCGGCGCCCTAGGTCGTTCCCGGAATT					ACCGGCGCCCCGAATCACCCCCGGGGTT
19683	ENA|CM002241|CM002241.1	3903247	TGCAGCTGGCACAATGTTTACTCTCACGCTCTCTGGTACACCTGTCGCCGTCACCGTTCCTGCCAGTGGCAACACGGCCCCGGTCGGCCAGGGAGGCATTTTGACTGTCACTGAGGGAT	474	5	13,A>G;38,C>T;72,C>T;78,C>T;108,C>G	6	ACCCC;ACCTG;GCCCC;GCCTG;GCTCC;GTCTG		ACCCC	GCCTG	GCCTG	ACCCC	ACCCC	GCCCC	ACCCC	ACCCC	ACCCC	ACCCC	GCCTG	ACCTG	ACCCC	GCTCC	GCCTG	GTCTG	GCTCC	GCCTG	ACCCC	ACCCC	GCCTG	GCCTG	ACCCC	GCCTG	GCCTG	GCCTG	GCCTG	GCCTG	ACCCC	GCCTG	GCCTG	ACCCC	GCCTG	GCCTG	ACCCC	ACCCC	GCCTG	GCCTG	GCCTG	GCCTG
6513	ENA|CM002238|CM002238.1	1229695	TGCAGACGCCAGGAAGTTCTTTGAACACGTCCGGAAGAACGATCTTTACATCAAGAACAAGCGAGTAAGTCGGTGTGTCATATGTGGAACTAGGGGAGGTTATATACTGACCAGGCACC	475	5	80,T>A;83,G>A;89,C>T;90,T>C;94,G>C	4	AATCA;AATTC;AATTG;TGCTG	TGCTG	AATTG	AATTG	AATTG	AATTG	AATTC	AATTG	TGCTG	TGCTG	TGCTG	TGCTG	AATTG	AATTG	AATTG	AATTG	AATTG	AATTG	TGCTG	AATCA	AATTG	AATTG	AATTG	AATTG	AATTG	AATTG	AATTG	AATCA	AATTG	AATTG	AATTG	AATTG	AATTG	AATTG	AATTG	AATTG	AATTG	AATTG	AATTG	AATTG	AATTG	AATTG
2116	ENA|CM002236|CM002236.1	5348636	TGCAGGGACAACAGTACCAGCAGTCACAAGCGCCCGTCGCTCCTACCACTCAGACAAAGGGCCGCCCACCGAGTTCCCAACGCAAGTCGAGAGCCTTCAGCTTCCGATCGGACAAGTCT	475	0		1		consensus	consensus	consensus	consensus	consensus	consensus	consensus	consensus	consensus	consensus	consensus	consensus	consensus	consensus	consensus	consensus	consensus	consensus	consensus	consensus	consensus	consensus	consensus	consensus	consensus	consensus	consensus	consensus	consensus	consensus	consensus	consensus	consensus	consensus	consensus	consensus	consensus	consensus	consensus	consensus	consensus
24471	ENA|CM002241|CM002241.1	305950	TGCAGCACCACGGACCGCTTTCCGTTGTTGTCGTGTCAATTGTCTCTTTTCTTTCCGTCCGTTGCCGCCCCCGTCCGTCCAGTCTTCCTTGGTGTCCCCGGCTACTTGAGTACTTANNN	1	0		1																		consensus
23247	ENA|CM002242|CM002242.1	304145	TGCAGAACTTGACTGATGCCGATTTTGCTTCGTAAGTTGTTTTGAACTGTCTGTCAAGCGAATTGATGTTGATCTATTGTCTGCAGTGCCATTGAGAGCGGCCCCTGGAGCTGGCAATC	7	9	40,T>C;53,T>C;59,G>A;63,T>C;64,G>A;68,T>C;70,G>T;72,T>C;95,G>A	4	CCACACGCA;CTATACTCG;TTGTACGCG;TTGTGTGTG									TTGTGTGTG
12334	ENA|CM002240|CM002240.1	2679354	TGCAGGCAGCACTTGCTACCCAGGTTCACTTCCGCTCCCCTCCTTCCAACCTTTCCCACCACAACCCACGAACCTTTACCGGCACCAGTCACTCGCTCATTTCCCGTTGACCCCTTGAG	476	7	53,T>C;58,C>T;71,A>T;76,T>C;80,G>A;93,C>T;106,T>C	3	CTTCATC;CTTCATT;TCATGCT	TCATGCT	TCATGCT	CTTCATT	CTTCATT	CTTCATT	CTTCATT	CTTCATT	CTTCATC	CTTCATT	TCATGCT	CTTCATT	CTTCATT	CTTCATT	CTTCATT	CTTCATC	CTTCATT	CTTCATT	CTTCATC	CTTCATT	TCATGCT	CTTCATT	CTTCATT	CTTCATT	CTTCATT	CTTCATT	CTTCATT	CTTCATT	CTTCATT	CTTCATT	CTTCATT	CTTCATT	CTTCATT	CTTCATT	CTTCATT	CTTCATT	CTTCATT	CTTCATT	CTTCATT	CTTCATT	CTTCATT	CTTCATT
23632	ENA|CM002241|CM002241.1	2367525	NNNNGCAGCAGCAGCAGCAGCAGCAGCAACAACAACAACAACACCGGAATCAACCGGCCATGCTGCCAAACGATCAAAAAGAAGAGGCAAATTCTCCGACTTGGTCTTCACCCGCAACT	1	0		1
9117	ENA|CM002239|CM002239.1	1792175	TGCAGCTTCTGGCAAACAAACTCGCTGATGACCTGGATGTTCAAGGCACTCTCGTGGTTGAAATCCTGTCCGTTAACAGGCTGGAAGCTCTCCTCCTCCTCGCGGCCATCCAAGCCCTT	475	7	19,A>C;30,A>G;51,T>A;52,C>A;56,G>A;98,C>A;104,G>A	12	AAAAGCA;AATCAAA;AATCACA;AATCANA;AATCGCA;AATCGCG;AGTCAAA;AGTCACA;AGTCAGA;AGTCANA;AGTCATA;CATCGCA	AATCGCG	CATCGCA	AATCGCA	AATCGCA	AATCAAA	AATCANA	AGTCACA	AATCACA	AATCGCA	AATCGCA	AATCGCA	AATCANA	AATCGCA	AATCANA	AAAAGCA	AATCGCA	AATCGCA	AATCGCA	AATCGCA	AATCGCA	AGTCANA	AGTCAAA	AATCGCA	AGTCANA	AGTCANA	AATCGCA	AATCACA	AGTCANA	AGTCANA	AATCGCA	AATCGCA	AGTCANA	AGTCAAA	AGTCANA	AGTCACA	AGTCANA	AATCGCA	AGTCACA	AATCGCA	AATCGCA	AGTCANA
8298	ENA|CM002238|CM002238.1	4498777	TGCAGCGGGCCCGGGGAGCAGGGCCGCAATGGCGGAGGACTTAGTCTGGGGAGATGATGGGCAGGAAATGCAAACAGTGCAGCCTCTTTCCCCCGGCAGAACGCAGGAGTGCATGATGG	473	6	14,G>A;23,C>A;47,G>A;64,G>A;88,T>G;92,C>A	7	ACAATC;GAGATC;GCAGTC;GCGATC;GCGGGC;GCGGTA;GCGGTC	GCGGTC	GCGGTC	GCGATC	GCGGTC	GCGGTC	GCGGTC	GCGGGC	GAGATC		ACAATC	GCGGTC	GCGGTA	GCGGTC	GCGGGC	GCAGTC	GCGGTC	GCGGTC	GCGATC	GCGGTC	GCGATC	GCGGTC	GCGGGC	GCGGTC	GCGGGC	GCGGGC	GCGGTC	GCGGTC	GCGGGC	GCGGTC	GCGGTC	GCGGTC	GCGGTC	GCGGGC	GCGGTC	GCGGGC	GCGGTC	GCGGGC	GCGGGC	GCGGGC	GCGGTC	GCGGGC
6218	ENA|CM002237|CM002237.1	674651	TGCAGTCCTGGGGTCGTAACCTGAAGATAGTCAGGCTGCTATGACGCTGTTGACACCCTGTAAACGGCAGATCTGGACTTGAACCACTGCGAAAGTGCTCCAGGTCGTGGTGTGCCTGC	473	3	26,A>C;50,T>C;58,T>A	4	ACA;ACT;ATT;CCT	ATT	ACT	ACT	ACT	ACT	ACT	ACT	ACT	ACT	ACT	ACT	ACT	ACT	CCT		ACT	ACT	ACT	ACA	ACT	ACT	ACT	ACA	ACT	ACT	CCT	ACA	ACT	ACT	CCT	CCT	ACT	CCT	ACT	ACT	CCT	ACT	ACT	ACT	CCT	ACT
8251	ENA|CM002238|CM002238.1	4380221	TGCAGCTGACCCAAGCCGAGACCGAGACGCGCCCAGTCCTGGATGCGCGGGGGAAGCAAGAAGCTCACCAGCACTTGACTGCTTACTCCGTGGACAAAGGTCGGCTTTCTCGGGAAAGG	476	4	29,C>A;46,G>A;65,C>T;86,T>C	4	AGCT;AGTC;CACT;CGCT	CGCT	CGCT	AGTC	AGCT	CGCT	CACT	CGCT	CGCT	CGCT	CGCT	CGCT	CGCT	AGCT	CGCT	AGTC	CGCT	CGCT	CGCT	CGCT	CGCT	AGCT	CGCT	AGCT	CGCT	CGCT	AGCT	CACT	CGCT	AGCT	AGCT	AGCT	AGCT	CGCT	AGCT	CGCT	AGCT	CGCT	CGCT	CGCT	AGCT	CGCT
18562	ENA|CM002236|CM002236.1	5422360	TGCAGATAGCGGAACCTTCAAGATTTCACTCAATCCAATCTCCGATGGCGGCGGAACAAGTGTTGACAAAGACAAGAGCTTGACTGCGGGGGGCAAGGAAGATGCCTGAGATAATGCGG	9	2	8,G>A;66,C>T	3	AC;AT;GC		GC			AT	AC		AC			AC			AC		AC
10334	ENA|CM002239|CM002239.1	3988938	TGCAGAAAGGTGAGTCTTATTATCAGTGTAGCAGAGTAAGAGTGAAGATTTACATTGGGTATCCATTGGTTTGTTCCAATTGTCCACACTTCCTGAACCAGAATGTCTTCTTAACGACC	474	1	81,G>A	2	A;G	G	G	G	G	G	G	G	A	G	G	G	G	G	G	G	G	G	G	G	G	G	G	G	G	G	G	G	G	G	G	G	G	G	G	G	G	G	G	G	G	G
17742	ENA|CM002242|CM002242.1	3862496	TGCAGGTCCTTGGACAGCTGGGGAAACCATCCCTGCCAGTCTTGTCTGTGATACACTACCAAGCTCAGCTGTGTGGTGTAACCGACATGCAGGGCACTGCGGTCACAGGGCGATTGGTA	474	2	97,T>G;109,G>T	3	GT;TG;TT	TG	TG	TG	GT	TG	TT	TG	TG	TG	TG	TG	TG	TG	TG	TG	TG	GT	GT	TT	GT	GT	GT	TT	GT	TG	GT	GT	GT	GT	TG	TG	GT	GT	GT	TG	TG	GT	GT	GT	GT	TG
18595	ENA|CM002236|CM002236.1	6721227	TGCAGTCCTCAGCTATTCGTTTTTCGCTGCGTGCGCGGAGTGTTGGACGGAATTGGAATGGGATGGAGGAGCGGAACGGGAGCATCGCCTTCCTTGGCTCGTTCCCAAGAGCAAGAGAA	426	1	103,C>T	2	C;T		C	C	C	C	C	C	T	C	T	C	C	C	C	C	C	C	C	C	C	C	C	C	C	C	C	C	C	C	C	C	C	C	C	C	C	C	C	C	C	C
6997	ENA|CM002238|CM002238.1	2136772	TGCAGGCTGCTGAACCTGTCGTGCGTTCTCATTTATCATAAGTACTAACTGACACTTCTACAGCATGCAAACGCACAAGAGGCTTAGAAACATGACAGCCCAAAGTTCTGCGAATGGCG	475	3	16,T>C;35,T>A;40,A>G	3	CAG;TAA;TTA	TTA	TAA	TAA	TAA	TAA	TAA	TAA	TAA	TAA	TAA	TAA	TAA	TAA	TAA	TAA	CAG	TAA	TAA	TAA	TAA	TAA	TAA	TAA	TAA	TAA	TAA	TAA	TAA	TAA	TAA	TAA	TAA	TAA	TAA	TAA	TAA	TAA	TAA	TAA	TAA	TAA
11615	ENA|CM002240|CM002240.1	1361764	TGCAGATGTTGATCGAACCACCTACCTCGGACTTTGTGACGCTTACAAACAGGACGCTCCCCCTATCCTCCACAAAAAANTAATAGCAACAAAACATAATTTATTAAAAANNNNNNNNA	420	4	62,C>A;71,A>G;81,A>G;97,A>G	4	AGAG;CAAA;CGAA;CGGA	CAAA	CGAA	CGAA	CAAA	CAAA	CGGA		CGGA				CGGA	CAAA		CAAA	CAAA	AGAG	CAAA	CAAA		CAAA	CAAA	CAAA		CAAA	CAAA	CAAA	CAAA		CAAA			CAAA		CAAA	CAAA		CAAA		CAAA	CAAA
6744	ENA|CM002238|CM002238.1	1695839	TGCAGTCTGCTAGTAGCGAAGAAAAGGCGGAAGTTTGGAGAGAGCTCATGGAGGAGCTGATGCCTCTCATGACCGACGTATACGGCAATTACGTTGTGCAAAAGTTTTTCGAACACGGC	474	0		1		consensus	consensus	consensus	consensus	consensus	consensus	consensus	consensus	consensus	consensus	consensus	consensus	consensus	consensus	consensus	consensus	consensus	consensus	consensus	consensus	consensus	consensus	consensus	consensus	consensus	consensus	consensus	consensus	consensus	consensus	consensus	consensus	consensus	consensus	consensus	consensus	consensus	consensus	consensus	consensus	consensus
207	ENA|CM002236|CM002236.1	1422524	TGCAGGGTCCGGTCTGCGGCCGGCCTCAGGTCGTGTAAGTCGCCAGGCCTGGCCTGGTTCGACCTGGCCAGGCAGAGTTCCACGCGGGTTAGGGTTACAAGCCGGCCGCCCCCCTGCTT	475	3	31,C>T;63,C>G;114,T>A	5	CCA;CCN;CCT;CGT;TCT	CCT	CCT	CCT	CGT	CCT	CCT	CCT	TCT	CCT	CCT	CCT	CCT	CCT	CCT	CCT	CCN	CCT	CCT	CCN	CCT	CCT	CCT	CCT	CCT	CCT	CCT	CCT	CCT	CCT	CCT	CCT	CCT	CCT	CCT	CCT	CCT	CCT	CCT	CCT	CCT	CCT
18958	ENA|CM002238|CM002238.1	3406649	TGCAGTTGCATAGGTAGAGGTAGGCAGGTTCCAAGGTCCAAGGTCACGGTTGCCAAGTTTGATGCCAACCGTTTGCCAGGCGGGGTGAATAATGTGCTCAGCTTTGGGGTTCCCTATCG	354	2	43,T>G;44,C>T	2	GT;TC		TC			GT	TC	TC	TC	TC		GT		TC	TC						TC		TC		TC	TC		TC	TC		TC			TC		TC		TC	TC	TC		TC
12734	ENA|CM002240|CM002240.1	3376780	TGCAGGTGGTCGCACCGTGACACGCGGAGGCTGATGGTCCGTGGTCAAGCGTTGAAGGGTATGTATGCGATGGGAATCGAGGTCGATCGAGATAGCGCGCGCACAGTATTGTCGAGTAA	476	2	114,A>G;118,A>G	4	AA;GA;GG;GN	AA	AA	AA	AA	AA	GN	GN	AA	AA	GN	AA	AA	AA	GN	AA	AA	AA	AA	AA	AA	AA	GN	AA	AA	GA	GN	AA	AA	GN	GN	AA	GN	AA	GN	GN	AA	GN	GN	AA	GN	GN
18527	ENA|CM002236|CM002236.1	4304366	TGCAGTCCCATCGGTGTGTAACCTGGCTCGCTAGTAGTTCATTATGAAATGCTGATATTAGAGGTACATCGATACCATACCATCCAAAACGACATTCGATGCCGCCAAGAAAGTACAAA	450	1	21,C>T	2	C;T		C	C	C	C	C	C	C	T	T	T	C	C	C	C	C	C	C	C	C	C	C	C	C	C	C	C	C	C	C	C	C	C	C	C	C	C	C	C	C	C
48	ENA|CM002236|CM002236.1	1095693	TGCAGCTAGGCTTGGGCTTCTCGGGCTGAGGAGGGTAGACGATGGTCACGTTGGTAGCACCACCGCACTGCTTGTTCACGACGTTGGTGCCATCCTTTGAGCACCGGTTACGGTGCTTG	475	3	16,C>G;76,C>T;91,A>G	3	CCA;CTG;GCA	CCA	CCA	CCA	GCA	CCA	CCA	CCA	CTG	CCA	CTG	CCA	CCA	CCA	CCA	CCA	CCA	CCA	CCA	CCA	CCA	CCA	CCA	CCA	CCA	CCA	CCA	CCA	CCA	CCA	CCA	CCA	CCA	CCA	CCA	CCA	CCA	CCA	CCA	CCA	CCA	CCA
16122	ENA|CM002241|CM002241.1	552769	TGCAGTGGAGCGTTTCGAAAAGTGCAAAATGCTTAGAAGGAACATCTTGAGATATGTACGTGACAGTGTCTCTTGACCATAGCCGAACGGTCTGCTAACAGACGCAGATTCAACACGTC	476	5	65,G>T;79,T>C;89,G>A;90,T>A;115,C>T	4	GTGAC;GTGAT;GTGTC;TCAAC	GTGTC	TCAAC	GTGAC	TCAAC	TCAAC	TCAAC	TCAAC	TCAAC	TCAAC	TCAAC	TCAAC	GTGAT	TCAAC	GTGAC	TCAAC	GTGAT	TCAAC	TCAAC	TCAAC	GTGAC	GTGAC	TCAAC	TCAAC	TCAAC	GTGAC	TCAAC	TCAAC	GTGAC	TCAAC	GTGAC	TCAAC	TCAAC	GTGAC	TCAAC	GTGAC	GTGAC	GTGAC	TCAAC	GTGAC	TCAAC	GTGAC
12692	ENA|CM002240|CM002240.1	3309668	TGCAGTCCAGTCCCGCGCCATCGTTCAGATCTGCAAGGGTCGCGATACCATCGCCCAGGCCCAGTCCGGTACCGGTAAAACAGCCACTTTCTCGATCTCTATGCTTCAGGTCATCGACA	73	1	90,C>T	2	C;T	C			T																	T			T				T			T		T			T			T
19464	ENA|CM002240|CM002240.1	5113598	TGCAGCCTGTCAACGGTAGGTAGCATCGGGGATGTGACAGGTAGAAACGGATCCGCGGGGGGGGGGGGGGNNNNAGCCAAAGGAACGAAGGATGGCTATAGCACTATCGAGCCTGTTAA	335	3	67,G>A;68,G>A;69,G>A	12	AAA;AAC;AAG;AAN;AAT;ANN;GAA;GAC;GAG;GAN;GAT;GGG		GGG				AAG								AAG/GAG								GAN			AAN/GAN	GAN			AAN/GAN	AAN/GAN		AAG/GAG		AAA/GAA	AAG/GAG		AAN/GAN	AAN/GAN		AAN/GAN	AAG/GAG
13833	ENA|CM002240|CM002240.1	5186416	TGCAGGAGTACTACCGCGGTCTTGAACTCCTCAAGTCTTATGCCCTCCTGAACAGAACTGCGTTCCGGAAGCTTAACAAGAAGTACGACAAGGCGGTCAATGCCCGCCCGACGTACCGC	473	2	10,C>T;67,G>A	3	CA;CG;TG	CG	CG	CG	CG	CG	CG	CG	CA		CG	TG	CG	CG	CG	CG	CG	CG	CG	CG	CG	CG	CG	CG	CG	CG	CG	CG	CG	CG	CG	CG	CG	CG	CG	CG	CG	CG	CG	CG	CG	CG
8607	ENA|CM002238|CM002238.1	5227939	TGCAGGCCACACTGTCCCCGTTTGACCAGTAATCCCCTGTGACAACGGTTTGGCAATCACCAGAACTTTAGTATTTCCAGATCGTGGCCTCTTGATTTTGCCAGCTACCTACCTACCCT	64	5	16,C>T;33,C>T;87,C>G;88,C>T;90,C>T	2	CCCCC;TTGTT	CCCCC	TTGTT														TTGTT	TTGTT	TTGTT	TTGTT								TTGTT
1988	ENA|CM002236|CM002236.1	5126146	TGCAGATGGTGACCGTGGAAGATTTGCATGAGGCATGTACAGTTCGCTGTCAAAGGTCTAACCTAGATCGAAGGAGAAACATCAGCTGGAAGACGGGAACGGTGGGGCTTGCCCCTGAN	475	7	19,A>T;26,C>T;39,C>T;44,C>T;54,G>A;61,C>T;63,T>G	7	ACCCGCT;ACTTGTT;ATCCACT;ATCCGCT;TCTTGCG;TCTTGTG;TCTTGTT	ACCCGCT	ACCCGCT	ATCCACT	ATCCGCT	ACCCGCT	ATCCACT	TCTTGTG	ACTTGTT	ACCCGCT	ACCCGCT	ACCCGCT	ACCCGCT	TCTTGTG	ATCCACT	ATCCACT	ATCCACT	ATCCACT	TCTTGTT	ACCCGCT	ACCCGCT	ATCCGCT	TCTTGTG	ATCCGCT	TCTTGTG	ATCCGCT	TCTTGTG	ATCCGCT	ATCCGCT	ATCCGCT	TCTTGTG	ATCCGCT	ATCCGCT	TCTTGTG	ATCCGCT	ATCCGCT	ATCCGCT	TCTTGTG	TCTTGTG	TCTTGTG	TCTTGTG	ATCCGCT
19897	ENA|CM002242|CM002242.1	699283	TGCAGGAGCTGCTCCGCTGTTCATCCACCACTCTTTCCTCCGACGTTGCTCACCCCCAGGTCCCTCCCAGGGGAGAGCCCGACGTTCTAGTTCTTAAACGACCCCCGCCTTCACTTNNN	426	4	5,G>A;62,C>T;78,C>T;95,A>G	7	ACCG;GCCA;GCCG;GCTA;GCTG;GTCA;GTCG		GCCA	GTCG	GTCA	GCTG	GCTG	GCTG	GTCG	GCTA	GCCA	GCTA	GCCA	GCTG	GCTG	GCTG	GCCA	GCCG	GTCG	GCCA	GTCG	GTCA	GTCA	GTCA	GTCA	GTCA	GTCA	GTCA	GTCA	GTCA	GTCA	GTCA	GTCA	GTCA	GTCA	GTCA	GTCA	GTCA	GTCA	GTCA	GTCA	GTCA
23385	ENA|CM002236|CM002236.1	6535723	NGCAGTGACGTTAAGGGAGTTAAGCCAGGGGGCAGTACGGGGCAACTGTGCCGAAATCCAAGGGCATGTTCCCCGCGTGCCGATCATGCACACTACCGTTCCGGCTGCAGGGGCAAGTA	3	2	31,G>A;110,G>C	3	AG;GC;GG										GG				AG						GC
9955	ENA|CM002239|CM002239.1	3330729	TGCAGCGCAATGGCTTCGCCAAAGGTGGTAGGAATTACCAAGGCGAAGCAGATAGTGCCAAAGATAGCACTGCTTTCGGCGAGACTGACGGTTTCCGCCAGGATGGGATTCACTGTNNN	375	14	8,A>G;17,G>T;23,G>A;35,T>C;62,G>A;65,A>G;71,G>A;89,G>A;95,C>T;98,C>G;101,G>A;104,G>A;107,A>G;113,T>C	11	AGGTAGAGCCGAAT;AGGTAGAGTCGGAT;AGGTAGGGCCAGGT;AGGTAGGGTCGGAT;AGGTGAGGCCGGAT;ATACAAGACCAGGT;ATGCAAAGCCAGGT;ATGCAAGGCCGGAT;GGGTAGGGCCAGGC;GGGTAGGGCCAGGN;GGGTAGGGCCAGGT;GGGTAGGGTCGGAT;GGGTAGGGTGGGAT	AGGTGAGGCCGGAT	AGGTAGGGTCGGAT			AGGTAGAGCCGAAT	GGGTAGGGTGGGAT	GGGTAGGGCCAGGN		GGGTAGGGTCGGAT	ATGCAAGGCCGGAT	GGGTAGGGTCGGAT	AGGTAGAGCCGAAT	GGGTAGGGCCAGGN	GGGTAGGGTCGGAT	ATGCAAAGCCAGGT		AGGTGAGGCCGGAT	AGGTAGAGTCGGAT			GGGTAGGGCCAGGN	GGGTAGGGCCAGGN		GGGTAGGGCCAGGN	GGGTAGGGCCAGGN		GGGTAGGGTGGGAT	GGGTAGGGCCAGGN	GGGTAGGGCCAGGN			GGGTAGGGCCAGGC	GGGTAGGGCCAGGN	GGGTAGGGCCAGGN	GGGTAGGGCCAGGN	GGGTAGGGCCAGGN		GGGTAGGGCCAGGN			GGGTAGGGCCAGGN
4376	ENA|CM002236|CM002236.1	990407	TGCAGCCCATCAGATTTCAAAGATACCCAACAAACGCATCGATTCATATGTTTTTGGGCACCTTGGTCTATCTTTTTTTCGGCTCTTATGACCGGCAAGGTGTCACTTGACGTGATGCN	474	2	86,T>C;110,C>T	3	CC;CT;TC	TC	CT	CC	CC	CC	TC	CC	CC		CC	TC	TC	CC	TC	CT	CC	TC	CC	CC	CC	CC	CC	CC	TC	CC	TC	CC	CC	TC	CC	CC	TC	TC	TC	CC	CC	TC	CC	TC	TC	CC
18577	ENA|CM002236|CM002236.1	6057334	TGCAGTCACTCTATAGCCCCGTCTCGCCAGTAGAACTGGAATCGGTTGTTTAGACATACTTGGGCCTTCAACTACTGTGTCAATGGAAGTCTCTGTACGAGAGAATACTGAAGTGGGCG	398	2	19,C>T;64,C>G	3	CC;CG;TC		CC	TC	CC	CG	CG	CC	CC	CG	CG	CG	CG	CC		CC		CC	CG			CC	CC	CC	CC	CC	CC	CC	CC	CC	CC	CC	CC	CC	CC	CC	CC	CC	CC	CC	CC	CC
16096	ENA|CM002241|CM002241.1	490447	TGCAGTGTCAAGTGGTCCACGAACGGGTCGATAACTGCGAATTGGCGAGGCTTCGTACGCATGCCAGCGATCTGGGACGGGTTACGACATCCTAAAGATATACTCGGGCTGCACAAGCA	476	3	24,G>A;85,G>A;115,A>T	4	AGA;GAA;GGA;GGT	GGA	GGA	GGA	GGT	AGA	GGA	AGA	GGA	AGA	GGA	GAA	GGA	GGA	GGA	GGA	GGT	GGA	GGA	GGA	AGA	GGA	GGA	GGA	GGA	GGA	GGA	GGA	GGA	GGA	GGA	GGA	GGA	GGA	GGA	GGA	GGA	GGA	GGA	GGA	GGA	GGA
20096	ENA|CM002237|CM002237.1	360456	TGCAGTGTCTACCAGACGAGGGCGTATGTCGATTTGGAGAAGGCGACGTTGAACGATCTGGTAGAACACTTGATCAAGACAGATTTGGGGTATGGCGAGAAGGACTTCGCTATTAGTAA	2	0		1				consensus
11654	ENA|CM002240|CM002240.1	1404880	TGCAGGTATGGAAGACGAAATAGGAAATGCGGCGATGAAGAGAGAATGGCGCCGTCTTGGCAGGCTGGCAGGGCGCTGGCGTCGTTCTCGCATTGGAACGCGTTGGTTTACCGAGAGAT	474	4	7,A>G;12,A>G;16,G>T;84,T>C	6	AAGC;AAGT;AATT;AGGC;AGGT;GATC	AAGT	AAGT	AAGT	AGGT	AAGC	AAGT	AAGT	AAGC	AGGC	AAGC	AGGC	AAGT	AAGC	GATC	AAGT	AAGT	AAGT	AAGT	AATT	AAGT	AGGT	AGGT	AATT	GATC	AGGT	GATC	AATT	AGGT	GATC	AGGT	GATC	GATC	AGGT	GATC	AGGT	AGGT	GATC	AGGT	GATC	GATC	AGGT
14758	ENA|CM002241|CM002241.1	1341725	NNCAGGAGGCATTTAGACAGTTCGAGATCACTTCATGTTTCACCGCAGGCAAACAGCCGGCTTTTGTATACGCGCTCTATTAAAAACATAAAATGAACATCTACCCAGACTAAACAACG	1	0		1
19869	ENA|CM002242|CM002242.1	4057973	TGCAGGGCGTTGATCATCTGGGAATCAAACCCCGACGTCAACTCGATGCCCATACATGTCGGGAAGAGCATAAAGTAGAGGAATCGCAGGTTGGGTTTCTTGTACCACGGGATCGGGTC	342	1	113,C>T	2	C;T		C		T	C	C		C	T		C										T	T		T		T	T						T					T	T	T
9904	ENA|CM002239|CM002239.1	3258605	TGCAGATACTTAAGCACATGGTAAGCAAGTTTAGAAGAGGGAGGAAATGTAGGAAATGGCAAGATATATAACTCTATGTTGTGGCTGTGTAAATGCATAAGTGATTGTCATCATCGGTA	470	9	32,A>G;39,G>A;43,G>A;53,A>G;58,G>T;59,C>T;62,G>T;93,T>G;113,T>G	7	AAGGTCGTT;AGAAGCGGT;AGGAGCGTG;AGGAGCGTT;AGGAGCTTT;AGGAGTGTT;GGGAGCGTT	AGGAGCGTT	AGGAGTGTT	AGAAGCGGT	GGGAGCGTT	AGGAGCGTT		AGGAGCGTT	AGGAGCGTT	AGGAGCGTG	AGGAGCGTT	AGGAGCGTT	AGGAGCGTT	AGGAGCTTT	AAGGTCGTT	AGGAGCGTT	GGGAGCGTT	GGGAGCGTT	AGGAGTGTT	AGGAGCGTG	GGGAGCGTT	AGGAGCGTT	AGGAGCGTT	GGGAGCGTT	AGGAGCGTT	AGGAGCGTT	GGGAGCGTT		AGGAGCGTT	AGGAGCGTT	GGGAGCGTT	GGGAGCGTT	AGGAGCGTT	AGGAGCGTT	AGGAGCGTT	AGGAGCGTT	AGGAGCGTT	GGGAGCGTT	AGGAGCGTT	GGGAGCGTT	GGGAGCGTT	AGGAGCGTT
11964	ENA|CM002240|CM002240.1	2038782	TGCAGGTTTGATCACGACTTCATCGCTATCACGCTATCCGAAGCTATTAATTTACCCCTCCCACATCGTCAGTCCAACAACTTAGGAGGACGCAGCAGCAAAGCGCTTCGCTCTAGCCT	476	7	17,C>G;42,G>T;43,C>T;56,C>G;58,T>C;65,T>C;80,C>T	8	CGCCTTC;CGCGCTT;CGCGTCC;CGCGTTC;CGCGTTT;CGTCTTC;CTCGCTT;GGCCTTC	CGCCTTC	CGCCTTC	CGCCTTC	CGCCTTC	CGCCTTC	CTCGCTT	CGCCTTC	CGCCTTC	GGCCTTC	CGCCTTC	CGCCTTC	CGCGTTT	CGCGCTT	CTCGCTT	CGCCTTC	CGTCTTC	CGCGTTC	CGCCTTC	CGCCTTC	CGCGTCC	CGCCTTC	CGCCTTC	CGCCTTC	CGCCTTC	CGCCTTC	CGCCTTC	CGCCTTC	CGCCTTC	CGCCTTC	CGCCTTC	CGCCTTC	CGCCTTC	CGCCTTC	CGCCTTC	CGCCTTC	CGCCTTC	CGCCTTC	CGCCTTC	CGCCTTC	CGCCTTC	CGCCTTC
8011	ENA|CM002238|CM002238.1	3982715	TGCAGACACCAGCGCATCCTAAATTCTTTTCCACTCGGTTCTGATCGATTGTTCACACCTAAATCTGCAAGCGTTTACCCCGCGCAAGAACGAAAAAGTCGAGATCTTGAGGCCATTGA	475	4	6,C>T;14,C>G;30,C>G;102,G>A	4	CCCG;CGGG;TGGA;TGGG	CCCG	CCCG	TGGG	TGGG	TGGG	TGGG	CGGG	TGGG	TGGG	TGGG	TGGG	CGGG	CCCG	TGGA	CGGG	CCCG	TGGG	TGGG	CCCG	TGGG	TGGG	CGGG	TGGG	CGGG	CGGG	TGGG	TGGG	CGGG	TGGG	CGGG	TGGG	TGGG	CGGG	TGGG	CGGG	TGGG	CGGG	CGGG	CGGG	TGGG	CGGG
1155	ENA|CM002236|CM002236.1	3216966	TGCAGCTTCGCAAAGATCACTCCTCCGGACTGGTAAGCAGACCCGCCGTAGATGCGGTCCCTGGCGCTTCGGTGTCGGAGGATGGCGGCGGGGATGCGATCAAGACCGCATGGGGAGAG	476	0		1		consensus	consensus	consensus	consensus	consensus	consensus	consensus	consensus	consensus	consensus	consensus	consensus	consensus	consensus	consensus	consensus	consensus	consensus	consensus	consensus	consensus	consensus	consensus	consensus	consensus	consensus	consensus	consensus	consensus	consensus	consensus	consensus	consensus	consensus	consensus	consensus	consensus	consensus	consensus	consensus	consensus
16245	ENA|CM002241|CM002241.1	799619	TGCAGCTGGTTCTGATCAAGTGGGTTAGCAAAGAAATCCACCGCACTGCCTTGCTGATAGCCTTGGTTGAAACCGGTGAACTGAGGCTGGGTCGTCTGCGCTGGGGTATCATCAAACAA	474	0		1		consensus	consensus	consensus	consensus	consensus	consensus	consensus	consensus	consensus	consensus	consensus	consensus	consensus	consensus	consensus	consensus	consensus	consensus	consensus	consensus	consensus	consensus	consensus	consensus	consensus	consensus	consensus	consensus	consensus	consensus	consensus	consensus	consensus	consensus	consensus	consensus	consensus	consensus	consensus	consensus	consensus
10844	ENA|CM002239|CM002239.1	4926351	TGCAGACACAGCGTCCACTCGGTCTTCGTCTGTGTCCTCCTCCTTGATAGGCACTGCTTGCTTGGCCTTACGCTCCCTTAAGGCCATCCTTGTAGAGGGCCGATCCGATGAGTTTGCAG	4	0		1		consensus	consensus													consensus
16474	ENA|CM002242|CM002242.1	1258181	TGCAGCCAGCATCGGCGATGTTTTTGGGATGTAACGGACCGATTCAGCAATGCCGAAAGGACCTCCTGCGACGGCCCCATCATATTCTCGTCATCGACTCCTCATTAAGGCTAGGAAGT	430	1	111,T>A	2	A;T	T	T	T	A	A	A	A	T		A	A	A	A	A	T	T	T	T		T	A	A		A	A	A	A	A	A		A	A	A	A	A	A	A	A	A	A	A
788	ENA|CM002236|CM002236.1	2535314	TGCAGCCCGCTTCCATGTTGCAGATTTTAGTGTACGTACTGTGTACCTTACTAGTTCAGGGTCCGACCACTGAGCCAGCCAGCCCTATCAGGCCGGGCAGTATAATCAGCGTTGCTAGA	468	24	8,G>A;12,C>A;13,C>G;22,G>T;45,C>G;48,T>C;50,C>G;51,T>C;52,A>T;54,T>C;64,G>A;65,A>C;66,C>T;67,C>G;69,C>G;70,T>C;71,G>C;74,C>T;75,C>A;76,A>G;96,G>A;104,A>T;112,T>C;114,C>T	61	ACCGGTCTATGACCCTGCCAGATC;ACCGNTCNATGACCCTGCCAGATC;GACGCTCTATGACCCTGCCAGTTT;GACGCTNNNTGACCCTGCCAGTTT;GCCGCTATATGACCCTGCCAAATC;GCCGCTATNTGACCCTGCCAAATC;GCCGCTCCATGACCCTGCCAGATC;GCCGCTCNATGACCCTGCCAGATC;GCCGCTCNNTGACCCTGCCAAATC;GCCGCTCTATGACCCTGCCAAATC;GCCGCTCTATGACCCTGCCAGATC;GCCGCTCTNTGACCCTGCCAAATC;GCCGCTGTATGACCCTGCCAAATC;GCCGCTGTTTGACCCTGCCAAATC;GCCGCTNNATGACCCTGCCAAATC;GCCGCTNNNTGACCCTGCCAAATC…	GCCGCTCTATGACCCTGCCAGATC										GCCGCTCCATGACCCTGCCAGATC	GCCGCTCCATGACCCTGCCAGATC																					GCCGCTCTNTGACCCTGCCAAATC
4797	ENA|CM002237|CM002237.1	196658	TGCAGGAGAGGGAGTGGCCGTCCGGGTCCTAATGGTCAGGTTCTGAAACGAGAGTTGAAATTGCTCAAAACTACGGGCCCCATCTCTGTTGCTACGGCGCGCAGACGACGTCCCAGTCC	476	6	6,A>G;8,A>T;39,G>A;81,A>G;82,T>C;96,G>T	5	AAAATG;AAAATT;AAGATG;ATAGCG;GAAGTG	AAGATG	GAAGTG	AAAATT	AAAATT	AAAATT	GAAGTG	GAAGTG	AAAATT	GAAGTG	AAAATT	AAAATG	AAAATT	AAAATT	AAAATT	ATAGCG	AAAATT	GAAGTG	AAGATG	GAAGTG	GAAGTG	AAAATT	AAAATT	GAAGTG	AAAATT	AAAATT	AAAATT	GAAGTG	AAAATT	AAAATT	AAAATT	AAAATT	AAAATT	AAAATT	AAAATT	AAAATT	AAAATT	AAAATT	AAAATT	AAAATT	AAAATT	AAAATT
10751	ENA|CM002239|CM002239.1	4778208	TGCAGCGAGGTCAGGTTTTAGTCTGCGCTTATTCCCAAAACTCCACGTTTCGTTCTCCATTCCAACTCCCCGTCGGCTCTGCATTCCAGTGTGTCGGTCACTGCCTTCGAGAAGGGGAA	473	10	16,T>G;17,T>G;32,T>C;33,C>A;39,A>T;50,C>T;85,C>G;92,G>A;93,T>C;98,C>G	11	GTTCATCGTC;TGTCACCGTC;TTCAACCACC;TTCAACCGCC;TTCAACCGTC;TTCATCCGTC;TTTCACCGTA;TTTCACCGTC;TTTCACCGTG;TTTCACCGTN;TTTCACGGTC	TTTCACCGTC	TTTCACCGTC		GTTCATCGTC	TTCAACCGTC	TTCAACCGCC	TTCATCCGTC	TTTCACCGTC		TTCAACCGCC	TTCAACCGCC	TTCAACCACC	TTTCACCGTC	TTTCACCGTN	TGTCACCGTC	GTTCATCGTC	TTTCACGGTC	TTTCACCGTC	TTTCACCGTC	TTTCACCGTC	TTTCACCGTN	GTTCATCGTC	TTCAACCGCC	TTTCACCGTN	TTTCACCGTN	GTTCATCGTC	GTTCATCGTC	TTTCACCGTN	TTTCACCGTN	GTTCATCGTC	GTTCATCGTC	TTTCACCGTC	TTTCACCGTN	TTTCACCGTN	TTTCACCGTG	TTTCACCGTC	GTTCATCGTC	GTTCATCGTC	GTTCATCGTC	GTTCATCGTC	TTTCACCGTN
7530	ENA|CM002238|CM002238.1	3163434	TGCAGTGCAAATCCTGGTTGCTCCTTTGAGCAGTCTAAATGTTGGAGACGTTCTGACGAGTGTGCGGATTGCCTTCGAAGGTGCCAGTAGATGCGCTTGTATAGCGGTCTCAAAACGGG	475	7	6,G>A;26,T>G;31,A>G;35,T>C;38,A>T;48,C>T;49,G>A	6	ATATATG;GGATATG;GTATACG;GTATATG;GTGCTTA;GTGTTTA	GTATACG	GGATATG	GTGCTTA	ATATATG	GTATATG	GTATATG	GTGTTTA	GTATATG	GTATATG	GTATATG	GTATATG	GTATATG	GTATATG	GTATATG	GTATATG	GGATATG	GTATATG	GTATATG	GTATATG	GGATATG	ATATATG	GTGTTTA	ATATATG	ATATATG	GTGTTTA	ATATATG	ATATATG	GTGTTTA	ATATATG	GTGTTTA	ATATATG	ATATATG	GTGTTTA	ATATATG	GTGTTTA	ATATATG	GTGTTTA	GTGTTTA	GTGTTTA	ATATATG	GTGTTTA
24706	ENA|CM002240|CM002240.1	2529687	NGCAGTTGAGATTACTCCTGAGCCGGTTCCTGCCGTTGTCCCGGAACTTAAGACGACCGAGGTTGAGACTAAGGCGGAGGAGGATGTCCAAGTCACTCAGCCACCAGTAGAACAGGAAT	56	0		1																				consensus	consensus			consensus				consensus
20991	ENA|CM002241|CM002241.1	1740678	NNCAGTCTTTGGCCTGGCTGCACTCCCGTCTGCAAATGGAATGTCCTTCCTTTTGCTTTGCGTCGGTGCGTGTAAGAGGAGTGCTAGGCCGAGGTACNNNCATGGAACCTAACCCAGAG	437	1	9,T>G	2	G;T																						T				T				T			T		T
6630	ENA|CM002238|CM002238.1	1494108	TGCAGACGCCAGGGTTTCTTTTTCCTGTCGTCTTCTTCTGGTTCGTCGGGAGAATCTTTTGATGCTGGTTCTGGTTCTGGTGCTGCTGCTGTCACTGGTTGAGAAAGAGCNNNNNNNNN	29	7	43,C>T;57,T>G;68,T>C;82,C>T;83,T>A;85,C>T;91,T>A	3	CGCCTCT;CTTCTCT;TGTTATA	CTTCTCT		CTTCTCT			TGTTATA										CTTCTCT		CGCCTCT
11251	ENA|CM002239|CM002239.1	5737655	TGCAGGGAAGGCTTCTTGGTGAGCGATGACGTGCTGGCCTTGCTTACAAGTTGCTGCCTTCCGTGCGACTGACCGAGGCTCTCCTGGCTGGTGGTGCTGAGAACACTGTTGGTCGAAGT	475	3	37,C>T;68,C>T;116,A>G	5	CCA;CTA;TCA;TCG;TCN	CCA	CCA		CCA	CCA	TCG	CCA	CCA	CCA	CCA	TCA	CCA	CCA	TCA	CTA	CCA	CCA	TCG	CCA	CCA	TCN	CCA	TCG	TCN	CCA	CCA	CCA	CCA	CCA	TCN	TCN	CCA	CCA	CCA	CCA	CCA	CCA	CCA	TCN	CCA	CCA
17033	ENA|CM002242|CM002242.1	2534651	TGCAGTCTTTGTTAATTTGTCCTGGACGAATTCAGTCTCACTTGTAACTCCAGTGGCTGCGCAAAATCCCACCGAGCTTATCGTGGTGTTGTCAAGGATCTGCTGTCCTGGACTCCCGG	475	4	43,G>A;50,C>T;61,C>T;87,G>A	4	ACCG;GCCA;GCCG;GTTG	GCCG	GCCG	GTTG	GCCG	GCCG	GCCG	GCCG	GCCG	GCCG	GCCG	GCCG	GCCG	GCCG	GCCG	GCCG	GCCG	ACCG	GCCG	GCCA	ACCG	GCCA	GCCA	GCCA	GCCA	GCCA	GCCA	GCCA	GCCA	GCCA	GCCA	GCCA	GCCA	GCCA	GCCA	GCCA	GCCG	GCCA	GCCA	GCCA	GCCA	GCCA
20890	ENA|CM002239|CM002239.1	5306630	TGCAGCGTAGTATCCGCTCACCTACCCACCCACCCATCCATCCATCACAACACCCAACCCTTCCCTCCTTCATGTACACATTGTGTGAGAAATGGCTTGGCGCGCAGATTCCCATATTG	361	1	32,C>T	3	C;N;T				C				C					C				C			C		C				C	C	C		C			C				C	C	C	C
22281	ENA|CM002236|CM002236.1	5905172	NNCAGCGAACCATCCATGGATCGTATATGCCCACATACCCTCAATATGGCCGCAGATCAGGACCCGCGATGTCCCGACTCCATCATGGATCTGTTTCATCCCTCTCAAGCCACAATNNN	2	0		1
7891	ENA|CM002238|CM002238.1	3825862	TGCAGTTGCAACTCAATTCCGGCAACGATTCTTCTTGCAACCAAAAGCAGGAGTTCAGGCCACTACTTACTACAAAGCCCCTGACCCTAAATTATTTATCAAAGCATGGCCTCCAAAGT	474	3	21,G>A;47,C>T;97,A>C	4	ACC;GCA;GCC;GTC	GCA	GCA	GCA	GCC	GTC	GCA	GCA	GCA	GCA	GCA	GCA	GCC	ACC	GCA	GCA	GCC	GCA		GCA	GCA	GCC	GCA	GCC	GCA	GCA	GCC	GCA	GCA	GCC	GCA	GCC	GCC	GCA	GCC	GCA	GCC	GCA	GCA	GCA	GCC	GCA
1617	ENA|CM002236|CM002236.1	4455654	TGCAGTGGTGACGCGCCGCAATTTTCTCCATCCCATCGCATCCAATGCTCCTCCCCCATACCCCCAGTCGCAGTTGAAGTCATTCTTGGAAATTGCAAAGTATTGTTCTACTCCCAACG	476	3	49,C>T;55,C>A;107,C>G	4	CAG;CCC;CCG;TCG	CCC	CCG	CCG	CCG	TCG	CCG	TCG	CCG	TCG	TCG	TCG	TCG	TCG	TCG	CCG	CAG	CCG	CCG	CCG	CCG	CCG	TCG	CCG	TCG	CCG	TCG	CCG	CCG	CCG	TCG	CCG	CCG	TCG	CCG	CCG	CCG	TCG	TCG	TCG	TCG	CCG
8634	ENA|CM002238|CM002238.1	528696	TGCAGCTTACCATCCCTCATCTCATCTCATCTCAACTCTCATCTCCAGGAACAGACAGAAACACCTCAACTCCCATGTGTAGTCCCATGACCCAAACTGTACCTACTNTACCTANNNNN	62	7	13,C>T;34,A>T;37,C>T;38,T>A;48,G>A;99,T>C;105,C>T	6	CACAGTC;CACNGTC;CACTGTC;CANNGTC;CATNGTC;TTCAACT;TTCAGCT	CACTGTC							TTCAGCT							TTCAGCT	CACAGTC	CANNGTC		TTCAACT								TTCAACT
490	ENA|CM002236|CM002236.1	1901031	TGCAGTGTTCGAGTCCAGGATGCGGTCATGCAAGATGCGCCAAGACAGGAAGGACTGACAGCGGTCGCTACTCCTCGCTGTTCGGTGTGCCCACCGCGCTCAGGTTGGCTACCTGCTCA	474	0		1		consensus	consensus	consensus	consensus	consensus	consensus	consensus	consensus	consensus	consensus	consensus	consensus	consensus	consensus	consensus	consensus	consensus		consensus	consensus	consensus	consensus	consensus	consensus	consensus	consensus	consensus	consensus	consensus	consensus	consensus	consensus	consensus	consensus	consensus	consensus	consensus	consensus	consensus	consensus	consensus
1843	ENA|CM002236|CM002236.1	4870063	TGCAGTTGCTGCTCCAAATTCGGGTTTATTACTTTGGCTTATAGGGTAGTCGGCGGTTTCAGGCGTCAGCGGTGGGGGACTACAGGAGGCGCTCTTGAAATTACATGGAATGAATTGGT	387	0		1		consensus		consensus				consensus			consensus		consensus			consensus	consensus		consensus	consensus			consensus		consensus		consensus				consensus			consensus				consensus	consensus	consensus	consensus
15515	ENA|CM002241|CM002241.1	2724020	TGCAGCACACACGGCAAACACAGCACACCGAATGTGTCACGACTCGTATCTGTATAGTTCATGTCGTCGCACCTCGGGAAATTATCGAGCTGTGTGACATGCCGACTATCTGCCTTTCT	472	6	27,C>T;42,C>G;58,T>C;65,G>A;71,C>A;104,A>C	5	CCTGCA;CGCAAC;CGTAAA;CGTGCA;TGTGCA	CCTGCA		CGTGCA	CGTGCA	CGTAAA		TGTGCA	CCTGCA	CGCAAC	CCTGCA	CCTGCA	CGTAAA	CCTGCA	CCTGCA	CGTGCA	CCTGCA	CCTGCA	CGTGCA	CCTGCA		TGTGCA	TGTGCA	CCTGCA	TGTGCA	CGTGCA	TGTGCA	CGTGCA	TGTGCA	CGTGCA	CGTGCA	CGTGCA	CGTGCA	TGTGCA	CGTGCA	CGTGCA	TGTGCA	TGTGCA	TGTGCA	TGTGCA	TGTGCA	CGTGCA
6502	ENA|CM002238|CM002238.1	1217261	TGCAGGATATGAACAGGATACGTTGTCGATGGGGGTTGTTGGAGTTAAATCTTGGCTGATGAGTGATGCGCCAATTCTTTTGGATTTCCGGTTGGACTTTGCATTCACAGGGCAGCTGC	400	0		1		consensus		consensus	consensus		consensus	consensus	consensus				consensus	consensus	consensus		consensus	consensus			consensus	consensus	consensus	consensus	consensus	consensus	consensus	consensus	consensus	consensus	consensus	consensus	consensus	consensus	consensus	consensus	consensus	consensus	consensus	consensus	consensus	consensus
18185	ENA|CM002242|CM002242.1	863831	TGCAGCGACGTTATCACAGATATCATCACAGGAAATGGTCGGCGGTACAAGGAGGAGGGAGATATATCCAAAGATGCTCTCATTGCCCAATGGGCCCAAGGCTCCAGAGTGAGCCTCCT	474	2	20,T>C;96,C>A	3	CA;CG;TC	TC	TC	TC	TC	TC	TC	TC	CA	TC	TC	TC	CG	CG	TC	TC	TC	TC	TC	TC	TC	TC	TC	TC	TC	TC	TC	TC	TC	TC	TC	TC	TC	TC	TC	TC	TC	TC	TC	TC	TC	TC
1294	ENA|CM002236|CM002236.1	3428222	TGCAGGCCACATATGTGCTGTTCCCGGACAATGGAGCTCTTTAACAAGAATTCACGGACCACAGCTACAGAATCTGATTACGGATCTTTTTGGCTGATTCACTGGTATAGTGTATTGAC	475	6	52,C>T;68,A>G;73,C>T;89,T>C;97,T>C;112,T>C	6	CACCCC;CACCCT;CACTTT;CATTTT;CGCCCT;TGCCCT	CACTTT	CACCCT	CGCCCT	CACCCT	CGCCCT	CACCCC	CACTTT	CATTTT	TGCCCT	CGCCCT	CGCCCT	CACTTT	CACTTT	CACTTT	CACCCT	CACCCT	CACCCT	CACCCT	CACCCT	CACCCT	CACCCT	CACTTT	CACCCT	CACTTT	CACCCT	CACTTT	CACCCT	CACCCT	CACCCT	CACTTT	CACCCT	CACCCT	CACTTT	CACCCT	CACCCT	CACCCT	CACTTT	CACTTT	CACTTT	CACTTT	CACCCT
16925	ENA|CM002242|CM002242.1	2034588	TGCAGGCGCAGCAACTGTCGAAATGGCGGGCTTTGGACTGACATCGCCGACTTCAGACCAGCAGCCGCCGAGTGCTTTCGACCTCAGTCGCTTCTCCGATTCCGAATCCGAGGAACAGA	476	1	48,G>C	2	C;G	G	G	G	G	C	G	C	C	G	C	C	G	G	C	G	G	G	G	G	G	G	G	G	G	G	G	G	G	G	G	G	G	G	G	G	C	G	G	G	G	G
12137	ENA|CM002240|CM002240.1	2326127	TGCAGGTATCTCACTAACTCACGTAAGCTCAAGGGGAAGGCACCAAAACCGGTTGTTGCCGCCTAGGGTCCATGGAGATGGCGGGAGGGGAGGCCTGGCGCTACGATTGCCTGATGAGG	151	1	55,T>C	2	C;T	T	T	T		C	T	T	T	T	T	C	T	T	T	T		C	C	C	T			C		T	T	C		T	T		T		T	T		T			T	T
21402	ENA|CM002239|CM002239.1	5149464	TGCAGGTCTGCGGTAGAATGTTCACGCTTACTGCCCTTGGCGCCAGACCAGGTTTGGAGGACGGAGGCCGAAACTCGCCCATCCAAACAACGAACCGCGCTCTCGACTTGGGTAAGCTT	4	1	30,C>T	2	C;T					C				C			T
16834	ENA|CM002242|CM002242.1	1862831	TGCAGACACGCAGTCAGAACCCGCTACTCAATACCTAACCTTTACAAACGCCTCTAAATAGCACCGTTGATATGACTACAACATGGATCTGAAACACGCACACCAGGCCCAGTACAGCG	473	9	27,T>C;31,T>C;37,A>G;42,T>A;45,A>G;70,T>A;76,T>G;78,C>A;97,G>C	8	CCGTATCAG;TCGAGATCC;TCGAGTTCC;TCGTATTCG;TCGTGTGCC;TCGTGTTCC;TCGTGTTCG;TTATATTCG	TTATATTCG	TCGTGTGCC	TCGTATTCG	TCGTGTTCC	TCGTATTCG	TCGTGTTCG	TCGTGTTCC	TCGTGTTCC	TCGTATTCG	TCGTGTTCC	TCGTGTTCC	TCGAGTTCC	TCGTGTTCC	TCGAGATCC		TCGTGTGCC	TTATATTCG	CCGTATCAG	TTATATTCG	TCGTGTGCC	TTATATTCG	TTATATTCG	TTATATTCG	TTATATTCG	TTATATTCG	TTATATTCG	TTATATTCG	TTATATTCG	TTATATTCG	TTATATTCG	TTATATTCG	TTATATTCG	TTATATTCG	TTATATTCG	TTATATTCG	TCGAGATCC	TTATATTCG	TTATATTCG	TTATATTCG	TTATATTCG	TTATATTCG
9438	ENA|CM002239|CM002239.1	2464342	TGCAGACCGAAACGGCGCATTCCTTGGGGCCTCTGGCGTGGACGACAATAGGAATAGAGGTCGAACCAGTTGAGACTAACAGCCGGTGGAAGGCGTGATTTTGTGTTTTTGGGTCTTGT	475	0		1		consensus	consensus	consensus	consensus	consensus	consensus	consensus	consensus	consensus	consensus	consensus	consensus	consensus	consensus	consensus	consensus	consensus	consensus	consensus	consensus	consensus	consensus	consensus	consensus	consensus	consensus	consensus	consensus	consensus	consensus	consensus	consensus	consensus	consensus	consensus	consensus	consensus	consensus	consensus	consensus	consensus
7894	ENA|CM002238|CM002238.1	3826763	TGCAGGTGCTCCGCTTCCAGAAGGACAAGGTCATGGCGCACCCGAGGGTCGTCAGCTTCTACAACAAGCTTTACAGCGCCGAGTCGGCAGTGATGAAACGAACGAAGGTGGACCAGTCC	475	0		1		consensus	consensus	consensus	consensus	consensus	consensus	consensus	consensus	consensus	consensus	consensus	consensus	consensus	consensus	consensus	consensus	consensus	consensus	consensus	consensus	consensus	consensus	consensus	consensus	consensus	consensus	consensus	consensus	consensus	consensus	consensus	consensus	consensus	consensus	consensus	consensus	consensus	consensus	consensus	consensus	consensus
7111	ENA|CM002238|CM002238.1	2370671	TGCAGCTCGAAGGGTGAGCGAAGCCATGGTGGTGACGATTTGAATACCGTGAGAACCCCTTGGGATGGTTGGAGTGCTGCCGGGGGAAGAAGTTCAGATGCTGAGCAGCAAGAAGTAGG	475	5	9,A>G;33,G>A;55,C>T;91,G>T;115,T>C	5	AGCGT;AGCTC;AGTGC;GACGC;GGCTC	AGCGT	AGCGT	AGTGC	AGCGT	AGTGC	AGTGC	AGTGC	GACGC	AGTGC	AGTGC	AGTGC	AGCTC	AGCTC	AGTGC	AGCGT	GGCTC	AGCGT	AGTGC	AGCGT	AGCGT	AGCGT	AGTGC	AGCGT	AGCGT	AGTGC	AGCGT	AGCGT	AGTGC	AGCGT	AGTGC	AGTGC	AGCGT	AGTGC	AGCGT	AGTGC	AGCGT	AGTGC	AGTGC	AGTGC	AGCGT	AGTGC
4640	ENA|CM002237|CM002237.1	1701945	TGCAGCGACTCGGATGCTCATACGGCATCACCTCACATCTGTACCCGGGCAGCGGTCACGGCATGCGCCACCGAGATGCTGCTCGGCCATCCAGACACCCCTTTCTCTTTCACCACTGG	474	4	26,A>C;35,C>T;66,G>C;95,C>T	3	ACGC;ACGT;CTCC	ACGC	ACGC	ACGC	ACGC	ACGC	ACGT	ACGC	CTCC		ACGC	ACGT	ACGC	ACGC	ACGC	ACGC	ACGC	ACGC	ACGC	ACGC	ACGC	ACGC	ACGC	ACGT	ACGC	ACGC	ACGC	ACGT	ACGC	ACGC	ACGC	ACGC	ACGC	ACGC	ACGC	ACGC	ACGC	ACGC	ACGC	ACGC	ACGC	ACGC
782	ENA|CM002236|CM002236.1	2523417	TGCAGAGACTCGCCGATGAAGGGGTGGCCAAGACGCCTGAAGGTGTTGGTATCTGGATTGCCGCTCTCGATCGCTTCCCAGACATGAAAATGCCCAAACAGCCGTGGCGAAGCCCTCTT	474	1	46,T>C	2	C;T	T	T	T	T	C	T	T	T	T	T	T	T	T	T	T	T	T	C	T	T	T	T	T	T	T	T	T	T	T	T	T	T	T	T	T	T	T	T	T	T	T
5225	ENA|CM002237|CM002237.1	2650222	TGCAGTATAGTGCCATCCCTAGCAGCAGCAACCTCGACGACTTCCCACTTTCTTCTTGGCTAGACCTGGTTACGCCTGTGTTCCCGACGACGGCGCCCTCATATTCCTGGACTTCTTCT	476	2	34,C>T;46,A>C	3	CA;CC;TC	CA	CC	CC	CC	CC	CC	CA	CA	CA	CC	CC	CC	CC	CC	CC	CC	CA	TC	CC	CC	CC	CC	CC	CC	CC	CA	CC	CC	CC	CA	CA	CC	CA	CC	CC	CA	CC	CC	CC	CA	CC
24856	ENA|CM002241|CM002241.1	963659	NGCAGGAAGAGGCCGTACTCGAGCATCTCGAGCGAGACCTTTACTCCCCCAGCAGCTCACGAGCGGCTGGCGGGCTGGGGCTCGGAGGCTAATCGGGCGCCAGAGCATCGGCCGATTCG	1	0		1
15230	ENA|CM002241|CM002241.1	2250886	TGCAGCGAAAACCATACGAACACAGGCAAGACGCCAAGAGACCTCCTTTGACGAACCCACCTCAGATCGCGGCTTGGCCATCGGTGCTTTGCTTTAGAAAACCGAGGATCGATGCTGGC	475	0		1		consensus	consensus	consensus	consensus	consensus	consensus	consensus	consensus	consensus	consensus	consensus	consensus	consensus	consensus	consensus	consensus	consensus	consensus	consensus	consensus	consensus	consensus	consensus	consensus	consensus	consensus	consensus	consensus	consensus	consensus	consensus	consensus	consensus	consensus	consensus	consensus	consensus	consensus	consensus	consensus	consensus
13069	ENA|CM002240|CM002240.1	392139	TGCAGCATCCGATGATACTCATCCCACGCCCCACCAATAAACCACTGTCCAACTCCCCAACTGATCTCCACATACCGCAACACCCCCCACAAACACCACCACCGCTTCCAGAACCCAGC	468	7	10,G>A;27,G>A;29,C>T;35,A>G;62,G>A;110,G>C;116,A>T	13	AGCAACA;GACAAGA;GATGACA;GATGACN;GATGACT;GATGAGA;GATGAGN;GATGAGT;GGCAACA;GGCAAGA;GGCAAGN;GGCAAGT;GGCAGGA	GGCAGGA	GACAAGA	GACAAGA	GGCAAGT	GGCAAGA	GATGACA	GATGAGA		GATGAGN	GATGACN	GATGACT				GGCAACA	AGCAACA			GGCAACA	GATGAGN	GGCAAGT	GGCAAGN	GGCAACA	GATGAGN	GGCAAGA	GGCAAGN	GGCAACA	GATGAGN	GATGAGT	GGCAAGN	GATGAGN	GATGAGN	GGCAAGN	GATGAGN	GGCAAGN	GGCAAGN	GATGAGN	GGCAAGT	GATGAGN	GGCAAGA	GGCAAGT
10544	ENA|CM002239|CM002239.1	4427512	TGCAGGATCCATCATCATGCCGCCGCCGCCTCCGGCAGCAGGGCCAGCCGCGGCCGCGGTGGACAAGCTGATGCCAGCATGCGAGGCATACTTTTGAGAAATATCATCTAGATAAGCCT	474	0		1		consensus	consensus	consensus	consensus	consensus	consensus	consensus	consensus		consensus	consensus	consensus	consensus	consensus	consensus	consensus	consensus	consensus	consensus	consensus	consensus	consensus	consensus	consensus	consensus	consensus	consensus	consensus	consensus	consensus	consensus	consensus	consensus	consensus	consensus	consensus	consensus	consensus	consensus	consensus	consensus
6510	ENA|CM002238|CM002238.1	1225204	TGCAGACTGCATAACATACTGCATATAACACATCCTCACCACCATTAACAAATACCAACACTATGAGGACATCACTCTCTGTTGGCCAACTGGCCGTCGCATTGCTCTCTTTGTCACCT	475	4	15,A>G;45,T>C;83,G>A;89,C>T	4	ACAC;ATGC;ATGT;GCAC	ATGC	GCAC	ATGC	GCAC	GCAC	ATGT	GCAC	ATGC	ATGC	ATGC	ATGC	GCAC	GCAC	GCAC	GCAC	GCAC	GCAC	ACAC	ATGC	GCAC	GCAC	GCAC	GCAC	GCAC	GCAC	GCAC	ATGC	GCAC	GCAC	GCAC	GCAC	GCAC	GCAC	GCAC	GCAC	GCAC	GCAC	GCAC	GCAC	GCAC	GCAC
781	ENA|CM002236|CM002236.1	2519207	TGCAGGTGACGAAGATGCAGGAGGCGGCGGCGTGGTTGCATACCCTACAGATCTGTCAGCGTCCGAGCTTTAAATAAGCTATGTAGCAGATTGCTCGCTCCATTGATTACTCACCACGA	476	3	70,T>G;106,T>C;111,C>T	3	GTT;TCT;TTC	TTC	GTT	TCT	TTC	TCT	GTT	TTC	TTC	TCT	TCT	TTC	TTC	TCT	TTC	TTC	TCT	TTC	GTT	TCT	GTT	TTC	TTC	TTC	TTC	TTC	TTC	TTC	TTC	TTC	TTC	TTC	TTC	TTC	TTC	TTC	TTC	TTC	TTC	TTC	TTC	TTC
19544	ENA|CM002240|CM002240.1	699528	TGCAGTGCGGCGTTTCATGTTGTTTGTCCGCGTGGCATCGTTCAACTGCCGCGGTAATGGATGGAGCTTACATGCAAAAATTAAAAGAAGAACACGAATGACAATTAATGAAACCAGAA	474	15	15,C>T;18,G>C;31,G>A;32,T>C;54,T>C;55,A>G;59,G>A;65,G>A;66,C>G;67,T>A;74,C>A;76,A>G;81,T>A;85,A>G;103,A>G	11	CGGCTAAGGACATGA;CGGCTAGGGACGTGG;CGGTTAAGGACAAGG;CGGTTAAGGACATGA;CGGTTAGGCTCATAA;TCGTTAGGGACATGA;TGATTAGGGACGTGG;TGGTCGGGGAAATGG;TGGTTAAGGACATGA;TGGTTAGAGACATGA;TGGTTAGGGACATGA		CGGTTAGGCTCATAA		CGGCTAGGGACGTGG	TGATTAGGGACGTGG	TGGTTAAGGACATGA	TGATTAGGGACGTGG	TGATTAGGGACGTGG	TGGTTAGGGACATGA	CGGTTAAGGACAAGG	CGGTTAGGCTCATAA	TGATTAGGGACGTGG	TGGTTAAGGACATGA	TGATTAGGGACGTGG	TGGTCGGGGAAATGG	CGGTTAAGGACATGA	TGGTTAGGGACATGA	TGGTTAGAGACATGA	TCGTTAGGGACATGA	CGGCTAAGGACATGA	CGGCTAGGGACGTGG	CGGCTAGGGACGTGG	TCGTTAGGGACATGA	TGATTAGGGACGTGG	CGGCTAGGGACGTGG	CGGCTAGGGACGTGG	TCGTTAGGGACATGA	CGGCTAGGGACGTGG	TGATTAGGGACGTGG	CGGCTAGGGACGTGG	TGATTAGGGACGTGG	TGATTAGGGACGTGG	CGGCTAGGGACGTGG	TGATTAGGGACGTGG	CGGCTAGGGACGTGG	CGGCTAGGGACGTGG	TGATTAGGGACGTGG	CGGCTAGGGACGTGG	TGATTAGGGACGTGG	CGGCTAGGGACGTGG	CGGCTAGGGACGTGG
9323	ENA|CM002239|CM002239.1	2223245	TGCAGCGACTCGTGGGTTTTTGACAGTACCATAATGGGAAACAATGAAGCCTTGTCTTATTTCTAGTCTGACTATGTTGGACAGATAAAAGCTAAATGTCCAGCGGTATCGGCAACATG	110	2	51,T>C;97,G>A	3	CG;TA;TG	TG	TG	TA	TG								TG	TG	TG	CG	TG	TG	TG	TG	TG			TG			TG				TG	TG						TG		TG	TG
22409	ENA|CM002240|CM002240.1	6300666	NGCAGCAGCAGCAGTATCACCAACAGGGTCAGCGTCACAAACGTACCTTGGTCTTCAAATACCCCTCCACCTCGGGCGCCCTGAACCCTCCCTTGCCCTTCCAACTCAACGGCACCATG	3	0		1
18362	ENA|KC683708|KC683708.1	5929	TGCAGGGTGGGGAAGGGGAGGGGGAAGGCCAGGGATACTTCCCCCCTTCGGGGGGCCTTCCTTAGCCGAAGGCTTCTGCCTTCCTTATGTGCCACTCTCCGAGTGGACTTCGTAGCATA	466	0		1		consensus	consensus	consensus	consensus										consensus	consensus	consensus	consensus	consensus	consensus	consensus	consensus	consensus	consensus	consensus	consensus	consensus	consensus	consensus	consensus	consensus	consensus	consensus	consensus	consensus	consensus	consensus	consensus	consensus	consensus	consensus	consensus
10713	ENA|CM002239|CM002239.1	4731855	TGCAGCTCAGCGTGGCGTGGGTTAATCTTGATAGGAATAAACTTCTCGTTACGCCGGCGAGTCACTTCACGAGCAACATTGGTGAATTCTTTGATGCTTTCGTCCCAGGCGCGGAAGAT	443	6	14,G>A;38,A>G;44,C>T;62,C>T;68,A>G;95,G>A	3	AGTTAG;AGTTGA;GACCAG	GACCAG	AGTTAG	GACCAG	GACCAG	AGTTGA	AGTTGA	AGTTGA	AGTTAG	GACCAG	GACCAG	GACCAG	GACCAG	GACCAG	GACCAG	GACCAG	GACCAG	GACCAG	GACCAG		GACCAG	GACCAG	GACCAG	AGTTGA	GACCAG	GACCAG	GACCAG	AGTTGA	GACCAG	GACCAG	GACCAG	GACCAG	GACCAG	GACCAG	GACCAG	GACCAG	GACCAG	GACCAG	GACCAG	GACCAG	GACCAG	GACCAG
5748	ENA|CM002237|CM002237.1	364453	TGCAGGGACATGGAGCATGCATCCGGATTTCCCTCCGCTTTTGGGATTTGTCACTTTGGCTACCATGGATTTCCTCTTTGTCCCATTCACATGCAGGGCTTACTGCTGACTTCTCTGTT	474	13	13,A>G;16,A>G;20,A>G;29,T>C;49,G>T;51,C>G;60,T>C;66,G>A;68,A>G;69,T>G;109,C>T;111,T>C;112,C>T	26	AAATGCCAATTTC;AAATGCTGAGNTC;AAATGCTGAGTTC;AAATGCTGATCTC;AAATGCTGATGTC;AAATGCTGATNTC;AAATGCTGATTTC;AAGCGCTAATCTC;AAGCGCTAATNTC;AAGCGCTGATTCT;AAGCGCTGATTTC;AGACGCTGATATC;AGACGCTGATCTC;AGACGCTGATGTC;AGACGCTGATNTC;AGACGCTGATTTC;AGACTGTAGTATC;AGACTGTAGTCTC;AGACTGTAGTGTC;AGACTGTAGTNTC;AGACTGTAGTTTC;AGATGCTGATATC;AGATGCTGATCTC;AGATGCTGATGTC;AGATGCTGATNTC;AGATGCTGATTTC;GAGCGCTGATTTC	AAATGCTGATCTC	AAGCGCTAATNTC	AAGCGCTGATTCT	AGATGCTGATTTC	AAATGCTGATNTC	AGACGCTGATNTC	AAATGCTGATNTC	AAGCGCTGATTTC	AAATGCTGATNTC	AAATGCTGATNTC	AGACGCTGATNTC	AGATGCTGATNTC	AAATGCTGATNTC	AGACGCTGATNTC	AAATGCCAATTTC	AAATGCTGATNTC	AAATGCTGAGNTC		AGACTGTAGTNTC	GAGCGCTGATTTC	AGATGCTGATTTC	AGATGCTGATNTC	AGACTGTAGTGTC	AGACGCTGATTTC	AGATGCTGATATC	AGATGCTGATGTC	AGACTGTAGTNTC	AGATGCTGATNTC	AGATGCTGATCTC	AGACGCTGATGTC	AGATGCTGATATC	AGATGCTGATTTC	AGATGCTGATNTC	AGATGCTGATGTC	AGATGCTGATATC	AGACGCTGATNTC	AGATGCTGATNTC	AGATGCTGATCTC	AGATGCTGATNTC	AGATGCTGATATC	AGATGCTGATCTC
11272	ENA|CM002239|CM002239.1	5776889	TGCAGTGTCCACCACCAACTACCCTTCCACGCCTCGATCACGCGAACGAGAAAAGACACCTCAACGGCCAGCCATATTACCTCTACAGCAACACGCGCCTTTAGTCAGACGACCGGAAA	475	3	44,A>C;73,A>T;86,A>C	4	AAA;AAC;ATC;CAC	AAA	ATC	CAC	AAC	AAC	AAC	AAC	AAC	AAC	CAC	AAC	AAC	AAC	AAC	AAC	AAC	AAC	AAC	ATC	AAC	AAC	ATC	AAC	AAC	ATC	ATC	ATC	ATC	ATC	AAC	AAC	ATC	ATC	ATC	ATC	ATC	ATC	ATC	AAC	ATC	ATC
12115	ENA|CM002240|CM002240.1	2287442	TGCAGGCATGCACGGCGGCCAAGGAAGGAGAGATGGTGGTATGAATCAAGAACATTTAGATGGCATGTTGTTCAAATATGTACATGTATTTATTTGCAGAGGTGGGTATCTTTGTCTCC	149	0		1		consensus	consensus	consensus		consensus	consensus	consensus	consensus	consensus	consensus	consensus	consensus	consensus	consensus	consensus	consensus		consensus	consensus				consensus		consensus	consensus	consensus		consensus	consensus		consensus		consensus	consensus		consensus			consensus	consensus
9867	ENA|CM002239|CM002239.1	3191208	TGCAGGCCGTCTTGCACAAGCCAACTCATAGGTACAAGCCCCTGTACATGTAAGGCGAGCACTGCTGCGGGGTACATAGGTACCTGTGATATCTCGGACAAGACATTACTTTCCCAGCT	103	0		1		consensus		consensus	consensus								consensus				consensus	consensus	consensus	consensus				consensus			consensus				consensus	consensus						consensus		consensus	consensus
5327	ENA|CM002237|CM002237.1	2813040	TGCAGCCAGATGGACATGTTGGTGACGTGGATGGTCTGGTCGTAAAAGTGCACGTCGGTGCCGTTGAAGCGCGTCTTCGTCTGGGGCAGCCGCACCTTGCCGAAGGGCCGGTCGAGGTA	474	5	13,A>G;41,G>A;56,G>A;77,C>T;95,C>T	6	AAGCC;AGACC;AGGCC;AGGCT;AGGTC;GGGCC	AGGCC	AAGCC	AAGCC	AGACC	AGGCC	AGGCC	GGGCC	AGGCC	AGGTC	AGGCC	AGGCC	AGGCC	AGGCC	AGGCC	AGGCC	AGGCT	AGGCC	AGGCT	AGGCC	AGGCT	AGACC	AGACC	AGACC	AGACC	AGACC	AGGCC	AGGCC	AGACC	AGACC	AGGCC	AGGCC	AGACC	AGGCC	AGACC	AGACC	AGGCC	AGACC	AGACC	AGACC	AGGCC	AGACC
19818	ENA|CM002242|CM002242.1	3339576	NNCAGTGAGGTCGGTCGCGGTGTTGGTGGTCCACGGTCCGCCAACTGTCCGCCAAAACCGGAAGAAGTGAGGCTGCTTTGTGGCTGATTTGCGACGGTGATTGGTTCCACACCTGGCTT	55	4	85,G>A;87,T>A;112,C>T;114,G>A	2	AATA;GTCG									AATA
24367	ENA|CM002236|CM002236.1	7292579	TGCAGTGCAATGACGGCCCAGCAATTTCACATGTTCCAGGCAGTCATAGACTCTTGACTGGAAGTAGTCCCGGGACTACATACGTCAATGCCTGGGTCGTCCATTTAGGCCGACTGTCC	1	0		1																		consensus
872	ENA|CM002236|CM002236.1	2727288	TGCAGTCAAGTTGCCTTTTACCGTCCAATGTAGCTGTTGCTCATTGGACACTACTCCTATGTTGATTGATACGAAGGTACACCATCTCCAGTTTCAATTGTTCTTCTTTCATATTGAAA	476	3	61,T>C;95,A>G;97,T>C	4	CAT;TAC;TAT;TGT	TAT	TAT	TAT	TAT	TAT	TAT	TAT	CAT	TAC	TAC	TGT	TAC	TAT	TAT	TAT	TAT	TAT	TAT	TAT	TAT	TAT	TAT	TAT	TAT	TAT	TAT	TAT	TAT	TAT	TAT	TAT	TAT	TAT	TAT	TAT	TAT	TAT	TAT	TAT	TAT	TAT
15014	ENA|CM002241|CM002241.1	1918123	TGCAGTGGTCTGTAGTTTTCACGGGTCACCCGGTGTGTTAGCTGTGCCCTATGACAGGTGCTTTGTTTCATCCAGCTTAGAGGTATGTATGTCCGCCAGTATAGTAGTTTGATGGGAGG	476	3	81,G>C;82,G>T;83,T>C	9	CCT;GAT;GCT;GGC;GGT;GNT;GTT;NAT;NCT;NGT;NNT	GGT	GGT	GGT	GGT		NNT	NNT	GGT	GGT	GGT			GGC	GGT	GGT	GGT	GGT	GGT	GGT	GGT	NNT	NNT	GGT	NNT	GGT	NNT	GGT	GTT	GGT	GGT	GGT	GGT	NNT	GGT	GGT	NNT	GGT	NNT	GTT	NNT	GGT
17219	ENA|CM002242|CM002242.1	2862295	TGCAGGTGATGCTGGACCAGATTCAGGGGCAGGGTTCCCCGCCCAATGAGCGGCCGTGACGACGATGCCATGGCCTGGCCGCCGTCAGCCATTGGAGGACAAAACCACCATGTTCGTGC	476	1	93,G>A	2	A;G	G	A	G	G	G	G	G	G	G	G	G	G	G	G	G	G	G	G	G	G	G	G	G	G	G	G	G	G	G	G	G	G	G	G	G	G	G	G	G	G	G
8801	ENA|CM002239|CM002239.1	1204653	TGCAGGCATTCACACTAAAAGGTTAGCGCAGTGAATGACAAAGTGGCGATAACTTTATTTCCCATACAAAAAATTATGCGGTTTTCACACCTCTAATCTCACTATCATTGTACAGTGGC	472	8	10,C>G;11,A>G;12,C>G;16,A>G;60,C>A;69,A>C;74,T>A;101,C>T	20	CACACATC;CAGGCATT;CANAAAAT;CANAAANT;CANAAATT;CGNGCATT;GANAAATT;NAGGCANT;NNNAAACT;NNNAAANT;NNNAAATT;NNNGCAAT;NNNGCANT;NNNGCATT;TACAAANT;TACACCAT;TACACCCT;TACACCGT;TACACCNT;TACACCTT;TACGCAAT;TACGCACT;TACGCAGT;TACGCANT	CACACATC	NAGGCANT	CACACATC			CANAAANT	TACACCNT	TACACCNT	TACACCTT	TACACCNT	TACACCNT	TACACCNT	NNNAAANT	TACACCNT	NNNGCANT	CACACATC	NNNGCAAT	CACACATC	CACACATC	NAGGCANT	TACACCNT	TACACCNT	NNNGCANT	TACACCNT	TACACCNT	TACACCNT	NNNAAANT	TACACCTT	TACACCNT	TACGCANT	NNNGCANT	TACACCNT	TACACCNT	TACACCNT	TACACCNT	TACACCNT	NNNGCANT	TACACCNT	NNNGCANT	TACACCCT	TACACCCT
1146	ENA|CM002236|CM002236.1	3208439	TGCAGAGGCAGTTTGAGCAGGTTGTGGAGCACTTCAAACGCAGGGATCTGGCGCACAGCATCGAACTCGAAGACGGCAATCCCTTCGTCTGGCTAGTGACATACTTCGGTAAACCCATG	475	2	40,C>T;49,G>T	3	CG;CT;TG	CG	CG	CG	CG	CG	CT	CG	CT	CG	CT	CG	CT	TG	CG	CG	CG	CT	CG	CG	CG	CG	CG	CG	CG	CG	CG	CG	CG	CG	CG	CG	CG	CG	CG	CG	CG	CG	CG	CG	CG	CG
21171	ENA|CM002236|CM002236.1	7643935	TGCAGCCTCAATCTATCAGCGCCTGGCAACGAACCCTCTTCGAATCACAACCACCCCTCCTCAAGCCNATCCCTTCAGCTACCTATCACGAACTCACTTACCACTTTCTAGTTCCATTG	2	0		1						consensus									consensus
89	ENA|CM002236|CM002236.1	123003	TGCAGTCATTCCTTCCCAGGAAGCAAAAGTTCTTTGCTTCTTTTTTATTTCTATTTTCCAACCCTAATCAACCCATTTTCTCACCGNNACACACACACAACATCACAGACAACTGAAGT	475	6	14,C>T;15,C>T;25,A>C;47,T>C;51,T>A;114,G>A	6	CCACAG;CCATAG;CCATTA;CCATTG;CCCTAG;TTATTG	CCATTG	TTATTG	CCATTG	TTATTG	CCCTAG	CCATAG	CCATTG	CCATTG	CCCTAG	CCATAG	CCATTG	CCATAG	CCATAG	CCACAG	CCACAG	CCATTA	CCATTG	CCACAG	TTATTG	CCATTG	TTATTG	TTATTG	TTATTG	CCATTG	TTATTG	TTATTG	TTATTG	TTATTG	CCATTG	TTATTG	CCATTG	CCATTG	CCATTG	CCATTG	TTATTG	CCATTG	CCATTG	TTATTG	CCATTG	TTATTG	TTATTG
8058	ENA|CM002238|CM002238.1	4056613	TGCAGGCGGCAAGAAAAGAGGTTGGAGAGGCGACGCTGGCAGTTTATAAGCCTTCGAGGGAGATCGAGGACTATAGCGTGTCTACGGTGCCATACTTGGGGTCTAGAGGACCTATGAAC	476	2	34,G>A;44,T>C	3	AC;AT;GT	GT	AT	AT	AT	AT	AT	AT	AT	AT	AT	AT	GT	AT	AC	AT	AT	AT	AT	AT	AT	AT	AT	AT	AT	AT	AT	AT	AT	AT	AT	AT	AT	AT	AT	AT	AT	AT	AT	AT	AT	AT
25021	ENA|CM002236|CM002236.1	3325032	TGCAGCGCGAATCTCCTCTGCAGGGGTACGAAGGGAAAATGCTGCAAAGCACAGCAGGCAACATGGAAAGACGAGCGACTGAAGCAAGCACAATGGGAGTTGACTCACAAACAAACCAG	1	0		1
20196	ENA|CM002238|CM002238.1	4793866	TGCAGTGTCTGCATTCCCCTCCTTGATTCCCTCCTTACTTCCTTCCCCCGGTCAAAACCGAAGCCTGTGTGACTGGTTCACTCATTCCTCCAACCCTTCTCACAAATACCTAGTTCGCT	11	13	16,C>T;24,G>A;35,T>C;44,C>T;50,G>C;51,T>C;55,A>T;57,C>T;75,G>T;81,T>G;83,A>C;106,T>C;109,C>G	5	CACCCCATTGCCG;CGTCCTACGTATC;CGTCGTACGTATC;CGTTCTACGTATC;TACCCCTTGGCTC			CGTCGTACGTATC			CGTTCTACGTATC				CGTCCTACGTATC	CACCCCATTGCCG	CGTCCTACGTATC						TACCCCTTGGCTC									CGTTCTACGTATC
4342	ENA|CM002236|CM002236.1	9694260	TGCAGTGAGGTTGACGATGCTGTTGACGAAAAACCGAATGCCATGGATTACAACTGAACTCGGTTGGGATCCTTTCCCCACTGTAGTCTATAGGGCTGAGGGCGGGAGCGGAGAGGTCC	474	1	67,G>T	5	A;C;G;N;T	G	G	N	G	G	G	G	G	G	G	G	G	G	G	G	G	G	G	N	G	G	G	G	G	G	G	G	G	G	G	G	G	G	G	G	G	G	G	G	G	G
11730	ENA|CM002240|CM002240.1	1583619	TGCAGCTGACCATCGCCCGGGCGTTGTTGCCCCTGCTGCCCCGCGCTACTACCACGATCCTCCTCTGTAGCGTGGTAGTCGAAAATGCAGTGAACTGAGCACTCACTTTTGACCACCGC	412	3	79,C>A;80,G>A;106,T>C	4	AGT;CAC;CGC;CGT	CGT		AGT	CGC			CGC	CGC	CGC	CGC	CGC	CGC	CGC	CGC						CGC	CGC	CGC		CGC	CGC	CGC		CGC	CGC	CGC	CGC	CGC	CGC	CGC	CGC	CGC	CGC	CGC	CGC	CGC	CGC
10229	ENA|CM002239|CM002239.1	3828451	TGCAGCAGTTTCCCTCAATGAGTGAGGCGTCCGAAGTGCAGCCTGTCGATGGTTTTGGACAGATCCACCCCGACCGCCTCAAGCTGTCCAGGTACGGTGACACTAAGCATGAGGAAGGC	475	2	68,C>T;115,A>G	3	CA;CG;TA	CA	CA	CA	CA	CA	CA	CA	CA	CG	CA	CA	CA	CA	CA	CA	CA	CA	CA	CG	TA	CA	CA	CA	CA	CA	CA	CA	CA	CA	CA	CA	CA	CA	CA	CA	CA	CA	CA	CA	CA	CA
10026	ENA|CM002239|CM002239.1	3422825	TGCAGGGTGCTGCGTGAGTGGATCCGATCAACTTCAACCTTGCACCTAACGAACTGAAAGGACCCGCCTTACAGCTCAGCGGGAGCGCCCGCCAGTTCGCTTCTCAGACCTTGTCCACN	473	5	14,T>C;41,G>A;46,T>C;47,A>G;85,C>T	4	CATAT;TACGC;TATAC;TGTAC	TGTAC	TATAC	TATAC	TATAC	TATAC	TATAC	TATAC	TACGC	TATAC	TATAC	TATAC	TATAC	TATAC		TATAC	TATAC	TATAC	TATAC	CATAT	TATAC	TATAC	TATAC	TATAC	TATAC	TATAC	TATAC	TATAC	TATAC	TATAC	TATAC	TATAC	TATAC	TATAC	TATAC	TATAC	TATAC	TATAC	TATAC	TATAC	TATAC	TATAC
19328	ENA|CM002240|CM002240.1	139911	TGCAGCAGCAGCANNNGCAGCCTTTTACACATCCGGACCTCGGATCTCCCATCTTGTTTAGGCCGACACGAATCGGGAAGGAACAGAACAACTCGAGAAGGAGCAAAGTCTGCTATAAA	352	2	52,C>A;55,G>A	3	AA;CA;CG					CA						CA						CA													AA			AA			AA
18348	ENA|KC683708|KC683708.1	49259	TGCAGGGCGGGGGAAAGGGTACATCCACCCCTCCGGGGTGGAATCGATTCTCGGTCAAAAATAATTAGTAGTGAAAACAAAAGTCTAGAAACGTTCGAATCGTGAGGGCCCGCCTTAAA	470	0		1		consensus	consensus	consensus	consensus			consensus	consensus	consensus				consensus	consensus	consensus	consensus	consensus	consensus	consensus	consensus	consensus	consensus	consensus	consensus	consensus	consensus	consensus	consensus	consensus	consensus	consensus	consensus	consensus	consensus	consensus	consensus	consensus	consensus	consensus	consensus	consensus
18007	ENA|CM002242|CM002242.1	531154	TGCAGCCGGTGTGTTGATAGGCCCTGGCCGCATTACCTTGGTGTAACGTCGAATGACAAGATCTCAAGACACCCACTCACGCTCAGTACATAGGTAGGTATGTAACGCAACCACCAACC	473	9	35,C>T;44,A>T;48,T>C;57,A>G;73,C>T;88,C>A;90,T>G;96,G>C;97,G>C	7	CATACCTGG;TACACCGGG;TATACCTGG;TATATCGGG;TATGCCTGG;TTCACATCC;TTCACCTGG	CATACCTGG	TATACCTGG	TTCACCTGG	TATACCTGG	TATACCTGG	TATGCCTGG	TATACCTGG				TATACCTGG	TATACCTGG		TATACCTGG	TATACCTGG	TATACCTGG	TATACCTGG	TACACCGGG	TATACCTGG		TATACCTGG	TATACCTGG	TATACCTGG	TATACCTGG	TATACCTGG	TATACCTGG	TATACCTGG	TATACCTGG	TATACCTGG	TATACCTGG	TATACCTGG	TATACCTGG	TATACCTGG	TATACCTGG	TATACCTGG	TATACCTGG	TATACCTGG	TATACCTGG	TATACCTGG	TATACCTGG	TATACCTGG
13319	ENA|CM002240|CM002240.1	4360175	TGCAGGTACCTCCCTTGCCCGCCAAAAGAAAGTCAGACCCACTTTTGCTTGTACTCACCTTATAGGACTTGTAGTGTAAGTGCGGGCGGCCAGGTGCGCGCTACATAGGTAGAGGTAGG	474	2	62,T>C;65,G>A	3	CA;TG;TT	TG	TG	CA	TG	CA	CA	TG	TG	TT	CA	CA	TG	TG	TG	TG	TG	TG	CA	TG	TG	TG	TG	TG	TG	TG	TG	TG	TG	TG	TG	TG	TG	TG	TG	TG	TG	TG	TG	TG	TG	TG
12206	ENA|CM002240|CM002240.1	2425609	TGCAGATGAGGATGCTCTTGTCCAATCAGTGTCATCAATCGCGGCACAGAACCATGTACCCTTAGTTTGCGTTTGCGGTTAGGTTTCTATTCATCAACTAGGTAATCCATCTCACTTTC	418	7	42,G>A;47,A>C;57,A>T;60,C>G;100,G>C;101,G>A;102,T>A	24	ACTCAGT;ACTCCGT;GAACAGA;GAACAGN;GAACAGT;GAACANN;GAACATN;GAACCGN;GAACCGT;GAACCNN;GAACCNT;GAACCTC;GAACGAN;GAACGCT;GAACGGN;GAACGGT;GAACGNN;GAACGNT;GAACNGN;GAACNGT;GAACNNN;GAACNNT;GAACTGN;GAACTGT;GAACTNN;GAACTNT;GAAGGGT	GAACGGT	GAACNNN	GAACGGT	GAACNNN	GAACGNN		GAACNNN		GAACNNN	GAACCNN	GAACNNN	GAAGGGT	GAACNNN	GAACNNN	GAACNNN	GAACGGT	GAACNNN	GAACNNN			GAACCNN	GAACGGT		GAACAGN	GAACAGT	GAACAGN		GAACAGN	GAACAGN	GAACGGT	GAACNNN	GAACAGN	GAACAGT	GAACNNN	GAACAGT	GAACAGN	GAACAGN	GAACAGN	GAACAGA	GAACANN	GAACAGT
12229	ENA|CM002240|CM002240.1	2473664	TGCAGATTCGAAGGGGGGAAAATATGATGCTAACAATGGGAACAGTGGTCGTGGTATGGCCGGTGGTCAGGTATGCCGATAGAAACTCCAACGACTCGATCTCGAAAACACGCGATACT	475	5	18,A>G;33,C>G;94,C>T;96,C>T;108,C>T	5	ACCCC;ACCCT;ACCTT;AGTCC;GCCCC	ACCCC	ACCCC	ACCCC	ACCCC	AGTCC	ACCCC	ACCCC	AGTCC	ACCCC	ACCCC	ACCCC	ACCCC	GCCCC	ACCCC	GCCCC	ACCTT	ACCCT	ACCCC	ACCCT	ACCCC	ACCCC	ACCCC	ACCCT	ACCCC	ACCCC	ACCCC	ACCCT	ACCCC	ACCCC	ACCCC	ACCCC	ACCCC	ACCCC	ACCCC	ACCCC	ACCCC	ACCCC	ACCCC	ACCCC	ACCCC	ACCCC
8661	ENA|CM002238|CM002238.1	590942	TGCAGAGAGAGGAAGCGTTATGGGCTGTGAAAAAGGGGTATTCCTGGTTGTATCCCGTGCAGAAAATGACCATGTCGGGCTTGATGGTCTGCTGGCGCATGCGCTCCCATTCGGGCCGG	400	1	18,T>C	2	C;T	T	T	T		T		T	T			T		T	T	C		T	T	T	T		T			T		T			T	T		T		T	T	T	T	T		T
18491	ENA|CM002236|CM002236.1	2841121	TGCAGAGTTGCATTCGGCTTTTTGCTGTCCTGTCCTGTCTCTGTGAGGGCGAAAAGGGTGATCTTTACGGCAGAGCCGCAACATAAGGGCGGGAACGTGTTTCTCGGGTCCCATCTTGC	393	1	68,G>A	2	A;G		G	G	G		G	G		G	G	G	G		G	G	G	A	G			G	G	G	G	G	G	G	G	G	G	G	G	G	G	G	G	G	G	G	G	G
3960	ENA|CM002236|CM002236.1	8840084	TGCAGCAGGACGACGGGCTGACGGGAGTCCCGTCTGTAAGGGATGCGACGTTGTGCAACAAGACAAATCGACCGGTCGGGAGGACTTGGGAGAAAAGGAGAAAAAATGATGCTTGAAAG	476	12	16,G>T;42,A>C;45,C>G;47,A>G;48,C>T;63,C>T;71,C>T;76,C>T;84,C>T;86,T>C;88,G>A;108,A>C	9	ACGATCTCCTGA;CCGATCTCCTGA;GACACCCCCTGA;GCCACCCCCTGA;GCGATCTCCTGA;GCGATCTCCTGC;GCGGCTTTTCAA;NCGATCTCCTGA;TCGATCTCCTGA	GACACCCCCTGA		GACACCCCCTGA		GACACCCCCTGA	GACACCCCCTGA	GACACCCCCTGA	GACACCCCCTGA	GACACCCCCTGA	GCGATCTCCTGC	GACACCCCCTGA	GACACCCCCTGA	GACACCCCCTGA	GCGATCTCCTGA	GACACCCCCTGA	GCGGCTTTTCAA	GACACCCCCTGA	GCGGCTTTTCAA	GACACCCCCTGA	GACACCCCCTGA			GACACCCCCTGA	GACACCCCCTGA	GACACCCCCTGA	GACACCCCCTGA		GACACCCCCTGA	GACACCCCCTGA	GACACCCCCTGA		GACACCCCCTGA	GACACCCCCTGA	GACACCCCCTGA	GACACCCCCTGA		GACACCCCCTGA		GACACCCCCTGA	GACACCCCCTGA	GACACCCCCTGA
11916	ENA|CM002240|CM002240.1	1934517	TGCAGCCTGAACAATTGAGAATGAATCGAATCGGGGTTTCAACGAGGTGGAGTTGCATCACCCTTTACTGTGTAGTGTATGGTATGCTACTAGATACCCAAGCCTTGGACACGCGCACA	476	3	13,A>G;16,G>C;88,A>G	4	ACA;AGA;AGG;GGA	AGA	AGA	AGA	ACA	AGA	AGA	AGG	AGA	AGG	AGA	AGA	AGG	AGA	AGA	AGA	AGA	GGA	AGA	GGA	AGA	ACA	ACA	GGA	ACA	AGG	AGG	GGA	ACA	AGG	AGG	ACA	AGG	ACA	AGG	AGG	ACA	AGG	ACA	AGG	AGG	AGG
22289	ENA|CM002236|CM002236.1	6112262	NNNAGTATATGGTGAGCACTCTGCGTCGCTGATCCCAAGGACATGTTGATATTGCTTACCATGTTGGCAGTCATGGTGGTTGAGATATCCCCTATGGGTCTCGGGGTGACACAGGCGAG	26	0		1
13971	ENA|CM002240|CM002240.1	5388925	TGCAGCAAGGCACCTCATAGCACCCCTGCCTCCCACGCGCAATTGGCCGATAGCCGTCGAGCATGGCCAGCACACCAAGCAAGGCCGGCCGTCGTCGGGCAAACCTAGGCGAACCAAGC	473	0		1		consensus	consensus		consensus	consensus	consensus	consensus	consensus	consensus	consensus	consensus	consensus	consensus	consensus	consensus	consensus	consensus	consensus	consensus	consensus	consensus	consensus	consensus	consensus	consensus	consensus	consensus	consensus	consensus	consensus	consensus	consensus	consensus	consensus	consensus	consensus	consensus	consensus	consensus	consensus	consensus
10550	ENA|CM002239|CM002239.1	4447552	TGCAGCAAGCAGTGGAGAGAGCAAGATCATGATAGTGATGGTGATGATGGGCATGTAACAAGGAGATCCTCAACAACCTTCACTCCTATCTTGCAACGGTGACTGGGCAACCAAAGCAC	475	3	33,A>G;78,T>C;109,A>G	4	ATA;ATG;GCA;GTA	ATA	ATA	GTA	GTA	ATG	ATA	ATA	GTA	ATA	ATA	GTA	GCA	ATA	GTA	GTA	ATA	GTA	ATA	GTA	GTA	ATA	GTA	GTA	ATA	ATA	GTA	ATA	ATA	ATA	GTA	GTA	ATA	ATA	ATA	ATA	ATA	GTA	GTA	GTA	GTA	ATA
7174	ENA|CM002238|CM002238.1	2495273	TGCAGGTGACTGGCACCTTTGACCCACGGGGATTGAGAACACCGAACAGCAGCACTAATAGCGACCTGGCCACTTACGGAAAGCGGAGTCCAGCTGCCATTTGCGAACCGTAGCGTCAC	476	1	48,G>C	2	C;G	G	C	G	G	C	C	G	C	C	C	C	C	C	C	G	G	G	G	C	C	G	G	G	G	G	G	G	G	G	G	G	G	G	G	G	G	G	G	G	G	G
1675	ENA|CM002236|CM002236.1	4588222	TGCAGCCACGGGAGGTGCCGCAATATCCGATTGTGATAACGGTCCGCCTACCAATCATAAGAGTTGCCCGAGTCGAATTGAGGTTCTTCCATGAATGAATTATCGACGGTGACATTGGC	474	8	30,T>G;32,G>A;36,T>C;43,C>G;44,C>A;45,G>A;62,G>A;114,T>A	4	GGCGAAAA;GGCGAGAA;TATCCGGT;TGTCCGGT	TGTCCGGT	TGTCCGGT	GGCGAGAA	TATCCGGT	GGCGAGAA	TGTCCGGT	GGCGAGAA	TGTCCGGT	TGTCCGGT	TGTCCGGT	TGTCCGGT	TGTCCGGT	TGTCCGGT	TGTCCGGT	GGCGAAAA	GGCGAGAA	TATCCGGT	GGCGAGAA	GGCGAAAA	GGCGAAAA	TATCCGGT	GGCGAGAA	TATCCGGT	GGCGAGAA	TATCCGGT	GGCGAGAA	TATCCGGT	TATCCGGT	TATCCGGT	GGCGAGAA	TATCCGGT	TATCCGGT	GGCGAGAA	TATCCGGT	TATCCGGT	TATCCGGT	GGCGAGAA	GGCGAGAA	GGCGAGAA	GGCGAGAA	TATCCGGT
649	ENA|CM002236|CM002236.1	2164464	TGCAGGCTACGTCAATTAGAGATCGACCTCTCGTCGTCGCCTGGGGCCGTGCTGAAGAAGGCCGGCATTCGCCTCATTGCGACACGCTGTGGCCGCTGTCTCCTACCAACTTTATCAGT	475	4	9,C>T;37,C>T;103,T>A;111,T>C	4	CCAC;CCTT;CTAC;TCAC	CCTT	CTAC	CCAC	CCAC	CCAC	CCAC	CCAC	TCAC	CCTT	CCAC	CCAC	CCAC	CCAC	CCAC	CCAC	CCAC	CCAC	CCAC	CCAC	CCAC	CCAC	CCAC	CCAC	CCAC	CCAC	CCAC	CCAC	CCAC	CCAC	CCAC	CCAC	CCAC	CCAC	CCAC	CCAC	CCAC	CCAC	CCAC	CCAC	CCAC	CCAC
11595	ENA|CM002240|CM002240.1	1334857	TGCAGTTCCCCCAGCCTTGCTGAGACGCAGCGACAAGACTACCGTCTCAGGCCTAACCATGAGGCACCTATCTGTGTGTTCCCTCCGCTGATACCTGTTCCCGGCTCTTCCAGCANNNN	475	5	11,C>G;23,G>A;24,A>G;29,G>A;69,A>G	5	CAGGA;CGAAA;CGAGA;CGAGG;GGAGA	CGAGA	GGAGA	CAGGA	CAGGA	CGAGA	CGAGA	CGAGA	CGAGA	CGAAA	CGAGA	CGAGA	CGAGA	CGAGA	CGAGA	CGAGG	CAGGA	CAGGA	CGAGA	CGAGA	CGAGG	CAGGA	CAGGA	CGAGA	CGAGA	CAGGA	CAGGA	CGAGA	CAGGA	CGAGA	CAGGA	CGAGA	CGAGA	CAGGA	CGAGA	CAGGA	CAGGA	CGAGA	CAGGA	CGAGA	CAGGA	CAGGA
22568	ENA|CM002236|CM002236.1	6646270	TGCAGCTGATCGATGTGATGGAGAAGAAAAAAGTGACAAGTGGAAGTGGAAGGCGAGGAAGGATGGAGGGGTCCTCACAGGACGGGAGCCACCTGCGGGTGTTNNNNCCAACCCAACCG	1	0		1										consensus
3903	ENA|CM002236|CM002236.1	8740698	TGCAGGTCGGGAACGGGGTATCGACATGTTGGGAAGGTGAAAAGCAGAAAATTGCCAGAATGAGCTGTTTCAATGGTCGGGTTAATTGCGGTTCAATGCCCCAAGCGTGAAAAGAATGT	476	5	8,G>A;44,C>T;50,A>G;69,T>C;72,A>G	6	ATATA;GCATA;GTACA;GTATA;GTATG;GTGTA	GCATA	GCATA	GTATA	GCATA	GTGTA	GTATG	GTGTA	GTATA	GTGTA	GTATG	GTATG	ATATA	ATATA	ATATA	GCATA	GTATA	GCATA	GCATA	GTACA	GTATA	GCATA	GCATA	GTATG	GTGTA	GTGTA	GTGTA	GCATA	GTGTA	GTGTA	GTGTA	GCATA	GTGTA	GTGTA	GTGTA	GTGTA	GCATA	GTGTA	GCATA	GTGTA	GTGTA	GTGTA
1318	ENA|CM002236|CM002236.1	346334	TGCAGGTTACGGCGCTGCTCGCGCGTCTTGGGCTTGATGCCGCGGCGCTTGGCGAACTGGCTCCATTTCGTCTCGGCCTTGGGCGTCGGCACGGGTTTCTCGCGCGGGAGAGGGGTTTG	474	3	98,C>T;107,G>A;110,A>C	5	CAA;CCA;CGA;CGC;TGA	CGA	CAA	CGA	CGA	CGA	CGA	CGA	CGA	CGA	CGA	CCA	CGA		CCA	TGA	CGC	CGA	CGC	CGC	CGA	CGA	CGA	CGA	CGA	CGA	CGA	CGA	CGA	CGA	CGA	CGA	CGA	CGA	CGA	CGA	CGA	CGA	CGA	CGA	CGA	CGA
18878	ENA|CM002238|CM002238.1	1095880	TGCAGTCTGTAGTACGGCTTCTTGGTCAATGAGTACAGATATTTAGAGGCATGTTCGCTCTACAACATGCCAGTGCTGATCTGTTCACTCCGTCCAGCCTCGTACAGACGAACATCGTG	417	6	11,G>A;42,T>A;48,G>A;49,C>T;61,A>T;88,T>A	5	ATGCAA;GAGTTT;GTACAT;GTACTT;GTGCAT		GTGCAT	GTGCAT	GTGCAT			ATGCAA			GTACAT			GTACTT		GTACAT	GAGTTT			GTGCAT	GAGTTT	GTGCAT	ATGCAA	GTGCAT	GTGCAT	ATGCAA	GTGCAT	GTGCAT	GTGCAT	GTGCAT	ATGCAA	ATGCAA	GTGCAT	ATGCAA	GTGCAT	ATGCAA	GTGCAT	ATGCAA	ATGCAA	ATGCAA	GTGCAT	ATGCAA
13383	ENA|CM002240|CM002240.1	4425164	TGCAGCAACAAGTGCCGGAACTGCTTCCACACTGCCAACGCCTATATCAGCATCCACCGACGTCAGATCTTCGCCGATGCCATGGGATAAGGTTGACAACAATGTGCCAAAAAGCTCCA	475	0		1		consensus	consensus	consensus	consensus	consensus	consensus	consensus	consensus	consensus	consensus	consensus	consensus	consensus	consensus	consensus	consensus	consensus	consensus	consensus	consensus	consensus	consensus	consensus	consensus	consensus	consensus	consensus	consensus	consensus	consensus	consensus	consensus	consensus	consensus	consensus	consensus	consensus	consensus	consensus	consensus	consensus
16623	ENA|CM002242|CM002242.1	1539406	TGCAGTGGTAATACTGATGATGATGCGACAAGATCCAATTACGGAGTCGTGAGGCGGCATTGACGCTGGACGGAGCTGTCTCATTGGAAGTTGCGTGGTGTCAAGGCTAGGGANNNNNN	443	5	27,A>G;39,T>C;42,G>T;56,G>A;101,C>T	3	ATGGC;ATTAT;GCGGC	ATGGC	GCGGC	GCGGC	GCGGC					ATGGC				GCGGC	GCGGC	ATTAT	GCGGC	GCGGC	GCGGC	GCGGC	GCGGC	GCGGC	GCGGC	GCGGC	GCGGC	GCGGC	GCGGC	GCGGC	GCGGC	GCGGC	GCGGC	GCGGC	GCGGC	GCGGC	GCGGC	GCGGC	GCGGC	GCGGC	GCGGC	GCGGC	GCGGC	GCGGC
8847	ENA|CM002239|CM002239.1	1288420	TGCAGGCGTTGCCTTAGGTACCAAATAACACTCTCGCGATGTGCGCCCAGCTGACGGGCAACGGCCTCGGCAGCAGCATGTTCTTTGCTCTTGGAGCTTCCTAGCGGGCCGCCGCCAGC	476	2	32,C>A;101,T>C	3	AT;CC;CT	CT	CT	CT	CT	CT	CT	CT	CT	CT	CT	CT	CT	CC	CT	CT	CT	AT	CT	CT	CT	CT	CT	CT	CT	CT	CT	CT	CT	CT	CT	CT	CT	CT	CT	CT	CT	CT	CT	CT	CT	CT
14010	ENA|CM002240|CM002240.1	5460548	TGCAGTGGGTGTTTTAGACAGGCGTTTGCCAACGCTGCCTCTGTTCCTGGCCCTTGCGCTTGGCGAGATGATGGACCGACATTGAGGCCGCGTGGCCCACCTGCCCACCCGATCAGCTC	476	5	8,G>A;59,T>C;64,G>A;102,G>A;107,C>T	5	ATGAT;GCGAC;GTAAC;GTGAC;GTGGC	GTGGC	GTGGC	GCGAC	GTGGC	GTGAC	GTGAC	ATGAT	GTGGC	GCGAC	GTAAC	GCGAC	GCGAC	GTGAC	GTAAC	GTGGC	GTGGC	GTGGC	GTGGC	GTGGC	GTGGC	GTGGC	GTAAC	GTGGC	GTGGC	GTGGC	GTAAC	GTGGC	GTGGC	GTAAC	GTGGC	GTAAC	GTAAC	GTGGC	GTAAC	GTGGC	GTGGC	GTAAC	GTAAC	GTGGC	GTAAC	GTGGC
17350	ENA|CM002242|CM002242.1	3095296	TGCAGGCCTACGCCAAGGACGATATCGACCGCCTGGGCAACAAGCTCACCCAGATCCACGATCGTATGAAGGCGCATCTTGCCGACCTACTGCGGCCGGCACTGACCGACAATAGTGGT	464	2	61,T>C;112,T>C	3	CT;TC;TT	TT	TT	CT	TT	TC	TT	TC	TC	TC	TT	TC	TC	TC		CT	TT	TT	TT	TT	TT	TT	TT	TT	TT	TT	TT	TT	TT	TT	TT	TT	TT	TT	TT	TT		TT	TT	TT	TT	TT
10593	ENA|CM002239|CM002239.1	4522313	TGCAGCGATGAGTCCCGCCTTGCGGTCCTTGCCTGTTGTTTCAGTGTTGGGATCGCTAGGGTCTCCAGGTGCGGCGGTGGTGGTGGCTCCTGGGCCCCATGCAGTGGTGGTGACGGTTA	472	1	31,C>T	2	C;T	C	C	C	T	C	C	C	C	C	C	C	C	C		C	C	C		C		C	T	T	C	C	T	C	C	C	T	T	C	C	C	C	C	T	T	T	T	C
19702	ENA|CM002241|CM002241.1	412324	TGCAGCGCGGCTTCTGTGAGCGGTTCCCTTCTCATCTTTACCCAAACAAGGCTTTGATCATTCGTCAGTTACTCTGCCGCAAAATGAAAGTGAGCTTGGGCATCATTCTTGTGGCTTTC	106	0		1			consensus			consensus	consensus	consensus	consensus	consensus		consensus	consensus	consensus	consensus	consensus					consensus	consensus		consensus		consensus			consensus		consensus			consensus		consensus	consensus	consensus		consensus		consensus
19145	ENA|CM002239|CM002239.1	3361948	TGCAGGTTCCATACGAACAATTTGAGGGGCTGATTCACAATTCAGGTTGTCCTAATGTTGAACCTACTGCTGAGTTCAGGAACACTGCCATACGCTTCTTTCACATGGGATGAACGGCT	49	6	39,A>G;51,C>T;79,G>A;80,A>T;89,A>G;112,A>G	2	ACGAAA;GTATGG		ACGAAA	ACGAAA	ACGAAA											GTATGG					ACGAAA			ACGAAA			ACGAAA				ACGAAA	ACGAAA						ACGAAA		ACGAAA	ACGAAA
16804	ENA|CM002242|CM002242.1	1805647	TGCAGGTTCGTCCCGTATAACCCGCGTTTCGTCTCTGTGATCCCCTCAACCCCTGTACCCTGCGAACTATTACTACAGTTTACCCCTGAGCGCAACACCCATGCTTTGTTTACCTCTTT	472	3	47,A>C;70,T>C;115,C>T	3	ACC;ATC;ATT;CTT	ATC		ATT	ATC	CTT	ATC	ATT	ATT	CTT		ATT		CTT	CTT	CTT	ATC	ATC	ATC	ATC	ATC	ATC	ATC	ATC	ATC	ATC	ATC	ATC	ATC	ATC	ATC	ATC	ATC	ATC	ATC	ATC	CTT	ATC	ATC	ATC	ATC	ATC
13038	ENA|CM002240|CM002240.1	3878858	TGCAGTGCCGAGATCGTCTTCCGGACCGACCCCAAGAACCAGGACTATGCCGTCGAGAAGGGCGCCAAGCGGAACACGGAGCCGTGGCGCCGCGGGTTGGAAGGGGAACTGGAGGAGAC	142	1	50,C>T	2	C;T	C	T	T	T	T	T		T	T	T		T	T	T		T	T	T	T	T	T		T	T			T	T			T		T			T			T
184	ENA|CM002236|CM002236.1	1389538	TGCAGAAAGATATCTTTTCGGGTACCCTAGACGGACGGACGAAACAGCCAATCTCGCAACAACAACTCCTTTTCTTTCCCGGATGCAGCTCACATTGAAATTTGACAGGCTGGGAAGAA	473	3	92,C>T;94,T>C;112,G>A	4	CCA;CTG;CTN;TTA	CTG	CTG	CCA	CTG	CTG	CTG	CTG	CTN		CTN	CTG	CTG	CTG	CTG	TTA	CCA	CCA	CTG	CTG	CTG	CTG	CTG	CTG	CTG	CTG	CTG	CTG	CTG	CTG	CTG	CTG	CTG	CTG	CTG	CTG	CTG	CTG	CTG	CTG	CTG	CTG
19065	ENA|CM002239|CM002239.1	1251558	NNCAGCAGATCATCAAGCAACGCAGAGAGAGGAAACGCCTCAAGCAGGAGGAAGAGGAACGCAAGCAACGAGAGGAGGAAGAGGAGAGGCAACGGCAGGCTGAAGAAGAAGCCCGTCTT	13	0		1										consensus									consensus
10597	ENA|CM002239|CM002239.1	4540356	TGCAGTGTCTTTTAGAACTCGAGGGTTTGGAGCATTGGAGGAGTGGAAAGCAATGTCAGCTTGAATTGCCATCCTCAATCGAGAACCGTTATTTTTGGGTGCTCCAGGCTGAAAAAGAG	31	0		1		consensus					consensus							consensus		consensus												consensus
3738	ENA|CM002236|CM002236.1	8445502	TGCAGACAAGCATCACCTTAGTAGGTCAAGCCCATCCTCCAACTGGCCATTTGCCTTCAAAACAGGGACTTGTTGCCACCGCACGTGTTGGCAATCGATAGCACTCCCAACGATCAGGG	475	12	8,A>G;15,C>A;16,C>A;20,G>C;21,T>G;45,G>C;58,A>G;61,A>G;88,T>G;99,A>T;107,C>T;114,C>T	12	AACCGGAATACC;ACAGGGAATTCC;ACCCGGAATACC;ACCGGCAAGATC;ACCGGGAATACC;ACCGGGAATACT;ACCGGGAGTACT;ACCGGGCGTACT;ACCGGGGGTACT;ACCGGGNGTACT;ACCGTGAATACC;GCCGGGAATACT	ACCGTGAATACC	ACCGGCAAGATC	ACAGGGAATTCC	ACCCGGAATACC	ACCGGGAATACT	ACCGGGAATACC	AACCGGAATACC	ACCGGGAATACC	ACCCGGAATACC	ACCCGGAATACC	ACCCGGAATACC	ACCGGGAATACC	ACCCGGAATACC	ACCGGGAATACC	ACCGGGAATACC			GCCGGGAATACT		ACCGGGAATACT	ACCCGGAATACC	ACCCGGAATACC	ACCGGGAATACC	AACCGGAATACC	AACCGGAATACC	AACCGGAATACC	ACCCGGAATACC	AACCGGAATACC	AACCGGAATACC	AACCGGAATACC	AACCGGAATACC	AACCGGAATACC	AACCGGAATACC	AACCGGAATACC	AACCGGAATACC	ACCCGGAATACC	AACCGGAATACC	ACCCGGAATACC	AACCGGAATACC	AACCGGAATACC	AACCGGAATACC
23432	ENA|CM002239|CM002239.1	2656995	NNCAGTCTAGGCCTCGCTGGTAGGCAATGGATTATATGTTCACGTTTAACACTTAGCATCTTTTCTAGTCACATGCTAGCTGTAGCTATTTCTTCTTCGACCTACAAGGTGAATTTGTG	25	0		1
9286	ENA|CM002239|CM002239.1	2153564	TGCAGCGCGGACCCGAGACCCCCGGTGGCTTTGAGTCAAGCCAAGCCGGGCAACTAACTGAGCACCCTATAGGCAGAGAAAGATGGTACGGACCCCTTGACGGACNNNNNCCTAGACGA	476	1	89,G>A	2	A;G	G	G	G	G	G	G	A	G	G	A	A	A	G	G	G	G	G	G	G	G	A	A	G	A	A	G	G	A	A	G	G	A	A	A	A	A	G	A	G	G	A
2673	ENA|CM002236|CM002236.1	6535828	TGCAGGGGCAAGTACTAACGTTAGACTGCCCGGGATTGTCAGCCTGGGCATGGTTTATTTTCAGAACAAAAAGCCCCGAACATCTTGACTATCTTTTCCAGACCCTTGTTTCACTTCGT	468	6	31,G>A;74,C>T;85,T>C;89,T>C;116,C>G;117,G>T	13	ATTCCA;ATTCCG;ATTCCN;ATTCCT;ATTCNA;ATTCNG;ATTCNN;ATTCNT;GCTTCG;GCTTCN;GCTTGG;GCTTNN;GTCTCG;GTTTCA;GTTTCG;GTTTCN;GTTTCT;GTTTNN	GCTTCG	GCTTNN	GTCTCG	GTTTNN	GCTTNN	GCTTCG	ATTCNN	ATTCCG		GTTTNN	ATTCNN	GTTTNN		GCTTNN	GTTTNN	GCTTNN	GTTTNN	GTCTCG	GTCTCG	GTCTCG	GTTTNN	ATTCNN	GCTTNN	ATTCNN	GTTTNN	ATTCCG	GTTTCG	ATTCNN		ATTCNN	GTTTNN	GTTTNN	ATTCNN	GTTTNN	GTTTNN	GTTTNN	ATTCNN	ATTCNN	ATTCNN	ATTCNN	GTTTNN
12821	ENA|CM002240|CM002240.1	3567288	TGCAGCATTTGGCAAGATTGGCTGTTACTCTTCGATAACTCGGTAACTCCTCTTCGGGTTCACAGCAGCCTTGTCCAAATTTCCTCGTCTGCCAGTCGGGATGCTACGTATGAAGGAAG	146	0		1		consensus	consensus	consensus	consensus	consensus	consensus			consensus	consensus	consensus	consensus	consensus	consensus	consensus	consensus	consensus	consensus	consensus	consensus	consensus		consensus	consensus			consensus	consensus			consensus		consensus			consensus			consensus
181	ENA|CM002236|CM002236.1	1385765	TGCAGCACTTTCCCCGTCTGGCTACCTCTACCTATTCTTCATCTATTCCCTCCCCCCCCCAGCTACATCACACAAACTCACCATGCTCTACTTAAACAAACGCTCTCCTTCCGAGGAGC	465	7	44,A>T;58,A>C;59,A>C;80,C>T;86,T>C;103,T>C;112,G>C	14	AACCTTG;ACCCTTG;ACNCTTG;TACCTTG;TCACTTG;TCCCCCG;TCCCCTG;TCCCTCG;TCCCTTC;TCCCTTG;TCCTTTG;TCNCTTG;TCTCTTG;TTCCTTG					TCCCCCG/TCCCCTG/TCCCTCG/TCCCTTG		TCCCTTG			TCCCTTG								TCCCTTG						TCCCTTG	TACCTTG/TCCCTTG	TCCCTTG			TCCCTTG	TACCTTG/TCCCTTG	TCCCTTG	TCCCTTG	TCCCTTG	TCACTTG	TCNCTTG	TACCTTG/TCCCTTG	TCCCTTG		TCCCTTG	TCCCTTG
412	ENA|CM002236|CM002236.1	1796883	TGCAGAGGGCAAGACAAGAATCCCGAGCAAGAGGAAAAAGAGAGCGAATATTCGATGACTTGGTGCCATCATGAAAGGATTGACTTCAGTTGGTGTTGGCCCCGAGCCAGTAATCCTAC	475	4	58,C>T;62,G>A;98,G>A;111,A>G	4	CAGG;CGAA;CGGA;TGGA	CGGA	CAGG	CGGA	CAGG	CGAA	CGGA	CGGA	CGGA	CGGA	CGAA	CGGA	CGGA	CGGA	CGGA	CAGG	CGGA	TGGA	CAGG	CAGG	CGGA	CAGG	CGGA	CAGG	CGGA	CAGG	CGGA	CAGG	CAGG	CAGG	CAGG	CAGG	CAGG	CGGA	CAGG	CAGG	CAGG	CGGA	CGGA	CGGA	CGGA	CAGG
6239	ENA|CM002237|CM002237.1	714608	TGCAGTAATCGTAGAAGCTTGACCTGGATCCATGGACAAGGCACCTTGTAGTAGAGGTAGTCCTGGCTAAACTCGCCGTCGATGAGAATCCGTTTTAGCCTGGCGGCGGCTTTAACATA	475	5	74,G>T;77,G>A;86,A>G;101,G>A;113,A>G	3	GGAGA;TAGAA;TAGGG	GGAGA	GGAGA	GGAGA	TAGAA	GGAGA	GGAGA	GGAGA	TAGGG	GGAGA	TAGGG	TAGAA	GGAGA	TAGAA	TAGAA	TAGGG	GGAGA	GGAGA	GGAGA	GGAGA	GGAGA	TAGAA	TAGAA	GGAGA	TAGAA	TAGAA	TAGAA	GGAGA	TAGAA	TAGAA	TAGAA	TAGAA	TAGAA	TAGAA	TAGAA	TAGAA	TAGAA	TAGAA	TAGAA	TAGAA	TAGAA	TAGAA
15790	ENA|CM002241|CM002241.1	3490007	TGCAGGGGATACAGCTACTTCTCCCGACTCGAGCTGCCCCGCAGGGACTTCGGGCTCCCTTACTAGCGCTGGCGATAGGGGCAGGGACGACGGCTTTATTACTAAAGGGACTATATTNN	1	0		1		consensus
9293	ENA|CM002239|CM002239.1	2166186	TGCAGTACAAGCAGCAAGCTCGCCCGAACCACAAGAGCAAATTCGCAAAAGGAGTATTCTGGGCAGCAAGAGGCTTGAGTCACTCCTCGTGGACGCAGATTTTGCGGGTGCCGTCGTGC	474	0		1		consensus	consensus	consensus	consensus	consensus	consensus	consensus	consensus	consensus	consensus	consensus	consensus	consensus	consensus	consensus	consensus	consensus	consensus	consensus	consensus	consensus	consensus	consensus	consensus	consensus	consensus	consensus	consensus	consensus	consensus	consensus	consensus	consensus	consensus	consensus	consensus	consensus	consensus	consensus	consensus	consensus
18421	ENA|CM002236|CM002236.1	1461104	TGCAGGTCATTTGGGGCCTACAGTAGGTAGGTACCTAGGGTACATACAATGGCTGGATTAGAAATATGACTTGAATCTACACAGCAAGTTTAGAAAGAAGTCATCGTCTGCATCAAAGA	394	0		1			consensus	consensus				consensus	consensus	consensus	consensus		consensus	consensus	consensus			consensus		consensus		consensus	consensus	consensus	consensus	consensus	consensus	consensus	consensus	consensus	consensus	consensus	consensus	consensus	consensus	consensus	consensus	consensus	consensus	consensus	consensus	consensus
15918	ENA|CM002241|CM002241.1	3848446	TGCAGCGGTGGCCTTCTTGGCCGGGGGTGCTTTTGCAGCGGTTGTGGGTGCAGTGGTAGCGGCGGATGTAGTGGCCACGGTGATGCTATCGGTAGCGGGAAGGGTCGCAGCTGTGAAAG	11	6	40,G>A;91,G>C;95,C>T;98,G>C;100,A>C;101,G>T	3	ACTCCT;AGCGAG;GGCGAG	GGCGAG		GGCGAG														GGCGAG	ACTCCT		AGCGAG
4933	ENA|CM002237|CM002237.1	2228891	TGCAGATCTCGATGACCCCAAAGAGAACTGAAGGGAAGTGAGGAGACTGCCTTTGTCAACACACTGCAAACCCGCTATTGCACCATCTCACTGAAGGAACCTGGACTTGAATTGGTCAC	94	1	79,G>A	2	A;G	G	G	G		G	G		G	G		A	G	G		G	G	G	G	G				G				G
18898	ENA|CM002238|CM002238.1	1604912	NNNAGTAGTGTATAGACTAGAGGCAGGCCCTCCCTTGAACCTCTGGCCCTACTGAACTGAAGGGAAGGAAGGTCGGACAAGATGAAGGAAAAAAGCCGGAATGGCAATCGCGGGCGGCG	6	0		1
2893	ENA|CM002236|CM002236.1	6967408	TGCAGCTGGCAGCTGCCCTCCAANNNNNNNNNNNNNNNNNNNNNNNNNNNNNACTGTCGTGATCTTCATCGCCCTTGCCAAACTAGACACCTCAAAAGATACTCCGGCATTCTGGAGCC	367	0		1		consensus					consensus	consensus		consensus	consensus	consensus	consensus		consensus			consensus					consensus	consensus	consensus				consensus		consensus			consensus				consensus	consensus	consensus	consensus
2062	ENA|CM002236|CM002236.1	5232124	TGCAGGAACAGGAACGAGATGCGTTGGATGCCTCGCGGATCCTGACGTCCGCGATTCGAGGCTTCTGTAGAACATGGGCCATCCCTCAGGCCTCAGCTCCTTTGAGGGCTGCCAAGACC	474	1	64,C>T	2	C;T	C	T	T	T	T	T	T	T		C	T	C	C	C	T	T	T	T	T	T	T	T	T	T	T	T	T	T	T	T	T	T	T	T	T	T	T	T	T	T	T
15242	ENA|CM002241|CM002241.1	2263845	TGCAGTGACGCGCCAATACGCTATCANNNNGCACGACATGATGTTGGACTGGGACGGACAGGGGGCTTCTTTAGTCACATTTTGGATGCTTCAGAAGGCTGGGGAAGCGCGGGCGGGAG	474	1	32,A>T	2	A;T	A	A	A	T	A	A	A	A	A	A	A	A	A	A	T	T	A	A	T	A	A	A	T	A	T	A	T	A	T	T	T	T	A	T	T	A	A	A	A	A	T
3935	ENA|CM002236|CM002236.1	8804762	TGCAGCATTCGAGATCATTGGAAACCCTTCCCTGATTGGGACCGATCAGTGGCAGCACGCTGTCCAGCTCTTCCGAACAAGGTCGCTTGATTCGCTTGTTCGATACTTTGCATCATACC	474	2	12,G>A;75,A>G	3	AG;GA;GG	GA	GA	GA	GA	GA	GA	GG	GA	GA	GG	GA	GA	GA	GA	GA	GA	GA	AG	GA	GG	GA	GA	GA	GG	GG	GG	GA	GG	GG	GG	GA	GG	GG	GG	GG	GA	GG	GA	GG	GG	GG
2886	ENA|CM002236|CM002236.1	6957282	TGCAGCCAAAAATCTCCGGCAATAGGAAGGTCGACGGCCTATATAAGCTCCTCGGCCACTATCTTGATCCTTGGAGTCTTGTTCACTCCTATCATAACCACATATACCAGTATTCTCAC	476	10	14,T>A;46,G>A;51,T>C;59,T>G;73,G>A;77,C>T;82,T>C;100,C>T;111,A>T;115,T>C	9	AGCGACCCTC;TACTACCCAC;TACTACCCAN;TACTATCCAC;TGCTACCCAC;TGCTACCCAN;TGCTACCTAC;TGTTGCCCAT;TGTTGCTCAT	TGTTGCTCAT	TGTTGCCCAT	TGCTACCCAC	AGCGACCCTC	AGCGACCCTC	TACTACCCAC	AGCGACCCTC	TACTACCCAN	TGCTACCCAC	AGCGACCCTC	TACTACCCAC	TGCTACCTAC	TACTACCCAN	TACTATCCAC	AGCGACCCTC	TGTTGCCCAT	TGTTGCCCAT	AGCGACCCTC	AGCGACCCTC	TGCTACCCAN	AGCGACCCTC	AGCGACCCTC	TACTACCCAN	AGCGACCCTC	AGCGACCCTC	AGCGACCCTC	AGCGACCCTC	AGCGACCCTC	AGCGACCCTC	AGCGACCCTC	AGCGACCCTC	AGCGACCCTC	AGCGACCCTC	AGCGACCCTC	AGCGACCCTC	AGCGACCCTC	AGCGACCCTC	AGCGACCCTC	AGCGACCCTC	AGCGACCCTC	AGCGACCCTC
13593	ENA|CM002240|CM002240.1	4781725	TGCAGCGGTGCACGGCAGCCGCCGACGGCCCCAGTGGTGGTTCCCCATCGTCGCTGCTGCCGTGCGGCGGGAACGAGGAGGCTGTGTCGGTTGACGCCCCGTCCCGTCGTAGCGGACTT	475	2	9,G>A;13,G>A	3	AG;GA;GG	GG	GG	AG	AG	GG	GG	GG	AG	GG	AG	GG	AG	GG	GG	GA	AG	GG	AG	GG	AG	AG	GG	GG	AG	GG	GG	AG	AG	GG	GG	AG	GG	AG	GG	GG	AG	GG	GG	AG	GG	GG
2543	ENA|CM002236|CM002236.1	6166802	TGCAGGTATGTACAAGCAACAATGACTTACAAAAGGTTTTGACAGTACCTTTGAAAACGATGCCATAGCAAGTCCTGAAAACCATGAAAACGAAGGATCTCTTTCTTTTTTTTTTTTNN	474	6	6,T>G;21,A>G;34,G>A;54,A>G;64,A>G;94,G>T	5	GAGAAG;TAAAAG;TAGAAG;TGGGGG;TGGGGT	TAGAAG	TGGGGG	TGGGGG	TGGGGG	GAGAAG	TAGAAG	TGGGGG	TGGGGG	TAGAAG	TAGAAG	TAAAAG	TAGAAG	TAGAAG	TGGGGG	TAGAAG	TGGGGT		TGGGGT	TAGAAG	TAGAAG	TGGGGG	TGGGGG	TGGGGG	TGGGGG	TGGGGG	TGGGGG	TGGGGG	TGGGGG	TGGGGG	TGGGGG	TGGGGG	TGGGGG	TGGGGG	TGGGGG	TGGGGG	TGGGGG	TGGGGG	TGGGGG	TGGGGG	TGGGGG	TGGGGG
20022	ENA|CM002236|CM002236.1	7260993	TGCAGCCTGGACAGCTTAACCACCCAGGACATGACCAGTGTGTGTGTGAGAAAAAAGCAGCATTTTGATCTATCCCACAAAGCTCAAAAGGAGACTGTTCACATCGCGAATCGATCAGA	439	11	21,A>C;26,G>T;32,G>A;64,T>C;73,C>T;85,A>G;90,G>C;91,A>T;97,T>C;102,A>G;114,T>C	7	AGATCAGATAT;AGGCTACTTGC;AGGTCAGATAT;AGGTCAGATGC;ATGTCAGATGC;ATGTCGGATGC;CGGTCAGTCGC			AGGTCAGATAT	ATGTCGGATGC			AGATCAGATAT	ATGTCAGATGC	AGGTCAGATGC	AGGTCAGATGC			AGGCTACTTGC	ATGTCAGATGC		CGGTCAGTCGC		CGGTCAGTCGC	AGGTCAGATGC		ATGTCGGATGC	AGATCAGATAT		AGATCAGATAT	ATGTCGGATGC	AGATCAGATAT	ATGTCGGATGC	AGATCAGATAT	AGATCAGATAT	AGATCAGATAT	ATGTCGGATGC	AGATCAGATAT	AGATCAGATAT	AGATCAGATAT	ATGTCGGATGC	ATGTCGGATGC	AGATCAGATAT	AGATCAGATAT	AGATCAGATAT	AGATCAGATAT	ATGTCGGATGC
5650	ENA|CM002237|CM002237.1	3405000	TGCAGGCGTAGACAGTACAATGGTCCAATGCGCGCGGGTCTTGTTTCTTGTTGTCGAGGTCCTCGCTGGAGATTTTTGATGATTTGTTGGATTTTTGTTTTTTTTTTTGTTTTTCTGNN	472	5	72,T>C;97,T>C;106,T>G;107,T>G;117,A>G	20	CGTTA;TCTTN;TGATA;TGCTA;TGGNA;TGGTA;TGGTN;TGNNA;TGNNN;TGNTA;TGNTN;TGTAA;TGTGA;TGTNA;TGTNG;TGTTA;TGTTG;TGTTN;TNTTG;TNTTN;TTTTA;TTTTG;TTTTN	TTTTN			TGNNA		TTTTA	TGGTA	TNTTN	TNTTG	TTTTA	TTTTA	TGTTN	TTTTA/TTTTG	TTTTN	TGTTA	CGTTA	CGTTA	TNTTG	TGNNA	CGTTA	TGNNA	TGTNA	TGTNA	TGNNA	TGTTA	TGGTN	TGTTA	TGTNA	TGTTA	TGNNA	TGTTA	TGTTA	TGTTA	TGNNA	TGTGA	TGGTA	TGTTA	TGTNA	TGTTA	TGTNA	TGNNA
5224	ENA|CM002237|CM002237.1	2650219	TGCAGGGAGTCCACCATTGATCCTGGGTGAGTTCAAGGTGAGGTGTCGGGGTTTGTAACGAAAGGTTAGATGGCAGTTAAAAGGAACTGGGGAGGATGAGATCACCTGGGCGGGGAGAT	470	2	93,G>A;94,G>A	3	AA;AG;GG	GG	AG	AG	AG	AG	AG	AG	AG	AG	AG	AG	AA	AG	AG	AG	AG	AG	AG	AG	AG	AG	AG	AG	AG	AG	AG	AG	AG	AG	AG	AG	AG	AG	AG	AG	AG	AG	AG	AG	AG	AG
13377	ENA|CM002240|CM002240.1	4420036	TGCAGCAGCGGCCCCGTGGCGTTCGTCCTCCCACGCGACGCAGGGATGGGGCCAAGCAAGGGAAACTCCGGGGGCATGCAGAAATCAAGTACCTTACGAACTTGAACCGATCGGTTCGA	474	5	50,G>A;52,C>T;69,G>A;80,G>A;113,G>A	6	ACAGG;GCAGG;GCGAA;GCGAG;GCGGG;GTGGG	GCGGG	GCGAG	GCGAG	GCGGG	ACAGG	GCAGG	GCGAG	GCGGG	GCGAG	GCAGG	GCGAG	GCGAG	GCGGG	GCGAG	GCGGG	GTGGG	GCGGG	GCGGG	GCGAA	GCAGG	GCGGG	GCGAG	GCGAA	GCGGG	GCGAG	GCGAG	GCGGG	GCGGG	GCGAG	GCGAG	GCGGG	GCGAG	GCGGG	GCGAG	GCGAG	GCGGG	GCGAG	GCGAG	GCGGG	GCGAG	GCGAG
23227	ENA|CM002242|CM002242.1	2573566	TGCAGCCCTGGCATCCGCCCACCAGGCGAGAATACCTTCCTCCTCGAGAACGTCCAAGTTATAAAGCTGCTGCAGCATGGCGGCAAGTAGCGTTCCTGCGCGCGCAGAATCAAGCCCCT	17	0		1										consensus
20661	ENA|CM002236|CM002236.1	5169943	TGCAGTCACCAAGCGGGCCCACGCCATCAAGTCGGTCTTGTATGGGATCCAGAACTTTTATGCGTTCATGATCATGTAAGAGATTTCCCCCCCTTCCACCGTTTGCTTTCCAATTCTGT	118	5	85,T>C;86,C>T;93,T>C;97,A>C;100,G>T	5	CCCAT;CCCCT;TCTAG;TCTAT;TTTAT				TCTAG				CCCAT			CCCAT	CCCAT/CCCCT			TTTAT	TCTAG	TCTAG		TCTAT		TCTAG		TCTAG		TCTAG		TCTAG		TCTAG		TCTAG	TCTAG		TCTAG	TCTAG	TCTAG					TCTAG
12909	ENA|CM002240|CM002240.1	3704800	TGCAGGAGATAAGCCGATTGTTATTGCTGGAAGTTTGTACCTGGTCTCCAGTGTCCTGCGTCTCATGCGTGAGGCGGAATCTTACCAAAAGGCGTGAGGCGTGGTCAGCTGAGAAAATT	474	7	7,G>A;17,T>C;22,A>G;57,G>A;72,G>A;97,G>A;99,C>T	8	ATAGAAC;ATAGGGC;GCAGGGC;GTAAGGC;GTAGGGC;GTAGGGT;GTGGGAC;GTGGGGC	GTAGGGC	GTAAGGC	GTAGGGT	GTGGGGC	GCAGGGC	ATAGAAC	ATAGAAC	ATAGAAC	GCAGGGC	GTAGGGC	ATAGAAC	GTAGGGC	GTAGGGC	ATAGGGC	GTGGGGC	GTAGGGC	GTGGGGC	GTGGGGC	GCAGGGC	GTGGGGC	GTGGGGC	ATAGAAC	GCAGGGC	GTGGGGC	ATAGAAC	ATAGAAC	GCAGGGC	GTGGGGC	ATAGAAC	ATAGAAC	GTGGGGC	ATAGAAC	GTGGGGC	ATAGAAC	ATAGAAC	GTGGGGC	ATAGAAC	ATAGAAC	GTGGGGC	ATAGAAC	ATAGAAC
17140	ENA|CM002242|CM002242.1	2714049	TGCAGCTAGATTCACCCATTGTTTCGATTCTTACGAGCCGAAAGTCCAGGAACATCATCCCCAGCGTCTGAAGCAACACTCGTCCTCGTTGCTAACCCGGTCACGGACCGCTCCAACCA	475	6	11,T>C;27,T>A;29,C>A;33,C>G;78,C>T;111,T>C	3	CTCCTC;TAAGTC;TTCCCT	TTCCCT	TTCCCT	TTCCCT	TTCCCT	TTCCCT	TAAGTC	TTCCCT	TTCCCT	TTCCCT	TTCCCT	TTCCCT	TTCCCT	TTCCCT	TTCCCT	TTCCCT	TTCCCT	TTCCCT	TTCCCT	TTCCCT	CTCCTC	TTCCCT	TTCCCT	TTCCCT	TTCCCT	TTCCCT	TTCCCT	TTCCCT	TTCCCT	TTCCCT	TTCCCT	TTCCCT	TTCCCT	TTCCCT	TTCCCT	TTCCCT	TTCCCT	TTCCCT	TTCCCT	TTCCCT	TTCCCT	TTCCCT
7212	ENA|CM002238|CM002238.1	2585067	TGCAGCGCAGCAACAACCAACATCTGGAACCTCGGGTAGTGGTGGCGGAGGCGTAACCACGCCCAACATCCCGATTCCTCCTCCGCCTCCTCCGCCCGACGCCCTGCAACTCCCGCCGG	475	2	33,G>A;54,A>G	3	AA;GA;GG	GA	GA	GA	GA	GG	GA	GA	GA	AA	GA	AA	GA	GA	GA	GA	GA	GA	GA	GA	GA	GA	GA	GA	GA	GA	GA	GA	GA	GA	GA	GA	GA	GA	GA	GA	GA	GA	GA	GA	GA	GA
24920	ENA|CM002242|CM002242.1	3270993	TGCAGGAGGACATTGGAGTTTGTTCCTGCAGTCTCCATGCTCATCCGCAAGGACATTCTAGCCGCCTTGGGACTGGTAAAGGGAGGCGTCGGGGCTGGTGATGATTTTCAGAAAATTGA	4	0		1
4287	ENA|CM002236|CM002236.1	9605728	TGCAGTATCACAATGCCTCACATAACAACGAGAACGCCCTTGAAGAAAGAAGCAAAGAGGCAGTCAGCCTGCCGTTCAGATGCAGCTCCATGTCAGTCACCTTCCGTCGGGCCTTGTCG	475	3	69,T>A;82,C>T;86,T>G	3	ATG;TCG;TCT	TCT	TCT	ATG	ATG	TCT	TCT	TCT	TCT	TCT	TCT	TCT	TCT	TCT	TCT	TCT	TCT	TCG	TCT	TCT	ATG	ATG	TCT	TCT	TCT	TCT	TCT	ATG	ATG	ATG	ATG	ATG	ATG	ATG	ATG	TCT	ATG	TCT	TCT	TCT	TCT	TCT
24022	ENA|CM002242|CM002242.1	852529	NNNAGAGCCATCATGATACAAACGACAGAAACAAATCACCACGCCAAATACCACCATGGACTTGGCATCACTTGAACTGTCGGAAGAGACTGGATCGACTGAGGTACTGTGTAGTATCG	7	0		1
5362	ENA|CM002237|CM002237.1	2856430	TGCAGTGCGCTGCTATGTACTTGCCTGTCGGTTCCCCTTAAACAGTATCTACAGGTAATTATCAGGCCGCCGTATCACCGCCAGCTGAAGGAAAAGATACGAGAAAGCCGCCAAGATGT	463	1	70,C>A	2	A;C	C	C	C	C	C	C	C	A	C			C	C		C	A	C	C	C	C	C		C	C	C	C	C	C	C	C	C	C	C	C	C	C	C	C	C	C	C
10885	ENA|CM002239|CM002239.1	4985355	TGCAGCCCTGGTTGCAACAGTGGTGAGGTCTCCGTCGGTTCTCTCCGCGTTGGATGCAGTTCGAAGCATCAAAGCGCCTGTTGCACAAACGTAGCGTCTACGGCTTCGTATGGGATGTG	374	2	41,T>C;68,T>C	2	CC;TT	TT	TT	TT	CC		CC								TT	TT	TT	CC	CC	TT	TT		CC	CC			CC	CC	CC		CC			CC				CC	CC	CC	CC
1867	ENA|CM002236|CM002236.1	4922904	TGCAGAACCTTTCAGTAGATGACTTTGTGGCTGAGAAAAGACAAAGAGTGCTGATATCTACGCGCGGAGTTGAAAGATGACTTGGGAAAAGCGTCGGGCTTCAGCATGCGGGCTGGCCG	473	5	9,T>C;21,A>G;28,G>T;29,G>C;37,A>G	6	CAGGG;TAGCG;TAGGA;TAGGG;TATGG;TGGGG	TAGGA	TAGGG	TAGGG	TATGG	TAGGA	TAGCG	TAGGG	TATGG		TATGG	TATGG	TAGGA	TATGG	TATGG	TAGGG	TAGGG	CAGGG	TAGGA	TGGGG	TATGG	TATGG	TAGGG	TATGG	TAGGG	TATGG	TAGGG	TATGG	TATGG	TATGG	TAGGG	TATGG	TATGG	TAGGG	TATGG	TATGG	TATGG	TAGGG	TAGGG	TAGGG	TAGGG	TATGG
17684	ENA|CM002242|CM002242.1	3765115	TGCAGTTCCGGTATTGACTCATCACGTCTTTCAGTACTCTTTCTGTATTTTCTGGACGCGGTAGCGCAGCCAATCCGGAGCCCCTCCACTTCTCAAGGTCATCCAGTGCTCTTTTGAAC	474	11	19,C>T;20,A>G;46,A>G;51,C>A;54,G>A;67,A>G;68,G>C;80,C>T;108,C>A;109,T>C;115,G>A	8	CAACGAGCCTG;TAAAGACTCCG;TAACGACTCCG;TAACGACTCTG;TAGCAACTCTA;TAGCGACTATG;TAGCGGCTCTG;TGACGACTCTG	CAACGAGCCTG		TAGCAACTCTA	TGACGACTCTG	TAGCAACTCTA	TAGCGACTATG	TAGCAACTCTA	TAGCGACTATG	TAGCAACTCTA	TAGCGACTATG	TAGCAACTCTA	TAGCAACTCTA	TAACGACTCCG	TAGCAACTCTA	CAACGAGCCTG	TAACGACTCTG	TAGCGGCTCTG	TAAAGACTCCG	TAACGACTCCG		TGACGACTCTG	TGACGACTCTG	TAACGACTCCG	TGACGACTCTG	TGACGACTCTG	TGACGACTCTG	TGACGACTCTG	TGACGACTCTG	TGACGACTCTG	TGACGACTCTG	TGACGACTCTG	TGACGACTCTG	TGACGACTCTG	TGACGACTCTG	TGACGACTCTG	TAGCAACTCTA	TGACGACTCTG	TGACGACTCTG	TGACGACTCTG	TGACGACTCTG	TGACGACTCTG
11552	ENA|CM002240|CM002240.1	1267174	TGCAGCTTTTTGTCAACAATGAATAGCAGGGGCTCAGCCAAGAGCGGCGTCCCCAAGAGTTTCTCATTTTTTTCGAAGTTCACTCTGTGGGTGTCAGGTTGCTACCTCTAGGTTTTGGT	418	2	64,C>T;115,T>C	4	CC;CN;CT;TT	CT	CT	CT	CT	CT	TT		TT	CT	CT	TT	CT	CT	CT	CT	CT	CT	CN		CT	CC	CN		CT	CT	CC		CT	CT	CN	CT	CT	CC	CT	CC	CN	CT	CN	CT	CN	CT
4742	ENA|CM002237|CM002237.1	1843898	TGCAGTCAGAGTCGGTACGTTACCCCTTTTCTTTACCTACCCCCTCCCTGGTGGCTCCCTATTGTAGAGCATTCCAGCTGTGGTATTCCGGCAACTGCACGGCAACGCCGAGAGAAGCA	475	4	20,T>A;21,A>C;45,C>T;75,A>C	7	ACCA;TAAA;TACA;TACC;TAGA;TANA;TATA	TACA	TACC	TACA	TANA	TANA	TANA	TANA	TANA	TANA	TANA	TANA	TANA	TANA	TACC	TACA	TANA	ACCA	TANA	TANA	ACCA	TACA	TACA	TANA	TANA	TANA	TANA	TANA	TATA	TANA	TANA	TANA	TANA	TANA	TANA	TACA	TANA	TACA	TANA	TANA	TANA	TAGA
3969	ENA|CM002236|CM002236.1	8850342	NNNAGAGCATACATCTACCATCGCTTGGGCCCAGGACATCGAGGCGACCTTCCAACAATGGGACGAGGAGGATCTCGAGGCCTTCTCCGACAGCGAGGATGACGCGGTGGCATTGGCAA	412	15	10,A>G;12,A>C;25,T>C;26,G>T;33,G>A;37,A>C;38,T>C;42,G>A;48,C>A;54,A>G;75,C>G;87,C>T;91,A>T;92,G>C;93,C>G	3	AATGGATGCACCAGC;GCCTAATGCGGTTCG;GCCTACCAAAGCAGC																						GCCTAATGCGGTTCG	AATGGATGCACCAGC	GCCTACCAAAGCAGC	GCCTACCAAAGCAGC	GCCTACCAAAGCAGC	GCCTAATGCGGTTCG	GCCTACCAAAGCAGC	GCCTACCAAAGCAGC	GCCTACCAAAGCAGC	GCCTAATGCGGTTCG	GCCTACCAAAGCAGC	GCCTACCAAAGCAGC	GCCTACCAAAGCAGC	GCCTACCAAAGCAGC	GCCTAATGCGGTTCG	GCCTACCAAAGCAGC		GCCTACCAAAGCAGC
20951	ENA|CM002240|CM002240.1	4281979	TGCAGCCTATGAACGCCTCGGTTGCCCCCCCCNNNNTGAGAAGACGAATATGCAGGGCCTACATACACCCTATTACTAAAGGCCATGCGGCCTATTTAAGCACATGGAATCACCACCAT	95	5	38,A>G;53,A>C;66,A>C;110,C>A;114,A>C	7	AAAAA;AAACA;AAACC;AACCA;ACACA;GAACA;GAACC									AAACA											AAACA				AAACA									AAACA						AAACA
7957	ENA|CM002238|CM002238.1	3908441	TGCAGGCAACTTGGGCATTCTGCCTGCTTCGCATTGGCAACAAGCACAGGGGGAAGATGCCGCCGACGATACGGACGATACTGCCTCCACCATCGGCTCCCTTCTCTCCAGCACCGCTT	475	1	15,C>A	2	A;C	C	C	C	C	C	C	C	C	C	C	C	C	C	C	C	C	C	C	C	A	C	C	C	C	C	C	C	C	C	C	C	C	C	C	C	C	C	C	C	C	C
22561	ENA|CM002236|CM002236.1	616486	TGCAGCTTCTCGGCCGTAACCAGAATCTCACCCAGCTGGGCGTCCACCATGGTCTTGCCGCTGTCGAGACAGGCCACCCTGCAGATCTCCTCCTGGTTGTCGAGCACGTATTGAAGCAG	23	3	23,A>G;29,A>G;113,A>G	2	AAA;GGG									AAA
15772	ENA|CM002241|CM002241.1	3445928	TGCAGAACTCGCGCCAGACCACATGATGCCCCAATACACACAAAACGGCGACCCCCGAGGGCAATCGCGAGGGAGGTCGCATGGCGCAAAGTCAAGTACTGATTCGACTGCGTCGACCC	475	1	33,A>G	2	A;G	A	A	A	A	A	G	A	A	A	G	A	A	A	A	A	G	A	G	A	A	A	A	A	A	A	A	A	A	A	A	A	A	A	A	A	A	A	A	A	A	A
2505	ENA|CM002236|CM002236.1	6098799	TGCAGGGGAAAGTGAAGAAGCTGTTGAGCAACCAAAACGGCAGCTCATGCGTGCTTGAGGACGACCTGGCCGGAAGCTCATTGGCACGGGGATCAGCATGAGTGCAGAAAGAAGGAAGC	475	1	72,G>C	2	C;G	G	G	C	G	C	G	G	G	G	G	G	G	G	G	G	G	G	G	C	G	G	G	G	G	G	G	G	G	G	G	G	G	G	G	G	G	G	G	G	G	G
13571	ENA|CM002240|CM002240.1	4736880	TGCAGGAGGCTCTCGAGCAAGCAAGGAGGCAAGTACCGATCAACGGCGATATCCTGAACGGCAATGGTATTGCCCCTCAGGTTCCTACTGGGTTGATCAACCTGGTATCGTCCAAGAAG	475	2	100,C>T;112,C>T	3	CC;CT;TC	CC	CC	CC	CC	CC	CT	CC	CT	CC	CC	CC	CC	TC	CC	CC	CC	CC	CC	CC	CC	CC	CC	CC	CC	CC	CC	CC	CC	CC	CC	CC	CC	CC	CC	CC	CC	CC	CC	CC	CC	CC
22248	ENA|CM002242|CM002242.1	913612	TGCAGTGGACCAAGAGAAGCAAGTCGAAAGCAGCCGACCGGGCTTCAACGAAAAGCAAACGCTGAATTCACCCCACCTGGCCCGATGCTTCTGGTGAGTGCAATTTCGGGCAGAATGGG	1	0		1								consensus
8441	ENA|CM002238|CM002238.1	4885132	TGCAGACCACCACACCCCATCGTACGACGACGATAGACCTTGCGAAATGGCGGCCGACGTCCCCGGATCACCGCTCGCCAAGAATGCCACGACGGAGGAGGCCCTAGCCTGGTACAAGT	476	4	9,C>T;16,C>A;81,G>A;105,A>G	5	CAGG;CCAA;CCGA;CCGG;TCGG	CCGA	CCGG	CAGG	CCAA	CCGG	CCGG	CCGG	CCAA	CCGG	CCGG	TCGG	CCGG	CCAA	CCGG	CAGG	CCGG	CCGG	CCGG	CCAA	CCGA	CCAA	CCGG	CCAA	CCGG	CCGG	CCAA	CCGG	CCGG	CCAA	CCAA	CCAA	CCAA	CCGG	CCAA	CCGG	CCAA	CCAA	CCGG	CCGG	CCAA	CCGG
2936	ENA|CM002236|CM002236.1	7051332	TGCAGTGACTGGTTTACGGGTTCGTGGCTAGTGGTGTAAGTGACATCAATTTCTCTTTGTTTCCGATTCTGTACCTGAGTTGATGCCACAGGAATGAGTGCACCACGTCTTTGTGCGCG	145	2	81,G>A;109,T>G	3	AT;GG;GT	GT		GG	GT	GT			GT			GT		AT		GT		GT	GT	GT		GT				GT		GT		GT		GT	GT		GT	GT	GT					GT
9110	ENA|CM002239|CM002239.1	1776640	TGCAGGTTGGACAGGCGCCAGATGGTGTCGACGTCGCAGGCTGTTTTGCCCTGTGTGGCAGGATCTTCGAGGAGGCGCAGTAAGCGGCCGAAAGCCTGCATGTGCGAGTCGGCGGATTC	467	8	23,G>A;56,G>A;62,A>G;77,C>A;82,A>G;83,G>A;86,G>A;89,G>A	7	AGGGGAAA;GAGCAAAA;GGACAAGG;GGACAGGG;GGAGAAAA;GGGAAAGG;GGGCAAGG	GGACAGGG	GGACAAGG	GGACAAGG	GGGAAAGG			GGACAGGG			AGGGGAAA	GGGCAAGG	GGGCAAGG	GGGCAAGG	GGAGAAAA	GGACAGGG	GGACAAGG	GAGCAAAA		GAGCAAAA	GGACAAGG	GGACAGGG	GGACAGGG	GGGAAAGG	GGACAGGG	GGACAGGG	GGGAAAGG		GGACAGGG	GGACAGGG	GGGAAAGG	GGGAAAGG	GGACAGGG	GGACAGGG	GGACAGGG	GGACAGGG	GGACAGGG	GGGAAAGG	GGACAGGG	GGGAAAGG	GGGAAAGG	GGACAGGG
23665	ENA|CM002236|CM002236.1	201815	NNNNNNTATACAATTCGCTTTAATAAGTAAATCCTAAAAGGTCTTTTTTCTAACTAATACTACTAACTAACTTACTTCGAAAAGTAATATCTAACCTACTCCGCCCTCTACCTAACCCT	2	0		1													consensus
8364	ENA|CM002238|CM002238.1	4658525	TGCAGTATGAGTGGACTACTTGCGGTATTAATGACTGTAACAGAGCCGCAATGGCGAGAGGCCGAACGTCATAGAAGATGGAGGGGCCTAAGATGAGACGAAGACAAACACTTCTGACT	475	12	21,G>C;22,C>T;25,T>C;28,T>A;29,A>T;36,G>T;39,A>C;63,G>A;75,A>T;76,G>A;87,C>A;89,A>G	8	CCTTAGAGAGCG;GCCTAGCGAGCA;GCCTAGCGTACA;GCGTTGAGAGCA;GCTTAGAAAGCA;GCTTAGAGAGCA;GCTTAGAGAGCG;GTTAATAGAGAA	GCTTAGAGAGCA		CCTTAGAGAGCG	GCTTAGAGAGCG	GCTTAGAAAGCA	GCCTAGCGAGCA	GCCTAGCGAGCA	GCCTAGCGAGCA	GCCTAGCGAGCA	GCTTAGAGAGCA	GCCTAGCGAGCA	GCCTAGCGAGCA	GCTTAGAGAGCG	GCCTAGCGAGCA	GCTTAGAGAGCA	GCTTAGAGAGCG	GTTAATAGAGAA	GCCTAGCGTACA	GCGTTGAGAGCA	GCCTAGCGAGCA	GCTTAGAGAGCG	GCCTAGCGAGCA	GCTTAGAGAGCG	GCCTAGCGAGCA	GCCTAGCGAGCA	GCTTAGAGAGCG	GCCTAGCGAGCA	GCCTAGCGAGCA	GCTTAGAGAGCG	GCTTAGAGAGCG	GCTTAGAGAGCG	GCTTAGAGAGCG	GCCTAGCGAGCA	GCTTAGAGAGCG	GCCTAGCGAGCA	GCTTAGAGAGCG	GCTTAGAGAGCG	GCCTAGCGAGCA	GCCTAGCGAGCA	GCTTAGAGAGCG	GCCTAGCGAGCA
22536	ENA|CM002236|CM002236.1	4946439	TGCAGTCTGCAGGTATGCAGCGAGCAGCGAGCAGCCATTCAGCTCAAGTCAGTTGTCCAGGGCAGGGCATGGCAGGGCATGGCATGGCATGGCATTGAGCAACCTGACCGAGAGNNNNN	27	0		1										consensus																	consensus
1289	ENA|CM002236|CM002236.1	3421578	NGCAGGACACGGAGGAGGCAGCGCTGTCGGGGTAGGTCCTCCCATGGATAGTCCACATGGTTCGTACCCTCTTCAGTCTCCTTCAAGCTACAATGTTGGTGGTCAGAATGGCCAGGCTC	28	0		1
8280	ENA|CM002238|CM002238.1	4451847	TGCAGCGAAACCTCCACCCCTTTTTCGCTTCGCGTGTCTCAACCTGGCGGTACTTTCGACAAGTGGTTTGTTCACGTTGTCGGTAATGGTCTGCTTTTTACTAGCAGTCAATCCCAAGC	25	0		1		consensus
21044	ENA|CM002242|CM002242.1	131046	NNNAGCGATAAACTCCAAGCGGATGGTCAGTGCGTCAAAGCTCGGCTTGCGCGATAGCAAGATAGGGATCCATCAAAGCTAGACCGAGATTGCTCTCAGCTTTGTTAGGAGAATATCCT	25	0		1
6113	ENA|CM002237|CM002237.1	474879	TGCAGGACCGAAGGAGCTTCGATAAACGTCACTGCCAATCCGCTGATCATGTGCCACTCGATGTGGCAGTGGAAGAGCCAGACGCCGGGGTTGTCGGCTTGGAACCGGATGACTGCGTT	394	3	26,C>G;80,G>C;95,G>T	5	CCG;CGG;CGT;GCG;GGG	CGG	GGG	GCG	GGG	CGG			CGG	CGG		CGG	CGG	CGG	CGG	CGG	CGT	GCG	CGG		CCG	GGG	GGG		CGG	GGG	CGG		GGG	GGG	CGG	CGG	GGG	CGG	GGG	GGG	CGG	GGG	GGG	GGG	CGG	GGG
841	ENA|CM002236|CM002236.1	2654703	TGCAGCCTGCTTCATGAAGAAGCTCTTCAACGGCCCAAGAGCATTGACTGCATTCAGGCCCAGTGACCTCAAGGGCACTAACGGGCCGCTTTCGGCAGAATAGAGCTTATGGAGCTTAT	475	3	51,A>G;56,G>A;108,A>G	3	AGA;AGG;GAA	AGA	GAA	AGA	GAA	AGA	AGA	AGA	GAA	AGA	GAA	AGA	AGA	GAA	GAA	AGG	GAA	GAA	GAA	GAA	AGA	GAA	AGA	GAA	AGA	GAA	AGA	GAA	GAA	GAA	AGA	GAA	GAA	AGA	GAA	GAA	GAA	AGA	AGA	AGA	AGA	GAA
16149	ENA|CM002241|CM002241.1	630041	TGCAGTCCTTCCCTTTGGCGACCAATGTCCGTGAATGTCGTCCTTGCCGCACACTAATTGGCCGCCCAAACAGCCATAGCCTGCCCTTCGGTTTGGTCCCGTCCCATCCTTGCATGCAA	475	1	104,C>T	2	C;T	C	C	C	C	C	C	C	T	C	C	C	C	C	C	C	T	C	C	C	C	C	C	C	C	C	C	C	C	C	C	C	C	C	C	C	C	C	C	C	C	C
8708	ENA|CM002238|CM002238.1	654733	TGCAGTGGTGAGGGGAAGTGCTGGCCTGTTGTGGGAGAGGGCAAAGCCGAAACGGGGAGGGCGTTTGGTGACGGTGCCAACAGATCTGCTGGTGAAGAAACTTGTCGCGCTCGCTCCAG	474	1	107,C>T	2	C;T	C	C	C	C	C	C	C	C	C	C	C	C	T	C	C	C	C	C	C	C	C	C	C	C	C	C	C	C	C	C	C	C	C	C	C	C	C	C	C	C	C
20163	ENA|CM002238|CM002238.1	2776899	TGCAGTCAGGCCATACTCTCTTCTCTTCGATTTTGCGAACAAACACATCCCGTACAACGACCAATCCGACTCCGATTGTGTTGCTGTCATGGATGTCACGGCTGGGTCAAAGGCAACGG	76	1	34,G>A	2	A;G			G	A												A		A	A		A		A	A		A	A		A			A		A		A				A
5548	ENA|CM002237|CM002237.1	3178192	TGCAGCTGTCCAAAAGAAGGGTCCTCCTGGTCACCGTCCAGACCCTCACTTGACGTCACACAACATTGGCTGTTAGGATGCGGCTACGAGACTGCTGATACCCTATCACTTACACGTTC	475	2	30,T>C;94,C>T	3	CC;TC;TT	TC	TT	TC	TC	TC	TC	TC	TC	TC	TC	TC	CC	TC	TC	TT	TC	TT	CC	TT	TT	TC	TC	TC	TC	TC	TC	TC	TC	TC	TC	TC	TC	TC	TC	TC	TC	TC	TC	TC	TC	TC
1751	ENA|CM002236|CM002236.1	4722636	TGCAGCTTCATCGTTCGGTGAATCAAAAGACCTCGGCTGAACATAGTCGTCTTCGTAGTCCTGACGTGGTGCAGCAGCCTTTTTGGCCGGTGCTGGTGGAGGTTTCCGAGGGTGAAGAT	475	2	60,C>A;89,G>A	3	AA;CA;CG	CG	CG	CG	CA	CG	CG	CG	CG	CG	CG	AA	CG	CG	CG	CG	CG	CG	CG	CG	CA	CA	CG	CA	CG	CA	CG	CA	CA	CA	CG	CA	CA	CG	CA	CA	CA	CG	CG	CG	CG	CA
11301	ENA|CM002239|CM002239.1	5814961	TGCAGGGTCCATTTACATTGTCACCCTTCTCTTCCGGCCCGGAAGTAATAAAGCAATAAAGTAATAAAGCAATAAAACAATAAAGTAATAAAGCAATAAAGCAATGAAGCAATGAAGCA	65	27	9,C>T;14,A>G;15,C>T;21,C>T;24,C>T;30,C>A;35,G>A;37,C>T;45,T>C;52,G>A;53,C>T;57,A>G;58,A>T;65,A>G;69,C>T;73,A>G;76,A>G;77,C>T;81,A>G;85,T>C;89,A>G;93,C>T;97,A>G;101,C>T;109,C>T;113,G>A;117,C>T	11	CACCCCGCTGCAAACAACATACACCGC;CGCCCCGTCATGAGTGGTGTGCGCCGC;TGCCCCGTNNNGAGTGGTGTACANCAT;TGCTCCGTTGTAAATAGTGTGTGTTGN;TGTCTAATTGTGTGTGGTGCGTGTTGC;TGTCTCATNATGTGTGGTGCGTGTTGC;TGTCTCATNNTGTGTGGTGCGTGTTGC;TGTCTCATTATGTGTGGTGCGTGTTGC;TGTCTCATTGTGTGTGGTGCGTGTTGC;TGTCTNATNNTGTGTGGTGCGTGTTGC;TGTCTTATNNTGTGTGGTGCGTGTTGC	CACCCCGCTGCAAACAACATACACCGC			CGCCCCGTCATGAGTGGTGTGCGCCGC			TGTCTNATNNTGTGTGGTGCGTGTTGC	TGCCCCGTNNNGAGTGGTGTACANCAT		TGCTCCGTTGTAAATAGTGTGTGTTGN															TGTCTCATTGTGTGTGGTGCGTGTTGC				TGTCTCATTGTGTGTGGTGCGTGTTGC	TGTCTNATNNTGTGTGGTGCGTGTTGC	TGTCTCATTGTGTGTGGTGCGTGTTGC	TGTCTCATTGTGTGTGGTGCGTGTTGC		TGTCTAATTGTGTGTGGTGCGTGTTGC	TGTCTCATTGTGTGTGGTGCGTGTTGC	TGTCTTATNNTGTGTGGTGCGTGTTGC	TGTCTCATTGTGTGTGGTGCGTGTTGC
8510	ENA|CM002238|CM002238.1	5005874	TGCAGGCAGCTCCCTTCACTCCCCCTCCCAGAGCACCGCACCGGCCCATCAGCACAGCCAGCATGTTCCCAGTCCCCTCCTGCTTGTGCCTGGACTGGACACAATTCGACTCGCTCTAC	475	6	33,C>T;49,C>T;70,A>G;78,C>T;84,T>C;104,T>C	6	CCACTT;CCATTT;CTACTC;CTACTT;NCACCT;TCGCTT	CCACTT	CCATTT	CCACTT	CCACTT	TCGCTT	CTACTT	CTACTT	CCACTT	CTACTT	CTACTT	CTACTT	CTACTC	CCACTT	CTACTT	CTACTC		CCACTT	CTACTC	CCATTT	CCACTT	CCACTT	CTACTT	CCACTT	CTACTT	CCACTT	CCACTT	CCATTT	CTACTT	CCACTT	CCACTT	CCACTT	CCACTT	CCACTT	CCACTT	CCACTT	CCACTT	CCACTT	CTACTT	CTACTT	CCACTT	CCACTT
19121	ENA|CM002239|CM002239.1	2726584	NNNNNNTAATAGCGCGGCGCATACTAGTATTAGAATGGTTTCTTTTTCTATACCGAACGATAACGACGATACCGATACCGATATAGAAGCTTCCCGCGATTCCCTAGTAATTGGGAGCG	2	11	19,C>T;21,T>C;23,C>T;31,A>G;39,T>C;49,A>G;53,C>T;84,A>G;89,C>T;102,C>T;107,T>C	2	CTCATACACCT;TCTGCGTGTTC																				TCTGCGTGTTC
10833	ENA|CM002239|CM002239.1	4908515	TGCAGTTGGGAAATCAACCCAAGCGGTCGGAGTGTCGTTTGTGTCGAAGTCAAGGTAAGATCGGAAGGGAGTTGCGTGAGTGGGTGCGGGGCGGTCCCTGCGCAGGAGGCAGCAGCAGC	474	2	14,C>T;110,A>G	3	CA;CG;TG	CA	CG	CA	CA	CG	CG	CG	CA	CG	CG	CG	TG	CG	CG	CA	CG	CG	CG	CA	CA	CG	CA	CG	CG	CG	CA	CA	CA	CG	CA	CG	CG	CG	CG	CG	CG	CA	CA	CA	CA	CG
2121	ENA|CM002236|CM002236.1	5355932	TGCAGATGACTTTCTGCTCTGACACGGCGCCTTTCAAGAGCGCGCGTGGCGTAAGACCGGTGGTTGGCCTCTTGGAAGTCAAAGCAAATTATCCTGTAATTTGGCAATTTTCGTCTCGG	469	0		1		consensus	consensus	consensus	consensus	consensus	consensus	consensus	consensus	consensus	consensus	consensus	consensus	consensus	consensus	consensus	consensus	consensus	consensus	consensus	consensus	consensus	consensus	consensus	consensus	consensus	consensus	consensus	consensus	consensus	consensus	consensus	consensus	consensus	consensus	consensus	consensus	consensus	consensus	consensus	consensus	consensus
474	ENA|CM002236|CM002236.1	188070	TGCAGACGTTGAAATTCAGGATTTTCCCTCCCATAAGGAACAGCACACATGTACTTGCAGTTGAGCATAAACTCTGCTACCTCCACGGACAGAAAAGTAAACGCGCTGCAGACGACACA	174	12	5,A>T;10,G>A;17,A>G;22,T>A;24,T>C;26,C>T;49,T>G;53,C>T;111,A>T;112,C>A;113,A>G;114,A>G	29	AAAACCGCAAGA;AAAACCGCACAA;AAAACCGCACGA;AAAACCGCATGA;AAAACCGCCCGA;AAAACCGCGCGA;AGATCCTCACAA;AGATCCTCACGA;AGATGTTCAAGA;AGATGTTCACGA;AGATGTTCTCGA;AGATGTTTACGA;AGATTCTCAAGA;AGATTCTCACGA;AGATTCTCATGA;AGATTCTCTCGA;AGGTCCTCACCA;AGGTCCTCACGA;TGGTCCTCACAA;TGGTCCTCACCA;TGGTCCTCACGA;TGGTCCTCACGG;TGGTCCTCACNN;TGGTCCTCAGGA;TGGTCCTCATGA;TGGTCCTCCCGA;TGGTCCTCGCGA;TGGTCCTCTCGA;TGGTCCTCTGGA	AGATTCTCACGA	AGGTCCTCACGA							AGATGTTTACGA	AGGTCCTCACGA					AGGTCCTCACGA								TGGTCCTCACAA/TGGTCCTCACGA	AGATGTTCACGA			TGGTCCTCACGA				AGATGTTCACGA										TGGTCCTCACGA
13641	ENA|CM002240|CM002240.1	4854935	TGCAGTGCGCTGGGCTGTCATCGGTGTGAATTCAACCCGAACTGCATAGGACGACGTTCCTGAAGGGTATCGCCTTGTGATCTCGGCCCAGCCCGACTCCTTCGCTTGTTTGACTGTGA	475	0		1		consensus	consensus	consensus	consensus	consensus	consensus	consensus	consensus	consensus	consensus	consensus	consensus	consensus	consensus	consensus	consensus	consensus	consensus	consensus	consensus	consensus	consensus	consensus	consensus	consensus	consensus	consensus	consensus	consensus	consensus	consensus	consensus	consensus	consensus	consensus	consensus	consensus	consensus	consensus	consensus	consensus
10646	ENA|CM002239|CM002239.1	4615331	TGCAGCCATGGCCATGGCCAAAAGGTCGGTCGACCTGGCTGGGTCTTCAATCTGCTGGATTCCTGTGTTTTTNNNNGGAAGTGGAGTTCATTAGCTTTTGTTTGTGGGAGGTGTTATGG	474	12	5,C>A;15,G>T;16,G>T;20,A>G;25,T>C;27,G>T;28,G>T;33,C>T;84,A>G;104,T>C;109,G>A;114,T>A	4	ATTGCGGTATGT;ATTGCGGTGCAG;CGGATGGCATGT;CGGGTTTCGTGA	CGGATGGCATGT	CGGATGGCATGT	CGGATGGCATGT	CGGATGGCATGT	CGGGTTTCGTGA	CGGGTTTCGTGA	CGGGTTTCGTGA	CGGGTTTCGTGA	CGGGTTTCGTGA	CGGATGGCATGT	CGGGTTTCGTGA	ATTGCGGTGCAG	CGGGTTTCGTGA	ATTGCGGTATGT	CGGGTTTCGTGA	CGGGTTTCGTGA	CGGGTTTCGTGA	CGGGTTTCGTGA	CGGGTTTCGTGA	CGGGTTTCGTGA	CGGGTTTCGTGA	CGGATGGCATGT	CGGGTTTCGTGA	CGGGTTTCGTGA	CGGGTTTCGTGA	CGGATGGCATGT	CGGGTTTCGTGA	CGGGTTTCGTGA	CGGGTTTCGTGA	CGGATGGCATGT	CGGATGGCATGT	CGGGTTTCGTGA	CGGGTTTCGTGA	CGGGTTTCGTGA	CGGGTTTCGTGA	CGGGTTTCGTGA	CGGATGGCATGT	CGGATGGCATGT	CGGATGGCATGT	CGGATGGCATGT	CGGGTTTCGTGA
9497	ENA|CM002239|CM002239.1	2560360	TGCAGGTGTTTGGACAGACCAAACCCCCTTTTATGGGGCACAGGGTCCTGTTGCAGTGTATAGTTACCTTTGCCAAGATATAGTAGGAATAATTATCAGGTACAATAATGCTAATGGCT	476	4	27,C>A;28,T>C;70,T>C;90,A>G	5	ATTA;CCTA;CTCA;CTTA;CTTG	CTTA	CTTA	CTTA	CTTG	CTTA	CTTA	CTCA	CTTA	CTTA	CTTA	CTTA	CTTA	CTTA	ATTA	CTTA	CTTA	CTTA	CCTA	CTTA	CTTA	CTCA	CTCA	CTTG	CTCA	CTCA	CTTG	CTTA	CTCA	CTCA	CTTG	CTTG	CTCA	CTCA	CTCA	CTCA	CTCA	CTTG	CTCA	CTTG	CTTG	CTCA
4058	ENA|CM002236|CM002236.1	9053462	TGCAGAGTATAAGAGTCGGCTTACTCCCGTCTTGTTATAGGACACTCCAGTCCTGTCCCTCACAGCAGTAAACATACTGTAGCACCCCACAGCAACTACATCACTCCTCAGTCCTCACC	476	1	91,G>C	2	C;G	G	C	C	G	C	C	G	G	G	G	G	C	G	G	G	G	G	G	C	G	G	G	C	G	G	G	G	G	G	G	G	G	G	G	G	G	G	G	G	G	G
2953	ENA|CM002236|CM002236.1	7071841	TGCAGTGGCAAGTACAATACACACACAGCTGGCGGGAGAAATCTGCATCTTCGCCGAGCTCAACAAGCAGCAACTCGCGAGTGAGGGATTCCATTGCAGATATAGTCTTTAATAATCGT	474	10	12,T>G;15,A>G;36,A>G;61,A>G;63,C>G;75,C>T;83,A>G;90,C>T;109,T>G;110,A>G	7	GAGGCCGCTA;GAGGCCGCTG;GAGGCCGTTA;GGGGCCGCTG;TAAACCACTA;TAAGGTGCGA;TAGGGTGCGA	TAAACCACTA	TAAACCACTA	TAAGGTGCGA	TAAACCACTA	GAGGCCGCTA	GAGGCCGCTA	GAGGCCGCTA		GGGGCCGCTG	GAGGCCGCTG	TAGGGTGCGA	GAGGCCGCTG	GAGGCCGCTG	GAGGCCGCTG	GAGGCCGTTA	TAAACCACTA	TAAACCACTA	GAGGCCGCTA	GAGGCCGCTA	TAAGGTGCGA	TAAACCACTA	GAGGCCGCTA	GAGGCCGCTA	GAGGCCGCTA	TAAACCACTA	GAGGCCGCTA	TAAACCACTA	GAGGCCGCTA	GAGGCCGCTA	GAGGCCGCTA	TAAACCACTA	GAGGCCGCTA	GAGGCCGCTA	GAGGCCGCTA	TAAACCACTA	TAAACCACTA	GAGGCCGCTA	GAGGCCGCTA	GAGGCCGCTA	GAGGCCGCTA	TAAACCACTA
6947	ENA|CM002238|CM002238.1	2046471	TGCAGTTTCATCCGCCGTCCATGGTCATTCAACAAGATGGGCGCCCGCTGCTCAGGCCATCTTTACTACAGAGTCAAAGCCCCCTTGGACGATTCTCGCTGCCAACGATCTTGCGTGCC	474	1	27,T>C	2	C;T	T	T	T	T	T	C	C	T	T	T	T	T	T	T	T	T	C	T	T	T	T	C	T	T	C	T	T	C	T	C	C	T	C	T	C	T	C	C	C	T	C
6085	ENA|CM002237|CM002237.1	4451720	TGCAGTCCCCTGGCGCAGGTCTGGTTGGGCGAAAAGGGAGTAGCCGACGCAGCACCGGCGAAACAAGCGTGCGCAACGCCCGAGTACGCAGCCCCGGCCTCAAAGACCTCCGGATAAGT	475	1	92,C>T	2	C;T	C	C	C	C	C	C	C	C	C	C	C	C	C	T	C	C	C	C	C	C	C	C	C	C	C	C	C	C	C	C	C	C	C	C	C	C	C	C	C	C	C
18609	ENA|CM002236|CM002236.1	7080160	TGCAGCTGCAAACAACTTGCCTACAAGTAGTGTAGAGGTATGCACAGACCACTTGCATGCATTTTCAGCTCCTGATGGAAGCGAAGCAGAACTTAAGCAGAAGCCCTGCAGATGGAACT	202	6	61,T>C;109,A>G;111,A>G;112,T>C;113,G>C;114,G>A	13	CGATGG;TAACGG;TAAGGG;TAATCG;TAATGA;TAATGG;TAATGN;TAATNG;TAGGGG;TAGTGG;TANNGG;TATTGG;TGAGGG;TGATGG;TGATNG		TAATGG	TGATGG	TAATGG/TGATGG					TAATGG	TAATGN	TAATGG				TAATGG/TGATGG	TAATGG		TAACGG/TAATGG/TGATGG	TAATGG	CGATGG																					TAATGG/TGATGG
6715	ENA|CM002238|CM002238.1	1639253	TGCAGCAATCCGCGGCCGAGCCTCCTCTATTTTGCAGAAAAGTACGGAATTCACAAGAGCACCTTGAGCGCGAGGAAAGGGGCTTTGAGAAAGCAGGGGGTGGATGTTGATCTATTATT	147	0		1		consensus	consensus	consensus	consensus	consensus	consensus				consensus		consensus			consensus			consensus	consensus	consensus	consensus		consensus	consensus		consensus	consensus	consensus	consensus			consensus		consensus		consensus				consensus
8899	ENA|CM002239|CM002239.1	1374315	TGCAGGCAGTATANNNTAGAATGCAAGAAATGGGAAGTCATCTGCAATTGTCAGTGATAGTTCGGACGAACTGCAATGCCTGAACAATGCAGCGTTGATCTTCCAATATGTACAGACCA	472	10	12,A>G;19,A>T;37,T>C;40,T>G;47,T>C;58,A>G;84,C>T;86,A>G;102,C>G;117,C>A	10	AATGTGCGCC;AATTTACACC;AATTTGCGCA;AATTTGCGCC;AATTTGCGGA;AATTTGTGCA;ATCTCGCGCC;ATCTTGCGCC;ATTTTGCGCC;GATTTGCGCC;NATTTGCGCA;NATTTGCGCC	AATTTACACC	NATTTGCGCA	AATTTACACC	NATTTGCGCC			NATTTGCGCC	NATTTGCGCC		ATTTTGCGCC	ATCTTGCGCC		AATTTGCGCA		ATCTCGCGCC	AATTTACACC	ATCTTGCGCC		NATTTGCGCA	AATTTACACC	NATTTGCGCC	NATTTGCGCC	NATTTGCGCC	NATTTGCGCC	NATTTGCGCC	NATTTGCGCC		NATTTGCGCC	NATTTGCGCC	NATTTGCGCC	NATTTGCGCC	NATTTGCGCC	NATTTGCGCC	NATTTGCGCC	NATTTGCGCC	NATTTGCGCC	NATTTGCGCC	NATTTGCGCC	NATTTGCGCC	NATTTGCGCC	NATTTGCGCC
8745	ENA|CM002238|CM002238.1	93877	TGCAGTGCAGCGTACTGCGTACCTGTCTGGTGTCTACGACTAGGTACCTAAGGTATGTACTGTAGACGGGAACTGGCGGAAGGTCCCTCTCTCCACTCTCCACCTTGCACATCGTATGC	475	1	33,C>T	2	C;T	C	C	C	C	C	C	C		C	C	C	C	C	C	C	C	C		C	C	C	C	C	C	C	C	C	C	C	C	C	C	C	C	C	C	C	C	C	C	C
17568	ENA|CM002242|CM002242.1	3539724	TGCAGATCTTTGCTTGGTTTCGGTGCAGTACTAACGTTGAATATATTTTAGGGCTTCGGAAACATTGGATCCCTTGGTACCCAGATTGGTGTGCTTTCTCAGCTCGCTCCTGGGCGTGC	449	3	14,T>C;28,T>A;45,T>A	4	CTT;TAT;TTA;TTT	TTT	CTT	TTT	TTT		TAT	TTT	TTA		TTT	TAT	TTT	TTA	TTA	TTT	TTT	TTT	TTT	TTT	TTT	TTT	TTT	TTT	TTT	TTT	TTT	TTT	TTT	TTT	TTT	TTT	TTT	TTT	TTT	TTT	TTT	TTT	TTT	TTT	TTT	TTT
13342	ENA|CM002240|CM002240.1	4389235	TGCAGCAACAACGCCAAGGACATCATCGCCGTCGGCTTCGATCCCAACAAGACTTTCATCTTCAGCGATTTCCAGTATATGGGCGGCGCCTTCTACAAGAACGTTGTGCGCCTGTCCAA	475	0		1		consensus	consensus	consensus	consensus	consensus	consensus	consensus	consensus	consensus	consensus	consensus	consensus	consensus	consensus	consensus	consensus	consensus	consensus	consensus	consensus	consensus	consensus	consensus	consensus	consensus	consensus	consensus	consensus	consensus	consensus	consensus	consensus	consensus	consensus	consensus	consensus	consensus	consensus	consensus	consensus	consensus
7910	ENA|CM002238|CM002238.1	3850665	TGCAGTCGACTCGAACCTCATTCCTTTCCCGCGGTTGCTCTCCCGAAACGCAGCATCGAACATTGCAGCTTTGGTCCGAACAGTGTTGTTGATTGTCGTTGTTGCCGTTTTCGTCATCC	476	4	26,T>C;33,G>C;55,T>C;56,C>A	3	CCCA;CGCA;TGTC	TGTC	CGCA	CGCA	CGCA	CGCA	CGCA	CGCA	CGCA	CGCA	TGTC	CGCA	CCCA	CGCA	CGCA	CGCA	CGCA	CGCA	CGCA	CGCA	CGCA	CGCA	CGCA	CGCA	CGCA	CGCA	CGCA	CGCA	CGCA	CGCA	CGCA	CGCA	CGCA	CGCA	CGCA	CGCA	CGCA	CGCA	CGCA	CGCA	CGCA	CGCA
19107	ENA|CM002239|CM002239.1	2381046	TGCAGTCGGCTCCACACACGCAACTCCATGATAGGCTTGTCACGTATAAGGCCAGCATATCTGGGCTTCGTCAGTCACTAGCAAATGCCAGTGTACCCTCGCTAGCCCTCGGAACCCAG	448	2	23,C>T;51,C>G	3	CC;CG;TC		CC		CC	CG	CG	CG	TC	CG	CG	CG	CC	CG	CG		CC	CC	CC	CC	CC	CG	CG	CC	CG	CG	CC	CG	CG	CG	CC	CC	CG	CG	CG	CG	CG	CC	CG	CC	CC	CG
23926	ENA|CM002236|CM002236.1	2334029	NNNAGTACAGTACCTATCTATATACAGGAATATAGTAGTAATGCTTATAACACTACCTCCCTTCAAAACGAAGCTCCTACTCGAGAAATCTATTATTATTAATAAAGTGGGCCTTCTCN	1	0		1															consensus
23151	ENA|CM002241|CM002241.1	2620134	NNCAGTTCACATCCGAGTTGACGCAGTACCCTAAAATTCAATTTAGAATCAACCCCGACCAGCTCACCCCAAACCCATTCAGCCAGAGACTCTAGACTCTAAACCCCTAAAACAAACAA	33	1	104,C>T	2	C;T																	T						T
8884	ENA|CM002239|CM002239.1	1350857	TGCAGATCAGTTTGCCCAAGGCATCTTCACGAACGTCTGCCTCCCCGGAGTCCAATGTTAAAGCATTCCAACCCAGTAACAATATTGGGATGGCCACAAACACATGTAAAACATTCAAA	415	18	10,T>C;18,A>C;25,T>C;29,C>T;33,C>T;45,C>G;48,A>G;49,G>T;55,T>G;59,A>G;61,A>C;63,C>T;72,C>T;76,T>G;85,T>G;91,G>A;92,G>A;95,A>G	8	CACCCGGTGGCTTGTAAG;TACCCCAGTACCCTGGGA;TACCCCAGTACCTGTAAG;TACCCGGTGGCTTGTAAG;TACCTGGTGGCTTGTAAG;TATCCCAGTAACCTTGGA;TATCCCAGTACCTGTAAG;TCCTCCAGTACCTGTAAG	TATCCCAGTAACCTTGGA	TACCCCAGTACCCTGGGA	TCCTCCAGTACCTGTAAG	TACCCCAGTACCTGTAAG			TACCCCAGTACCTGTAAG	CACCCGGTGGCTTGTAAG	TACCTGGTGGCTTGTAAG				TACCCGGTGGCTTGTAAG	TACCCCAGTACCCTGGGA	TACCCCAGTACCTGTAAG			TCCTCCAGTACCTGTAAG	TATCCCAGTACCTGTAAG	TCCTCCAGTACCTGTAAG	TACCCCAGTACCTGTAAG	TACCCCAGTACCTGTAAG	TACCCCAGTACCTGTAAG	TACCCCAGTACCTGTAAG	TACCCCAGTACCTGTAAG	TACCCCAGTACCTGTAAG		TACCCCAGTACCTGTAAG	TACCCCAGTACCTGTAAG	TACCCCAGTACCTGTAAG	TACCCCAGTACCTGTAAG	TACCCCAGTACCTGTAAG	TACCCCAGTACCTGTAAG	TACCCCAGTACCTGTAAG	TACCCCAGTACCTGTAAG	TACCCCAGTACCTGTAAG	TACCCCAGTACCTGTAAG	TACCCCAGTACCTGTAAG	TACCCCAGTACCTGTAAG	TACCCCAGTACCTGTAAG	TACCCCAGTACCTGTAAG
6069	ENA|CM002237|CM002237.1	4424699	TGCAGACGGTGACATTAACACCGACAGGGCACATGCATCCTCCGTTCGTATACATTTCCTTGCAATTGATTAACCATTTCCGTTTGTCTATTTCATCCTTTGACAACTCCTCCTTGCCG	475	1	53,A>C	2	A;C	A		A	A	C	C	C	C	A	A	A	A	C	A	A	A	A	A	A	C	A	A	A	A	A	C	A	A	C	C	A	C	A	C	A	A	A	A	A	C	A
22665	ENA|CM002237|CM002237.1	1905386	TGCAGCTGCTGCATGGTCCTGCTCTCCGCCTGCCCAGATCCACGCTGTATCGGGCCGCGCCTGCAGATCCGCGCTCACATATGCAATCAGCTCCTCATCCCTTACCAGAGCGTTTCTCA	22	0		1										consensus
14016	ENA|CM002240|CM002240.1	5474738	TGCAGTGGCTCGGCTGTGCATGCTCCCCTACAACCTATGAAAGGTCCGATCCCCGCTCAGGATCCAGGGCCGCAGAACAATCTTCCTCCTGCCACTCATCAGCAGAATTCATCTGGAGG	475	15	9,T>A;26,C>T;28,T>A;33,C>G;34,C>T;36,A>G;46,C>T;49,T>C;64,C>A;65,A>T;73,A>C;81,C>A;98,T>C;106,A>T;107,T>C	7	ACTCCACTCAACTAT;TCTCCACTCAACTAT;TCTCCACTCAACTTC;TCTCTACTCAACTAT;TCTGCACTCAACTAT;TCTGCACTCTACTAT;TTACCGTCAGCACAT	TCTCCACTCAACTAT	TCTGCACTCAACTAT	TCTCCACTCAACTTC	TCTCCACTCAACTAT	TCTGCACTCAACTAT	TCTGCACTCTACTAT	TCTCCACTCAACTTC	TCTGCACTCAACTAT	TCTGCACTCAACTAT	TCTCTACTCAACTAT	TCTGCACTCAACTAT	TTACCGTCAGCACAT	TCTCCACTCAACTTC	TCTGCACTCAACTAT	TCTCCACTCAACTAT	ACTCCACTCAACTAT	TCTGCACTCAACTAT	TCTCCACTCAACTTC	TCTCCACTCAACTTC	TCTCCACTCAACTAT	TCTCCACTCAACTTC	TCTGCACTCAACTAT	TCTCCACTCAACTTC	TCTCCACTCAACTTC	TCTCCACTCAACTTC	TCTGCACTCAACTAT	TCTCCACTCAACTTC	TCTCCACTCAACTTC	TCTGCACTCAACTAT	TCTCCACTCAACTTC	TCTGCACTCAACTAT	TCTGCACTCAACTAT	TCTCCACTCAACTTC	TCTGCACTCAACTAT	TCTCCACTCAACTTC	TCTCCACTCAACTTC	TCTGCACTCAACTAT	TCTGCACTCAACTAT	TCTCCACTCAACTTC	TCTGCACTCAACTAT	TCTCCACTCAACTTC
7262	ENA|CM002238|CM002238.1	2658687	TGCAGAGACTTTCGCCGAATGGGATTCCAATGAGCGTGTCGGCTTCACGGATGCGAGAAAAGACATAGCGGATATGCTACAATCTATATTCACTCTCGAGAATCTCACTCTGGTCTCTT	474	4	38,T>C;45,C>T;46,A>G;108,T>C	6	CCAT;TCAC;TCAT;TTAC;TTAT;TTGT	TCAT	TCAT	TCAT	TTAT	TTGT	TTAT	TCAT	TCAT	TCAT	TCAT	CCAT	TTAC	TTAC	TCAT	TCAT	TCAC	TCAT	TTAC	TTAT	TTAT	TTAT	TCAT	TTAT	TTAT	TCAT	TTAT	TTAT	TCAT	TTAT	TCAT	TCAT	TTAT	TCAT	TTAT	TCAT	TTAT	TCAT	TCAT	TCAT	TTAT	TCAT
24609	ENA|CM002241|CM002241.1	2243119	NGCAGCCACAAGCGTACCCGGATATNAAACCAAAGCCTCAGCAATATTGAGCTTGTGATGTAGCCCATGAGTCGAGCCATCAGTGTTGCCAACTCATGCTTATCTTTGTGAAAGACGCG	1	0		1
5632	ENA|CM002237|CM002237.1	3336214	TGCAGACCGTCCGAGAGGGCGGGAGGGTTCTTGCAGACGTGAGCGGTGATGATGTTTTGCAGATTGGCGTTCTTCTTGGCCTTCAAGCTGTGCAGAACGGCGTCACAAATGGTGTTGAT	474	5	52,T>A;53,G>A;94,G>A;95,A>G;107,A>G	5	AAAAG;TAAAG;TGGAA;TGGAG;TGGGG	TGGAA	TGGAA	TGGGG	TGGAA	TGGGG	TGGGG	TAAAG	TGGGG	TGGGG	TGGGG	TGGGG	TGGAA	TGGGG	TGGGG	TGGAG	TGGAA	TGGGG	AAAAG		TGGGG	TGGAA	TGGAA	TGGAA	TAAAG	TGGAA	TAAAG	TGGGG	TGGAA	TGGAA	TAAAG	TGGAA	TGGAA	TGGAA	TGGAA	TGGAA	TAAAG	TGGAA	TGGAA	TGGAA	TAAAG	TGGAA
24891	ENA|CM002236|CM002236.1	9054060	TGCAGTGGTGACTGGAGTGCTCCAATAAGCGGGAAATGCTTGGCCTTGTTGCGCGCGGGTCCNCCAGAACGGAAGGGGAAAAGCCCAGGCGCGCTGCAGCACCTCCAAAAAAGTGGANN	4	0		1
10681	ENA|CM002239|CM002239.1	4695562	TGCAGGATCTAGTATTGCACTAACGTAGCCTGGATATTTTTTGGTGGCACGTTAACCAGAACTCGTCGAGATAGGCGTTCAAGATGATAGCGCAAACAGGAACTTCCAGGTTCTGTAGG	474	4	32,G>A;36,T>C;69,G>A;105,C>T	5	ATAC;ATGC;GCGT;GTGC;GTGT	GTGC	ATGC	GTGC	ATGC	GTGT	ATGC	GTGT	ATGC	GTGC	ATGC	ATAC	GCGT	GTGC	ATGC	ATGC	ATGC	ATGC	GTGC	GTGC	ATGC	ATGC	ATGC	ATGC	ATGC	ATGC	ATGC	ATGC	ATGC	ATGC	ATGC	ATGC	ATGC	ATGC	ATGC	ATGC	ATGC	ATGC	ATGC	ATGC	ATGC	ATGC
305	ENA|CM002236|CM002236.1	1592743	TGCAGGCTTCGTCGGGTAGAAGCCAAGCTTCCTCGGCCGAGAAGATTTTGGAAGCCTGACCAGAAAGTTCGACCTCGTACGTCTTTCCCCAACAAACGCGTGTAGTCTTACTGACACGC	475	2	6,C>T;51,A>C	3	CA;CC;TC	CA	CC	CC	CC	TC	CC	CC	CC	CC	TC	TC	CC	TC	CC	CC	CC	CC	CC	TC	CC	TC	CC	TC	CC	TC	CC	TC	TC	TC	TC	TC	TC	CC	TC	TC	TC	CC	CC	CC	CC	TC
11475	ENA|CM002239|CM002239.1	835753	TGCAGTGACCAGAGAACAAGCAACACGGGATCAAAACGTGACGCTTCCCAGGACGCTACCACAAGAAATCGCTCCTCGGCGTCGGAATGTTCCTGAGCATCACGTTACACCACTGCTCA	474	8	31,C>T;48,C>T;64,G>A;65,A>G;68,T>A;80,G>A;96,G>A;110,C>T	6	CCAAAGGC;CCAATGAC;CCAATGGC;CCAGTAGT;CCGATGGC;TTAATGGC	CCGATGGC	CCAATGGC	CCGATGGC	CCAATGGC	TTAATGGC	CCAATGGC	TTAATGGC	CCAATGAC	TTAATGGC	CCAAAGGC	CCAAAGGC	CCAGTAGT	CCGATGGC	CCAATGAC	CCAATGGC	CCAATGGC	CCGATGGC	CCGATGGC	CCGATGGC	CCAATGGC	TTAATGGC	TTAATGGC	CCAATGGC	TTAATGGC	TTAATGGC	TTAATGGC	CCAATGGC	TTAATGGC	TTAATGGC	CCAATGGC	CCAATGGC	TTAATGGC	TTAATGGC	TTAATGGC	TTAATGGC	TTAATGGC	CCAATGGC	TTAATGGC	CCAATGGC	TTAATGGC	TTAATGGC
8584	ENA|CM002238|CM002238.1	51775	TGCAGTTTGCTTGTTTCATTCTCCCTGTAAGCGACCTAACCTGTGAACATGGTATCGGTGCTGTGAGTGCCAACGCACAAGGTCCGTCAACATCCTATACCTCTATCAAGCCCATGCTT	442	1	5,T>A	2	A;T	T	T		T	A	T	T	T	T	T	T	T	T	T	T		T			T	T	T	T	T	T	T		T	T	T	T	T	T	T	T	T	T	T	T	T	T
23699	ENA|CM002238|CM002238.1	1581749	TGCAGTTTTGTGTTGGTGACAGCGACAATACGAGTGCTCAATTCACGACGCGTCAAAGTTGGGTCGACGGGCGAATTGTCGGGGCAGGGGGTACTTTGCGATTTTTTNTGAGGTGATTC	2	0		1													consensus
19354	ENA|CM002240|CM002240.1	1925412	TGCAGATTATATACAAGCTGGTGCTAAGCTAGTAATTGATGCTATTAAAACTGTTGTAAAAGGCAGGGTGTGATTGATTTTCTACATGGAAGATGAGTGTGGACGCGAAAAGGTAATGA	442	3	45,T>C;94,G>A;114,A>C	2	CAC;TGA		TGA	TGA	TGA		CAC	TGA		TGA		TGA			CAC		TGA		TGA	TGA	TGA	TGA	TGA	TGA	TGA	TGA	TGA	TGA	TGA	TGA	TGA	TGA	TGA	TGA	TGA	TGA	TGA	TGA	TGA	TGA	TGA	TGA
17541	ENA|CM002242|CM002242.1	3484444	TGCAGAAGCTTCGGCGCGGGGTAGCACTCGGGACGATGGTGAGACGGCGGCGTGGCAGGGGAGTCGACGTCGTTCTCGGGACGGCGAGGCGTGATAGGGCTGATGATGCTTGCTTGGAG	476	1	76,C>T	2	C;T	C	C	C	C	C	T	C	C	C	C	C	C	C	C	C	C	C	C	C	C	C	C	C	C	C	C	C	C	C	C	C	C	C	C	C	C	C	C	C	C	C
16772	ENA|CM002242|CM002242.1	1775130	TGCAGACCTCGGTAGTGCTATGCTTTGGATGAAGTCACCAACTAAGAAAAACCTGAAATGCCTACAGGTAGGTAGAGGTAGGTACCCAACTCTAGCGATCCATCATCATCAGCCGTTCA	92	4	22,C>T;30,G>A;86,C>T;87,A>G	4	CACG;CGCA;CGTG;TACG	CGCA		CGCA	CGCA	CGTG	CGTG		CACG	CACG	CGTG			CGCA	CGTG	TACG	CGTG	CGCA	CGTG																		CGTG
19488	ENA|CM002240|CM002240.1	5604882	TGCAGCTTGCGTCGGTACTTGTGTGTTTGAATCCAAGCGTTACCCGCTCCGAAACCGGCGTTACCAGAATCTCCGGGGCCGTTACTCCTCGTTCGGCTGAATATGGAGGACATGACCTG	469	4	38,G>A;44,C>T;68,A>G;99,A>G	3	ATGA;GCAA;GCAG		GCAA	ATGA	ATGA	ATGA	ATGA	ATGA		ATGA		ATGA		GCAG	ATGA	ATGA			ATGA	ATGA	ATGA	ATGA	ATGA	ATGA	ATGA	ATGA	ATGA	ATGA	ATGA	ATGA	ATGA	ATGA	ATGA	ATGA	ATGA	ATGA	ATGA	ATGA	ATGA	ATGA	ATGA	ATGA
8889	ENA|CM002239|CM002239.1	1361647	NNNAGCCAGTAAATGCCTGTTCACATAATTATCAGCAATCAACATCAATCAAGAACACGTAGAATTCACAGCAGAAACTCACCATAATCATCCCCCTCAGAATGCCAACTCCTCCTCAA	428	2	26,A>G;91,C>T	2	AC;GT																										AC
10451	ENA|CM002239|CM002239.1	422091	TGCAGATCACTGAACCGCCGCTGACCTTCTTCCACTGGACATCTTCCCTTCGTTGTTTGCCATCATCATCATCACCACCCTCGCTGCCGTCGCCGATTTTTTGACCATATCCGAGCTAT	99	6	30,T>C;50,C>T;62,T>C;93,C>G;98,T>C;114,G>C	9	CCTCTG;TCACTG;TCCCTG;TCNCTG;TCTCCC;TCTCTG;TCTGTG;TTTCCG;TTTCTG	TCTCTG	TCTCTG	TTTCCG		TTTCTG	TCTCTG			CCTCTG		TCTCTG	TCTCTG	TCTCTG	TCTGTG	TCTCTG	TTTCTG		TCTCCC		TCTCTG			TCTCTG		TCTCTG		TCNCTG								TCTCTG		TCNCTG		TCNCTG
4276	ENA|CM002236|CM002236.1	9589482	TGCAGGAGGAGGTGGAGGAAAGGAAGGAAAAGGTAAATTGGAATCTCGAAGATCGGGAGAATAGATGGGGCCGGCATCTGGTGACGGGGCAGCGGAGTAGCGGGCTAAGCGGGCTGAGG	475	2	14,G>T;17,G>A	3	GA;GG;TG	GG	TG	GG	GA	GG	GG	GG	GG	GG	GG	GG	GG	GG	GG	GG	GG	GG	GG	GG	GG	GA	GG	GG	GG	GG	GG	GA	GA	GA	GA	GA	GA	GA	GA	GG	GA	GG	GG	GG	GG	GG
4076	ENA|CM002236|CM002236.1	9099981	TGCAGAAGAATCTCAAACCGCGCAGAAACTTTTAGAGTGGTGGAATAACTTTGCAGTCTCAGCAAAGGCCAAACAACACGCAAAAGAGCTACAAGATCTGCGGAAAGGAGGGACAGCGC	476	1	46,A>C	2	A;C	A	A	A	C	A	A	A	A	A	A	A	A	C	C	C	A	A	C	A	C	C	A	A	A	A	A	C	A	A	C	C	A	A	A	A	C	A	A	A	A	A
17792	ENA|CM002242|CM002242.1	3932891	TGCAGTACCTGACCTTCCGGTCCATACGTGGGCGTCATCATCGCCTTCGCGGTATCCAGCACCCTCTGAACGGCCTCCACCCACTGGAACCGGCCAAAGAAAGCCGTATCGTTCGTCGC	476	12	14,T>A;29,G>A;34,T>C;44,C>T;47,C>G;50,G>C;56,C>T;63,C>G;64,T>C;74,C>T;79,C>G;91,G>T	14	AATCCGCGTCGG;TACCGCCGTCCG;TATCCGCCTCCG;TATCGCCCTCCG;TATCGCCGCCCG;TATCGCCGCTCG;TATCGCCGTCGG;TATCGCCGTCGT;TATTCCCCTCCG;TGTCCGCCTCCG;TGTCCGCCTCGG;TGTCGCCCTCCG;TGTCGCCGTCGG;TGTCGCTGCCCG	TGTCCGCCTCCG	TGTCGCCGTCGG	TATCGCCGTCGG	TATTCCCCTCCG	TGTCGCTGCCCG	TGTCCGCCTCCG	TACCGCCGTCCG	TATCCGCCTCCG	TGTCCGCCTCGG	TGTCGCCCTCCG	TATCGCCGCCCG	TGTCCGCCTCCG	AATCCGCGTCGG	TGTCCGCCTCCG	TATCGCCGTCGG	TATCGCCCTCCG	TATCGCCGTCGT	TATCGCCGTCGG	TGTCCGCCTCCG	TATCGCCGCTCG	TATTCCCCTCCG	TATTCCCCTCCG	TGTCCGCCTCCG	TATTCCCCTCCG	TACCGCCGTCCG	TATTCCCCTCCG	TATTCCCCTCCG	TATTCCCCTCCG	TACCGCCGTCCG	TACCGCCGTCCG	TACCGCCGTCCG	TACCGCCGTCCG	TATTCCCCTCCG	TACCGCCGTCCG	TACCGCCGTCCG	TACCGCCGTCCG	TATTCCCCTCCG	TATTCCCCTCCG	TATTCCCCTCCG	TATTCCCCTCCG	TACCGCCGTCCG
9545	ENA|CM002239|CM002239.1	2666019	TGCAGATTCTCGGTTAGATTCTGTGCCAGCCAAAAAGCCAACATGGGCTACCTCTCCGTTGGAAAAACCCAAGCGGAAAAGGAGTAGCGCCGAAGCCTCTGGAGCCAGAAAGGATACAG	476	3	23,T>C;33,A>G;66,A>C	4	CAA;TAA;TAC;TGA	TAA	TAA	TAA	TAA	TAA	CAA	TAA	CAA	CAA	TAC	TAA	CAA	TGA	TGA	TAA	TAA	TAA	TAA	TAA	TAA	TAA	TAA	TAA	TAA	TAA	TAA	CAA	TAA	TAA	TAA	TAA	TAA	TAA	TAA	TAA	TAA	TAA	TAA	TAA	TAA	TAA
16023	ENA|CM002241|CM002241.1	4103422	TGCAGTGTTGAAAATTCGAGTATCCGTATCGAGCAGCGGATTGCCCATCGAGACAAGGCGGTCGATCATTTCCCACCAACAGCCCCAATGGCACCCACCTTGCTGACACCGTTCTGGCC	475	4	14,T>G;21,A>T;22,T>C;55,A>C	4	GATA;TATA;TATC;TTCA	TATA	TTCA	TATA	TTCA	TATC	GATA	TATA	TTCA	TATA	TTCA	TATC	TATC	TTCA	TATC	TATA	TTCA	TTCA	TTCA	TATC	TTCA	TATC	TATC	TATC	TATC	TATC	TATC	TATC	TATC	TATC	TATC	TATC	TATC	TATC	TATC	TATC	TATC	TATC	TATC	TATC	TATC	TATC
3832	ENA|CM002236|CM002236.1	8593049	TGCAGCGCAGCGCAAAGACAACGAAGTATTGTATCTAACTGCGTACGTACTGGGTATAAAGCGCAGTCAAGATCGGTTGAATCTGTCTCAGATTTGACAACCTCGACTCCGTAATCGAT	470	6	11,G>A;22,G>A;40,G>A;45,C>T;57,A>G;86,C>A	7	AGGTCC;GAACAC;GGGCAA;GGGCAC;GGGCGA;GGGTAC;GGGTCC	GGGCAC	GGGCAC	GGGCAC	GGGCAC		GAACAC	GGGCGA	GGGTAC		GAACAC	GGGTAC		GGGTAC		GGGTCC	GGGCAC	AGGTCC	GGGTCC	GGGCAC	GGGCAC	GGGCAC	GGGCAC	GAACAC	GGGCGA	GGGCGA	GGGCGA	GGGCAC	GGGCGA	GGGCGA	GGGCGA	GGGCGA	GGGCGA	GGGCGA	GGGCGA	GGGCGA	GGGCAC	GGGCGA	GGGCAC	GGGCGA	GGGCGA	GGGCGA
18761	ENA|CM002237|CM002237.1	196402	TGCAGCCCCAAGCTAGCTCGTCTCAAAGTCAGCTGCCGGTTAGAACGCCAAGGTCCGGCCCAAGGATTGGCAGCAACATTCGATCGCCAGCCCAAAGCTCGGTTGGCCAGACAGTTGCA	47	0		1			consensus				consensus	consensus		consensus			consensus	consensus				consensus		consensus	consensus			consensus				consensus
7382	ENA|CM002238|CM002238.1	2836783	TGCAGCTCGTGCCTATCCATGGTAGCAAGCGCCAACAGACCGCCGTAGATGGCAACGTCGTTCGGGCTGGCAATGTGGTTGTAAATCTCGGGAGGCACGCCGGAGCTGGCTTCGACAAA	475	1	74,G>C	2	C;G	G	G	G	C	G	G	G	G	G	G	G	G	G	G	G	C	C	G	C	G	C	G	C	C	G	C	C	G	C	G	G	C	G	C	G	C	G	G	G	C	G
24923	ENA|CM002242|CM002242.1	3815424	TGCAGTGTGACAACCAACACGAGGTCCTGCTTACCTTATATGCTCAGCAGAAAATGTTGGAGCGTCTGCAGGTACAAAGTCCAATTGCATTTGAGACCGCCGACGGAGAACATGGAGGA	9	0		1
9563	ENA|CM002239|CM002239.1	2682538	TGCAGAAAGCATCTTTTCCCTGCCTGCCTCACCCTCTGTGGTTGGCTTTGGTTGGCTTGTTATGAACGCCCTATTCCGAATCTGGCAGCACCATAAGTCAATAGTGGCAGCCGCCTTTG	472	2	29,C>T;72,A>G	3	CA;CG;TA	CA		CA	CA	CA	CA	CA	CA	CA	CA	CG	TA	CA	CA	CA	CA	CA	CG	CG	CA	CA	CA	CA	CA	CA	CA	CA	CA	CA	CA	CA	CA	CA	CA	CA	CA	CA	CA	CA	CA	CA
10671	ENA|CM002239|CM002239.1	4682762	TGCAGCAAATACGACTGAGCTAACGTTCAAAATTGACAAGGGCCAGTACCTATGTAAGTTCGAGACCAGGCCCGTCGGTGTTAACAGAATATCCAGTCGGGGAAATTACCCAGAATGTC	474	8	28,A>G;29,A>G;47,A>G;50,T>G;79,G>T;103,A>C;110,C>T;112,G>C	6	AAATGACG;GGAGGCCG;GGAGTACG;GGATGACG;GGATGATC;GGGTGACG	AAATGACG	GGATGACG	AAATGACG	GGGTGACG	GGATGACG	GGAGGCCG	GGATGACG	GGATGACG	GGATGATC	GGATGACG	GGAGTACG	GGATGACG	GGAGGCCG	GGATGACG	GGATGACG	GGATGACG	GGATGATC	GGATGACG	GGATGATC	GGATGATC	GGATGACG	GGGTGACG	GGAGGCCG	GGATGACG	GGATGACG	GGGTGACG	GGAGGCCG	GGATGACG	GGATGACG	GGGTGACG	GGGTGACG	GGATGACG	GGATGACG	GGATGACG	GGATGACG	GGATGACG	GGGTGACG	GGGTGACG	GGGTGACG	GGGTGACG	GGATGACG
17399	ENA|CM002242|CM002242.1	3147722	TGCAGGAGGAATACATCAAGGATGAGCAGAGGTATGGTCACAGAAGCTCCACGCGCTGGGAGCTTGATGAGGAGGGGCTGACAACATGGTATCTGGCAGGAGCTTGAAGCGTGAGCTTG	465	1	58,G>A	2	A;G	G				A	A	A	A	A	A	A	A	A	A					A		A	A	A	A	A	A	A	A	A	A	A	A	A	A	A	A	A	A	A	A	A
18994	ENA|CM002238|CM002238.1	4488026	NNNAGTCCATGCGGTGCCCACTGAGCCACATACAGTGTCGTTTGTCATAGTTTGTACCGTATTGGGTCTTGGCATTTGATGTCACCCATCAATCAATGTTATAGGTAGCCAACTTCTAT	451	9	11,C>T;22,G>A;23,A>C;28,C>T;30,T>A;62,T>A;66,T>C;81,T>C;94,A>G	16	CACTAATCG;CACTAATTA;CACTACTCG;CACTACTTA;CACTAGTCG;CACTAGTTA;CACTANTCA;CACTANTCG;CACTANTTA;CACTATTCG;CACTATTTA;CGACGTCTG;CGACTTCTG;CGACTTTTA;CGACTTTTG;TGACTTCTG
16561	ENA|CM002242|CM002242.1	1465869	TGCAGTGGCATGCCGATATGGTCGAGTCGCCTGGGAAGAGAGTCAGCGAGCGAAGGCCGTGAGAGTGGGCGCAACGGAAAACTAGGTGGTGCTCAATCCTCGTGCCGTCCTGTCTTGAG	475	9	25,G>A;29,C>T;30,C>T;34,G>A;39,G>A;58,G>A;63,A>G;78,A>G;106,G>A	5	ACCGGGAAA;GCCAGGAGG;GCCGAAGAG;GCCGGGAAG;GTTGAGAAG	GCCGGGAAG	GCCGAAGAG	GCCGGGAAG	GCCGGGAAG	GCCGGGAAG	GCCGGGAAG	GCCGGGAAG	GTTGAGAAG	GCCGGGAAG	GCCAGGAGG	GTTGAGAAG	GCCGGGAAG	GTTGAGAAG	GCCGGGAAG	GCCGGGAAG	ACCGGGAAA	ACCGGGAAA	GTTGAGAAG	GCCAGGAGG	GCCGGGAAG	GCCGGGAAG	GCCGGGAAG	GCCAGGAGG	GCCGGGAAG	GCCGGGAAG	GCCGGGAAG	GCCGGGAAG	GCCGGGAAG	GCCGGGAAG	GCCGGGAAG	GCCGGGAAG	GCCGGGAAG	GCCGGGAAG	GCCGGGAAG	GCCGGGAAG	GCCGGGAAG	GCCGGGAAG	GCCGGGAAG	GCCGGGAAG	GCCGGGAAG	GCCGGGAAG
14909	ENA|CM002241|CM002241.1	159191	TGCAGTTTGACGAACGATTGAAGTTCCGGGTTTGTCTTCTATCAGACTCTCCAGAACGCCTAGTGGTAGTGGTGGTGAAGGAGTTTGCCATTGTGGACACACCTTTTCTGTCAGTCTGT	475	12	21,A>G;28,G>A;37,T>C;38,C>T;39,T>G;58,C>G;73,G>A;85,T>C;87,C>T;96,A>G;102,C>A;107,C>T	8	AATTGCGTCGCC;AATTTCGTCACC;AGCCTGGCTAAC;AGTCTCGTCACC;GGTCTCGCCAAC;GGTCTGACCAAT;GGTCTGGCCAAC;GGTCTGGCCAAT	AGTCTCGTCACC	GGTCTGGCCAAC	GGTCTGGCCAAC	AGTCTCGTCACC	GGTCTCGCCAAC	GGTCTGGCCAAC	GGTCTGGCCAAC	AATTTCGTCACC	GGTCTGGCCAAC	GGTCTGGCCAAC	GGTCTGGCCAAC	GGTCTGGCCAAC	AATTGCGTCGCC	GGTCTGGCCAAC	AGTCTCGTCACC	GGTCTGACCAAT	GGTCTGGCCAAC	AGTCTCGTCACC	AGCCTGGCTAAC	GGTCTGGCCAAT	GGTCTGGCCAAC	AGCCTGGCTAAC	GGTCTGGCCAAC	AGCCTGGCTAAC	GGTCTGGCCAAC	AGCCTGGCTAAC	AGCCTGGCTAAC	GGTCTGGCCAAC	AGCCTGGCTAAC	GGTCTGGCCAAC	AGCCTGGCTAAC	AGCCTGGCTAAC	GGTCTGGCCAAC	AGCCTGGCTAAC	GGTCTGGCCAAC	AGCCTGGCTAAC	AGCCTGGCTAAC	AGCCTGGCTAAC	GGTCTGGCCAAC	AGCCTGGCTAAC	GGTCTGGCCAAC
1655	ENA|CM002236|CM002236.1	4550661	TGCAGTCCGTCTGCACTGACAACCAACTTCATCAACCACCGACGTCCGTGCCTGATTGGGTCAATTCGCGATCCCGATTAAAACCACAACCCATAGTATCTCGACAATCTCTTGCCNNN	474	2	48,T>C;81,A>C	3	CA;TA;TC	TA	TA	TA	TA	TA	TA	TA	TA	TC	TA	TA	TA	TA	TA	TC	TA	CA	TA	TA	TA	TA	TA	TA	TA	TA	TA	TA	TA	TA	TA	TA	TA	TA	TA	TA	TA	TA	TA	TA	TA	TA
19532	ENA|CM002240|CM002240.1	6364175	NNNAGTGTCCTCCTCGCCTGCGCGACATCGCCCTTGGCGCTCGCTGTCCACTTTGGGCTCTCTGGCGCCAACAGCAGTCCAAATCCCTGAGCAGCCGCCACCACCACCCCGGATCCNNN	5	0		1
5077	ENA|CM002237|CM002237.1	2430374	TGCAGATGTGAAACCCCCGTCCGTGAACTTCATTGTGTTTGTGATGAAGCTGACGGGACTGCTTCTACCTATCAACCCATCATCACCAGCACCCCCGAATGCAGGTCCGGTATGAAGTC	475	0		1		consensus	consensus	consensus	consensus	consensus	consensus	consensus	consensus	consensus	consensus	consensus	consensus	consensus	consensus	consensus	consensus	consensus	consensus	consensus	consensus	consensus	consensus	consensus	consensus	consensus	consensus	consensus	consensus	consensus	consensus	consensus	consensus	consensus	consensus	consensus	consensus	consensus	consensus	consensus	consensus	consensus
21493	ENA|CM002241|CM002241.1	125632	TGCAGCAGAAACTCCACAAGCTCATCAGCTTGAAACCGGATCTTGCGCAGTGGCATCTCCGTCCGCATGTTTTCCCACCTCTCCTTCTGGTTGCGGAATTCGCGCCGGAGCTCGAGGTC	2	0		1						consensus			consensus
14097	ENA|CM002240|CM002240.1	5606017	TGCAGTGAAGCACTATAGCGGCGCTGAACACGATCTGCACGACGCGCCCTGGGCCGCCATCTGACGCGTTTTCCCCACCATATCACAACCATTAACCCACTTTATCACTAAAAGATAAG	471	6	5,T>A;19,G>A;45,G>A;56,C>T;60,C>T;104,T>C	8	AGGCTT;TAGCTT;TCGCTT;TGACTT;TGGCCC;TGGCCT;TGGCTC;TGGCTT;TGGTTT;TNGCTT;TTGCTT	TGGCCT	TGGCTT		TGGCCC					TNGCTT										TGGCTC		TGGCTC		TGGCTC	TGGCTC	TGGCTC		TGGCTC	TGGCTC	TGGCTC	TGGCTC		TGGCTC	TGGCTC	TGGCTC	TGGCTC	TGGCTC			TGGCTC		TGGCTC
11269	ENA|CM002239|CM002239.1	5768173	TGCAGGCTGAAAAGGCGCTGCACTAACACGCGCACTAACAGAGAAGCCCACAAAACCAAGGCAGTCCAGGCCGGCCGGCGTTNNNNTCCTTGTTACGGTAGAGGTAAGTACCTCTAGGG	472	7	8,G>T;10,A>G;92,T>A;106,A>C;108,T>C;109,A>C;117,G>T	12	GAACTAG;GAANTAG;GATANNG;GATATAG;GATATAT;GATATGG;GATATNG;GATCTNG;GATGNNG;GATGTNG;GATNCAG;GATNNNG;GATNTAG;GATNTCG;GATNTNG;GATTNNG;GATTTNG;TGTCTAG	GATATAG		GATATAT	GATNNNG		GATATAG	GATATAG	GATATAG	GATATAG	GATATAG	GATNNNG	GATNNNG		GATATAT	GATATAG	GATATAG		GATATAT	GATNNNG	GATATAG	GATATAT	GATNNNG	GATATAG	GATATAT	GATNNNG	GATNNNG	GATNNNG	GATNNNG	GATNNNG	GATATAT	GATATAT	GATNNNG	GATNNNG	GATNNNG	GATNNNG	GATNNNG	GATNNNG	GATATAG	GATATAT	GATNTCG	GATNNNG
22364	ENA|CM002239|CM002239.1	3508478	TGCAGGTGCGGCGCCATTTCGGAAGTCATCAGGCTGCTGCTGTTGGACGCGATGATGCAGTTTTCCGGGAGAAGGCGCTCGATCTCGGCGAGGGCGGCGATCTTGAGGGAAAGGTTTTC	1	0		1									consensus
3779	ENA|CM002236|CM002236.1	851050	TGCAGCGGATGGCTGCGCCTGTTCACTGGATAGTTGAGGTTATACTTCCAAGGGGGCCTAGTTGGGCCTTCGTATCTGATTCGAACATGGCTCCGGCAGAACTCTTCCCTGTTTGGAAC	476	11	17,C>A;30,T>C;63,G>A;84,A>G;90,C>A;91,T>C;92,C>A;96,C>T;100,A>G;107,C>G;109,T>C	8	ACGACTACACC;CCAACTATACC;CCGAACACAGC;CCGACCACACC;CCGACTACACC;CCGACTACGCC;CCGGCCACACC;CTGACTCCACT	CTGACTCCACT	CCGACTACGCC	CCGACCACACC	CTGACTCCACT	CCGACTACACC	CCGACTACACC	CCGACTACACC	CCGACTACACC	CTGACTCCACT	CCGACTACACC	CCGACTACACC	ACGACTACACC	CCAACTATACC	CTGACTCCACT	CCGACTACACC	CTGACTCCACT	CCGACCACACC	CCGGCCACACC	CCGAACACAGC	CCGACCACACC	CCGAACACAGC	CCGAACACAGC	CCGAACACAGC	CTGACTCCACT	CCGAACACAGC	CTGACTCCACT	CCGAACACAGC	CCGAACACAGC	CTGACTCCACT	CCGAACACAGC	CCGAACACAGC	CTGACTCCACT	CTGACTCCACT	CTGACTCCACT	CCGAACACAGC	CCGAACACAGC	CTGACTCCACT	CCGAACACAGC	CTGACTCCACT	CTGACTCCACT	CCGAACACAGC
5724	ENA|CM002237|CM002237.1	3569820	TGCAGCGTACCGCCTCTTGGTTGCGCACCCGGATGGGCGAAGAGGAATTCCCCTGCGCCATTCGTCAGGAGCAATGTTTAAGTTCCTCCCGTGGGTGACAGCAGCCGTCGCAGCTGCCA	475	3	21,T>C;55,C>T;86,T>A	4	CTT;TCT;TTA;TTT	TCT	TTT	TTT	TTT	CTT	TTT	TTT		TTT	TCT	TTT	TTT	TTT	TTA	TCT	TTT	CTT	TCT	TCT	TCT	TTT	TTT	TTT	TTT	TTT	TTT	TTT	TTT	TTT	TTT	TTT	TTT	TTT	TTT	TTT	TTT	TTT	TTT	TTT	TTT	TTT
17516	ENA|CM002242|CM002242.1	3401094	TGCAGTGTCAGTCTATCAGTCGACAGTTTGCAAGTTCCTGTCAGATCTGTCACCCGCCCTTCAACACAGCGAGCCGGCAGGGTAGCCGAGAAGGAACGAAAGTGCAACCATTCCATCGT	430	4	25,G>A;37,C>A;50,C>G;53,C>G	4	AAGG;GCCC;GCCG;GCGG	GCCC	GCCG	GCCG							AAGG				GCGG	GCCG		GCCG	GCCG	GCCG	GCCG	GCCG	GCCG	GCCG	GCCG	GCCG	GCCG	GCCG	GCCG	GCCG	GCCG	GCCG	GCCG	GCCG	GCCG	GCCG		GCCG	GCCG	GCCG	GCCG	GCCG
21261	ENA|CM002238|CM002238.1	19780	TGCAGGGGATGTGGCTCAGCAACCGCACTTAGTTGTTACCTCCATCTACAGTCCAATGCTGGTTTGATTGTTAGCTTGGTACACTAGGTAGGTACTTNNNNCTGGTGGTGCATACTAGG	1	0		1						consensus
14359	ENA|CM002240|CM002240.1	6292205	TGCAGGGCTCGACTGGCAAGAGNNNNGACTTCAAGATTGCATGATCAAGTTCATCACATGAGCGGTGATGGCTGGGCCGCCGGCTGGGGTGTCAACTGTCGAGGCCCCTGGACTTGGCT	1	0		1
6060	ENA|CM002237|CM002237.1	4419508	TGCAGACACCCACTTGGTGCCAGTGCCGAGACCCAGTCTTGCGGGAGGTACCAGAGTAGTAGTGACTGAAGTGATGGGGCTGAACCGGGGTCCGGAATAAGTTGTCGCGGCAGATTGCG	475	1	110,C>A	2	A;C	C	C	C	C	C	C	C	C	C	C	C	C	C	C	C	C	C	C	C	A	C	C	C	C	C	C	C	C	C	C	C	C	C	C	C	C	C	C	C	C	C
16110	ENA|CM002241|CM002241.1	52940	TGCAGGCGCAACGCGTCAGGAAGGAGGGAGATCTGGGGTATTATAAAGGACGGGTGACAAGAAGGGAGGGGGGACGATATGTGTGTGCAAGGTTGAAGGTTCATGTCCCGTCCAGCCCA	474	2	18,G>A;50,C>T	3	AC;GC;GT	GC	AC	GC	GC	GC	GC	GC	GC		GC	GC	GC	GC	GC	GC	GC	GC	GC	GC	GT	GC	GC	GC	GC	GC	GC	GC	GC	GC	GC	GC	GC	GC	GC	GC	GC	GC	GC	GC	GC	GC
22145	ENA|CM002240|CM002240.1	3345551	TGCAGATACCTCTAGGTCAACGTACTGTAGTAGACACTCTACAGTTAAACCCCAAGGTGCGCGTAAGGAAGTGAGGCGCTGCCCTGGCACTTGCCCCCCCCCCCCCCCCCCCCCCCNNN	241	9	44,T>G;53,A>G;86,G>C;88,A>C;90,T>C;91,T>C;92,G>C;97,C>T;98,C>T	5	GGCCCCCCC;GGCCCTGCC;TAGATTGCC;TAGATTGCT;TAGATTGTC;TAGATTGTT							TAGATTGCC						TAGATTGCC									TAGATTGCC/TAGATTGTC			TAGATTGTC							TAGATTGCC			TAGATTGCC			TAGATTGTC		TAGATTGCC/TAGATTGTC	TAGATTGCC/TAGATTGTC
15814	ENA|CM002241|CM002241.1	3567788	TGCAGGGTCTCTTGTTTGGGAGGGAAAAGGCGGAGCGCATGGATGTCGAGGGTTACCAAGAAGAGGGAAGCACGACCACGCCGTTTGATATGATGTTGAGGAACCGGGTCAGTCGGTTC	473	1	93,T>C	2	C;T	T	T	T	T	T	T	T	T	T	C		T	T	T	T	T	T	T	T	T	T	T	T	T	T	T	T	T	T	T	T	T	T	T	T	T	T	T	T	T	T
19420	ENA|CM002240|CM002240.1	3726509	TGCAGGTGCTGTTGGCCGCTGTCGATCTCTCCATCTTCCCTCGGCTTCTCTTTCATGCCCCAGAAGCGCAAGACTAAACTGCAACACAAAGGCTGGAAGCCTACCACGAGCTCACGATT	341	6	49,C>G;71,G>A;83,A>G;92,C>T;114,C>T;115,G>A	8	CAGCCG;CGACCG;GGATAG;GGATCA;GGATCG;GGATNG;GGATNN;GGATTA;GGATTG		CGACCG			GGATNN		GGATNN	GGATNN	GGATTG		GGATNN			GGATAG			CGACCG			GGATNN		GGATNN			GGATNN	GGATCA			GGATNN	GGATNN		GGATNN		GGATNN	GGATNN		GGATNN	GGATNN		GGATNN	GGATNN
9924	ENA|CM002239|CM002239.1	328257	TGCAGCGCTCCTTAAATGGCTAAGCCGAAGGGTCCGGTGCGGACCAAACCGTTTACATGTTCGTTCATTTACACCATTGGTACCTCTAGAGACTCTTAGGTCCTCCGTCTGCCAAGTCC	467	24	6,G>A;10,C>T;15,A>G;16,T>G;23,G>A;40,G>A;52,T>G;53,T>C;54,A>C;55,C>T;59,T>G;60,T>C;69,T>C;72,A>G;73,C>G;74,C>A;82,C>T;86,T>A;95,T>C;101,C>T;106,G>C;109,T>C;110,G>A;111,C>T	9	ACATGGTTACTTCACCCTTCGTGC;ATAGAGTTACTTTACCTTTCGTGC;ATATGAGTATGCTGGACACTCCAT;ATATGAGTCTGCTGGACACTCCAT;ATATGAGTCTGCTGGANACTCCAT;ATATGATCACTTTACCCTTCGTGC;GCATGGTTACTTCACCCTTCGTGC;GCATGGTTACTTTACCCTTCGTGC;GCGTGGTTACTTTACCCTTCGTGC	GCATGGTTACTTTACCCTTCGTGC	GCATGGTTACTTTACCCTTCGTGC	ACATGGTTACTTCACCCTTCGTGC	ATATGAGTCTGCTGGANACTCCAT	GCATGGTTACTTTACCCTTCGTGC	ACATGGTTACTTCACCCTTCGTGC	GCATGGTTACTTTACCCTTCGTGC		ATAGAGTTACTTTACCTTTCGTGC	ACATGGTTACTTCACCCTTCGTGC	GCATGGTTACTTTACCCTTCGTGC	GCATGGTTACTTCACCCTTCGTGC		ACATGGTTACTTCACCCTTCGTGC	GCGTGGTTACTTTACCCTTCGTGC	ATATGAGTCTGCTGGANACTCCAT				ATATGATCACTTTACCCTTCGTGC	ACATGGTTACTTCACCCTTCGTGC	ACATGGTTACTTCACCCTTCGTGC	ACATGGTTACTTCACCCTTCGTGC	ACATGGTTACTTCACCCTTCGTGC	ATATGAGTCTGCTGGANACTCCAT	ACATGGTTACTTCACCCTTCGTGC	ATATGAGTCTGCTGGANACTCCAT	ACATGGTTACTTCACCCTTCGTGC	ACATGGTTACTTCACCCTTCGTGC	ACATGGTTACTTCACCCTTCGTGC	ATATGAGTCTGCTGGACACTCCAT	ACATGGTTACTTCACCCTTCGTGC	ACATGGTTACTTCACCCTTCGTGC	ACATGGTTACTTCACCCTTCGTGC	ATATGAGTCTGCTGGANACTCCAT	ACATGGTTACTTCACCCTTCGTGC	ATATGAGTCTGCTGGANACTCCAT	ACATGGTTACTTCACCCTTCGTGC	ATATGAGTCTGCTGGANACTCCAT	ACATGGTTACTTCACCCTTCGTGC	ATATGAGTCTGCTGGANACTCCAT
1018	ENA|CM002236|CM002236.1	2995255	TGCAGACCAGCAATGGAAAACTGCTATCGGCAGCGGTTGCCGACAGGTTGACAGACCCCTCGCTCTTTCCTGACCATTGACGGCGTGGCGCCTTCCGAACAGTACCGGAGAGGGAGTGA	475	2	46,G>C;53,G>A	2	CA;GG	GG	GG	GG	CA	GG	GG	GG	GG	GG	GG	GG	GG	GG	GG	CA	GG	GG	GG	GG	GG	CA	GG	CA	GG	CA	GG	CA	CA	CA	GG	CA	CA	GG	CA	CA	CA	GG	GG	GG	GG	CA
1125	ENA|CM002236|CM002236.1	3168207	TGCAGGTGGCTCATGAACTGTAGCTTCTTCTTCAGGCCCAATTTGCGCTTCTCCTCCCGTGACGTCTGGTCCTCATCATCATCATTATCATCATGAGCGCTGCCGTTCAGCTCCGTGGA	473	6	26,C>T;40,A>G;69,T>A;70,C>G;71,C>A;118,A>G	27	CAACAA;CAACCA;CACCAA;CACCGA;CAGCAA;CAGCGA;CAGCTA;CANCNA;CANNAA;CANNCA;CANNNA;CANNTA;CATCAA;CATCCA;CATCGA;CATCNA;CATCNG;CATCTG;CATGAA;CATGCA;CATGGA;CATGTA;CATNAA;CATNNA;CATNTA;CATTAA;CATTCA;CGNNNA;CGTCCA;TATCNA			CATCAA			CATCAA			CATCAA								CATCAA							CATCAA		CANNNA		CANNNA		CATCAA			CATGAA	CATCAA	CATCAA
9765	ENA|CM002239|CM002239.1	3025884	TGCAGCCACAAATTCCTGTCTACCATCTGCCTTCAGGATTTCCTCCTCAAGTCGCTTGGAAAGCTCGGTATCGGAATAGTGCCCCTCTGTTTTCCTAAGAAAAATGTCCATCTTCTCGG	474	15	10,A>G;11,A>G;13,T>C;15,C>A;20,T>C;21,A>T;24,A>T;36,G>A;58,G>A;62,G>A;67,G>A;68,T>C;96,A>C;99,A>G;102,A>C	7	AATATAAGGAGTAAA;AATCTAAAGGGTAAA;AATCTAAGAGGTAAA;AATCTAAGGGGTAAA;AATCTTTGGGGTAAA;GGCCCACGGGACCAC;GGCCCACGGGACCGA	AATCTAAGGGGTAAA	AATCTAAGGGGTAAA	AATCTAAAGGGTAAA	AATCTAAGGGGTAAA	AATATAAGGAGTAAA	AATCTAAAGGGTAAA	AATCTTTGGGGTAAA	AATATAAGGAGTAAA	AATATAAGGAGTAAA	AATATAAGGAGTAAA	GGCCCACGGGACCGA	AATATAAGGAGTAAA	AATATAAGGAGTAAA	AATATAAGGAGTAAA	GGCCCACGGGACCAC	AATCTAAGGGGTAAA	AATCTAAAGGGTAAA	AATCTAAGGGGTAAA	AATCTAAGGGGTAAA	AATCTAAGAGGTAAA	AATCTTTGGGGTAAA	AATCTTTGGGGTAAA	AATCTAAGGGGTAAA	AATCTTTGGGGTAAA	AATCTTTGGGGTAAA	AATCTAAGGGGTAAA	AATCTAAAGGGTAAA	AATCTTTGGGGTAAA	AATCTTTGGGGTAAA	AATCTAAGGGGTAAA	AATCTAAGGGGTAAA	AATCTTTGGGGTAAA	AATCTTTGGGGTAAA	AATCTTTGGGGTAAA	AATCTTTGGGGTAAA	AATCTTTGGGGTAAA	AATCTAAGGGGTAAA	AATCTTTGGGGTAAA	AATCTAAGGGGTAAA	AATCTAAGGGGTAAA	AATCTTTGGGGTAAA
741	ENA|CM002236|CM002236.1	2433633	TGCAGTGTCCAGCCGCTAGGGATGTCGGTTCTTTCCCAATCGCCCCTCATTTCACTCGCTTAGGCAGGCAGGTACGTGCCCAGGTTCGTTGTCTTATCAGCTGTTATCAAAAGTCAACG	475	3	16,T>G;53,A>G;107,C>T	4	GGC;TAC;TGC;TGT	TAC	TGT	TGC	TGC		GGC	TGC	TGC	TGC	TGC	TGC	TAC	TGC	TGC	TGC	TGC	TGC	TGC	TGC	TGT	TGC	TGC	TGC	TGC	TGC	TGC	TGC	TGC	TGC	TGC	TGC	TGC	TGC	TGC	TGC	TGC	TGC	TGC	TGC	TGC	TGC
22115	ENA|CM002239|CM002239.1	5106949	NNCAGTAAAATCACCAACCAGTTTTCCATCGATCCCTCCCATCCCTCAAATAACCATATGCTCCACCACCCCTCTATCCCTCCCCACCACCATCCTCAACTGCCGTCCCCTCTTCTCTT	38	11	80,T>C;85,A>C;88,A>C;91,A>C;95,T>C;97,A>C;101,G>C;104,G>C;105,T>C;110,T>C;115,T>C	62	CAAATACGCTT;CCAATAGGTTT;CCACTACGCCT;CCACTAGGCCT;CCACTAGGTCT;TAAACAGCTCT;TAAACAGGTCT;TAAATACCTCT;TAAATACCTTT;TAAATACGTCC;TAAATACGTCT;TAAATACGTTT;TAAATAGCTCC;TAAATAGCTCT;TAAATAGCTTC;TAAATAGCTTT;TAAATAGGTCC;TAAATAGGTCT;TAAATAGGTTC;TAAATAGGTTT;TAAATCGCTCT;TAAATCGGTTT;TAACTACGTTT;TAACTAGCTCT;TAACTAGCTTT;TAACTAGGCTT;TAACTAGGTCC;TAACTAGGTCT;TAACTAGGTTC;TAACTAGGTTT;TAACTCGCTTT;TACACAGCTCT;TACACAGGTCT;TAC…							TAAATAGGTTT		TAAATAGCTTT/TAAATAGGTTT/TAAATCGGTTT/TCACTAGCTCT		TAAATAGCTTT/TAAATAGGTCT/TAAATAGGTTT/TAACTAGCTCT/TACATAGCTTT/TACATAGGTCT/TACCTAGCTCT										TAAATAGGTTT/TAACTAGGTCT/TACATAGCTTT/TACATAGGTCT			TAAATAGGTCT/TAAATAGGTTT							TAAATAGGTTT	TAAATAGGTTT		TAAATAGGTCT/TAAATAGGTTT							TAAATAGGTCC/TAAATAGGTCT/TAAATAGGTTT/TAACTAGGTCT
2806	ENA|CM002236|CM002236.1	6789098	TGCAGCCCTGTGGCGGTGGCCGTACCGCGCCGAGCCGGTCCGTCCGATCTGGATCGGGAATGGAATGTCCATCCTTGTCACCGAAAACGCAAAACATCATGATATTCGTCGACGGGGAC	475	2	16,T>C;113,G>A	3	CG;TA;TG	TG	TA	TG	TG	CG	CG	CG	TG	TG	TG	TG	TG	CG	TG	TG	TG	TG	TG	TG	TG	TG	CG	CG	CG	TG	CG	TG	CG	TG	CG	TG	TG	CG	TG	TG	TG	CG	CG	CG	CG	TG
18483	ENA|CM002236|CM002236.1	2613904	TGCAGTTAATTTCATGAGGGATGGTGGGATGGTAGCCACCACTGCCGAGCGAGTATCCTGTTAACTCCGAGCATCTCATTCACCCTGTCATATCTCGACTGCAAAGAGCTCTGACACCG	315	0		1			consensus	consensus		consensus		consensus							consensus	consensus							consensus		consensus		consensus				consensus			consensus				consensus	consensus	consensus	consensus
9241	ENA|CM002239|CM002239.1	2105169	TGCAGAAACTGAGTCGTAGCGACGTCAATATCGTGAGAAAGCTCAATGGTCAAGTGTGGAATAGCACAAGCCGTGAAATCCGCGGCCGACAGAGATTTCAGCAGCCGAGTTAGGCTTCC	474	1	108,G>A	2	A;G	G	G	G	G	G	G	A	G	G	G	G	G	G	A	G	G	G	G	A	G	A	A	G	A	A	G	G	A	A	G	G	A	A	A	A	A	G	A	G	G	A
7922	ENA|CM002238|CM002238.1	3860891	TGCAGCTTATAAGACCCTGACCCTCCAGATGCGGGTCAAAATTCCAGGTACGGTAAAAAGTCCACCTACACGAGACAGGAGGGGAGAGGAGAAAGGTGAGGTGGTATTTGTTCGACTTG	476	0		1		consensus	consensus	consensus	consensus	consensus	consensus	consensus	consensus	consensus	consensus	consensus	consensus	consensus	consensus	consensus	consensus	consensus	consensus	consensus	consensus	consensus	consensus	consensus	consensus	consensus	consensus	consensus	consensus	consensus	consensus	consensus	consensus	consensus	consensus	consensus	consensus	consensus	consensus	consensus	consensus	consensus
7439	ENA|CM002238|CM002238.1	2983696	TGCAGTCCCGTCAGTGAGTGTACCACNNNNNNCTAGGTAAGAATTTCCACTTTTGGTGGGGCCTCTCTCTTCGATAAGAGATAAGGGATTTCAATGTTTCAAAACGGAACATTCAGNNN	474	3	32,C>G;70,T>C;97,T>C	4	CCC;CTT;GCC;GCT	CTT			CTT	GCC	CCC	GCC	GCT	GCC	GCT	GCC		CTT	GCC	CTT		CTT	CTT	CTT	CTT	CTT	GCC	CTT	CTT	GCC	CTT	CTT	GCC	CTT	GCC	GCC		GCC	CTT	GCC	CTT	GCC	GCC	GCC		GCC
17535	ENA|CM002242|CM002242.1	3476739	TGCAGGCCTGGGAGGGCAAGCATATTCAAGTTCAATACTTCAGCAAACCTTTGGGCTCATCGGCGTTTATTCAGCACTCAGACAAGGGTATCGACTACCAGCGTGTGTTCCCTCACATC	476	2	19,G>A;73,G>A	3	AG;GA;GG	GG	GA	GG	GG	GG	GG	GG	GG	GA	GG	GG	GG	GG	AG	GG	GG	GG	GG	GG	GG	GG	GG	GG	GG	GG	GG	GG	GG	GG	GG	GG	GG	GG	GG	GG	GG	GG	GG	GG	GG	GG
11791	ENA|CM002240|CM002240.1	1676758	TGCAGGTCACTTACCCAGTCTGCCCTGGATTTTGGTGCATTATTAGGGTCGGACCTATCTTTACTGCACCTCCAAAATTCGTCCACAATGTACGTGCAAGCACCCAGGAAAAGTTGCTA	471	20	16,A>C;21,G>A;23,C>T;26,G>A;31,T>C;40,T>A;43,T>C;49,C>A;50,G>A;52,A>C;56,A>G;65,G>A;67,A>G;68,C>G;72,C>T;73,A>T;74,A>T;76,A>T;106,G>A;113,T>C	13	AGCGCTCCAAAGACCAAAGT;AGCGTTCCGCAGGCCAAAGT;AGCGTTTAGAAGACCAAAGC;AGCGTTTCGAAGACCAAAGT;AGCGTTTCGAAGACCAATGT;CACATATCGAAAAGCAAAGT;CGCGTTTCGAAGACTAAAGT;CGTGTTCCGAGGACCAAAAT;CGTGTTCCGAGGACCAAAGT;CGTGTTCCGAGGACCACAAT;CGTGTTCCGAGGACCNAAAT;CGTGTTCCGAGGACCNGAAT;CGTGTTCCGAGGACCNNAAT;CGTGTTCCGAGGACCTTAAT	AGCGTTTCGAAGACCAAAGT	AGCGTTCCGCAGGCCAAAGT	AGCGTTTAGAAGACCAAAGC	CACATATCGAAAAGCAAAGT	CGTGTTCCGAGGACCNNAAT	CGCGTTTCGAAGACTAAAGT		CGTGTTCCGAGGACCNNAAT		AGCGTTCCGCAGGCCAAAGT		AGCGTTTCGAAGACCAAAGT	CGTGTTCCGAGGACCNNAAT		AGCGTTTCGAAGACCAATGT	AGCGTTTCGAAGACCAAAGT		AGCGTTTAGAAGACCAAAGC	AGCGCTCCAAAGACCAAAGT	AGCGCTCCAAAGACCAAAGT	CACATATCGAAAAGCAAAGT	CACATATCGAAAAGCAAAGT	AGCGCTCCAAAGACCAAAGT	CACATATCGAAAAGCAAAGT	CACATATCGAAAAGCAAAGT	CGTGTTCCGAGGACCAAAAT	AGCGCTCCAAAGACCAAAGT	CACATATCGAAAAGCAAAGT	CGTGTTCCGAGGACCNNAAT	CGTGTTCCGAGGACCAAAAT	CACATATCGAAAAGCAAAGT	CGTGTTCCGAGGACCNNAAT	CACATATCGAAAAGCAAAGT	CGTGTTCCGAGGACCNNAAT	CACATATCGAAAAGCAAAGT	CACATATCGAAAAGCAAAGT	CGTGTTCCGAGGACCNGAAT	CACATATCGAAAAGCAAAGT	CGTGTTCCGAGGACCNGAAT	CGTGTTCCGAGGACCNNAAT	CACATATCGAAAAGCAAAGT
23240	ENA|CM002242|CM002242.1	2862298	TGCAGCTTCATTCTCGGTCGCCCATTTGACCTTTCGAGTCTGCAGCTCATGCACCCTACACCCCCCTTGATCTGCTGTATTTTCGCCCATTCTGCCCGTGATTCGAACGTCAAGTCAAC	16	1	87,C>A	2	A;C									C
3880	ENA|CM002236|CM002236.1	8674326	TGCAGGTACCAGTCTGGACCTGATAGCCAGCATCAGAAACCACCGGGAAGACATCAGCAAAGACGACACCGGGGCCGATGGTTACAGTTTCACGTTGCTTGTCAATCTTGACATCTTTG	476	4	16,G>A;34,A>T;40,C>A;82,T>C	4	ATCT;GAAT;GACC;GACT	GACT	GAAT	ATCT	ATCT	GACT	GACT	GACT	GACT	GACT	GACT	GACT	GACT	GACC	GACT	GACT	GACT	GACT	GACT	GACT	GACT	ATCT	ATCT	GACT	GACT	GACT	GACT	ATCT	GACT	GACT	GACT	GACT	GACT	GACT	GACT	GACT	ATCT	GACT	ATCT	GACT	GACT	GACT
3192	ENA|CM002236|CM002236.1	7431393	TGCAGATGCAAGACGCAGGCAGAACGAAGTGCCGTCCTGTAGACGATCACTCATCGGATGGCCCCGAAGTAAGCTGCTGCTGCTGTGCCCAATGATGTTCCACAGAACACGCCTGAAGC	475	0		1		consensus	consensus	consensus	consensus	consensus	consensus	consensus	consensus	consensus	consensus	consensus	consensus	consensus	consensus	consensus	consensus	consensus	consensus	consensus	consensus	consensus	consensus	consensus	consensus	consensus	consensus	consensus	consensus	consensus	consensus	consensus	consensus	consensus	consensus	consensus	consensus	consensus	consensus	consensus	consensus	consensus
4294	ENA|CM002236|CM002236.1	9613634	TGCAGCTGAAATGGATACAACGCTGATACGGATAGTTACCGCCAGTGACTTCCCTTGACACTTCACACGCAACACGTCCATCCAGGAAGGAAGCAATTTCCGAACCGATGTCGGGTTTC	476	4	13,G>A;97,T>C;100,C>A;101,G>A	4	ACAG;GCAA;GCAG;GTCG	GTCG	GTCG	GCAG	GCAG	GCAG	GTCG	GCAG	GCAG	GCAG	ACAG	GCAG	GCAG	ACAG	ACAG	GCAA	GCAG	ACAG	ACAG	GCAG	GCAA	GCAG	GCAG	GTCG	GCAG	GCAG	GCAG	GCAG	GCAG	GCAG	GCAG	GCAG	GCAG	GCAG	GCAG	GCAG	GCAG	GCAG	GCAG	GCAG	GCAG	GCAG
10498	ENA|CM002239|CM002239.1	4356971	TGCAGGGTGGTCAGGACGTCTCAACAGAATGTTGTTACAGGGGGCGTCAAACGGTTTTTTCTTCTATCAGATATTCAAAGGTGGCGTTAGGTGAAGGGGCAAAGGAAAACATTATATTT	475	3	36,A>G;59,T>C;99,C>T	4	ACT;ATC;ATT;GTC	ATC	ATC	ATC	GTC	ACT	ATT	ATT	ATT	ATT	ATC	ATC	ATC	ATT	ATC	ATC	ATC	ATC	ATC	ATC	ATC	GTC	GTC	GTC	ATT	ATT	GTC	ATT	ATT	ATT	GTC	GTC	ATT	ATT	ATT	ATT	ATT	GTC	GTC	GTC	GTC	ATT
5159	ENA|CM002237|CM002237.1	2550511	TGCAGTGTTCCCGTTTTCGTCAAGCTACCGGGCCAGCTCCAGATGAACATGGGTGATCGCACCGAGACGTTTGTGACAAACCGGAGAATGCTCCTGTCGGCTTCGGACGCCTTTGGCCG	476	3	29,G>A;47,C>T;71,T>C	2	ATC;GCT	GCT	GCT	ATC	GCT	ATC	ATC	ATC	ATC	GCT	ATC	ATC	ATC	ATC	ATC	ATC	GCT	GCT	ATC	GCT	GCT	GCT	GCT	ATC	GCT	GCT	ATC	ATC	GCT	GCT	ATC	ATC	GCT	ATC	GCT	GCT	ATC	GCT	GCT	GCT	ATC	GCT
21571	ENA|CM002241|CM002241.1	981883	TGCAGCCTATAAGTCCATTGGTGGGGCCATCGCCGAATCTCCGCCGCTCACAACTTGAAGTGACAGGCTGACAGCTTGTAGTAAAATCCTGTCTTTTGAAGACACCTCTGTATCCACAA	147	2	75,T>C;78,C>T	3	CC;CT;TT					TT	TT	TT	TT	TT	TT	TT	TT	TT	TT			CT	CT			TT				TT	TT		TT		TT			TT		TT	TT	TT		TT	TT	TT
13522	ENA|CM002240|CM002240.1	4639072	TGCAGAGCAGCGGCCTCGGCGCGGCGGTCGACGATGACGCACACGGGCCAGTCGGGCAGGTTTTCGTCTTTCTCAGGCTCGGGCTCGCCGGGCGTGGGCTTAGGCGGCGCCCATACCAT	476	1	85,C>T	2	C;T	C	C	C	C	C	C	C	C	C	C	C	C	C	C	C	C	C	C	T	C	C	C	T	C	C	C	C	C	C	C	C	C	C	C	C	C	C	C	C	C	C
1545	ENA|CM002236|CM002236.1	4303971	TGCAGAGGGGAGAACAACGGCATTTGCTCTTTGACCCTTGGATAGTACGCCTTGCCCTCAGGCGGAAAAGTGAAGTCGATATGGTCAGGAATTCAGCTCTCAGGACTTGAGGGTGGCGT	472	2	48,G>A;85,C>T	3	AC;GC;GT	GC	GT	GT	GT	GT	GT	GT	GT	AC	GT	AC	GT	GT	GT	GT	GT	GT	GT	GT	GT	GT	GT	GT	GT	GT	GT	GT	GT	GT	GT	GT	GT	GT	GT	GT	GT	GT	GT	GT	GT	GT
8352	ENA|CM002238|CM002238.1	4642213	TGCAGTCATATCGTCTGGTCTAGTGTTATTAGTAAATGAACATCGAATGGAGCGGACAACCTACCTTGCGTAAGAGCCTTTCTTCGGTCCAGTCACACACAGTGCCATGCACCGTTGGA	472	5	16,G>A;36,T>C;45,A>G;52,C>T;97,C>A	5	ATACA;ATATC;GCGCC;GTACA;GTACC	GTACC	GTACA	GCGCC	ATATC	GTACA	GTACA	GTACA	GTACA	GTACA	ATATC	GTACA		GTACA	ATACA	ATATC	GTACC		GTACC	GTACC	ATATC	ATATC	GTACA	ATATC	GTACA	GTACA	ATATC	GTACA	GTACA	ATATC	ATATC	ATATC	ATATC	GTACA	ATATC	GTACA	ATATC	ATATC	GTACA	GTACA	ATATC	GTACA
1058	ENA|CM002236|CM002236.1	3066998	TGCAGAGGTGTGGGCCAAAGATTTTGGAAACCTCGGGCCAGCGCATGAGCTCGTGGACGGTAAACAGCTTCAACAGCTCGGCATCCTGAGGGACCTGTGCGATTCGTGGGTCCTTGTGG	474	4	19,G>A;34,G>A;75,G>A;107,G>T	5	AGAG;GAAG;GGAG;GGGG;GGGT	GGGG	GGAG	GGAG	GGAG	AGAG	AGAG	GGGG	GGAG	GGGG	GGGT	GGGG	GGAG	GGGG	GGAG	GGGG	GGGG	GGGG	GAAG	GAAG	GGAG	GGAG	GGGG	GGAG	GGGG	GGAG	GGGG	GGAG	GGAG	GGAG	GGGG	GGAG	GGAG	GGGG	GGAG	GGAG	GGAG	GGGG	GGGG	GGGG	GGGG	GGAG
7561	ENA|CM002238|CM002238.1	3227906	TGCAGCGCTTTTGGCATTTCCAGCAGTGTCCATAGGCTTGCCGTCATGAGCAGTGTTGCTTTCCTGGGCACCCATATCTGTGCCGGTAGGGTCGATCAAGGTGACAGAGGTGGAATTGT	475	3	32,T>C;74,T>C;85,G>C	4	CCG;TCC;TCG;TTG	TTG	TCG	TTG	TCG	TCG	TCG	TTG	TTG	TCG	TTG	TCG	TTG	TCC	TCG	CCG	TTG	TCG	TTG	TTG	TCG	TCG	TTG	TCG	TTG	TTG	TCG	TCG	TTG	TCG	TTG	TCG	TCG	TTG	TCG	TTG	TCG	TTG	TTG	TTG	TCG	TTG
21548	ENA|CM002241|CM002241.1	3969189	NNNNNCTCTCCTGAGTCGGCAAATCATGTGCCTCTTCCTCCGTCGCCTGAGGAGATTGCTCTTCGCCAGCGCATCGCGAAACTAGGCAAGAAGATTGCCTTTGAGACCGCACCGCCCAT	4	0		1
10287	ENA|CM002239|CM002239.1	3918919	TGCAGCAGTTTCATTCGCCATCCGGAATGAGCTAGGGAATTTCCCCATTCATAATGACCCTCTTCCCCCCTTACATGCAAGGATCACGTTCGTCAAGATGAACAGGGCCCCTACCTCCA	473	0		1		consensus	consensus	consensus	consensus	consensus	consensus	consensus	consensus	consensus	consensus	consensus	consensus	consensus	consensus	consensus	consensus	consensus		consensus	consensus	consensus	consensus	consensus	consensus	consensus	consensus	consensus	consensus	consensus	consensus	consensus	consensus	consensus	consensus	consensus	consensus	consensus	consensus	consensus	consensus	consensus
16262	ENA|CM002241|CM002241.1	819602	TGCAGTGGTCGCAGCGGGTGGAGCCCGTTTCTTGGTGCAACCCGACCCCTGCTCATCGGTCCCCACTTTGCCATCTGCCCGCTGTCACCGCCAAAATTTCCCGTTCTCCCAGGCAAAGC	14	7	13,G>A;39,A>T;42,C>G;43,G>A;48,C>T;60,C>T;69,G>A	6	ATCACCG;ATCGCCG;ATCGCTG;ATGGTCA;GACGCCG;GACGCTG	GACGCCG	ATGGTCA	GACGCCG				ATCACCG	ATCACCG	ATCGCTG			ATCACCG			GACGCTG	GACGCCG	ATGGTCA	ATCGCCG		GACGCCG
19748	ENA|CM002242|CM002242.1	1559217	NNCAGAGACTCGATGTAGGTAAGCAAAACAGACCTGAACAAGACATCAGATAGCATCTGTTGCGCGTGAACCTTACCNNNNNTACCTACCTCTACTTCTATGTACCCATTCACATCTAG	4	2	37,A>C;55,T>A	2	AT;CA
5417	ENA|CM002237|CM002237.1	293056	TGCAGATCGAGTCTCGACGCGTACGCTTTATCGGAAGCGAGCGTTTGCGGGGGGAGAGTCCACTGGTCTTTATTCTCGTAGTTTTCCTCCTGCTCCTGGCCACCTCCATCTGCTTCTTC	475	6	32,G>T;53,G>A;79,A>G;81,T>G;109,C>T;116,T>C	14	GAGGCN;GAGGCT;GGATCC;GGATCT;GGGGCC;GGGGCN;GGGGCT;GGGTCA;GGGTCC;GGGTCN;GGGTCT;GGGTTN;GGGTTT;TGGGCN;TGGGCT	GGATCT	TGGGCN	GGATCC	GGGTCN	GAGGCT	GAGGCN	GGGTCT	GAGGCN	GAGGCN	GGGGCN	GAGGCN	GAGGCN	GGGTCN	GGGTTN	GAGGCN	GAGGCN	GAGGCN	GAGGCN	GAGGCN	GAGGCT	GGGTCN	GGGTCN	GAGGCN	GGGTTN	GGGTCN	GGGTCN	GAGGCN	GGGTCN	GGGTCT	GGGTTN	GGGTCN	GGGTCN	GGGTCN	GGGTCN	GGGTCN	GGGTTN	GGGTCN	GGGTCN	GGGTCT	GGGTCT	GGGTCN
8306	ENA|CM002238|CM002238.1	4519152	TGCAGGCAAGACCCTTGGTGTGGCCCAAGAACTCGCGGATCTGCTTGCCAGTTTCGATGTTCCAGAGCTTAACGCGGAAGTCACCTGAGCAGGAGACGATGGTGTTGCCGCGCATTTGC	475	6	7,A>G;55,G>A;64,G>T;82,A>G;85,T>G;118,C>A	7	AAGATC;AGGATC;AGTATC;GGGAGC;GGGGGA;GGGGGC;GGGGGN	AGGATC	AGGATC	AGGATC	AGGATC	AGTATC	AGGATC	GGGGGN	AGGATC	AGGATC	AGGATC	AGGATC	AGGATC	AGGATC	AGGATC	AGGATC	AGGATC	AGGATC	AGGATC	AAGATC	AGGATC	AGGATC	GGGGGN	AGGATC	GGGGGN	GGGGGN	AGGATC	AGGATC	GGGGGC	AGGATC	AGGATC	AGGATC	AGGATC	GGGGGC	AGGATC	GGGGGN	AGGATC	GGGGGN	GGGGGN	GGGGGN	AGGATC	GGGGGN
6211	ENA|CM002237|CM002237.1	66539	TGCAGAAGCACGACACACCCAGCATCAACACCTACCTAAGCAACCTTTCCATTGAGAAACCTTCAGCAGCATCCCGCCATTGATTATTTGCCTGCTGCTTGGTTACCTACTTCTCCTCC	339	10	16,A>G;34,C>A;35,C>G;36,T>C;39,G>C;41,A>C;54,A>G;64,A>G;106,C>T;108,A>C	14	ACCTGAAACA;GAGCCAAGCA;GAGCCAAGCC;GAGCCAAGCN;GAGCCAAGGA;GAGCCAAGNA;GAGCCAAGNG;GAGCCAAGNN;GAGCCAAGNT;GAGCCAAGTA;GAGCCCAAAA;GAGCCCAACA;GAGCCCAAGA;GAGCCCAANA;GAGCCCAATA;GNNNGAGACA	ACCTGAAACA		ACCTGAAACA		GAGCCAAGTA		GAGCCAAGNN	GAGCCAAGNN	GAGCCAAGNN				GAGCCAAGCA	GAGCCAAGNN	ACCTGAAACA					ACCTGAAACA		GAGCCAAGNN	GAGCCCAACA	GAGCCAAGNA				GAGCCAAGNA		GAGCCAAGNA						GAGCCAAGNA		GAGCCAAGCA
18782	ENA|CM002237|CM002237.1	2943220	TGCAGACTTGTACCTTTCCAAAACCAAAAAAAAAAAAAAAAAAAATCACATTCCAACACTAGCCATAATGAGCAACGGCGGCGGTCAAGGTGGCGGTTACTACAAGTACCGGTGCAAGC	147	20	20,A>G;27,A>T;30,A>T;33,A>G;34,A>T;35,A>T;36,A>G;39,A>C;46,C>A;48,C>A;56,C>A;65,T>A;72,C>A;78,C>G;81,C>G;85,C>A;90,T>G;93,C>G;102,C>T;112,T>G	53	AAAAAAAAACCACCCCGCCG;AAAAAAAAACCACCCCTCCT;AAAAAAAAACCTCCCCTCCG;AAAAAAAAACCTCCCCTCCT;AAAAAAAACACACCCCGCCT;AAAAAAAACACACCCCTCCG;AAAAAAAACACACCCCTCCT;AAAAAAAACACACCCCTGCT;AAAAAAAACACTCCCCGCCT;AAAAAAAACACTCCCCTCCT;AAAAAAAACACTCCCCTGCT;AAAAAAAACACTCCGCTCCT;AAAAAAAACACTCCGCTGCT;AAAAAAAACCAACCCCTCCT;AAAAAAAACCAACCCCTGCT;AAAAAAAACCATCCCCGCCT;AAAAAAAACCCAACCCTCCT;AAAAAAAACCCACCCATCCT;AAAAAAAACCCACCCCGCCG;…		AAAAAAAACCCTCCCCTCCT							NNGGAAACCCCTCCCCTCCT		AAAAAAAACCCACCCCTCCG/AAAAAAAACCCACCCCTCCT/AAAAAAAACCCTCCCCTCAG/AAAAAAAACCCTCCCCTCAT/AAAAAAAACCCTCCCCTCCT				AAAAAAAACCCTCCCCTCCT	AAAAAAAACCCTCCCCTCCT	AAAAAAAACCCACCCCTCCT/AAAAAAAACCCTCCCCGCCT/AAAAAAAACCCTCCCCTCCT	AAAAAAAACCCTCCCCTCCT	AAAAAAAACCCACCCCTCCT/AAAAAAAACCCTCCCCTCCT													AAAAAAAACCCACCCCTCCT/AAAAAAAACCCTCCCCGCCT/AAAAAAAACCCTCCCCTCCT									AAAAAAAACCCACCCCTCCT/AAAAAAAACCCTCCCCGCCT/AAAAAAAACCCTCCCCTCCT
22367	ENA|CM002239|CM002239.1	3769330	NNNAGCTGCTACTAGTATAAGTTTAAAAGTTTATACGTTCAATTCCCTATTTATACCTTCTTTTCTTTTTAAACGCTTAGTTATTATACTACTAACGTNNNNNNNTCTTAGATCCCTTT	1	0		1									consensus
23825	ENA|CM002237|CM002237.1	3165941	TGCAGTCTCTTTCTGAGGGATATGATTGCTTCGACCACGGAATGGACTGCTGGGGTTCGCTCAATCTGTTTTACTCTCGGTGTCCTCATAGAACTAGTATTATCCGAAGCAGCATCTTG	1	0		1														consensus
8181	ENA|CM002238|CM002238.1	4245537	TGCAGCTTCCATCGAGATGATTTCAGTATCCTCGGCGTATTCCGCATCATCGAGGTCATCGTCGGAATCATCTCCAAAGTCAGACTCTTCACGCAACTGTTGGTCCTGTTTCGAGCGNN	476	6	12,C>T;13,G>A;71,C>T;94,A>C;98,G>C;105,C>T	3	CGCAGC;TATCCT;TGTCCT	CGCAGC	CGCAGC	CGCAGC	CGCAGC	CGCAGC	CGCAGC	CGCAGC	CGCAGC	TATCCT	CGCAGC	CGCAGC	CGCAGC	TGTCCT	CGCAGC	CGCAGC	TATCCT	CGCAGC	CGCAGC	TATCCT	TATCCT	CGCAGC	CGCAGC	CGCAGC	CGCAGC	CGCAGC	CGCAGC	CGCAGC	CGCAGC	CGCAGC	CGCAGC	CGCAGC	CGCAGC	CGCAGC	CGCAGC	CGCAGC	CGCAGC	CGCAGC	CGCAGC	CGCAGC	CGCAGC	CGCAGC
1535	ENA|CM002236|CM002236.1	4281101	TGCAGAAGGAGGTGGCTGACGCGAACAAGAGGGCGGAAGAGGCAGAGAGGAAGTTGGTGGAGATGAAGATGCAGGGAGGCGCCGCGACGGGGTCCGGGTCATCAGTTGGTGATGCTGGC	474	1	80,G>C	2	C;G	G	G	G	G	G	G	G	G	G	G	G	G	G	C	G	G	G	G	G	G	G	G	G	G	G	G	G	G	G	G	G	G	G	G	G	G	G	G	G	G	G
20694	ENA|CM002236|CM002236.1	8501388	TGCAGCAAAAGGCATATGCACATAATTGAAGACTACTNTTTCATGATACGAGTAGTATGGAAACCTCAAGGTTGTACACTAGCAAAGGAAGTGACATGNNCAACCAAAAGCTCGTCAAT	383	2	66,C>A;93,A>T	3	AT;CA;CT				CA			AT		CT	CT				CT							CA	CA		AT	AT	AT	CA	AT	AT	AT	AT	AT	AT	AT	AT	CA	AT	CA	AT	AT	AT
5299	ENA|CM002237|CM002237.1	2754451	TGCAGCCAACCTAATGAGGTACTGCTTTACACTACCAATTTACACAAGTGGAAATTTCTGATTTTTTCAAAGCCTGCGCACCTTGACGACCAGGCTCCAACATTCTCACAACCCACTTT	476	4	75,G>A;102,T>A;103,T>C;112,C>A	3	ATTC;GACA;GTTC	GTTC	GTTC	GACA	GTTC	GTTC	GTTC	GTTC	GTTC	GTTC	GACA	GACA	GACA	ATTC	GTTC	GTTC	GACA	GTTC	GTTC	GTTC	GTTC	GTTC	GTTC	GTTC	GTTC	GTTC	GTTC	GTTC	GTTC	GTTC	GTTC	GTTC	GTTC	GTTC	GTTC	GTTC	GTTC	GTTC	GTTC	GTTC	GTTC	GTTC
4978	ENA|CM002237|CM002237.1	2300407	TGCAGGATGTGTTCTTCGTTCTAACCGACCAGGACCACAAGGCTGGCTTCAAGACCCAGTCCATGTTGCTCATGCGCATGTTCTACTTTGTCCACCCCGCCGATGGCTCGCCCTCGAGG	473	0		1		consensus	consensus	consensus	consensus	consensus	consensus	consensus	consensus		consensus	consensus	consensus	consensus	consensus	consensus	consensus	consensus	consensus	consensus	consensus	consensus	consensus	consensus	consensus	consensus	consensus	consensus	consensus	consensus	consensus	consensus	consensus	consensus	consensus	consensus	consensus	consensus	consensus	consensus	consensus	consensus
3775	ENA|CM002236|CM002236.1	8506665	TGCAGTCGGGCTCGGCGGCTATTTCAAGGACGCACAGACCTTCCCCGGACTTTGAAGAGCTTGGCGCTGTCAGGTATGGAGCACAATATCAAACCCGCAAGTGGTCTGTGCCTGTTCTC	476	3	9,G>A;27,G>A;41,T>A	3	AAA;GAT;GGT	GGT	GAT	GGT	GAT	GAT	AAA	GGT	GGT	GAT	GGT	GGT	GAT	AAA	AAA	GGT	AAA	GGT	GGT	GGT	AAA	GAT	GAT	AAA	GGT	GGT	GGT	GAT	GGT	GGT	GGT	GGT	GGT	GGT	GGT	GGT	GAT	GGT	GAT	GGT	GGT	GGT
4652	ENA|CM002237|CM002237.1	1737390	TGCAGCCTCTATTATGCAGACAATCTCCCCTGCCATTTCCTGCCAAATCGTTCCTGCCCTAAGTATCGCACCAAGCGCCGTCCTGGAATGCCTTCTTGACTTCTGAGGATAAGGGAAGT	108	17	10,A>G;18,G>T;22,A>G;36,T>G;38,C>T;46,A>G;57,C>T;58,C>G;62,G>C;63,T>C;81,C>T;83,T>C;87,A>G;98,A>C;101,T>C;104,G>T;110,A>G	5	AGAGCATGCTTCACCTA;AGATCACCGTCTAATGA;AGGCTGTGGCTCGCCTA;AGGCTGTGGTCTAATGA;GTGCTGTGGTTCACCTG	AGATCACCGTCTAATGA					AGAGCATGCTTCACCTA	AGATCACCGTCTAATGA	AGATCACCGTCTAATGA	AGATCACCGTCTAATGA		AGGCTGTGGTCTAATGA	GTGCTGTGGTTCACCTG	AGATCACCGTCTAATGA	AGGCTGTGGCTCGCCTA		AGATCACCGTCTAATGA	AGATCACCGTCTAATGA						AGAGCATGCTTCACCTA			AGATCACCGTCTAATGA	AGAGCATGCTTCACCTA			AGATCACCGTCTAATGA	AGATCACCGTCTAATGA		AGATCACCGTCTAATGA			AGATCACCGTCTAATGA				AGATCACCGTCTAATGA
3780	ENA|CM002236|CM002236.1	851053	TGCAGTGTCTCTTCCCCTGCATCTTCTCTGCATTTTCTTGTTCAGCCATGTGCCGGCCGTCAGCACGTTCCCGCAGGTACTAAGGCAAGCCATGTTTGTTCTGTATGCACATCACANNN	475	10	25,C>T;44,G>T;57,C>A;59,T>C;61,A>C;64,A>C;75,G>C;84,G>A;87,A>C;100,C>A	7	CGCCAACGAA;CGCTAAGGAC;CGCTCAGGAC;TGACAACAAC;TGACAACGAA;TGACACCGCC;TTACAACGAC	CGCTAAGGAC	TTACAACGAC	CGCTAAGGAC	CGCTAAGGAC	TGACAACGAA	TGACAACAAC	TGACACCGCC	TGACAACAAC	CGCTAAGGAC	TGACACCGCC	TGACAACAAC	TGACAACGAA	CGCTAAGGAC	CGCTAAGGAC	TGACACCGCC	CGCTAAGGAC	CGCTCAGGAC	CGCCAACGAA	CGCTAAGGAC	CGCTAAGGAC	CGCTAAGGAC	CGCTAAGGAC	CGCTAAGGAC	CGCTAAGGAC	CGCTAAGGAC	CGCTAAGGAC	CGCTAAGGAC	CGCTAAGGAC	CGCTAAGGAC	CGCTAAGGAC	CGCTAAGGAC	CGCTAAGGAC	CGCTAAGGAC	CGCTAAGGAC	CGCTAAGGAC	CGCTAAGGAC	CGCTAAGGAC	CGCTAAGGAC	CGCTAAGGAC	CGCTAAGGAC	CGCTAAGGAC
24761	ENA|CM002237|CM002237.1	1217191	NNNAGCGGGATCCTTATAATACGGCTCTAGTAGGGTAATAGGGAATATTGGGTAAATTTAGTAATACGCGGGGAATACGAATTGGTATACTATCTTCTTCTCCCTAACGACCTTAGTAA	1	0		1																					consensus
10891	ENA|CM002239|CM002239.1	4996389	TGCAGGTGCTGGGTGCTGCTGTTCCGGCTGCTGTGGCTCAACAACTTCTGCATAGGGCTCGGTCTTGACGTTTTCGTCCAAGCGGATCTTCTTGTGGCGTCCATTATCCTGAGATTCGA	475	3	12,G>C;42,A>G;84,G>C	5	CAC;CAG;GAC;GAG;GGG	GAG	GAC	GGG	CAG	GAC	GAG	GAC	GAC	GAC	GGG	GAC	GAC	GAC	GAC	CAC	CAG	GAG	GAC	GAG	GAG	GAC	CAG	GAG	GAC	GAC	CAG	CAG	CAG	GAC	CAG	GAC	GAC	CAG	GAC	GAC	GAC	CAG	CAG	CAG	CAG	GAC
20889	ENA|CM002239|CM002239.1	5138272	TGCAGTGGTGATGACTTACCGATTCTGTACATGTAACTGTCACTGTAGAGGCGGGCTTGGTTTCACTGGTCTGCTGTTAGACTGATGATTACTCCCATACGAAGAAGGAAAAACAACAT	382	1	98,A>T	2	A;T				A	A	T	T							T	T			A		A	T	A	T	T	T	A	A	A	T	A	T	T	A	T	T	T	A	A	A	A	T
8992	ENA|CM002239|CM002239.1	1594843	TGCAGAATCGACACGCTGTCTCTGGGCATGTGAATAGGGTAAAGCGGCTCGTCGGCCAGAATGGCATCGTAGATTTCGTCCTCGTCTTCACCACGGAATGGGGACTGCTGGAGTAGCAT	474	4	17,G>A;101,G>A;110,G>C;113,T>A	4	AGGA;GAGT;GGCT;GGGT	GGGT	GAGT	GGGT	GAGT	AGGA	GGGT	GGGT	GGCT	GGGT	GGGT	GGGT	GGGT	GGGT	GGGT	GGGT	GGGT	GGGT	GAGT	GGGT	GGGT	GGGT	GGGT	GAGT	GGGT	GGGT	GGGT	GGGT	GGGT	GGGT	GAGT	GAGT	GGGT	GGGT	GGGT	GGGT	GGGT	GAGT	GGGT	GAGT	GGGT	GGGT
18343	ENA|KC683708|KC683708.1	43300	TGCAGGGGGGAAGGGGATTAAAGGGGATTAAAGGGGGGATACGAGGGGGGAAGAGTTTATACCCGTAGTAGTATATGTTTACATACTAGGTTGATTAAGCTTAAAATTTAAGCTACCCG	476	0		1		consensus	consensus	consensus	consensus	consensus	consensus	consensus	consensus	consensus	consensus	consensus	consensus	consensus	consensus	consensus	consensus	consensus	consensus	consensus	consensus	consensus	consensus	consensus	consensus	consensus	consensus	consensus	consensus	consensus	consensus	consensus	consensus	consensus	consensus	consensus	consensus	consensus	consensus	consensus	consensus	consensus
15470	ENA|CM002241|CM002241.1	2647359	TGCAGAGGTGAGCTTCGCTCGTGTAGGCGATATTGCCACCTTCCATCTCAAATCGATCACTAACAGGGCAGGAATTAACCGTCCACCCAATTACAACTGAAACGGCCATTGTTATTCCC	442	8	21,T>C;23,T>G;28,G>A;65,G>A;73,A>G;93,C>T;99,A>C;101,A>G	8	CGGAGCAA;TTAAGCAA;TTAAGTCA;TTGAGCAA;TTGAGCCA;TTGAGTCA;TTGAGTCG;TTGGACAA	TTGGACAA	TTGAGCAA	TTGAGCAA		TTAAGTCA	TTGAGTCA	TTGAGCAA	TTGAGTCA	TTGGACAA	TTAAGCAA	TTAAGCAA	TTGAGTCA	CGGAGCAA	TTGAGCCA	TTGGACAA	TTGAGCAA	TTGAGCAA	TTGAGCAA	TTGAGCAA	TTGAGTCA	TTGAGCAA	TTGAGCAA	TTGAGCAA	TTGAGCAA		TTGAGCAA		TTGAGCAA					TTGAGCAA			TTGAGCAA	TTGAGCAA	TTGAGCAA	TTGAGCAA	TTGAGCAA
4579	ENA|CM002237|CM002237.1	1608533	NNNAGTCGTACGTGTGTCAGCGGCTTTGATAGCTTCCACAACGCGGCTCATGACTGACCCTGCTGAACTTCTCCAAACCGCCCTCTGTCTTGTTGATGGTATCGATCCAGGATTGGGCC	450	6	6,C>T;27,G>A;28,A>G;39,A>C;41,C>G;49,A>G	6	CAACGA;CAACGG;CGAACA;TGGACA;TGGAGA;TGGCGA
15779	ENA|CM002241|CM002241.1	3479965	TGCAGAACGAAACCCCAACCACATCATGCCCTACCGAGGACCCCCCGACCATCCCGGAGACCGAACAGGCTGTGATTGCCGGCTATCAAGCCAAACTCGCTGATCTTGCCGTAGTTGAT	475	9	16,A>G;43,C>T;50,A>G;61,C>A;62,G>A;64,A>C;81,G>T;85,T>C;94,A>G	6	ACACGAGTA;ACACGAGTG;ATGAACGCA;GTGAACGCA;GTGAACGTG;GTGAACTTG	ACACGAGTA	ACACGAGTG	ACACGAGTA	GTGAACTTG	ACACGAGTA	GTGAACGCA	GTGAACGCA	ACACGAGTG	GTGAACGCA	ATGAACGCA	ACACGAGTA	ACACGAGTA	ACACGAGTA	GTGAACGCA	ATGAACGCA	ACACGAGTA	ACACGAGTA	ACACGAGTA	ATGAACGCA	ACACGAGTA	GTGAACGCA	GTGAACGCA	GTGAACTTG	GTGAACGCA	GTGAACTTG	GTGAACTTG	GTGAACTTG	GTGAACGCA	GTGAACTTG	GTGAACTTG	GTGAACTTG	GTGAACTTG	GTGAACGCA	GTGAACTTG	GTGAACTTG	GTGAACGCA	GTGAACGCA	GTGAACGCA	GTGAACGCA	GTGAACTTG	GTGAACTTG
16544	ENA|CM002242|CM002242.1	14343	TGCAGTGTCTTTGATCGTCAGAAGGTGACATTCTAACATCCGGTGATGCACAATGACTGTTAGAATTTGCCATGACTTGAACGCTGTGCACTATCGCAGGAAAGAAGCTAGGGTGGCTA	474	3	32,C>T;33,T>C;71,A>G	4	CCG;CTA;CTG;TTA	CTA	CTA	CTA	CTA	CTG	TTA	TTA	CCG	CTG	CTA	CTG	TTA	TTA	TTA	CTA	TTA	CTA	CTG	CTA	CTA	CTA	CTA	CTA	CTA	CTA	CTA	CTA	CTA	TTA	TTA	TTA	TTA	TTA	TTA	CTA	CTA	CTA	CTA	CTA	CTA	CTA
24267	ENA|CM002238|CM002238.1	2992637	NNNAGCTCCCGAGGTAGCGCGCCGTATCCACGATGGGAGTCGCGACGAGCTTGGAGAGAGAGACATGGACTGACACGATAGCCGCGACTGCTAGGACACGTCTTCGGCAAGCCCACGCG	1	0		1
10135	ENA|CM002239|CM002239.1	3630585	TGCAGATGCATGACCGCCTGCCGGCTCATCAGCCTCGTGCTCGTCATCTTCGGCTAAATCAAGCTCTGGATCGTTGATCTTTTCGCCTTCTCCCTTATCTGACATGTCCCTCTCCCTCT	476	3	43,T>C;95,T>G;111,C>G	4	CGC;CTC;TTC;TTG	TTC	TTC	TTC	TTC	CTC	CTC	TTC	CTC	CTC	CGC	TTC	TTC	TTC	TTC	TTC	TTC	TTC	TTC	TTC	TTG	TTC	TTC	TTC	TTC	TTC	TTC	CTC	TTC	TTC	TTC	TTC	TTC	TTC	TTC	TTC	TTC	TTC	TTC	TTC	TTC	TTC
2979	ENA|CM002236|CM002236.1	7104751	TGCAGCCAGTCAAAAAGCTCTCCCAAAGTTGGCAAGGCACAGCTCGCTGATCGCGGCAGAAAAACAGGTCCAAGGCCGTCTCCTGACCAGCCCCCGTCGACCACCCAGCAAGGGGTCCA	475	0		1		consensus	consensus	consensus	consensus	consensus	consensus	consensus	consensus	consensus	consensus	consensus	consensus	consensus	consensus	consensus	consensus	consensus	consensus	consensus	consensus	consensus	consensus	consensus	consensus	consensus	consensus	consensus	consensus	consensus	consensus	consensus	consensus	consensus	consensus	consensus	consensus	consensus	consensus	consensus	consensus	consensus
2961	ENA|CM002236|CM002236.1	7080157	TGCAGACAGAGGACGGGACGTGATGGCCCCGGAACATGGAATTGAAGGTTCCCGTCCATCTACTCTCCACGTGATCTTGACAGCCCCCATTTGACCTCTCCAGCTCATAGCGGTACAGT	475	5	19,G>C;45,A>G;75,C>G;81,A>T;90,T>A	5	CACTT;GACAA;GACAT;GAGAT;GGCAT	GACAT	GACAA	GACAT	GACAT	GACAT	GACAT	GACAT	GACAT	GACAT	GACAT	GACAT	GACAT	GACAT	GACAT	GGCAT	GACAT	GACAT	GACAA	GAGAT		GACAT	GACAT	GACAT	GACAT	GACAT	GACAT	GACAT	GACAT	GACAT	GACAT	GACAT	GACAT	GACAT	GACAT	GACAT	GACAT	GACAT	GACAT	GACAT	GACAT	GACAT
8824	ENA|CM002239|CM002239.1	1251024	TGCAGGAAGAAGAAGAGCAGAGACAACGGGAAGAAAAAGAGCGTCGACTTCAAGAAGAGGAGGAGTGTCGACAACGGGAGGCCGAAGAGCAAGCTCGGATCGCCGAAGAAGAGGCTCGC	474	3	35,A>G;49,T>C;106,A>G	2	ATA;GCG	ATA	ATA	ATA	ATA	ATA	GCG	ATA	GCG	ATA	ATA	ATA	ATA	ATA	ATA	ATA	ATA	ATA	ATA	ATA	ATA	ATA	ATA	ATA	ATA	ATA	ATA	GCG	ATA	ATA	ATA	ATA	ATA	ATA	ATA	ATA	ATA	ATA	ATA	ATA	ATA	ATA
19045	ENA|CM002238|CM002238.1	590942	NGCAGCAGCAGCAGCAGCAAAAGTGGCAAGGCAGCCCGCCGCCGCCGGTACGCAGTCGAGCACACGGAGCGCAATGTCCGCGGTATTTGGAACCGCGACGACCCTTCAGTGGGATTCAT	30	3	44,C>G;86,T>C;107,A>G	3	CTA;GCA;GTG
23750	ENA|CM002240|CM002240.1	5228418	NNNNNNCTAGCGATAAGATAAGGGAATTTCTATAAAGGGATTCCCGCGCAGGGCGGCCTTCGGCTACGCCTTTCTTCCTCCATTATCTTCTTCTTTTACTTTTAATACTACGTATTACA	83	6	28,T>C;49,A>G;80,C>T;83,T>C;110,C>T;111,G>A	2	CGTCTA;TACTCG												TACTCG							CGTCTA				CGTCTA	CGTCTA			CGTCTA	CGTCTA		CGTCTA	CGTCTA		CGTCTA		CGTCTA	CGTCTA			CGTCTA
16417	ENA|CM002242|CM002242.1	1156306	TGCAGCATCCCGGACAGTGCCTGCATTCGTCTTTCCTCTAAAACCGACAGTCTCCTCATACCTTGAGTGCTTTTGCAGTCCTTTCCGAAATCTGGCTTTCCTGCATCCCTTTTCTTCCC	475	7	30,C>T;33,T>C;59,A>T;61,C>T;65,A>T;81,T>C;115,T>A	8	CTACATT;TCATATA;TCATATT;TCTTATA;TTATACT;TTATATA;TTATATT;TTATTTT	CTACATT	TTATATT	TTATATT	TTATATT	TTATATA	TCATATA	TTATATA	TTATATT	TCATATA	TCATATA	TCATATA	TCTTATA	TCATATA	TCATATA	TTATTTT	TTATACT	TCATATT	CTACATT	TTATATT	TTATATT	TTATATT	TTATATT	TTATATT	TTATATT	TTATATT	TTATATT	TTATATT	TTATATT	TTATATT	TTATATT	TTATATT	TTATATT	TTATATT	TTATATT	TTATATT	TCATATA	TTATATT	TTATATT	TTATATT	TTATATT	TTATATT
11215	ENA|CM002239|CM002239.1	5671303	TGCAGCTCATCCGGCAAGACCAGCTCCAGATCCTTCTCGGGCAACTTGAACTTGCCTAGTTGCCTACGGCGCAGCTCGACGTCGTCATCCTCCTCAATACTGGCATCGTCCTCTTCGAC	475	7	64,T>G;89,C>T;92,C>T;97,T>G;98,A>G;101,G>A;106,C>G	4	GCCTAGC;TCCTAGC;TCCTAGG;TTTGGAC	TCCTAGC	TCCTAGC	GCCTAGC	TCCTAGC	GCCTAGC	TCCTAGC	TCCTAGC	TTTGGAC	TCCTAGC	TCCTAGG	TCCTAGC	TTTGGAC	TCCTAGC	TCCTAGC	TCCTAGC	TCCTAGC	TCCTAGC	TCCTAGC	TTTGGAC	TCCTAGC	TCCTAGC	TCCTAGC	TCCTAGC	TCCTAGC	TCCTAGC	TCCTAGC	TCCTAGC	TCCTAGC	TCCTAGC	TCCTAGC	TCCTAGC	TCCTAGC	TCCTAGC	TCCTAGC	TCCTAGC	TCCTAGC	TCCTAGC	TCCTAGC	TCCTAGC	TCCTAGC	TCCTAGC
23066	ENA|CM002240|CM002240.1	4972775	TGCAGTGCTGCAGCTGCTGTGCAAGTAATGCAATGTGAGCTTGCCCTGCGTACCTGCCAGCCCGAGAGAGCTCGTCACGAACCATGGAGGGGCATTGAGGAGCAAGGGTTCTTCTTGGC	18	0		1										consensus
22376	ENA|CM002239|CM002239.1	5324116	NNNNGGCGTCCCCACAAACCGCTATACTATAAACATCCCCGTAGTACCCCCGGTGGGGCTAGTAATAGTAGGAGCCGTTGAAGTTCTCTATATACGACGATTAAGCTAGTTTCTGGCGT	1	0		1									consensus
735	ENA|CM002236|CM002236.1	242283	TGCAGTTCGGACAGCATCAGTTAACTCCCTGTGACTAGAAAGAAAGAAGGTCGTATCAGCTCACGACTCCCTACCCAAACAAGAAAGAATATTCTGGCCACAATGGGACATATCTGANN	474	10	16,T>A;26,C>G;27,C>A;31,T>C;35,T>C;41,G>A;68,C>T;69,C>T;109,A>G;114,T>G	10	ACCCTGCCGT;TAACCACCGN;TCCCCGCCGT;TCCCTGTCGT;TCCTTGCCAT;TCCTTGCCGN;TCCTTGCCGT;TGACCACCGG;TGACCACCGT;TGACTGTTGT	TCCTTGCCAT	TCCCCGCCGT	ACCCTGCCGT	TGACCACCGT	TGACCACCGT	TGACCACCGG	TGACCACCGT	TAACCACCGN	TGACCACCGG	TGACCACCGG	TGACCACCGT	TCCTTGCCGT	TCCTTGCCGN	TGACCACCGG	TCCTTGCCGT		TCCCTGTCGT	TCCCTGTCGT	TGACTGTTGT	TCCTTGCCGT	TGACCACCGT	TGACCACCGT	TGACCACCGT	TGACCACCGT	TGACCACCGT	TGACCACCGT	TGACCACCGT	TGACCACCGT	TGACCACCGT	TGACCACCGT	TGACCACCGT	TGACCACCGT	TGACCACCGT	TGACCACCGT	TGACCACCGT	TGACCACCGT	TGACCACCGT	TGACCACCGT	TGACCACCGT	TGACCACCGT	TGACCACCGT
24710	ENA|CM002240|CM002240.1	5607252	NNCAGGAAAGCCAGCGAAAGAGTCTAGTGGGCCCGAGTCGCCGGCGACGTCACGGCCAAGTGATACAGAAAAGGTGCCAGAGAAGGAGACACCACCAAGCTCCCCTCCAGTGGGAAACA	110	0		1																									consensus									consensus		consensus
20584	ENA|CM002242|CM002242.1	3616288	TGCAGAAACTGGAATCTCGGAGGAAGAAAGAAGAGATCCTGACGAGGTTGGTNNNATACGAGGCCCGTCATCCGGCCCCGTCTCTGGGCTGAGCTGTTCGCAAGTGGGGCACACCATGT	3	1	28,A>G	2	A;G
15332	ENA|CM002241|CM002241.1	2413541	TGCAGCACAGGGCCTTCCAAATGCCCTTGATGCCGCCTTGCTGTTGTTGTGGCTGGTTAGAAGGTGGTGGGTTCGTGTTCGATGTGGCAGTGTGGGTCATTGTCCGTTGCGGAGGCTGC	476	0		1		consensus	consensus	consensus	consensus	consensus	consensus	consensus	consensus	consensus	consensus	consensus	consensus	consensus	consensus	consensus	consensus	consensus	consensus	consensus	consensus	consensus	consensus	consensus	consensus	consensus	consensus	consensus	consensus	consensus	consensus	consensus	consensus	consensus	consensus	consensus	consensus	consensus	consensus	consensus	consensus	consensus
9889	ENA|CM002239|CM002239.1	3228657	TGCAGCAATTCCTTGTGGGCAATCGGCCAATTGCCTCTTGAGAACTGGACCCTAGAGGTAGGTACCAACCTCTATCTATCAAGGTACCCAATATGGTGTAGCACATAAATACTCCTTTC	439	21	8,T>G;12,T>A;38,T>C;40,A>G;42,A>G;55,A>G;60,G>C;61,G>C;64,C>G;65,C>G;66,A>T;67,A>G;68,C>T;69,C>A;70,T>C;72,T>C;93,T>G;95,G>A;108,A>C;110,A>G;117,C>T	13	GTTAAAGGCCTACCTCTGAAC;GTTAAAGGCCTACCTCTGAAN;GTTAAAGGCCTACCTCTGAAT;GTTAAAGGCCTACCTTTGAAC;GTTAAAGGCCTACCTTTGAAN;GTTAAAGGCCTACCTTTGAAT;TACGGGCCGAGGTACTGACTN;TATGGGCCGAGGTACTGACGN;TTTAAAGGCCAACCTTTGAAT;TTTAAAGGCCTACCTTTGAAC;TTTAAAGGCCTACCTTTGAAT;TTTAAAGGCGTACCTTTGAAC;TTTAAAGGCGTACCTTTGAAN	TTTAAAGGCCAACCTTTGAAT		TTTAAAGGCCTACCTTTGAAC/TTTAAAGGCCTACCTTTGAAT	GTTAAAGGCCTACCTTTGAAN	GTTAAAGGCCTACCTTTGAAN		GTTAAAGGCCTACCTTTGAAN	GTTAAAGGCCTACCTTTGAAT							TTTAAAGGCGTACCTTTGAAC	TTTAAAGGCGTACCTTTGAAN	TATGGGCCGAGGTACTGACGN	TTTAAAGGCGTACCTTTGAAN	GTTAAAGGCCTACCTCTGAAN	TACGGGCCGAGGTACTGACTN	GTTAAAGGCCTACCTTTGAAN	GTTAAAGGCCTACCTTTGAAN	GTTAAAGGCCTACCTTTGAAN	GTTAAAGGCCTACCTTTGAAN	GTTAAAGGCCTACCTTTGAAN	GTTAAAGGCCTACCTTTGAAN		GTTAAAGGCCTACCTTTGAAN	GTTAAAGGCCTACCTTTGAAN	GTTAAAGGCCTACCTTTGAAT	GTTAAAGGCCTACCTTTGAAN	GTTAAAGGCCTACCTTTGAAN	GTTAAAGGCCTACCTTTGAAN	GTTAAAGGCCTACCTTTGAAN	GTTAAAGGCCTACCTTTGAAC	GTTAAAGGCCTACCTTTGAAN	GTTAAAGGCCTACCTTTGAAN	GTTAAAGGCCTACCTTTGAAT	GTTAAAGGCCTACCTTTGAAN	GTTAAAGGCCTACCTTTGAAC	GTTAAAGGCCTACCTTTGAAN
21736	ENA|CM002237|CM002237.1	2995134	NGCAGAAACAGAACTTCACTCCAGTGCGACGCGAACCAGGCGCTAAGCTCCCCTTGTTCGAACGGGACGGCGGAACAAAGACCGGCACTGTCACGGCTCTACCACTCAAAGACAACCAC	6	0		1
8654	ENA|CM002238|CM002238.1	579846	TGCAGCAAGGTCTTGTCAAACTTTTGTTGCATAATCTCCAGCACTTTTCCGTTAGTGCGCAGAAAGGACTCCCTGTATCACTTGATGAAGCCTCACATAAACAAGGTATGGGTAGTGAC	471	8	8,G>C;27,T>C;47,T>C;51,T>G;70,C>T;77,T>C;101,C>G;112,T>C	6	CCCGCTGC;CTCGCCCC;CTCGCTCC;GTCTCTCT;GTCTTTCT;GTTTCTCT	GTTTCTCT	GTCTCTCT	GTTTCTCT	GTTTCTCT	GTTTCTCT	GTTTCTCT	CCCGCTGC	GTTTCTCT		CCCGCTGC	CTCGCTCC		CCCGCTGC	GTTTCTCT	GTCTCTCT	CTCGCCCC	GTTTCTCT	GTTTCTCT	CTCGCCCC	GTCTTTCT	GTTTCTCT	CCCGCTGC	GTTTCTCT	GTTTCTCT	CCCGCTGC	GTTTCTCT	CTCGCCCC	GTTTCTCT	GTTTCTCT	CCCGCTGC	CCCGCTGC	GTTTCTCT	CCCGCTGC	GTTTCTCT	CCCGCTGC	CCCGCTGC	CCCGCTGC	CCCGCTGC	CCCGCTGC	GTTTCTCT	CCCGCTGC
1271	ENA|CM002236|CM002236.1	3403165	TGCAGCCGCATACTGTGGTAACGTCGCGCAGGCCAGCAACAGAGCTGGGAACCAACTCAGCGGCGATTTCTGGGATGCCATGGGGAGATTGCTGTGTGGTGTCAAGTTCTCAAAACCGN	475	8	5,C>T;47,G>A;50,A>G;59,G>T;64,G>A;83,G>T;97,G>A;109,T>C	5	CGAGGGGT;CGAGGTGT;TAGTATAC;TAGTGTAC;TAGTGTGC	CGAGGGGT	TAGTGTAC	TAGTGTAC	TAGTGTAC	TAGTGTAC	CGAGGGGT	TAGTGTGC	TAGTGTAC	TAGTGTGC	TAGTATAC	TAGTGTAC	TAGTGTGC	TAGTGTAC	TAGTGTAC	TAGTGTAC	TAGTGTAC	TAGTGTAC	TAGTGTAC	TAGTGTAC	CGAGGTGT	TAGTGTAC	TAGTGTGC	TAGTGTAC	TAGTGTGC	TAGTGTAC	TAGTGTGC	TAGTGTAC	TAGTGTAC	TAGTGTAC	TAGTGTGC	TAGTGTAC	TAGTGTAC	TAGTGTGC	TAGTGTAC	TAGTGTAC	TAGTGTAC	TAGTGTGC	TAGTGTGC	TAGTGTGC	TAGTGTGC	TAGTGTAC
6921	ENA|CM002238|CM002238.1	2019382	TGCAGAAGTCACCTTGGCCCTGGAGTACCTGCACTCGCGGGATATCATTTACAGAGATCTGAAGCCCGAGAACCTGCTTCTTGACCGCCACGGCCACCTCAAAATTACGGATTTCGGGT	476	1	58,C>T	2	C;T	C	C	C	C	C	C	C	C	C	C	C	T	C	C	C	C	C	C	C	C	C	C	C	C	C	C	C	C	C	C	C	C	C	C	C	C	C	C	C	C	C
9713	ENA|CM002239|CM002239.1	2939984	TGCAGGGTAAAAAAGAAGCCAGAAATGATTTTGTACTGGCAAAAGTACGGACCGGCAGAGAAAAGGAAACAGAAGGAAGCCAATAGAGGTAGTTAGTTTAGTCACAGTTAATGAGATGA	453	16	5,G>C;7,T>C;9,A>G;12,A>G;15,A>G;19,C>T;49,G>A;68,A>G;79,C>G;82,A>C;90,A>G;94,A>G;95,G>A;101,T>C;109,A>G;113,A>G	6	CTAAACGACAAAGTAA;GCGGATAGGCGTACGG;GTAAACAACAAAGTAA;GTAAACGACAAAGTAA;GTAAACGACAAGGTAA;GTAAGCGACAAAGTAA	GTAAACGACAAAGTAA	CTAAACGACAAAGTAA	GTAAACGACAAAGTAA	GTAAACGACAAGGTAA	GTAAACGACAAAGTAA		GTAAACGACAAAGTAA	GTAAACGACAAAGTAA	GTAAACGACAAAGTAA	GTAAACAACAAAGTAA	GTAAACGACAAAGTAA	GTAAACGACAAAGTAA	GTAAGCGACAAAGTAA	GTAAACGACAAAGTAA	GTAAACGACAAAGTAA	GTAAACGACAAAGTAA	GTAAACGACAAAGTAA		GCGGATAGGCGTACGG	GTAAACGACAAAGTAA	GTAAACGACAAAGTAA	GTAAACGACAAAGTAA	GTAAACGACAAGGTAA	GTAAACGACAAAGTAA	GTAAACGACAAAGTAA				GTAAACGACAAAGTAA	GTAAACGACAAGGTAA	GTAAACGACAAGGTAA	GTAAACGACAAAGTAA	GTAAACGACAAAGTAA	GTAAACGACAAAGTAA		GTAAACGACAAAGTAA	GTAAACGACAAGGTAA	GTAAACGACAAAGTAA	GTAAACGACAAGGTAA	GTAAACGACAAGGTAA	GTAAACGACAAAGTAA
21771	ENA|CM002238|CM002238.1	4046319	TGCAGCTTCGATATTCTCGGTGAGCTCAATGACCTCTGGCTCTTCGTTATCTTCCTTCTCTTCTTGGTCTTGATCTTGCTGGCCTTCCTCGTCTCGATGCTCTTGGTCATCAAATTCAG	5	0		1							consensus																					consensus
10048	ENA|CM002239|CM002239.1	3455505	NGCAGCATCGCATCACTAGGTCCGGCAAGCCTGAGAAATGTACAGCACCCNNNNCAGCACCCAGACCTTTGGTGTTTGTGGAGTAAACTGGGCTCCGATATTTCCGGTTGTTCGCACTT	3	2	25,C>G;87,C>T	3	CC;CT;GT								CT
15337	ENA|CM002241|CM002241.1	241730	TGCAGATACAGTACTCATCGCCAGTCAAAAAACGGCGGAGATGGACACCACCGACATAGAGACTCACATCACAGGAAGGACTGGAAAAAGAGGAGTTAATGTTAGTAGATGTGTGATGA	472	10	25,C>A;30,A>G;31,A>G;32,C>G;48,C>T;79,A>T;85,A>G;88,A>G;103,A>G;116,T>C	11	AAACCAAGAN;AAACCAAGAT;CAAACAAGAT;CAACCAAAAT;CAACCAAGAC;CAACCAAGAN;CAACCAAGAT;CAACCAAGGN;CAACCAAGGT;CAACCTAGAT;CAACTAAGAT;CGGGCAGGAT	CAACCAAAAT	CAACCAAGGN	CAACCAAGGN	CGGGCAGGAT	CAACCAAGAT	AAACCAAGAT	CAACCAAGAT	CAACCAAGAT	CAACCAAGAT	CAACTAAGAT		CAACCAAGAT	CAACCAAGAN	CAACCAAGAN		CAACCTAGAT		CAACCAAGAT	CAACCAAGGN	CAACCAAGGN	CAACCAAGAN	CAACCAAGGN	AAACCAAGAN	CAACCAAGGN	CAACCAAGAN	CAACCAAGGN	CAACCAAGGN	CAACCAAGAN	CAACCAAGGN	CAACCAAGAT	CAACCAAGGN	CAACCAAGGN	CAACCAAGAN	CAACCAAGGN	CAACCAAGAN	CAACCAAGGN	CAACCAAGGN	CAACCAAGGN	CAACCAAGAC	CAACCAAGGN	CAACCAAGAC
7324	ENA|CM002238|CM002238.1	2743456	TGCAGAGTTCTCCAGGGCGTCCGAGGCAATCCTGGTTGCTCTTAATGAGCTTAATACCAATGGGGAGATCCGTGCAGCATGCCGCTCCGCCTTTTCCCGTCTTCTTGGTGTACTCGGGG	474	1	51,T>C	2	C;T	T	T	T	T	T	T	T	T	C	T	T	T	T	C	C	T	T	T	T	T	T	T	T	T	T	T	T	T	T	T	T	T	T	T	T	T	T	T	T	T	T
21409	ENA|CM002239|CM002239.1	5700563	NNNNNNAGGGAAAGGGATTTCCCTGGCGTTATACGAAAGGCCGAGAGCCGCCATCATGGACTCAAAGTGGCATACCCGCGGCTGGACGTACCAGGAGGGACTCCTTTCCAGGCGGAGGC	33	1	9,G>T	2	G;T
14613	ENA|CM002241|CM002241.1	1054856	TGCAGCTGTTACTAATGACGTGAAAACTTCTTGGTGGCAGATAGCGCCAACAACAACATGAAGAAAATGATCACTCACATGAGAACTTTCCCACTTGTACTTACCCTGTAAAGCGGANN	475	9	5,C>T;9,T>C;15,T>C;27,T>C;30,T>G;39,G>C;50,C>T;68,G>A;104,C>T	15	CTTTTGCAT;CTTTTGCGC;CTTTTGCGT;TCTCTGCGC;TCTCTGCGT;TCTTTCCGC;TGCTTGTGT;TGTCGGCGC;TGTCTGCGC;TGTCTGCGT;TGTTTCCGC;TGTTTGCGC;TTCTTGTGT;TTTTTCCGC;TTTTTGCGC	CTTTTGCGC	CTTTTGCGT	TTCTTGTGT	TCTCTGCGT	TGTTTGCGC	TGTTTCCGC	TGTTTCCGC	CTTTTGCAT	TGCTTGTGT	CTTTTGCGT	TTTTTCCGC	TCTTTCCGC	TCTCTGCGC	TGTCGGCGC	TGTCTGCGT	TGTCTGCGC	TTTTTGCGC	TGTTTCCGC	CTTTTGCGT	CTTTTGCGT	TGTTTCCGC	TCTCTGCGT	CTTTTGCGT	TCTCTGCGT	TGTTTCCGC	TGTTTCCGC	TCTCTGCGT	TGTTTCCGC	TCTCTGCGT	TGTTTCCGC	TCTCTGCGT	TCTCTGCGT	TGTTTCCGC	TCTCTGCGT	TGTTTCCGC	TGTTTCCGC	TGTTTCCGC	TCTCTGCGT	TGTTTCCGC	TGTTTCCGC	TGTTTCCGC
1710	ENA|CM002236|CM002236.1	4632792	TGCAGCGACAACCTACCCCGTACCCGGCGCAACCGGGAGCCTCATACCAAAGACCGTACCGAGATGGTTATTCACTCAGACCACCTCAAAGCCGCCCTCTCCGCCGTCGTCTCCTACTA	476	2	46,C>T;91,C>T	3	CC;CT;TC	CC	CC	CC	CT	TC	CC	CC	CC	TC	CC	TC	CC	CC	TC	CC	CT	CC	CC	CC	CC	CT	CC	CT	CC	CT	CC	CT	CT	CT	CC	CT	CT	CC	CT	CT	CT	CC	CC	CC	CC	CT
9710	ENA|CM002239|CM002239.1	2937926	TGCAGTTGGAGATGATGAAATTGAGTGGGCACTTTAGTTCTTCAATGGGAATCTGGGGTTATGCAACTGTCATTGCAACTGAGAATAACATTCGAAATGGTGGGTTCTGAGCGAGAACA	111	1	66,C>A	2	A;C	C	C		A	C			C	C	C	C	C	C	C	C	C	C			C			A			A				A	A						A		A	A
11862	ENA|CM002240|CM002240.1	1823562	TGCAGCAGCGACGCGTTTGGCAGCGCGTCGAGGAGGGGCAAGAGTTTAATTGCTAGGCATCCACGGTCCGTGCGGAGGGCCCCAGTTTGTATAGCGCGTGTAGTTTGCGTTTGCCGGGG	475	1	86,T>A	2	A;T	T	A	T	A	A	A	A	A	A	A	A	A	A	A	A	A	A	A	A	A	A	A	A	A	A	A	A	A	A	A	A	A	A	A	A	A	A	A	A	A	A
6271	ENA|CM002237|CM002237.1	76789	TGCAGCCACGCTACCCGCCCCCGGGGTCGCTGGTAGTAACCCGTCGGTATACATGGTTGATGGAGGACTTTGGACCGCTTGCAAGCTATATCGTGAAGTAATGAAGAAAGCTTTCAATA	474	4	24,G>T;86,T>A;89,A>C;115,A>G	4	GACA;GACG;GTAA;TACG	GTAA	GACA	GACA	GACA	GACG	GACA	GACA	GACA		GACG	GACA	TACG	GACG	GACA	GACA	GACA	GACG	GACG	GACA	GACA	GACA	GACA	GACA	GACA	GACA	GACA	GACA	GACA	GACA	GACA	GACA	GACA	GACA	GACA	GACA	GACA	GACA	GACA	GACA	GACA	GACA
14653	ENA|CM002241|CM002241.1	1147169	TGCAGAAGTTTGTCTACGGATACGAATGCAATGGGAATGACTTCATCTTCGACAGGTTCCTGGACGGAAAGCTCCCCACGCTGCTCTCTAAACACAATCAACGGAAACCGACTTTGATA	475	4	34,G>A;67,A>C;85,C>T;102,G>A	5	ACCG;GACA;GACG;GCCG;GCTG	GACG	GACG	GACG	GCTG	GCCG	GCCG	GCCG	ACCG	GACG	GCCG	GACG	GCCG	GACG	GCCG	GACG	GACA	GACG	GCCG	GACG	ACCG	GCCG	GCTG	GACG	GCTG	GCCG	GCCG	GCTG	GCCG	GCTG	GCCG	GCTG	GCTG	GCCG	GCTG	GCCG	GCCG	GCCG	GCTG	GCCG	GCCG	GCCG
5476	ENA|CM002237|CM002237.1	307330	TGCAGACTCAAACACCACTACTCCCCCTCGGACAAGAAATCCACCTTCGAAACAGCCACCACCCTCGCCGGCGGCTCCTCCTTCCACTACGAAGCCACCAAGCTCGATTCCTCGTCCGA	474	4	47,C>T;62,C>G;71,C>T;95,C>A	5	CCCA;CCCC;CCTC;CGCC;TCCC	CCCC	CCCA	CCCC	CCCC	CGCC	CCCC	CGCC	CCCC		CCCC	CCCC	CCCC	CCCA	CCCA	CCCC	CCTC	TCCC	CCCC	TCCC	TCCC	CCCC	CCCC	TCCC	CCCA	CCCC	CCCC	TCCC	CCCC	CCCC	CCCA	CCCC	CCCC	CCCC	CCCC	CCCC	CCCA	CCCC	CCCC	CCCC	CCCC	CCCC
2421	ENA|CM002236|CM002236.1	5945382	TGCAGCGTCTCGTTGCGAGAGTTTCTCTCCGTCGCGACCAGCACTGCGTCAGGATTAGGTGGCCAGGTACCCGGTACGTACCCTGCGCAAGCTTCTGTTACGGGGATGAGCTCCCTGGC	476	1	6,G>T	2	G;T	G	G	G	G	G	G	T	G	G	G	T	G	G	G	G	G	G	G	G	G	G	T	G	T	G	T	G	T	G	T	G	G	T	G	G	G	T	T	T	T	G
12371	ENA|CM002240|CM002240.1	2749248	TGCAGAAGAAGCGTGAGCTGCTGCCCCTAAGTAGGAACCTAAAGATCACTACTAATATATCGATCATAAGTGACCCTATGAAGCAAGGCAAGCAGCTTGGCATGGAAGCTGACACTGTG	474	8	15,A>G;17,C>G;37,C>T;41,A>G;44,A>T;67,A>C;76,T>G;80,A>G	9	ACCAAAGG;ACCAAATA;ACCAAATG;ACCAACTG;ACCGTATG;GCCAAATA;GCCAAATG;GGCAAATA;GGTAAATA	ACCAAATA		ACCAAATG	GCCAAATG	ACCAAATG	ACCAAATG	ACCAAAGG	GCCAAATA	ACCAACTG	ACCAAATG	ACCAAATG		ACCAAATA	ACCAAATG	ACCAAATG	ACCGTATG	ACCAAATG	ACCAAATG	GGCAAATA	GCCAAATG	GCCAAATG	ACCAAAGG	GGCAAATA	GCCAAATG	ACCAAAGG	ACCAAAGG	GGCAAATA	GCCAAATG	ACCAAAGG	ACCAAAGG	GCCAAATG	ACCAAAGG	GCCAAATG	ACCAAAGG	ACCAAAGG	GCCAAATG	ACCAAAGG	ACCAAAGG	GCCAAATG	ACCAAAGG	ACCAAAGG
4132	ENA|CM002236|CM002236.1	9211975	TGCAGCACATAGCCGTGGCCAGTGCCACAACAGGAAGAGAAGTGCTTATCATTNNNNNNNNCCCCCCCCGGCCGGCCTCAGGGCTGTTGGGTGACGGTCCGTGGGGTCGATTCTNGGAT	385	2	62,C>T;107,C>T	3	CC;CT;TC	CC					CC	CC	CC	CC				CC		CC	CC						CC	CC	CC	CC	CC		CC	CC			CC		CC	CC		CC	CC	CC	CC
1118	ENA|CM002236|CM002236.1	3164066	TGCAGGCCTTTGTCGACATGATGTTCTCGGGTCCCATGGATATTCGCGGCAAGACCAGACTACCGACCATCGTCGGCAACCACTTCTTCCTCGGCAAATGGCTGAAGAGGCTAATAGGA	475	1	13,C>T	2	C;T	C	C	C	C	C	T	C	T	C	T	C	T	C	C	C	T	C	C	C	C	C	C	C	C	C	C	C	C	C	C	C	C	C	C	C	C	C	C	C	C	C
16019	ENA|CM002241|CM002241.1	4090011	TGCAGCAGGGTTCTGGGTCGTGAGGGAGCTGACGAGGGATTGGTCGAGTTCGGAGAGAACCAGGAAGAAGGATTTGGTGAAGTCGGTGATCTTTTGTATGGAAGAGATCCGTGCCTGCT	467	1	108,C>G	2	C;G	C	G	C	C	C	G	C	G	C	C	G	C	C	C	C	C	C	C	C	C	C	C	C	C	C	C	C	C	C	C	C	C	C	C	C	C	C	C	C	C	C
13816	ENA|CM002240|CM002240.1	516286	TGCAGGCCGCCGAGGGTGCCCGAAAGCACCTCGTTCCATCCCTTGGGGTACTCGTCATGCGGCAGAACCTCGGTCATGAACATGTTGAGGGCATCCTGGAGGCTCTTGCCCATGAGCAG	476	5	23,A>G;65,A>G;73,T>C;92,A>G;95,C>T	4	AATAC;AGCAC;AGCGT;GATAC	AATAC	AGCAC	AATAC	AGCGT	AGCGT	AGCGT	AGCGT	AGCGT	AGCGT	AGCGT	AATAC	GATAC	AATAC	AGCGT	AGCGT	GATAC	AATAC	AGCGT	AATAC	GATAC	AGCGT	AGCGT	AATAC	AGCGT	AGCGT	AGCGT	AATAC	AGCGT	AGCGT	AGCGT	AGCGT	AGCGT	AGCGT	AGCGT	AGCGT	AGCGT	AGCGT	AGCGT	AGCGT	AGCGT	AGCGT
13157	ENA|CM002240|CM002240.1	4112400	TGCAGTCGAGCGGCGCCCTCGACGTCGGGCGCAAGGCGGCCCAGTTGAGAAGATACATTACTGAATTTCAGGATAGCATTTCGGCTATTGAATTGTGCGAGAAACGTATGTATTGACTG	476	2	16,C>T;92,T>C	3	CC;CT;TC	CT	CT	CT	CC	CC	CC	CC	CC	CC	CC	CC	CC	CC	CC	CT	TC	CC	CC	CT	CC	CC	CC	CT	CC	CC	CC	CT	CC	CC	CC	CC	CC	CC	CC	CC	CC	CC	CC	CC	CC	CC
5152	ENA|CM002237|CM002237.1	2536421	TGCAGGTTTCGCCGGCAATGATTCCCCCTCGTTCGTATTCCCGACGGCCATCGCGACCAAAAGCCCCTCGGCAGGCACCGGCGGCTCGGGCTCTGGCCGCCCCGCCGTAGCCAACAAGC	476	0		1		consensus	consensus	consensus	consensus	consensus	consensus	consensus	consensus	consensus	consensus	consensus	consensus	consensus	consensus	consensus	consensus	consensus	consensus	consensus	consensus	consensus	consensus	consensus	consensus	consensus	consensus	consensus	consensus	consensus	consensus	consensus	consensus	consensus	consensus	consensus	consensus	consensus	consensus	consensus	consensus	consensus
22850	ENA|CM002239|CM002239.1	1409383	TGCAGCCATGGCAGCTGCCTGTCGAGGAGCAACTGCAGAAGAAGCATCCTTACTTCATCGACCTGCTGTGGTTTCCTGGCCTACGGGCCAATATGATTAACAAGCAGCACCAATATGAC	1	0		1										consensus
7732	ENA|CM002238|CM002238.1	3547049	TGCAGAAGAATCTCGAGAGCCACCAATCTGCGCAGGTCATTGACCAATTTCTCACCCTTCTCGCCATCTGCCATACTGTTATTCCGGAACAGGCTGAAGACGGAAGCATCAAGTACCAA	476	0		1		consensus	consensus	consensus	consensus	consensus	consensus	consensus	consensus	consensus	consensus	consensus	consensus	consensus	consensus	consensus	consensus	consensus	consensus	consensus	consensus	consensus	consensus	consensus	consensus	consensus	consensus	consensus	consensus	consensus	consensus	consensus	consensus	consensus	consensus	consensus	consensus	consensus	consensus	consensus	consensus	consensus
23312	ENA|KC683708|KC683708.1	20942	TGCAGTACTGCAGGGGGGGAAGCTAAAAAAAATAAGCGAAGCGAGCCTTCGGCTAGCGTAGCCGAGAAAAAATTAAAAACAAAAAAAAAAANTAACCCACTTCGCCCCCTGCAGTACTG	68	6	79,C>A;92,T>A;98,A>C;103,G>C;114,T>C;115,A>G	11	AAACCA;AAACTA;AAAGCA;AAAGTA;AACCTA;ATACNA;ATACTA;ATACTN;ATAGCA;ATAGNA;ATAGTA;ATAGTG;ATAGTN;ATCCTA;CTAGTA									CTAGTA																	ATAGTA
6938	ENA|CM002238|CM002238.1	2037494	TGCAGTGTCGTCCTTCACGGCAACATCATCACTGGAGGAAGTATCCTTTGCGGCAGAGATGTCGACAATGGTTTCCTCTTCAACCTTGAGAACAACATCGTGCGGCGGGTCATTGTTTG	92	0		1		consensus		consensus	consensus											consensus	consensus	consensus	consensus	consensus	consensus	consensus		consensus	consensus		consensus	consensus		consensus			consensus		consensus		consensus				consensus
5564	ENA|CM002237|CM002237.1	3197579	TGCAGCACCCTCTGGCTGGCTGCACTTGGTTACCTTAGCTAAAAACTCGGACCCACTCGAGGGGAGCCGCACCGCCCTCCTTGGCCCTGCCTCTCCTGGACACCACCACTGAGCGAACC	475	1	112,G>T	2	G;T	G	T	G	G	T	T	T	T	T	T	T	T	T	T	G	G	G	G	G	T	G	G	G	T	G	T	T	G	G	T	T	G	G	G	G	T	G	G	G	T	G
5561	ENA|CM002237|CM002237.1	3197042	TGCAGTCAGTAACTGATTTGCCGCTGCCATCGTCGTCGTCGCCGTCATCGCATCGTCGCGACTGCTTCAGAGCTTCTGGGGAGGGGTATGCTTGCGGTACCTTTGAAGAGAAACTGTGA	475	7	18,T>G;19,G>T;24,T>C;28,A>G;35,T>C;38,T>C;69,G>A	4	GGCGCCA;GGCGTCA;TGTATTG;TTTATTG	TGTATTG	TGTATTG	TGTATTG	TGTATTG	TGTATTG	TGTATTG	GGCGTCA	TGTATTG	TGTATTG	GGCGTCA	TGTATTG	TTTATTG	GGCGCCA	GGCGTCA	TGTATTG	TGTATTG	TGTATTG	TGTATTG	TTTATTG	GGCGTCA	TGTATTG	TGTATTG	TGTATTG	GGCGTCA	TGTATTG	GGCGTCA	TGTATTG	TGTATTG	TGTATTG	GGCGTCA	GGCGTCA	TGTATTG	TGTATTG	TGTATTG	TGTATTG	GGCGTCA	TGTATTG	TGTATTG	TGTATTG	GGCGTCA	TGTATTG
4191	ENA|CM002236|CM002236.1	9376395	TGCAGCCATGTCGTTGCAAGACGCATACAAGAGGTTCCTCGGTTCGCCAAGCGCCGCTGCGCTCTCCGACGACGCCTCTCTCCACTACATCACAACCACCACCAGCGTTGCCGGCGCAT	472	1	22,G>A	2	A;G	G	G		G	G	A	G	G	G	G	G	G	G	G	G	G	G		G	G	G	G	A	G	G	G	G	G	G	G	G	G	G	G	G	G	G	G	G	G	G
600	ENA|CM002236|CM002236.1	2097312	TGCAGAGGTCAAAATCTTGCACCCTTTACTTTGTCGTGATGAAAGGAGGCCTCGATATCCATATCAAGCATGGGATAGAAGCTGAGTTGTTCAAAGGCATGGTTGGTGTAGAGTGGAGG	474	4	9,C>A;13,A>T;15,C>G;77,G>T	4	ATCG;CACG;CACT;CAGG	CACG	CACG	ATCG	CACG	CAGG	CACG	CACT	CACG	CACG	CACG	ATCG	CAGG	CACG	CAGG	CACG	CACG	CACG	ATCG	CACG	CACT	CACG	CACT	CACG	CACT	CACG	CACT	CACG	CACG	CACG	CACG	CACG	CACG	CACT	CACG	CACG	CACG	CACT	CACT	CACT	CACT	CACG
336	ENA|CM002236|CM002236.1	1653224	TGCAGATACGGAGTTCTTCGCGGAACCAATCCATGGCCTCGAGACGCTTCAGTGACCAGACAACCACAATCTTCTTGGTAATGGCTTTTCCATCACGCATCCTCTTGATGAGGTTAAGT	475	3	49,C>T;79,A>G;100,C>T	3	CAC;CGC;TAT	CAC	CGC	CGC	CAC	CAC	TAT	CAC	TAT	CAC	CAC	CAC	CAC	CAC	CAC	CGC	CGC	CGC	CAC	CGC	CAC	CGC	CAC	CGC	CAC	CGC	CAC	CGC	CGC	CGC	CGC	CGC	CGC	CAC	CGC	CGC	CGC	CAC	CAC	CAC	CAC	CGC
6806	ENA|CM002238|CM002238.1	1820242	TGCAGTGCCAAGGCTGGTGATTTTANNNNNTATGTATATACCTAGGTAGCATAGTGTAATCACATACAACTTGAATCGTTTGAAAGGGTTCGCTGAAAGGGTCCAGTGTGTACTAGNNN	416	9	6,G>A;19,A>T;50,A>G;71,T>C;72,G>A;110,T>A;111,A>C;112,C>G;113,T>A	17	AAATGTACT;GAACGNNGT;GAANANNGT;GAANATAGT;GAANGNNGT;GAANNNAGT;GAANNNCGT;GAANNNNGT;GAATATAGT;GAATCNNGT;GAATCTAGT;GAATGTACT;GAATGTAGT;GAATNAAGT;GAATNNNGT;GAATNTAGT;GAATNTCGT;GAATNTGGT;GAATNTNGT;GAATTTTGT;GAGTGTAGT;GTATGTAGA;GTATGTAGC;GTATGTAGG;GTATGTAGN;GTATGTAGT		GAATGTACT						GAATGTACT	GTATGTAGN											GAATGTAGT	GAATGTAGT	GTATGTAGN	GAANNNNGT	GAANNNNGT	GTATGTAGN	GAANNNNGT		GTATGTAGN	GAANNNNGT	GTATGTAGN	GTATGTAGT		GTATGTAGN	GAANNNNGT	GTATGTAGN	GAANNNCGT	GTATGTAGN	GTATGTAGT	GTATGTAGN
457	ENA|CM002236|CM002236.1	1856835	TGCAGAGTCACTTGCCTCACCCTTCTCGGGTTTGGTTTTCAGACTCCTGCATACGACGACAAGACTTTGACACCGGCATGGATACAGCAAGCAACAACGGTCTCGGTTTCTTTTTCTCA	348	6	16,T>C;45,C>T;81,A>T;83,A>T;100,T>G;106,T>A	10	CCAAGT;CCAATA;CCAATT;CCATTA;CCATTT;CCTATA;CCTATT;CTAATT;TCAATA;TCAATT	TCAATT	CCAATT				CTAATT		CTAATT		CTAATT				CCAATT	CCAATT	CCAATT						CCAATT/CCATTT		CCAATT		CCAATT							CCAATT				CCAATT	CCAATT	CCAATA/CCAATT	CCAATT
18008	ENA|CM002242|CM002242.1	531157	TGCAGTACGCACGCAGAAAGAGGGTATTTCGGAATCGCAATCTGGTGCTGTAATTTCATACCTAGGTACGTATTACCACTGCAAGCAGAGTGTGCCTTTCCCCGGCCCCAGGCTACACT	469	10	22,G>C;26,T>A;37,C>A;42,T>C;49,G>C;56,C>T;64,G>T;72,T>C;94,C>T;110,G>A	6	CACCCTGTCG;CACCGTGTCN;CACCGTTCCA;CACTGTGTTA;GTATGCGTCG;GTCTGCGTCA;GTCTGCGTCG	GTCTGCGTCG			GTCTGCGTCG	GTCTGCGTCG	GTCTGCGTCG	GTCTGCGTCG	GTCTGCGTCA	GTCTGCGTCA	GTCTGCGTCA	GTCTGCGTCG		CACCGTTCCA	GTCTGCGTCG	CACCGTGTCN	GTCTGCGTCG	GTATGCGTCG	CACTGTGTTA	GTCTGCGTCG		GTCTGCGTCG	GTCTGCGTCG	GTCTGCGTCG	GTCTGCGTCG	GTCTGCGTCG	GTCTGCGTCG	GTCTGCGTCG	GTCTGCGTCG	GTCTGCGTCG	GTCTGCGTCG	GTCTGCGTCG	GTCTGCGTCG	GTCTGCGTCG	GTCTGCGTCG	GTCTGCGTCG	GTCTGCGTCG	GTCTGCGTCG	GTCTGCGTCG	GTCTGCGTCG	GTCTGCGTCG	GTCTGCGTCG
1301	ENA|CM002236|CM002236.1	344421	TGCAGCAGGGGCGAGTTGACGGGGATGATTTGCGGGAGGTCGGCGTGCGAGTAGACGGTGTTCATGCGCGATAGGACCTTTTCGTTGGCGCGCTTGAAGGATTGCAGGAGCTTGAGCGT	474	4	23,G>A;56,G>C;71,T>C;116,C>G	5	AGTC;GCTC;GCTG;GCTN;GGCC;GGTC	GGTC	GGTC	GCTC	GGTC	GGCC	GGTC	GGTC	GGTC	GGTC	GGTC	GGTC		GGTC	GGTC	GCTC	GGTC	GCTN	GCTC	GCTG	GGTC	GGTC	GGTC	GGTC	GGTC	GGTC	GGTC	GGTC	GGTC	GGTC	GGTC	GGTC	GGTC	GGTC	GGTC	GGTC	GGTC	GGTC	GGTC	GGTC	GGTC	GGTC
4945	ENA|CM002237|CM002237.1	2263053	TGCAGCTGTTTACCAAGCCGTTGATGGACCGCCCGACTGTTTTCATAGAAATTATCCAGAGAAACAACTTTGAGGGCTTCGGCGCAGGTAACTTCAAGAGTCTATTTGAGGCGATTGAG	473	6	79,C>T;82,C>T;85,A>T;94,C>T;97,G>A;103,A>G	4	CCACGA;CCACGG;CTACGA;TCTTAG	CCACGA	CCACGG	CCACGA	CTACGA	TCTTAG	TCTTAG	CCACGA	TCTTAG		TCTTAG	TCTTAG	TCTTAG	TCTTAG	TCTTAG	CCACGG	CCACGA	CCACGA	CCACGA	CCACGG	CCACGA	CTACGA	CTACGA	TCTTAG	CTACGA	CTACGA	CCACGA	TCTTAG	CTACGA	CTACGA	CCACGA	CCACGA	CTACGA	CCACGA	CTACGA	CTACGA	CCACGA	CTACGA	CTACGA	CTACGA	CCACGA	CTACGA
13858	ENA|CM002240|CM002240.1	5225763	TGCAGCCAATCATTGAAGGGTGAATTGGGTGCACTCGAGCGACTACGCTCCTGATTTGTATGTCACCTGCGTGAAGCTGTGTGCTAGGACCTCCGGGGATGTTCCGAGAATGCTGAAGC	476	4	23,A>G;24,T>A;36,G>A;82,G>A	4	AAGG;ATGG;GTAA;GTAG	ATGG	GTAG	GTAG	ATGG	GTAG	GTAG	GTAG	GTAG	GTAG	AAGG	GTAG	GTAG	GTAG	GTAG	GTAA	GTAG	GTAG	GTAG	GTAG	GTAG	GTAG	GTAG	GTAG	GTAG	GTAG	GTAG	GTAG	GTAG	GTAG	GTAG	GTAG	GTAG	GTAG	GTAG	GTAG	GTAG	GTAG	GTAG	GTAG	GTAG	GTAG
22886	ENA|CM002239|CM002239.1	279527	TGCAGCAGCACCTGCTGCGGCTGCAGTACCAAAGGCCATTCCCGAAGCGGTGACGTCGACTGTTGGCGGACCAGAGATTGCGGGAAGTCAGGGAAGCGGTAGTGGTAGTGGAAATTGGA	1	0		1										consensus
16941	ENA|CM002242|CM002242.1	2057888	TGCAGGAGGCTGGAGGTCTGATAACCTCGGCAAACCCGCCTGAAGATTGGGCAACGGCAGAGATACCAGACGTGAAGCTGGGTAGCCGGTTATACCTCGTCGTCCGGCCTGCAGGGCCN	474	3	10,T>A;114,G>A;115,G>C	6	AAG;AGG;AGN;ATG;TGC;TGG	TGG	TGG	TGG	TGG	TGG	TGG	TGG	TGG		TGG	TGG	TGG	TGG	TGG	TGG	TGG	TGG	TGG	AGG	TGG	AGG	AGG	AGG	AGG	AGG	AGG	AGG	AGG	AGG	AGG	AGG	AGG	AGG	AGG	AGG	TGG	AGG	AGG	AGG	AGG	AGG
2497	ENA|CM002236|CM002236.1	6085224	TGCAGGGCGGTGGGCGTGTGCAGCCCGATGAGCTCGGAGGTCTCAGCGATTTCGGCGGCAAGCTCGGAGGAGAGGAGAGTGAGTTGGGTGGAGGCGAAGGAGGGGATGTCGATTGTCTG	475	6	32,C>T;39,G>T;56,G>C;59,A>G;77,A>G;112,T>C	5	CGGAAT;CGGGGC;CTCGGC;CTGGGC;TGCGGC	CGGAAT	CTCGGC	CTGGGC	CTCGGC	CTGGGC	CTCGGC	TGCGGC	CGGGGC	CGGAAT	CGGAAT	CGGGGC	CTCGGC	CGGAAT	CGGAAT	CTGGGC	CTCGGC	CGGAAT	CTGGGC	CTCGGC	CTCGGC	CTCGGC	TGCGGC	CTCGGC	TGCGGC	CTCGGC	TGCGGC	CTCGGC	TGCGGC	CTCGGC	TGCGGC	CTCGGC	CTCGGC	TGCGGC	CTCGGC	CTCGGC	CTCGGC	TGCGGC	TGCGGC	TGCGGC	TGCGGC	CTCGGC
24102	ENA|CM002238|CM002238.1	521862	NGCAGACGCCTCTTCTTGCACGGGAGCGGGGCGGTGTTGTGACCGTCTACGTCTGTGCAGGGACGAGAACGTTTGAGGTTTTTGGGTCTGGCAAGGACATGTGCCTCAAGATGCGAAAG	1	0		1
16523	ENA|CM002242|CM002242.1	1422567	TGCAGCCGCCACCAATAACCGCGCTGCTGATATGATGGATCCTGCTCTAGGGAATCGTAGTGGTTCCAGTGCTGCTTCTGGCTCTGGTGCAGCAGCTGCTGCTGCTCACCCTGATCCTG	469	6	16,A>G;55,C>G;93,A>T;96,T>A;105,T>C;114,T>G	6	ACATTT;ACTTCT;ACTTTT;AGAATT;AGTTTG;AGTTTT;GCTTTN;GCTTTT	ACATTT	ACATTT		ACATTT	AGAATT	AGAATT	AGAATT		AGAATT	AGAATT	AGAATT	AGAATT	ACTTTT	GCTTTN	ACATTT		ACATTT	ACTTTT		ACATTT	ACATTT	ACATTT		ACATTT	ACATTT	ACATTT	ACATTT	ACATTT	ACATTT	ACATTT	ACATTT	ACATTT	ACATTT	ACATTT	ACATTT	GCTTTN	ACATTT	ACATTT	ACATTT	ACATTT	ACATTT
11122	ENA|CM002239|CM002239.1	550096	NNNAGCCTTTGGGCGATGCTGTTCACGTTGCGATGATGGTTTTTCCGGTGGTTAGCTCTAGAGGTAGGTGTGGTTGAGAAGACCAAAAGCGGTCGTCATCTTTCCGTGTACCTCTAGAC	83	6	30,C>T;34,G>A;42,T>G;54,G>C;67,G>A;76,A>G	2	CGTGGA;TAGCAG
5354	ENA|CM002237|CM002237.1	2844851	TGCAGACCGTAACGGGACGCAGATGGCAGCTTGGACATCATCTTGGAGAGCGAGGTGACGATGGCGACCAGCATGTCACTGTTACTGTCATCACCAAAGCGGCCGATGCTGTTTCGGAG	475	1	80,G>A	2	A;G	G	G	G	G	G	G	G	G	G	G	G	G	G	G	G	G	G	G	A	G	G	G	G	G	G	G	G	G	G	G	G	G	G	G	G	G	G	G	G	G	G
16119	ENA|CM002241|CM002241.1	546817	TGCAGAAGCGAAAAATAAAGCAAGCCTGAAGGAGGACCTGGAGAGTATCAAATCACTGTCAAAAAGAATTGGGCATCTTGATCAGCGCATCAAAGACACCCGGAAGAAGCTCGTTGAAT	53	0		1		consensus		consensus											consensus				consensus		consensus	consensus				consensus			consensus		consensus			consensus		consensus	consensus	consensus		consensus		consensus
14955	ENA|CM002241|CM002241.1	1676882	TGCAGTTCTCAAGATGGGATGAACACTGTGTGCTGCCCCGCGCTCCAGTCGGTCGTCGCAGGGCTCTTTCCTCTCTTTCCTTTCTCCAGGGCCCTTTTGGCGGCTTTTGCGGTTGNNNN	475	4	38,C>A;44,C>T;73,T>C;96,T>G	4	ACTT;CCTG;CCTT;CTCG	CCTT	CTCG	CTCG	CTCG	CCTT	CCTT	CCTT	CCTT	CCTT	CCTT	CCTT	CCTT	CCTT	ACTT	CCTT	CCTG	CTCG	CCTT	CCTT	CTCG	CCTT	CCTT	CCTT	CCTT	CTCG	CCTT	CTCG	CCTT	CTCG	CTCG	CTCG	CTCG	CCTT	CTCG	CTCG	CCTT	CCTT	CCTT	CCTT	CCTT	CTCG
3687	ENA|CM002236|CM002236.1	8329137	TGCAGTAATCAAGATGCTGTGTGTGATTCTGAACGCCGGGGGCAATTCCGGAGGGTGTCACCTTCCAGCGGAGTTGTCATGAACGCCATGTTCTTTGTGCATGCGTCATTGGTGGCAGT	475	1	94,T>C	2	C;T	T	T	T	T	T	T	T	T	C	T	T	T	T	T	T	T	T	T	T	T	T	T	T	T	T	T	T	T	T	T	T	T	T	T	T	T	T	T	T	T	T
20285	ENA|CM002239|CM002239.1	5074649	TGCAGAATTTCTCAAAGAAGCACGTCACCGAAATCAGAAAGATCCCCTGGCGCCGTAGTCCAAGCCGCTTTACTCGTGAAGAGAAAAGCTTGCGCATGAACAAATCTACTTACCAAATA	2	1	55,T>C	2	C;T			T												C
16462	ENA|CM002242|CM002242.1	1244122	TGCAGGGCCCAGCAAGTTCAGGCCAAGTTTAAGCGAGCCGTTGGAGAGACATGTCGGGACACGGGCAGGCTCGGCACACCCATGTTGCACCACCGCCGTTGACATCGGGGCACCCGATC	476	4	15,G>C;31,A>G;33,C>G;55,G>A	4	CACG;GACA;GACG;GGGG	GACG	GGGG	GACA	GGGG	GACG	GACG	GACG	GACG	GACG	CACG	GACG	GACG	GACG	GACG	GACG	GACG	GACA	GGGG	GGGG	GACG	GGGG	GGGG	GGGG	GGGG	GGGG	GGGG	GGGG	GGGG	GGGG	GGGG	GGGG	GGGG	GGGG	GGGG	GGGG	GACG	GGGG	GGGG	GGGG	GGGG	GGGG
12717	ENA|CM002240|CM002240.1	3342906	TGCAGTCGAGCGCCTCGTTCTGTACGACACAAAACCAACAAAGTGGACGTCCGAGAGTGCAACTGAACTGAACTGAACGGAAGCGATGCGCCAGTGTAGCAGACAGGAAATGGGAATGN	474	2	96,T>C;112,G>A	2	CA;TG	TG	TG	TG	TG	CA	TG	TG	CA	CA	CA	CA	TG	CA	CA	CA	TG	TG	TG	TG	TG	TG	TG	TG	TG	TG	TG	TG	TG	TG	TG	TG	TG	TG	TG	TG	TG	TG	TG	TG	TG	TG
19539	ENA|CM002240|CM002240.1	664910	TGCAGAAGTTAGACTGAGTCAATTCTGAATGTGCTGGTAGGAAGAGACACAAAGTGACCGAGGCCTCCCTTTTCTTTTTTCTTTTTTTGCGTTGTTTTTTTCGTTGTTTTTGTGTTGNN	1	0		1			consensus
24602	ENA|CM002240|CM002240.1	6027286	NNNAGCTGGAGAGGTCTTTGAGGATGAGGGACCGAGGCAGCAAACGTCGCACTGATGAGAATGGTAGGTACAAAAGGATATAAGTGAAGCAGTCAGAGGCAGCAAAGGACAATGACCCA	1	0		1																			consensus
12862	ENA|CM002240|CM002240.1	3638713	TGCAGCCAGCCAACGGTGGCCAAGAGCCCAGGGTCCTATTCAGCGGACGCGCAACCGACATGTCACACACGTAGTATATACACGAGGCGCAGATGAAGAGCCAAGTCGGATCTTTACAC	475	2	70,G>A;99,G>A	3	AG;GA;GG	GG	GG	GA	GG	GG	GG	AG	AG	GG	GG	GG	GG	GG	GG	GG	GG	GG	GG	GG	GG	GG	AG	GG	GG	AG	AG	GG	GG	AG	AG	GG	AG	GG	AG	AG	GG	AG	AG	GG	AG	AG
12591	ENA|CM002240|CM002240.1	3119135	TGCAGTTTAGTATTCTCAATGCCCTGAATGTCATTACGGTTCAGATTTGTCTGGTCTTTGGTTACCCGAAACCTCGAAGATGCGTCTATTTCGTAATCTTCCGAGGGAAGGTATTCCAC	473	10	15,T>C;35,A>G;38,G>T;40,T>G;41,C>T;62,T>G;74,C>T;76,A>C;78,G>A;92,G>A	5	CATGTGTCGA;TAGTCTCAAG;TAGTCTCAGG;TAGTCTTAGG;TGGTCTTAGG	TAGTCTCAGG	TAGTCTCAGG	TAGTCTCAAG	TAGTCTCAAG	TAGTCTTAGG	CATGTGTCGA	CATGTGTCGA	TAGTCTCAAG	TAGTCTTAGG	CATGTGTCGA	CATGTGTCGA	CATGTGTCGA	TAGTCTCAAG	TGGTCTTAGG	TGGTCTTAGG	TGGTCTTAGG	TAGTCTCAAG	TGGTCTTAGG	TGGTCTTAGG	TAGTCTCAGG	TAGTCTCAAG	CATGTGTCGA	TGGTCTTAGG	TAGTCTCAAG	CATGTGTCGA	CATGTGTCGA	TGGTCTTAGG	TAGTCTCAAG	CATGTGTCGA	CATGTGTCGA	TAGTCTCAAG	CATGTGTCGA	TAGTCTCAAG	CATGTGTCGA	CATGTGTCGA	TAGTCTCAAG	CATGTGTCGA	CATGTGTCGA	TAGTCTCAAG	CATGTGTCGA	CATGTGTCGA
2824	ENA|CM002236|CM002236.1	6810403	TGCAGTTGAGAATTGGAGAACTCTGCGGTCTTTACAAGCTATGTAAGGTAAGTAGGCTAAAGAACGATGCGAAGGGGTTGTGCAATGATGTGATAGCTGTGTATAAGTACATACGGCCC	475	8	11,A>T;18,A>C;58,A>G;64,C>T;81,G>A;82,C>T;98,G>A;102,A>G	7	AAACGCGA;AAGCGCGA;AAGTGTAA;AAGTGTAG;AAGTGTGA;ACGTGTGA;TAGTATGA	AAACGCGA	AAGTGTAA	AAGTGTGA	AAGTGTAA	AAGTGTAA	AAGTGTAA	AAGTGTAA	TAGTATGA	AAGTGTGA	AAGTGTAA	AAGTGTGA	ACGTGTGA	AAGTGTAA	AAGTGTGA	AAGTGTAA	AAGTGTAA	AAGTGTAA	AAGTGTGA	AAGCGCGA	AAGTGTAG	AAGTGTAA	AAGTGTAA	AAGTGTAA	AAGTGTAA	AAGTGTAA	AAGTGTAA	AAGTGTAA	AAGTGTAA	AAGTGTAA	AAGTGTAA	AAGTGTAA	AAGTGTAA	AAGTGTAA	AAGTGTAA	AAGTGTAA	AAGTGTAA	AAGTGTAA	AAGTGTAA	AAGTGTAA	AAGTGTAA	AAGTGTAA
4597	ENA|CM002237|CM002237.1	163369	TGCAGGATGAGCTCATGGAATTGTGGGGTGGCATGAGAGAGGGTTTCGAGGAAGGTCGCACGACTATCAATAAGGCGAAGACTGACATTGAGACCAAGATCGAGGAGCTTCAGAAGGCG	473	3	36,G>A;37,A>G;112,G>T	3	AGG;AGT;GAG	GAG	AGG	AGG	AGG	AGG	AGG	AGG	AGT	AGG	AGG	AGG	AGT	AGG	AGT	AGT	AGG	AGT	AGG	AGG	AGG	AGG	AGT	AGG	AGT	AGG	AGG	AGG	AGG	AGG	AGT	AGG	AGG	AGG	AGG	AGG	AGT	AGG	AGT	AGG	AGG	AGG
10735	ENA|CM002239|CM002239.1	4756091	TGCAGAAGCTTGCGAGCAGATTGTGATCACCCTGTGGCTCCCGCTTGATGTTAGAGATCGGATCAAAATCAGTAGTAGCAGCTCGCAGGGGCTGAGGAACAGCAATAGAAGTTCCAACG	475	9	19,A>G;31,C>T;37,C>T;52,A>G;65,A>G;66,A>G;98,A>C;100,A>G;108,A>C	8	ACCAAAAAA;ACCAAAAAC;GCCAGGAAC;GCCAGGAGC;GCCAGGCGC;GCCGGGAGC;GCTAGGAGC;GTCAGGAAC	ACCAAAAAA	ACCAAAAAC	GCTAGGAGC	ACCAAAAAC	ACCAAAAAC	GCCAGGAAC	GCCAGGAAC	GCCAGGCGC	GCCAGGAGC	GTCAGGAAC	ACCAAAAAC	GCCAGGAAC	GCCAGGAGC	GCCAGGAAC	GCCGGGAGC	GCCAGGAAC	GCCAGGAGC	GCTAGGAGC	GCTAGGAGC	ACCAAAAAC	GCCAGGAAC	ACCAAAAAC	GCCAGGAAC	GCCAGGAAC	GCCAGGAAC	ACCAAAAAC	GCCAGGAAC	GCCAGGAAC	GCCAGGAAC	ACCAAAAAC	ACCAAAAAC	GCCAGGAAC	GCCAGGAAC	GCCAGGAAC	GCCAGGAAC	GCCAGGAAC	ACCAAAAAC	ACCAAAAAC	ACCAAAAAC	ACCAAAAAC	GCCAGGAAC
12387	ENA|CM002240|CM002240.1	2771353	TGCAGAAGTCCTTTGAGGTGGTGTGCCAATAAGAGGGTGTTGGATGCTTCTTTTATCATTTGGCAGTGAGAAATCTCTTGGGTCCGGGTGCTTCGGATATTGGCCCTGGGCGGCAGCTC	93	4	9,C>T;29,T>C;36,G>A;71,A>G	4	CTGA;TCAA;TTGA;TTGG	CTGA	TCAA	TTGA			TCAA		TTGA	TTGA		CTGA	TTGA			TTGA	TTGA		TCAA	TTGG	TTGA			TTGG				TTGG
14444	ENA|CM002240|CM002240.1	659161	TGCAGATAGTGTGGGGTCCGATCTTTTCTCTCTAACTCTGATGAGGCGCCTTCATTGACACCAGTCTTTGACTCCTTGAGCATCTCGCTTGAACATTGCTAACTTTCCGTGTTCAACAT	152	8	18,C>T;22,C>A;55,T>C;75,T>C;80,C>T;83,C>T;107,C>T;112,T>C	7	CATTCCCT;CCCCCTCT;CCTTCCCC;CCTTCCCT;CCTTCCTT;CCTTTCCT;TCTTCCCT	CCTTCCCT	CCTTCCCC	TCTTCCCT		CCTTCCTT	CCCCCTCT	CCTTTCCT	CCCCCTCT	CCTTCCCT	CCCCCTCT	CCTTCCCT	CCCCCTCT	CCTTCCCT	CCTTCCCT	CCTTCCCT	CATTCCCT	CCTTCCCT	CCTTCCCT	CCTTCCCT				CCTTCCCT	CCTTCCCT			CCTTCCCT		CCTTCCCT		CCTTCCCT	CCTTCCCT		CCTTCCCT			CCTTCCCT		CCTTCCCT
11144	ENA|CM002239|CM002239.1	5535088	TGCAGCGCAAGAAGTCTGTCCAGCATATTGGACAGGCCGAGAGGATGCTCATTGAGAACGCCGTCTACTATGTTGATCCGCCGCAGCGCCCTGCCATCGAGGTGAAGGAGAGAACGCCT	475	2	16,T>G;106,G>A	3	GG;TA;TG	TG	TG	TG	TG	TG	TG	GG	GG	TG	GG	TG	TG	TG	TG	TA	TG	TG	TG	GG	TG	TG	TG	TG	TG	TG	TG	TG	TG	TG	TG	TG	TG	TG	TG	TG	TG	TG	TG	TG	TG	TG
11823	ENA|CM002240|CM002240.1	1753339	TGCAGCACCGAGTTAAAAGAAGCAACNGCAACCTTCGTCNNCTCAATAATTCGCCCGCTCGCCTATAAGCTAGCCTCGCTATATAAAGATTCTTGCCAATATTTATTATATAGCGACCN	375	29	8,C>T;10,A>G;13,T>C;29,A>G;38,C>T;41,C>T;43,C>T;44,A>G;46,T>C;47,A>G;49,T>C;63,T>C;65,T>C;68,G>A;70,T>C;72,G>A;74,C>T;76,C>T;81,T>C;91,C>T;93,T>C;94,G>A;96,C>T;98,A>T;101,T>C;104,A>G;107,A>G;110,T>C;114,G>A	6	CATACCCATATTTGTGCCTCTGCATAATG;CGCACCTACGCCCGTGCCTCCGTTCGGTG;CGCGCCTACGCTCGCACCCCCATACAGCG;CGCGCCTGCGCCCGTGCCTCCGTACAGTG;CGCGTTTACGCCTATGCCTTCGTATAGTA;TGCGCTTACGCTCGCGTTTTTATATAGTG	CATACCCATATTTGTGCCTCTGCATAATG			CGCGCCTGCGCCCGTGCCTCCGTACAGTG			CGCACCTACGCCCGTGCCTCCGTTCGGTG							CGCGTTTACGCCTATGCCTTCGTATAGTA				CGCGCCTACGCTCGCACCCCCATACAGCG	TGCGCTTACGCTCGCGTTTTTATATAGTG		CGCGCCTGCGCCCGTGCCTCCGTACAGTG	CGCGCCTGCGCCCGTGCCTCCGTACAGTG			CGCGCCTGCGCCCGTGCCTCCGTACAGTG	CGCGCCTGCGCCCGTGCCTCCGTACAGTG		CGCGCCTGCGCCCGTGCCTCCGTACAGTG		CGCGCCTGCGCCCGTGCCTCCGTACAGTG			CGCGCCTGCGCCCGTGCCTCCGTACAGTG		CGCGCCTGCGCCCGTGCCTCCGTACAGTG	CGCGCCTGCGCCCGTGCCTCCGTACAGTG		CGCGCCTGCGCCCGTGCCTCCGTACAGTG		CGCGCCTGCGCCCGTGCCTCCGTACAGTG
12799	ENA|CM002240|CM002240.1	3504123	TGCAGTCGCTAGTGAGGGGAGTAGCAACTCTCCAAGGCTGACCCTTCCTGGAATGACAGCTTTTCAGGGTTTTTGGTGGTTGTGACTTTTTGTCGTGTGCTCATCATGCCCCTGCTCCA	476	7	8,C>T;25,A>T;27,C>G;50,G>A;69,T>C;88,T>C;102,A>C	5	CACATTA;CACGCTC;CACGTTA;CTGATTA;TACATCC	CACGTTA	CACGTTA	CACGCTC	CTGATTA	TACATCC	TACATCC	CACATTA	CACATTA	TACATCC	TACATCC	TACATCC	TACATCC	CTGATTA	TACATCC	CACGCTC	CACGCTC	CACGCTC	CTGATTA	CACGCTC	CACGCTC	CTGATTA	CACATTA	CACGCTC	CTGATTA	CACATTA	CACATTA	CACGCTC	CTGATTA	CACATTA	CACATTA	CTGATTA	CACATTA	CTGATTA	CACATTA	CACATTA	CTGATTA	CACATTA	CACATTA	CTGATTA	CACATTA	CACATTA
21200	ENA|CM002236|CM002236.1	9623909	TGCAGCAGCCCAACGACAACAATAACAACAACAACAACAACAACAACAANNNNNNNNNNNNNNNNNNNNNNNNNNNNNNNNNNNNNNNNNNNNNNNNTAACCACCACCAATCCGCCTTA	332	1	7,G>C	2	C;G					G		C	G		G		G		C		G	C			G		C		C	C	C									C		C	C	C	C	C
18193	ENA|CM002242|CM002242.1	875424	TGCAGAACGCCAAGACACTATTCCCGTGCCCAGCAACGCCCAGCGTCCAACGAAAGCTCACCGGGCGGGCCAGGACCGATGGAGCCCACAAAGACGGGCAAGTCCATGCAGGGGCGGGC	469	5	6,A>C;44,G>A;54,A>T;68,G>A;88,C>T	8	AAAGC;AGAAC;AGAGC;AGAGT;AGCAC;AGGAC;AGNAC;AGTAC;CGAGC	AGAGC		AGAGC		CGAGC	AGAGC	AGAGC					AGAGC	AGAGC	AGAAC		AGAAC	AAAGC		AGAGC		AGAAC	AGNAC	AGNAC	AGNAC	AGNAC	AGNAC	AGAAC	AGNAC	AGNAC	AGNAC	AGNAC	AGNAC	AGNAC	AGTAC	AGNAC	AGAAC	AGNAC	AGNAC	AGNAC
10997	ENA|CM002239|CM002239.1	5248867	TGCAGTGATTTTTTTNCGAATTTTCAGTAAGGATACTGGATCAGAAGACGCACTTCCTAGATTGAACAGATCTGAATAGTCAGTATGGACGAAAGATAAAGAATAAAGGGCTAACCTAA	463	42	11,G>T;17,G>A;19,A>G;24,C>T;26,G>A;35,C>T;37,G>A;38,G>A;41,C>T;43,A>G;44,A>G;48,C>T;49,G>A;50,T>C;55,C>T;56,T>C;59,G>A;63,G>A;66,C>T;68,G>A;70,C>T;71,C>T;73,G>A;76,T>C;78,G>A;80,C>T;82,G>A;83,T>C;86,G>A;87,G>A;89,C>T;90,G>A;93,A>G;94,G>A;96,T>C;100,G>A;104,A>G;107,A>G;110,T>C;111,T>G;114,T>C;115,C>T	197	GGACGCGGCAACGTTCGGCACCGCGTGTAGCG;TAACGCGGCGACGCTCAGCATCACATGCAACG;TAACGCGGCGACGCTCGGCGTCGCGTGCGGCG;TAACGCGGTGACGCTTGGTATCGTGTGCAGCG;TAACGCGGTGACGCTTGGTATTGTGTGCAGCG;TAATGCGGCGACGCCCGGCGTCACACATAGCG;TGACACGGCGACGCCCGGCGTCGCACGCAGCG;TGACACGGCGACGCTCGGCGTTGCGTGCGGCG;TGACACGGCGACGCTCGGTGTCGCATGCAGCA;TGACGCAGCGACGCCCGGCGCCGCACGCGGCG;TGACGCAGCGACGCCCGGCGCCGTGCGTGGCA;TGACGCAGCGACGCCCGGCGTCGTGTGTAGCG;TGA…	TGACACGGCGACGCTCGGCGTTGCGTGCGGCGGGCGAGCTCC/TGACGCGGCGACGCCCGGCGTCGTGCGTGGCGAGTGAGCTCC	TGACGCGGCGGCGCTCAACGTCACATGTAGCGGGCGAGCTCC	GGACGCGGCAACGTTCGGCACCGCGTGTAGCGGGTGAATTTC/TAACGCGGCGACGCTCAGCATCACATGCAACGAACGAGCTCC	TGACGCGGCGACGCTCAGCGTCATATGCAACGAGTGAGCTCC			TGACGCGGCGACGCCCGGCGCCGCGCGTGGCGAGTGAGCTCC/TGACGCGGCGACGCCCGGCGCCGCGTGTGGTGAGTGGGCTCC/TGACGCGGTGACGTCCGGTGCCATGTGTGGCGAGTGGGCTCC/TGATGCGGCGCCGCCCGACGCCGTGCGTGGTGAGTGGGCTCC	TGACGCGGCGACGCCCGGCGCCGCGTGCGGCGAGTGGGCTCC/TGACGCGGCGCCGCCCGGTGCTGTGCGTAGCGAGTGAGCTCC/TGACGCGGTGACGCCCGGCGCCACGCGTGGCGAGCGGGCTCC/TGACGCGGTGACGCCCGGCGCCATGCGTAGCGAGCGGGCTCC/TGACGTGGTGACGCCCGGTGTCATGTGTAGTGAGTGGGCGCC	TGACGCGGCGACGCCCAACGCCGCGCACGGCGAGCGAGCTCC/TGACGCGGCGACGCCCAGCGCCACGTGTAGTGAGTGGGCTCC/TGACGCGGCGACGCCCGACGTCACGTGTAGTGAGTGGGCTCC/TGACGCGGCGACGCCCGACGTCATGCGTGGCGAGTGGGCTCC/TGACGCGGCGACGCCCGGCGCCGCGCATAGCGAGCGGGCTCC/TGACGCGGCGACGCCCGGCGCCGTGCGCGGCGAGCGGGCTCC/TGACGCGGCGACGCCCGGCGCCGTGTGTGGCGAGTGGGCTCC	TGACGCGGCGCCGCCCGGTGCCATATGCAGCGAGCGAGCTCC	TGACGCAGTGACGCCCGGTGTCACGCGCAGCGAACGGGCTCC/TGACGCGGCGACGCCCGGCGTCGCGCGTGGCGAGCGGGCTCC/TGACGCGGCGACGCCCGGTGCCGCGCGTAGCGAGCGGGCTCC/TGACGTGGTGTCGTCCGGCGCTACGCGTAGCGAGTGGGCTCC			TGACGCGGCGACGCCCGGCGTCGCGCGCGGCGAGCGAGCGCC/TGATGCGGCGATACCCGGCGCCACGCGCGGCGAGTGAGCTCC	TGACGCGGCGACGCTCAGTGTCGCGTGTGGCGGGTGGGCTCC	TGACGCGGTGACGCTCGGTGTTGTGTGTGGTGGGTGGGCTCC	TAACGCGGCGACGCTCGGCGTCGCGTGCGGCGAGCGAGCTCT/TGACGCGGCGACGCCCGGCGTCGCGTGTGGCGAGCGGGCTCC/TGACGCGGCGACGCCCGGCGTCGTGTGTGGCGAGTGGGCTCC/TGACGCGGCGACGCTCGGCGTCATATGTGGTAAGTGAGCTCC	TGACGCAGCGACGCTCGGCGTCGCGTGTGGCAAGTGGGCTCC/TGACGCGGCGACGCTCGGCGTCACGTGCAGCGGGTGAGCTCC/TGACGCGGCGACGCTCGGCGTCGCGTGCGGCAAGCGGGCTCC/TGACGCGGCGACGCTCGGCGTCGCGTGTAGCGAGTGGGCTCC/TGACGCGGTGACGCTCGGCGTCGCATGCAGCGGGCGAGCTCC/TGACGCGGTGACGCTCGGCGTCGTATGTGGTAAGTGGGCTCC/TGATGTAATGACGTTCGGCATCATGTGTAGTAAGTGAGTTCC	TGACGCGGCGACGCTCAGTGTTACATGTAACGGGTGAACTCC	TGGCGCGGCGACGCCCGGCGTTATGTGTGGCGAGCGGGCTCC	TGACGCGGCGACGCGCAGCGCCGCGTGTGGCGAGTGAGCTCC/TGACGCGGCGACGCGCAGCGTCATATGCAACGAGTGAGCTCC/TGACGCGGTGGCGTGCGGTGTCACATGCGGCAGGTAAGCTCC	TGACGCGGTGGCGTGCGGTGTCACATGCGGCAGGTAAGCTCC/TGATGCGGCGCCGCCCGACGCCGTGCGTGGTGAGTGGGCTCC	TGACGCAGCGACGCCCGGCGTCGTGTGTAGCGAGTGAGCGCC/TGACGCGGCGACGCCCGGCGCCGCGCGTGGCGAGCGGGCTCC/TGACGCGGCGACGCCCGGCGTCGTGTGCAGCGAGTGAGCTCC/TGACGCGGCGACGCCCGGCGTCGTGTGTAGCGAGTGAGCTCC/TGACGCGGCGCCGCCCGGCGCCGCGCGCGGCGAGCGGGCTCC	TGACGCGGCGACGCCCGGCGCCGCGCGTGGCGAGTGAGCTCC/TGACGCGGCGACGCCCGGCGCCGTGCGTGGCGAGTGAGCTCC/TGACGCGGCGACGCTCAGCGTCATATGCAACGAGTGAGCTCC	TGACGCGGCGACGCCCAGCGCCGCGTGTGGTGAGTGGGCTCC/TGACGCGGCGACGCCCGGCGCCGCGCGTGGCGAGTGAGCTCC/TGATGCGGCGCCGCCCGACGCCGTGCGTGGTGAGTGGGCTCC	TGACGCGGCGACGCTCAGCGCCGCGTGTGGTGAGTGGGCTCC/TGACGCGGCGACGCTCAGCGTCATATGCAACGAGTGAGCTCC/TGACGCGGTGGCGTTCGGTGTCACATGCGGCAGGTAAGCTCC	TGACGCGGCGCCGCCCGGCGCCGCGCGCGGCGAGCGGGCTCC	TGACGCGGCGACGCCCAGCGCCGCGTGTGGTGAGTGGGCTCC/TGACGCGGCGACGCCCGGCGCCGCGCGTGGCGAGTGAGCTCC/TGACGCGGCGACGCTCAGCGTCATATGCAACGAGTGAGCTCC/TGATGCGGCGACGCCCGACGCCGTGCGTGGTGAGTGGGCTCC	TGACGCGGCGACGCCCGGCGCCGCGCGTGGCGAGTGAGCTCC/TGACGCGGCGACGCTCAGCGTCATATGCAACGAGTGAGCTCC	TGACGCGGCGACGCCCAGCGCCGCGTGTGGTGAGTGGGCTCC/TGACGCGGTGGCGTGCGGTGTCACATGCGGCAGGTAAGCTCC		TGACGCGGCGACGCCCGGCGCCGCGCGTGGCGAGTGAGCTCC/TGACGCGGCGACGCTCAGCGTCATATGCAACGAGTGAGCTCC	TGACGCGGCGACGCCCGGCGCCGCGCGTGGCGAGTGAGCTCC/TGACGCGGCGACGCCCGGCGCCGCGTGTGGTGAGTGGGCTCC/TGATGCGGCGCCGCCCGACGCCGTGCGTGGTGAGTGGGCTCC	TGACGCGGCGACGCCCGGCGCCGCGCGTGGCGAGTGAGCTCC/TGACGCGGCGACGCTCAGCGTCATATGCAACGAGTGAGCTCC	TGACGCGGCGACGCCCAGCGCCGCGTGTGGTGAGTGGGCTCC/TGACGCGGCGACGCCCGGCGCCGCGCGTGGCGAGTGAGCTCC/TGATGCGGCGCCGCCCGACGCCGTGCGTGGTGAGTGGGCTCC	TGACGCGGCGACGCCCGGCGCCGCGCGTGGCGAGTGAGCTCC/TGACGCGGCGACGCCCGGCGCCGCGTGTGGCGAGTGAGCTCC/TGACGCGGTGGCGTGCGGTGTCACATGCGGCAGGTAAGCTCC/TGATGCGGCGATACCCGGCGCCACGCGCGGCGAGTGAGCTCC	TGACGCGGCGACGCCCAGCGCCGCGTGTGGTGAGTGGGCTCC/TGACGCGGTGGCGTGCGGTGTCACATGCGGCAGGTAAGCTCC	TGACGCGGCGCCGCCCGGCGCCGCGCGTGGCGAGTGAGCTCC/TGATGCGGCGCCGCCCGACGCCGTGCGTGGTGAGTGGGCTCC	TGACGCGGTGGCGTGCGGTGTCACATGCGGCAGGTAAGCTCC/TGATGCGGCGCCGCCCGACGCCGTGCGTGGTGAGTGGGCTCC	TGACGCGGCGACGCTCAGCGTCATATGCAACGAGTGAGCTCC/TGACGCGGTGGCGTGCGGTGTCACATGCGGCAGGTAAGCTCC	TGACGCGGCGACGCCCAGCGCCGCGTGTGGTGAGTGGGCTCC/TGACGCGGCGACGCCCGGCGCCGCGCGTGGCGAGTGAGCTCC/TGATGCGGCGCCGCCCGACGCCGTGCGTGGTGAGTGGGCTCC
21965	ENA|CM002236|CM002236.1	3414722	TGCAGGTATGGTGGGAGGACCACTGACTAATTTTGTCACTTTCCCCTTCTCATAGGCAAACAGTGTTGTCGACTAAATTGCAGTTGTCCTCGGAGTTCGACCACGGCGAATGGNNNNNN	308	5	30,T>C;46,T>A;48,C>G;62,G>A;100,C>A	3	CAGGC;CTCAA;TTCGC							TTCGC		CTCAA			CAGGC										TTCGC		TTCGC		TTCGC				TTCGC			TTCGC				TTCGC	TTCGC	TTCGC	TTCGC
14015	ENA|CM002240|CM002240.1	5474735	TGCAGGCCGCATCTTGCATCTCTTCCGAAAATCTCAGCTGTCGTGCAAGTTCTGCTATCCTGCTCGGTGGGAGCCGTGGGTTTGACGATTGTGTAGAACCATTTTGGCGCTCAGCCGGT	476	12	22,T>A;52,T>C;60,T>G;61,G>C;62,C>G;67,T>C;73,C>T;86,G>A;95,G>A;109,C>T;110,T>C;113,G>C	7	ACTCGTCAGTTC;ACTCGTCAGTTG;TTGGCTCGGCTG;TTTGCCCGGCTG;TTTGCTCGACTG;TTTGCTCGGCTG;TTTGCTTGGCCG	TTTGCTCGGCTG	TTTGCTCGGCTG	TTTGCCCGGCTG	TTTGCTTGGCCG	TTTGCTCGGCTG	TTTGCTCGGCTG	TTGGCTCGGCTG	TTTGCTCGGCTG	TTTGCTCGGCTG	TTTGCTCGGCTG	TTTGCTCGGCTG	ACTCGTCAGTTC	TTTGCTCGACTG	TTTGCTCGGCTG	TTTGCTCGGCTG	TTTGCTCGGCTG	TTTGCTCGGCTG	TTGGCTCGGCTG	TTGGCTCGGCTG	TTGGCTCGGCTG	TTGGCTCGGCTG	TTTGCTCGGCTG	TTGGCTCGGCTG	TTGGCTCGGCTG	TTGGCTCGGCTG	TTTGCTCGGCTG	TTGGCTCGGCTG	TTGGCTCGGCTG	TTTGCTCGGCTG	TTGGCTCGGCTG	TTTGCTCGGCTG	TTTGCTCGGCTG	TTGGCTCGGCTG	TTTGCTCGGCTG	TTGGCTCGGCTG	TTGGCTCGGCTG	TTTGCTCGGCTG	TTTGCTCGGCTG	TTGGCTCGGCTG	TTTGCTCGGCTG	TTGGCTCGGCTG
4521	ENA|CM002237|CM002237.1	1499442	TGCAGCAGTTGATGATAGTGTAAGTTCTTCCCCTGTTGTGATCAAGGACAGGCGAGAGAAGATGAGCAGAGACGCTGACCAAGTTTCCCATCCACAGACGCCAGAGCAAGAGCCAGCGC	474	5	21,A>G;35,T>C;42,C>T;72,C>T;73,G>A	5	ACCCG;ATCCA;ATCCG;ATCTG;GTTCA	ATCCG	ATCCG	GTTCA	GTTCA	GTTCA	ATCCA	GTTCA	ATCCG	ATCCG	ATCCG	GTTCA	GTTCA	ATCCG	ATCTG	ATCCG	ATCCG	ATCCG	ATCCG	ACCCG	ACCCG	GTTCA	GTTCA	ACCCG	GTTCA	GTTCA	GTTCA	ACCCG	GTTCA	GTTCA	GTTCA	GTTCA	GTTCA	GTTCA	GTTCA	GTTCA	GTTCA	GTTCA	GTTCA	GTTCA	GTTCA	GTTCA
14583	ENA|CM002241|CM002241.1	1012492	TGCAGCCGGGCCGCTGCCTCAAGATTATGCATGTTGAGACGAGTGGCAAGCCTCATGACCTCCTGGCGAACCTGACGATATCTGTAGGCCAATGGCGGGGCTTGACGTGTAAAGTTCCA	475	5	5,C>T;25,T>G;52,T>G;74,A>G;113,G>A	5	CGGAG;CTTAA;CTTAG;CTTGG;TTTAG	CTTAG	CTTAG	CTTAG	CTTGG	CTTAG	TTTAG	CTTAG	CTTAG	CTTAG	CTTAG	CTTAG	CTTAG	CTTAG	CGGAG	CTTAA	CTTAG	CTTAA	CTTAG	CTTAG	CTTAA	CTTAG	CTTAG	CTTAG	CTTAG	CTTAG	CTTAG	CTTAG	CTTAG	CTTAG	CTTAG	CTTAG	CTTAG	CTTAG	CTTAG	CTTAG	CTTAG	CTTAG	CTTAG	CTTAG	CTTAG	CTTAG
20317	ENA|CM002239|CM002239.1	5812892	TGCAGCCTGCTATGCTTCTTCCAGGATTGGTTATAACCCGGGGCCCCGTAGTGCGACCTGCCGTGGATTTGGGGATTTTAGCATTCAGCGTGGTTGGTTGCAGAGGTACATTCAAAACA	11	4	33,T>C;53,C>G;84,T>C;97,T>C	4	CGTC;TCTT;TGCT;TGTT			TCTT	TGTT					CGTC						TGCT
3208	ENA|CM002236|CM002236.1	7476413	TGCAGCGGCACCGCTCAGGCCTTCTACCAGGGCACTCAGTATGCCCAGTTGGCTGAGAAATATGGCTACATTGTCAGTGCTGGGCTTCTTGTNTGTATNACCTTCTCCTCGAGGACATC	476	4	79,C>T;84,C>T;86,T>C;96,A>T	5	CCCT;CCTA;CCTT;CTTT;TCTT	CCTA	CCTT	CCTT	CCCT	CTTT	CCTT	CTTT	CCTT	TCTT	CTTT	CCTT	CCTT	CCTT	CCTT	CCCT	CCTT	CCTT	CCTT	CCTT	CCTT	CCCT	CTTT	CCTT	CTTT	CCCT	CTTT	CCCT	CTTT	CTTT	CTTT	CCCT	CTTT	CTTT	CTTT	CCCT	CCCT	CTTT	CTTT	CTTT	CTTT	CCCT
15505	ENA|CM002241|CM002241.1	2717305	TGCAGTGGTAGAGGCCGCCAGCCCAGGCCACGACGCTCATGCAGTCCCTCAAGTCCCTGAGAATCGATCACGCGGGACAAGTCCACAGCTGTGAATCCCTGCCAAGACCTGGCTAACAG	439	4	11,A>G;39,T>C;98,C>G;115,A>G	7	ATCA;ATCG;ATCN;ATGA;ATGG;ATGN;GCCA;GCCG	ATCA	ATCN	ATGN		ATCG	ATGG	GCCG	GCCG	ATCA	ATGN	GCCG	GCCA	GCCG	GCCG	GCCG	GCCG	ATGN	ATCA	GCCG		GCCG	GCCG	GCCG	GCCG		GCCG		GCCG					GCCG			GCCG	GCCG	GCCG	GCCG	GCCG
17871	ENA|CM002242|CM002242.1	4062549	TGCAGATCAACAACAAGAAGAAGATCGCCCTCTGTTCCGCCCTGAGCATCGGATCCGTCTCGGCCATTGTGTCCATCTACAAATCCACTCGTCTGCCTTCGCTCGCCGGATCTGATTTC	461	4	25,C>T;55,C>T;58,C>T;67,T>C	3	CCCT;CTTC;TTTC	CCCT			CCCT	TTTC	CCCT	CCCT	CCCT	CCCT	CCCT						CCCT	CTTC	CCCT			CCCT	CCCT		CCCT	CCCT	CCCT	CCCT	CCCT	CCCT	CCCT	CCCT	CCCT	CCCT	CCCT	CCCT	CCCT	CCCT	CCCT	CCCT	CCCT	CCCT
8976	ENA|CM002239|CM002239.1	1577575	TGCAGAACGTCAACCTCTTCATGCGGTCGATCGGCCTCGACGTTGAGCTGCTCCAGTAAGCAACTCGGCAATAACCCTACACACATTGACCTTGAAAGTCCGTTGCAAAAACTATCTGG	474	1	90,C>T	2	C;T	C	C	C	T	C	C	T	C	C	C	C	T	C	C	C	C	C	C	T	C	T	T	T	T	T	T	C	T	T	T	T	T	T	T	T	T	T	T	T	T	T
20856	ENA|CM002239|CM002239.1	3255520	TGCAGCCCAGGCGAAATTCTGGAGAATTACGGAACAGACAGTTGTTAAAGGTAAACTGTTTTGGGCTGTTCAGAGTGGCAGGATGATCAAAAAGTTTGGCGGAAGGTAGTGTGCTCGTG	68	0		1					consensus																			consensus			consensus				consensus	consensus						consensus		consensus	consensus
17045	ENA|CM002242|CM002242.1	2559021	TGCAGGTTCTTTGCCGGCAGCAGCTCTCTGAAGATCACTCCATTGAATGAGGAACTCCGTCTTAATCCTCATCGTGGCCTCGTGTTCCCCAGAGCCAGATCTCTGCGACAGCAGCGAGT	474	0		1		consensus	consensus	consensus	consensus	consensus	consensus	consensus	consensus	consensus	consensus	consensus	consensus	consensus	consensus	consensus	consensus	consensus	consensus	consensus	consensus	consensus	consensus	consensus	consensus	consensus	consensus	consensus	consensus	consensus	consensus	consensus	consensus	consensus	consensus	consensus	consensus	consensus	consensus	consensus	consensus	consensus
15272	ENA|CM002241|CM002241.1	2317391	TGCAGATTCCCCCATCGCTGTTACGCGCTTTGGATCACCACCCACCAGGGAAATGTAATCTTTGACCCATTGGAGGGCTGCTCGCTGATCATGTAAACCAACGTTTGGAACCGCAGANN	473	5	48,G>A;58,T>C;63,G>A;69,T>C;72,G>A	5	ATATG;GCATA;GTACG;GTATG;GTGTG	GTGTG	GTATG	GCATA	GCATA	GTATG	GTATG	GCATA	GCATA	GTATG	GTATG	ATATG	GTATG	GTACG	GTATG	GCATA	GCATA	GCATA	GTATG	GTATG	GCATA	GCATA	GCATA	GCATA	GCATA	GCATA	GCATA	GCATA	GCATA	GCATA	GCATA	GCATA	GCATA	GCATA	GCATA	GCATA	GCATA	GCATA	GCATA	GCATA	GCATA	GCATA
2312	ENA|CM002236|CM002236.1	5689886	TGCAGCGCAAATGACATGCGGAAAGCGAGATTTCGAAGCGCAGTGATTCCGAAACAAGAGCCCCTAGGCTAAAACATAGGAGAAAAGCACGCTGTGTTCGGAGGGCGGCTCATATGGGA	474	5	6,G>C;14,C>T;16,T>C;23,A>G;44,G>A	5	CCTAG;GCCAA;GCCGG;GCTAG;GTTAG	GCTAG	GCTAG	GCTAG	GCTAG	GCTAG	GCTAG	GCTAG	GTTAG	GCTAG	GCTAG	GCTAG	GCCGG	GCTAG	GCTAG	GCTAG	GCTAG	CCTAG	GCTAG	GCCAA	GCTAG	GCTAG	GCTAG	GCTAG	GCTAG	GCTAG	GCTAG	GCTAG	GCTAG	GCTAG	GCTAG	GCTAG	GCTAG	GCTAG	GCTAG	GCTAG	GCTAG	GCTAG	GCTAG	GCTAG	GCTAG	GCTAG
23948	ENA|CM002236|CM002236.1	807500	NNNAGACGGCGAGAAGACTCACTCCTTAGCACACAACACCACCTCACCTGCCCACACGACAAAGAAGCACGGCAGAGGCAAACAGGTTCTTTTTCTTCACCTGCTCCATCAAGACAATC	1	0		1
16996	ENA|CM002242|CM002242.1	237605	TGCAGCAGCTCGCTGAGTTCCCGCATGCTGGACCGGTTGAAAGCGCCCGTTCCTTGGAGCTGGCTAAGGAGCGATTGCGCCGCCCCACCAGAGAGACGGGGGGTTCCGTCGCTGGCACC	475	6	35,G>A;56,G>A;65,A>G;71,C>G;86,A>G;107,G>A	4	AAAGGA;GGACAG;GGACGA;GGGCAG	GGACAG	GGACGA	GGGCAG	AAAGGA	GGACGA	AAAGGA	AAAGGA	GGGCAG	AAAGGA	GGACGA	GGGCAG	AAAGGA	AAAGGA	GGGCAG	GGGCAG	GGGCAG	AAAGGA	GGACGA	GGGCAG	GGACGA	GGGCAG	GGGCAG	GGGCAG	GGGCAG	GGGCAG	GGGCAG	GGGCAG	GGGCAG	GGGCAG	GGGCAG	GGGCAG	GGGCAG	GGGCAG	GGGCAG	GGGCAG	GGGCAG	GGGCAG	GGGCAG	GGGCAG	GGGCAG	GGGCAG
15407	ENA|CM002241|CM002241.1	2547700	TGCAGCCGCAGCCGCCCCCCGTTCGTTCATCGTTGTGTCCATGTTTTGACTCATCCCCTCACAAACCTCAAAACTCGACGTGCGTGTATGTATGTGTGCTTCAAACTCACAAACACAAA	476	2	13,G>A;41,T>G	3	AG;AT;GT	GT	GT	AT	GT	GT	GT	GT	GT	GT	GT	GT	GT	GT	AG	GT	GT	GT	GT	GT	GT	GT	GT	GT	GT	GT	GT	GT	GT	GT	GT	GT	GT	GT	GT	GT	GT	GT	GT	GT	GT	GT
12485	ENA|CM002240|CM002240.1	291826	TGCAGGCGGGAGAGGTACCTGCTGCACTCGAGAACCTCCCGCTCCCGTCTTCCACTTCAGTTCTTCTGTACAGTGCCCGATGGAGCCCGTCCGTCGCCCGCCCAGCCGCCGCCGCNNNN	474	15	9,G>C;21,C>G;27,T>C;56,T>G;57,C>T;58,A>C;59,G>A;60,T>G;62,C>T;63,T>C;64,T>A;65,C>G;69,A>G;77,C>T;113,G>C	19	CCCATCAGTCTCGTG;CCCCTCAGTCTNGTG;CCCGTCAGTCTCGTG;CCCNTCAGTCTCGTG;CCCNTCAGTCTNGTG;CCCTCAGTCTTCGTC;CCCTTCAGTCTCGTG;CCCTTCAGTCTNGTG;CCTGTTTGGCAAGTG;CCTGTTTGGTAAGTG;CCTTCAGTCTTAGTG;CCTTCAGTCTTCGTG;CCTTCAGTCTTCGTN;CGTGTTTGGCAAGTG;GCTNTCAGTCTNGTG;GCTTCAGTCTTCACG;GCTTCAGTCTTCATG;GCTTCAGTCTTCGTG;GCTTTCAGTCTCGTG;GCTTTCAGTCTGGTG	GCTTCAGTCTTCACG			CCTGTTTGGCAAGTG			CCTTCAGTCTTCGTG	GCTTCAGTCTTCGTG		CCTTCAGTCTTCGTG	CCTTCAGTCTTCGTG				CCCTCAGTCTTCGTC	CGTGTTTGGCAAGTG	GCTTCAGTCTTCATG		GCTTCAGTCTTCATG	GCTTCAGTCTTCACG	CCTTCAGTCTTCGTN	CCTGTTTGGCAAGTG	GCTTCAGTCTTCATG	CCTTCAGTCTTCGTN	CCTGTTTGGCAAGTG	CCTGTTTGGCAAGTG	GCTTCAGTCTTCATG	CCTTCAGTCTTCGTG	CCTGTTTGGCAAGTG	CCTGTTTGGCAAGTG	CCTGTTTGGCAAGTG	CCTGTTTGGCAAGTG	CCTGTTTGGCAAGTG	CCTGTTTGGCAAGTG	CCTGTTTGGCAAGTG	CCTGTTTGGCAAGTG	CCTTCAGTCTTCGTN	CCTGTTTGGCAAGTG	CCTTCAGTCTTCGTN	CCTGTTTGGCAAGTG	CCTGTTTGGCAAGTG
3096	ENA|CM002236|CM002236.1	7283183	TGCAGTGGTACCACTATATCTTTATAACGCTGTGACCAATTCTTGGGACATAATTTGCACCTAATAACGACCAAAAGTCTGAGGTGCTTCTAGCCCAAACAAGTGAGTACATGTCAACA	469	5	19,C>T;37,A>C;46,G>A;51,A>G;116,A>T	9	CAAAA;CAAAN;CAAAT;CAGAA;CAGGA;CCAAA;CCAAN;CCAAT;TAGGA	CAGAA	TAGGA		CAAAN	CAGGA	CAGGA	CAAAN	CAGGA		CAGGA	CAGGA	CAGGA	CAGGA	CAGGA	CAGAA	CAGAA		TAGGA	CCAAN	CAGGA	CAAAT	CAAAN	CAGGA	CAAAN	CAAAN	CAAAN	CAAAN	CAAAN	CAAAN	CAAAN	CAAAT	CAAAN	CAAAN	CAAAN	CAAAN	CAAAN	CAAAN	CAAAN	CAAAT	CAAAN	CAAAN
12380	ENA|CM002240|CM002240.1	2756535	TGCAGATGACTGAACCCCCGCTCCATCAGGTGCAAGTGAAGTCAGTGTTCAAAACCATATGATAATCCACTGTGTAGGGTATTGAATCTCTTTTTTTCTTCTTCTCTCCTTTGAAAATG	407	10	16,C>T;31,G>A;63,A>G;68,A>G;91,T>C;97,C>T;102,T>A;104,T>C;107,C>T;115,A>G	9	CGAATCANCA;CGAATCATCA;CGAATCGNCA;CGAATCNNCA;CGAATCTNCA;CGAATCTTCA;TAAATTTTCA;TGAACTTCCA;TGGGTTTCTG	CGAATCTTCA		TGGGTTTCTG		TGAACTTCCA		TGAACTTCCA			TGAACTTCCA	TGAACTTCCA								TAAATTTTCA			TGAACTTCCA	TAAATTTTCA		TGAACTTCCA	TGAACTTCCA			TGAACTTCCA	TGAACTTCCA		TGAACTTCCA		TGAACTTCCA	TGAACTTCCA		TGAACTTCCA	TGAACTTCCA		TGAACTTCCA	TGAACTTCCA
1030	ENA|CM002236|CM002236.1	3022902	TGCAGTGGACAAGGTTGTCATCCATGGACCAAGGGGCCTTGGGGGTCGAGGAGACGGGGATGTTCTTGTCGGCGGCGTACTTCAGGAGATCCTGACGACCCTGGAAGCGAGCACAGAAC	475	0		1		consensus	consensus	consensus	consensus	consensus	consensus	consensus	consensus	consensus	consensus	consensus	consensus	consensus	consensus	consensus	consensus	consensus	consensus	consensus	consensus	consensus	consensus	consensus	consensus	consensus	consensus	consensus	consensus	consensus	consensus	consensus	consensus	consensus	consensus	consensus	consensus	consensus	consensus	consensus	consensus	consensus
15161	ENA|CM002241|CM002241.1	2109207	TGCAGAGCAGGTTTGTGTTTCGTTGGTTCGCTGATACGATTCAGATCTGAGAAGGGAAGGACTCTTGGGCGGTCTTTGGCGATGGAGGGGACGAGACTAAGCGAGACCGTCCAAAAGCG	475	1	73,C>T	2	C;T	C	C	C	C	C	C	C	C	C	C	C	C	C	C	C	C	C	C	T	T	C	C	C	C	C	C	C	C	C	C	C	C	C	C	C	C	C	C	C	C	C
16796	ENA|CM002242|CM002242.1	1799839	TGCAGCATCGATATTCAATTGGGCATTGGCACGGGCACTGGCCACCCGACCAAACAGCAGACGGGAGCTAAACAATGTGACGAGGACTGCACTAATGGGCAATATGACCGTAGAATATA	474	8	50,C>T;57,C>T;68,T>C;72,C>T;93,A>T;102,T>C;112,G>T;114,A>T	7	CCCTTTTA;CCTCACGA;CCTCATGA;CCTTTCGT;CCTTTTGA;CTTCATGA;TCCTTTGA	CCTCATGA	CCTTTTGA	CCTTTCGT	CCTCATGA	CCCTTTTA	CCCTTTTA	CCCTTTTA	CCTTTCGT	CCTCATGA	CCTCATGA	TCCTTTGA	CCTCACGA	CCTCATGA	CCTCATGA	CCTTTCGT	CCTCATGA	CCTCATGA	CCTCATGA	CCTCATGA	CTTCATGA	CCTCATGA	CCTCATGA	CCTCATGA	CCTCATGA	CCTCATGA	CCTCATGA	CCTCATGA	CCTCATGA	CCTCATGA	CCTCATGA	CCTCATGA	CCTCATGA	CCTCATGA	CCTCATGA	CCTCATGA	CCTCATGA	CCTCATGA	CCTCATGA	CCTCATGA	CCTCATGA	CCTCATGA
14294	ENA|CM002240|CM002240.1	6123506	TGCAGAATGAAGAGACGGAGGAGGTCTGGGTGGATCAGCAGAGGGGGTGGAAGGAGGTGGATGCGAAGAGGAGAGAGGTGTTTGAGGGGAGTGTGAAGGCTTTTAGGGGGATGGGGTTG	473	8	15,C>G;31,G>A;63,C>G;64,G>C;68,A>C;73,A>G;94,G>C;96,A>G	8	CACGAACA;CGCGAACA;CGCGAAGA;CGCGAAGG;CGCGCACA;CGGCAGGA;GGCGAACA;GGCGAAGA	CGCGAAGA	CGCGAACA	CGGCAGGA	CGCGAAGG	CACGAACA	GGCGAACA	CGCGCACA	CGCGAACA		GGCGAAGA	CACGAACA	GGCGAAGA	CGCGAACA	CGCGAACA	CGCGAACA	GGCGAACA	CGCGAACA	CGCGAAGA	CGCGAACA	CGGCAGGA	CGCGAACA	CGCGAACA	CGCGAACA	CGCGAACA	CGCGAACA	CGCGAACA	CGCGAACA	CGCGAACA	CGCGAACA	CGCGAACA	CGCGAACA	CGCGAACA	CGCGAACA	CGCGAACA	CGCGAACA	CGCGAACA	CGCGAACA	CGCGAACA	CGCGAACA	CGCGAACA	CGCGAACA
21143	ENA|CM002236|CM002236.1	546189	NNCAGAAGCGGATACTAGGCCCATAGCACCCTAAAAGTCTTGACACCCTTAGTCGCCTTGGATTTGCTACCAGCCGTCTATCGCGCGAAGAAGAGGCAGAGAGAGTCTAGTATGAACGA	6	5	31,T>C;36,G>T;52,T>C;66,C>T;115,A>G	4	CGCCA;TGTCA;TGTTA;TTCTG												TTCTG	TGTTA
4590	ENA|CM002237|CM002237.1	162817	TGCAGTCCCTGGGCGCTCACGAAATCGTCCAAGCTGTCCTTGGTATTCCTTAGAATGGTCTCAATTGCCTGGACATCTTCTTTCGTAGCCGGATCGGTAGGGTCGCTGGTGGGAAGCAG	155	5	26,G>A;29,C>G;38,C>T;50,T>C;86,A>G	3	AGCCG;AGTCG;GCCTA	GCCTA	GCCTA	AGCCG	GCCTA	AGTCG	AGTCG	GCCTA		AGTCG	AGTCG	AGTCG	AGTCG	GCCTA			AGTCG		GCCTA	AGTCG	GCCTA	GCCTA		AGTCG		GCCTA	GCCTA	AGTCG	GCCTA	GCCTA		GCCTA	GCCTA	GCCTA	GCCTA	GCCTA		GCCTA		GCCTA	GCCTA	GCCTA
17062	ENA|CM002242|CM002242.1	2595871	TGCAGTTCTCGCTGCATGGTAACCTTGTCAACCTTGAGCTCCGTATTCTCCTTGAGCGCAGCCTCGCTGAAGCCAGGTCCTGCCTTCCGAAGCGCCTCTTCTAGGAAGTGAATCTTGAG	475	0		1		consensus	consensus	consensus	consensus	consensus	consensus	consensus	consensus	consensus	consensus	consensus	consensus	consensus	consensus	consensus	consensus	consensus	consensus	consensus	consensus	consensus	consensus	consensus	consensus	consensus	consensus	consensus	consensus	consensus	consensus	consensus	consensus	consensus	consensus	consensus	consensus	consensus	consensus	consensus	consensus	consensus
20766	ENA|CM002237|CM002237.1	607496	NNNNGCAGCGGCGGCGGATGCACCAACTTCTAGACTTNNNNNNGACACTTGGACCACAACAACACAACGACACACGACAACAACAACAACAACCTGACAATGGGATGAAACAAAATNNN	354	1	92,C>G	2	C;G				C																	C	C		C	C			C	C		G			C	C		C	C	C
570	ENA|CM002236|CM002236.1	2050124	TGCAGTTTGACGGTTCGGTTCCGCGCTCCCGACAATGTCACAGTTCTCTTTCTTTTTACTCTTGTATACTCTTTCGCCGACGCATGTGAGCGGCCGTTGGCCTGCCGTGTGCACCATTG	475	3	32,C>A;45,C>T;63,G>C	3	ACG;CCG;CTC	CCG	CTC	CTC	CCG	CCG	CTC	CCG	CCG	CCG	CCG	CCG	ACG	CTC	CCG	CTC	CTC	CCG	CCG	CTC	CTC	CCG	CCG	CCG	CCG	CCG	CCG	CCG	CCG	CCG	CCG	CCG	CCG	CCG	CCG	CCG	CCG	CCG	CCG	CCG	CCG	CCG
11493	ENA|CM002239|CM002239.1	869348	TGCAGGTCTGTTTGTCCGTCGTTGAAGAAGCAGGAAGGCGGAAGTTGCGCCGACGCGATGTGTACCCATTGCTTCGGTGTCAAGAGGTGGAGGGGTACCCGTACGGTATTATTGACCTT	476	3	78,G>A;100,G>A;108,T>A	3	AGA;GAT;GGT	GGT	GGT	GGT	GGT	GGT	GGT	GGT	GGT	GGT	GGT	GGT	GGT	GGT	GAT	GGT	GGT	GGT	GGT	GGT	AGA	GGT	GGT	GGT	GGT	GGT	GGT	GGT	GGT	GGT	GGT	GGT	GGT	GGT	GGT	GGT	GGT	GGT	GGT	GGT	GGT	GGT
15067	ENA|CM002241|CM002241.1	1994307	TGCAGGAGTCTTGCTGTCAACTTCCTGCGCAATTCCTTCATAGTCGTTGCGGCCATAGCGACCAGAGCCGTTAATGAACTGCTGGAAGTCTCGCCTGTTCCAGTCACCAAAGCCTTGTT	474	0		1		consensus	consensus	consensus	consensus	consensus	consensus	consensus	consensus		consensus	consensus	consensus	consensus	consensus	consensus	consensus	consensus	consensus	consensus	consensus	consensus	consensus	consensus	consensus	consensus	consensus	consensus	consensus	consensus	consensus	consensus	consensus	consensus	consensus	consensus	consensus	consensus	consensus	consensus	consensus	consensus
5191	ENA|CM002237|CM002237.1	2607742	TGCAGCCAGGACCGTAGCACTGTCACCGTCCAACTCGTACGGCCTGGGTAGGTACCTCTACGCTAGGCATGTACATATGCGGGTGGCAGGGGACGTAGGTGTCTGGGCGTTTTGGAGGA	476	3	40,G>C;52,T>C;67,C>T	4	CCT;CTC;CTT;GTC	GTC	CTC	CTC	CTC	CTT	CTT	CTT	CTT	CTT	CTT	CTT	CCT	CTT	CTT	CTC	CTC	CTC	CTC	CTC	CTT	CTC	CTC	CTC	CTT	CTC	CTT	CTT	CTC	CTC	CTT	CTT	CTC	CTT	CTC	CTC	CTT	CTC	CTC	CTC	CTT	CTC
3761	ENA|CM002236|CM002236.1	8484022	TGCAGTCCGCGATCAACTATGAAGAACACTGATACGGACAGCGGGGAACTACTGACTACTCTCTAACTAGATAGGTGCCAGAAAGTGCTTGAGGTTGAGAAGTCGTAAATTGATTTGCA	37	2	8,G>A;55,C>T	3	AC;GC;GT	GC	GC				AC		AC	AC			AC		GT	GC		AC	GT					AC
883	ENA|CM002236|CM002236.1	2758368	TGCAGCAAAAGTGCAAGCGGGCATGATCCCAGTTCGAATGTAGCAAAGGCTACGAAACGGCAGTGGTGCTCGGGCGGTTGGTTTGTACGGCAGAAAGGTTTCATCAGACCTGAGGTCGT	475	1	9,A>G	2	A;G	A	G	G	G	G	G	G	G	G	G	G	G	G	G	G	G	G	G	G	G	G	G	G	G	G	G	G	G	G	G	G	G	G	G	G	G	G	G	G	G	G
17920	ENA|CM002242|CM002242.1	4147723	TGCAGGTTGGATTGGGGGCATGCTCCAAATCCAAACCAGAAATGCAAACTGACCAAACCCATCGAGTTGTTCAACCCCAAGAACCAGGAGGCACAGCCAGTTTCACCACAGCGACCAAG	475	7	9,G>A;20,T>C;22,C>G;62,C>T;81,A>T;105,C>G;113,A>G	6	ACATACA;GTCCACA;GTCCACG;GTCCAGA;GTCCTCA;GTGCACA	GTCCACA	GTCCTCA	GTCCTCA	GTGCACA	GTCCTCA	GTCCTCA	GTCCACA	GTCCACA	GTCCACG	GTCCACA	GTCCTCA	GTCCTCA	GTCCACA	GTCCTCA	GTCCTCA	GTCCTCA	GTCCAGA	ACATACA	GTCCACA	GTCCTCA	GTGCACA	GTGCACA	GTCCACA	GTGCACA	GTCCACA	GTGCACA	GTGCACA	GTCCACA	GTCCACA	GTCCACA	GTGCACA	GTCCACA	GTGCACA	GTCCACA	GTCCACA	GTGCACA	GTCCACA	GTGCACA	GTCCACA	GTGCACA	GTCCACA
15761	ENA|CM002241|CM002241.1	3432978	TGCAGCTGCACTCGAAAGCAGACATCAAGCCGACTCTCATTTCCACGATTCAACATCACCAATCGATGCCGACTCTTCCCCGATACTATTTATTAATAGCAAAGGATGAGTCTGGCCGA	475	4	44,A>T;81,G>C;84,A>T;87,A>G	4	ACTA;AGAA;AGAG;TGAG	AGAA	AGAG	ACTA	AGAG	ACTA	AGAG	AGAA	AGAA	AGAG	AGAA	AGAA	AGAA	TGAG	AGAA	AGAA	AGAG	AGAG	AGAG	AGAA	AGAA	AGAA	AGAA	AGAG	AGAA	AGAG	AGAG	AGAG	AGAA	AGAG	AGAG	AGAG	AGAG	AGAA	AGAG	AGAG	AGAA	AGAA	AGAA	AGAA	AGAG	AGAG
4610	ENA|CM002237|CM002237.1	1650191	TGCAGAGTATCATTATAATCAAATCCAACAATGCCGGTTTGATGCTCATCTAAACCTCTATCTATCCTAAGACATAACAGCAACTCCCGCCGGCCCTGAAACTTCGGCACCACCATTCT	465	17	15,T>C;18,T>C;19,C>T;40,G>T;41,A>T;43,G>T;54,C>A;61,C>T;68,A>C;69,A>C;79,G>A;91,G>C;92,G>C;97,G>T;105,G>A;106,G>C;111,A>C	39	CCCGAGCCAAAGCGGGA;CCCGAGCCAAAGGGGGA;CCCGAGCCAAAGGGGGC;CCCGAGCCAAGGCGGGA;CCCGAGCCAAGGCGGGC;CCCGAGCCAAGGGGGGA;CCCGAGCCAAGGGGGGC;CTCGAGACAAGGGGGGA;CTCGAGCCAAGGCGGGA;CTCGAGCCAAGGGGGGA;CTCGAGCCACGGGGGGA;CTCGAGCTAAAGCGGGA;CTCGAGCTAAAGGGGGA;CTCGAGCTAAGCGGGGA;CTCGAGCTAAGGCGGCA;CTCGAGCTAAGGCGGGA;CTCGAGCTAAGGCGGGC;CTCGAGCTAAGGGGGCA;CTCGAGCTAAGGGGGGA;CTCGAGCTAAGGGGGGC;CTCGAGCTAAGGGTGGA;CTCGAGCTACGGCGGGA;CTC…	TTCGAGCCAAGGGGGGA	CTTGAGCCAAGGGGAGA	CCCGAGCCAAGGGGGGA	CTCGAGCTAAGGGGGGA	CCCGAGCCAAAGGGGGA/CCCGAGCCAAAGGGGGC/CCCGAGCCAAGGCGGGA/CCCGAGCCAAGGCGGGC/CCCGAGCCAAGGGGGGA/CCCGAGCCAAGGGGGGC	CTCGAGCCAAGGCGGGA/CTCGAGCCAAGGGGGGA	CTCGAGCCAAGGGGGGA	CTCGAGCCAAGGCGGGA/CTCGAGCCAAGGGGGGA		CTCGAGACAAGGGGGGA	TTCGAGCCAAGGGGGGA	CTCGAGCCAAGGGGGGA	CTCGAGCCAAGGGGGGA	CTCGAGCCAAGGGGGGA	CCCGAGCCAAGGCGGGA/CCCGAGCCAAGGGGGGA	CTCGAGCCAAGGCGGGA/CTCGAGCCAAGGGGGGA	CTCGAGCCAAGGGGGGA	CCCGAGCCAAGGCGGGA/CCCGAGCCAAGGGGGGA	CTCGAGCCAAGGGGGGA	TTCGAGCCAAGGGGGGA	CTCGAGCTAAGGGGGGA		CTCGAGCCAAGGCGGGA/CTCGAGCCAAGGGGGGA	CTCGAGCTAAGGGGGGA	CTCGAGCTAAAGGGGGA/CTCGAGCTAAGGGGGGA	CTCGAGCCAAGGGGGGA	CTCGAGCCAAGGGGGGA	CTCGAGCTAAGGGGGGA	CTCGAGCTAAGGGGGGA	CTCGAGCCAAGGGGGGA	CTCGAGCCAAGGGGGGA	CTCGAGCTAAGGGGGGA	CTCGAGCCAAGGGGGGA	CTCGAGCTAAGGGGGGA	CTCGAGCTAAGGGGGGA	CTCGAGCCAAGGGGGGA	CTCGAGCTAAGGGGGGA	CTCGAGCTAAGGGGGGA	CTCGAGCTAAGGGGGGA	CTCGAGCCAAGGGGGGA	CTCGAGCTAAGGGGGGA
17069	ENA|CM002242|CM002242.1	2608148	TGCAGGCTATCTGTTCGTTGTCGTGATTTTCAAAGCTGACATTGTTCGAACACAGCTCGAGGGTGACGTTGTTCTTGTCGCTATTGGCCGCCGTCCCTACACCGAGGGTCTCGGCCTTG	476	1	27,T>C	2	C;T	T	T	T	T	T	T	T	T	T	T	T	T	C	T	T	T	T	T	C	C	C	C	C	C	C	C	C	C	C	C	C	C	C	C	C	T	C	C	C	C	C
13335	ENA|CM002240|CM002240.1	4373184	TGCAGGCTCAAAATCCCCGGCGTGGCAGCCAATACAATGCAGGATACAAGACTGAATGGTTGATCCAGTACCTCCAAAGGTCTCCGTCCCCGCATCCGTCCTGGTCCGAAAAAGAGTTT	475	2	95,C>G;99,C>T	3	CC;CT;GC	CC	CC	CC	CC	CC	CT	CC	CC	CC	CC	CC	CC	CC	CC	CC	CC	CC	GC	GC	CC	CC	CC	GC	CC	CC	CC	CC	CC	CC	CC	CC	CC	CC	CC	CC	CC	CC	CC	CC	CC	CC
22265	ENA|CM002236|CM002236.1	1224995	TGCAGTAGCCTACCTTTTAAATTCGGTATAGTTCGTAACGTACGGCTATAATTATTAAGATTTATAAACGAAATTAAAAGTAATAGTATTAAATTCCCTAATATTATTTAATTTAATAG	1	0		1									consensus
11848	ENA|CM002240|CM002240.1	1796494	TGCAGGCATCCCCGCCTTTCTACCTCCATAAGTTCCCTTCTTCTNNNNNNNNNNNCCCCCCCCGACTTTTGTCCTCTGCTTAGGCTTCACTTTTCCTCATTCGACACGCTCGCTCTCTT	473	5	26,C>T;28,T>C;56,C>A;80,T>C;82,G>A	9	CTCTG;TCCCA;TTATG;TTCCA;TTCTA;TTCTG;TTGTG;TTNTG;TTTTG									TTCCA				TTCCA											TTCCA									TTCCA
18911	ENA|CM002238|CM002238.1	1952627	NNCAGCTGCTCAAGTACAAAGACCATCTTCGCATCGTTGTGCCCAGCGCCAATCTGGTGAGCTTCGATTGGGGTGAGACGGGTGATATGGAAAACGTGAGTCTACTACTTCCAGTTATT	3	0		1										consensus
6058	ENA|CM002237|CM002237.1	4418786	TGCAGTATCACCTTATGATAACCGGGAGCGTCTTTCTCGCGGATGGGCGCCGCAAACATGTTGGCAGAGCGATGGCGAACGATTTGTTCCATGGCAGAGGCACTAACTTTGTGGAAACC	475	0		1		consensus	consensus	consensus	consensus	consensus	consensus	consensus	consensus	consensus	consensus	consensus	consensus	consensus	consensus	consensus	consensus	consensus	consensus	consensus	consensus	consensus	consensus	consensus	consensus	consensus	consensus	consensus	consensus	consensus	consensus	consensus	consensus	consensus	consensus	consensus	consensus	consensus	consensus	consensus	consensus	consensus
21627	ENA|CM002242|CM002242.1	327773	TGCAGGTTCAGCGATAAGATAAGGGAATTCCCATAAAGGGATTCCTACGCGGGGCGGCCTTCGGCCACGCCTTTCTTCCTCCATCATCTTCTTCTTCTTTAATATTACAGCATGCACCA	32	27	5,G>C;7,T>C;8,C>T;31,C>T;37,G>A;45,T>C;46,A>G;47,C>T;48,A>G;49,C>T;50,A>G;53,G>C;55,A>G;60,T>C;61,C>T;62,G>A;65,C>T;67,C>G;88,T>A;94,T>C;96,C>T;107,C>T;109,G>A;110,C>T;113,G>A;114,C>T;117,C>T	13	ACCCGCGCGCGGGTCGCCATCCGTGCC;ACCTACGCGTGGGTCGTCATCCGTACC;CCCCGCGTGCGCGTCGCCTTCCGCGCC;CCCCGCGTGCGGGTCGCCNTCCGCGCC;CCCCGCGTGCGGGTCGCCTTCCGCGCC;CCCTGCGTACGGGTCGCCATCCGTGCC;CCCTGCGTGCGGGTCGTCATCTGTGTC;GCCCGCGCGCAGACCGCCNTCCGTGCC;GCCCGCGTGCGCGCTACGTTCCATACC;GCCTGCGTGCGCGCTGCGNTCTGTGCT;GCTTGCGTGCGCGTCGTCTCCTGTGCC;GCTTGCGTGCGCGTCGTGTCCTGTGCC;GTCCGTACGCGGGTCGCCTTCCGCGCC					GTCCGTACGCGGGTCGCCTTCCGCGCC	CCCCGCGTGCGGGTCGCCNTCCGCGCC				CCCTGCGTGCGGGTCGTCATCTGTGTC		GCCTGCGTGCGCGCTGCGNTCTGTGCT	CCCCGCGTGCGGGTCGCCTTCCGCGCC/GCCCGCGTGCGCGCTACGTTCCATACC/GCTTGCGTGCGCGTCGTCTCCTGTGCC				CCCCGCGTGCGGGTCGCCNTCCGCGCC/GCCCGCGCGCAGACCGCCNTCCGTGCC
21430	ENA|CM002240|CM002240.1	2163583	TGCAGTGTCACGCATTGTGGCAAACCATAACGGGTGGAGAGGCGGAGAATAAGCTCCGGTATTCGCAGGGCTGCCTGGTTCGCCTGTTCGGGCGGGGGGATATACTCGAGGACGATGCA	3	1	76,G>A	2	A;G					G								G	A
15199	ENA|CM002241|CM002241.1	2190745	TGCAGATCGTACATGACACAGCTTCAAGCCCTCCCTTTCGGCAATCGCCGTCTACGACATGCCCTTCAATATCTTCAACTGACTCTGTAGACATGCGGGCCGTAATGGGTACCTACATG	476	0		1		consensus	consensus	consensus	consensus	consensus	consensus	consensus	consensus	consensus	consensus	consensus	consensus	consensus	consensus	consensus	consensus	consensus	consensus	consensus	consensus	consensus	consensus	consensus	consensus	consensus	consensus	consensus	consensus	consensus	consensus	consensus	consensus	consensus	consensus	consensus	consensus	consensus	consensus	consensus	consensus	consensus
6199	ENA|CM002237|CM002237.1	648254	TGCAGATCGGCCACCTCGTTCTTGTTGCTGATGGCAGCTGCGTGGGCGGCCCGCTCGGCGCGTGAGCCGTAGGCCCCGTCAAGCTCGGCCTTGGCGATGGTCATTTCCATCTTGATCTC	476	1	6,T>C	2	C;T	T	T	T	T	T	T	T	T	T	T	T	T	T	C	T	T	T	T	T	T	T	T	T	T	T	C	T	T	T	C	C	T	C	T	T	C	T	T	T	C	T
9352	ENA|CM002239|CM002239.1	2285365	TGCAGGGCGGCTCATCGAACAGGAAACCAACAATAAGGTTGTTGCATTGTGTGATCAAAAAGCGGCACAGCTCATACAGCCATACCGTCTTGTCGATATGAGCAGGGGGCGTTGCGAGA	475	2	22,G>A;106,G>A	4	AA;AG;GA;GG	GG	GG	GG	GG	AG	AG	AG	AG	AG	AG	AG	AA	AG	GA	GG	GG	GG	GG	GG	GG	AG	AG	GG	AG	AG	GG	AG	AG	AG	GG	GG	AG	AG	AG	AG	AG	GG	AG	GG	GG	AG
17726	ENA|CM002242|CM002242.1	3836399	TGCAGCATACAATCCAAGGTCCAACCGGCATTCCCAAATCCAGAGCTCTTCTCCAAGGGCTTCGACCCAAGCACGTCCTCAGTGGAGGTTATTGGCATGGCTACAAAGATACAAACGCA	475	8	5,C>T;12,T>A;20,C>T;25,C>T;27,G>A;47,C>T;50,C>T;83,G>T	6	CTCCGCCG;CTCCGCCT;CTCTACCT;TACCGCTT;TTTCGCTG;TTTCGTTG	CTCCGCCG	CTCCGCCG	CTCCGCCG	CTCCGCCG	CTCTACCT	TTTCGCTG	CTCCGCCT	CTCCGCCT	CTCCGCCT	CTCCGCCG	CTCCGCCT	TTTCGCTG	TTTCGCTG	CTCCGCCT	TTTCGCTG	TTTCGTTG	TTTCGCTG	TTTCGCTG	TACCGCTT	CTCCGCCT	CTCCGCCG	CTCCGCCG	TACCGCTT	CTCCGCCG	CTCCGCCT	CTCCGCCG	CTCCGCCG	CTCCGCCG	CTCCGCCG	CTCCGCCT	CTCCGCCG	CTCCGCCG	CTCCGCCG	CTCCGCCG	CTCCGCCT	CTCCGCCT	CTCCGCCG	CTCCGCCG	CTCCGCCG	CTCCGCCG	CTCCGCCT
19663	ENA|CM002241|CM002241.1	3620702	TGCAGATATGCCATGGCAATAACGACACCGACCGTCTGGTCTACTGCAACAAGATCCTATCTTCACAGGAGAGGCTACAGACCTCATGGCAGTGGGGCACGTTGATAGTGGGAATCGCA	410	4	10,C>T;31,C>T;58,A>G;65,C>G	4	CCAC;CCGG;CTAC;TCGG		CCAC	TCGG		CCAC	CCAC	CCAC	CCAC	CCAC	CCAC	CCAC	CCAC	CCGG		CCAC		CTAC	CCAC	CCAC		CCAC	CCAC		CCAC				CCAC					CCAC			CCAC	CCAC	CCAC
10243	ENA|CM002239|CM002239.1	3854430	TGCAGTGGGTGGGAAACCCCAAACTGCACACTGCAAACTGCCTCTGGGTGTGGCTCTTGACAGGCTACGGGCATGCGGGAATAGGGACGGGAGGAGCACAGTCAATCCCGGCAACCTAG	474	6	15,A>C;28,C>A;43,C>T;48,T>C;50,T>G;114,C>G	7	AACTTC;AATTTC;ACCCTC;ACCTGC;ACCTTC;ACCTTG;ACCTTN;CACTTC	ACCTTC	ACCTTC	ACCCTC	AACTTC	ACCTTC	ACCTTN	ACCTTC	CACTTC		ACCTTC	ACCTTN		ACCTTC		AACTTC	ACCCTC	ACCCTC	CACTTC	ACCTTC	ACCCTC	AACTTC	AACTTC	AACTTC	ACCTTN	ACCTTC	AACTTC	ACCTTN	ACCTTN	ACCTTN	AACTTC	AACTTC	ACCTTN	ACCTTC	ACCTTN	ACCTTN	ACCTTN	AACTTC	AACTTC	AACTTC	AACTTC	ACCTTN
25057	ENA|CM002242|CM002242.1	1113403	TGCAGTATCGCTTCGACTTGATTGCTCTTACCTTTGTGAGAAACCAAGCTGCAGTATACATCACACTTCCCGACAGGAATCAGCAGTGTTGAGCAGGATCGATGCGCTGCCTCAAAACC	2	0		1
3618	ENA|CM002236|CM002236.1	8169502	TGCAGACGGTCGTGGAAGCAAGCGCCAGACAGGGCGTGCATATGCACCGCAAACCAACAGCTAGGACATTCTAGACTGAACGAGTCACCAGTCATCCCGCGCAAAGCCCCATCGCCTCT	476	4	11,G>T;33,G>A;78,A>G;108,C>G	3	GGAC;TAGC;TGGG	GGAC	TGGG	TGGG	TGGG	TGGG	TGGG	GGAC	TGGG	TGGG	TGGG	TGGG	TAGC	TGGG	TGGG	GGAC	TGGG	TGGG	TGGG	TGGG	TGGG	TGGG	TGGG	TGGG	GGAC	GGAC	GGAC	TGGG	GGAC	GGAC	GGAC	GGAC	GGAC	GGAC	GGAC	GGAC	TGGG	GGAC	TGGG	GGAC	GGAC	GGAC
3275	ENA|CM002236|CM002236.1	7585161	TGCAGCTTTCCTCATCCTCTTGTATGTGTCAAGATCTGTGAAGCCAAACGGAACCTGGCCAACCTCTTCACATACAGTATCATGGAGATTATGCTTTGGTGCGAAACGGGTGAGACAAT	475	2	29,C>T;83,G>A	3	CA;CG;TG	CG	CA	CA	TG	TG	TG	TG	TG	TG	TG	TG	TG	TG	CG	TG	TG	CG	TG	TG	CA	TG	TG	TG	TG	TG	TG	TG	TG	TG	TG	TG	TG	TG	TG	TG	TG	TG	TG	TG	TG	TG
22390	ENA|CM002240|CM002240.1	1678228	NNCAGATGTTGGAGTTATACTCTGCAATTGCCTGCCTGCCTTGGCTGACCTTGCCTGCTTGTATCTAGGAACAGGGTGGCCGTTTCCGAATCAGACACGCCAATGCTGATATAAGGTAG	1	0		1
12656	ENA|CM002240|CM002240.1	3228919	TGCAGTTGCGTCCACTTGGGTCTTCTTCAGGAGATCCTTGCTCTCAGGGATGTCGCCAATGCTCCAGTCGAACTCCTCCATGTCTTTCTTGATTTGTTCGTCGCCGCGTGTAAAGTCAC	476	1	37,T>C	2	C;T	T	T	T	T	T	T	T	T	T	T	T	T	T	C	T	T	T	T	T	T	T	T	T	T	T	T	T	T	T	T	T	T	T	T	T	T	T	T	T	T	T
20290	ENA|CM002239|CM002239.1	5128470	TGCAGATTACGAAGGAAAAAGAAAAAAAAGAGAGTGAAGGAAAAAAGAAGTGAAGAGAGAATGGTGAAGAAAAGAGCAGAAGGAGCAACACGATTCACAGCCACTTCCTATCAATTACT	330	1	69,A>C	2	A;C			A	C													C			C		C				C	C	C		C			C				C	C	C	C
22759	ENA|CM002238|CM002238.1	1080341	TGCAGTGAAGAGCCTGTCTGCAGGACCCTTCGTCGAGCTACTGTAGGTAAGGTACCCAAGTAGATACGTACTTCCTTGGAGTTAACTGGTGTCCACCCGCTCTGCTGTAAGATACGNNN	10	1	16,T>C	2	C;T									T
8330	ENA|CM002238|CM002238.1	4554778	TGCAGAGCGTTGGTGCGCGCAATCTCGTAGTACGGGGCGGCAGCAGTGGAAAGCTGCTTGACATGGGGACCCACGCTCTGTTCGTAATGGGACTTTGCAAGCTTCTGGTACTTGACAAG	475	4	26,G>A;32,C>T;41,A>G;89,G>A	4	ATGG;GCAA;GCAG;GTGG	GCAG	ATGG	GCAA	GTGG	GCAG	GCAG	GCAG	GCAG	GCAG	GCAG	GTGG	GCAG	GCAG	GCAG	GCAG	GTGG	GTGG	GTGG	GTGG	GCAG	GTGG	GCAG	GTGG	GCAG	GCAG	GTGG	GCAG	GCAG	GTGG	GTGG	GTGG	GTGG	GCAG	GTGG	GCAG	GTGG	GTGG	GCAG	GCAG	GTGG	GCAG
9233	ENA|CM002239|CM002239.1	2091195	TGCAGGTTGGGCGATGTATAGGGTTATGTGGTTCGATGTGTTTTAGAACGTTAAGAGGGATCGTCAGGAGGAGATGGAAGTATTCATCGAGAGAGCCAAAGAAAGGGCGGCTAAGCAGA	473	5	35,A>G;53,A>G;84,C>T;88,G>C;107,C>T	4	AACGC;GGCGC;GGCGT;GGTCC	AACGC	GGCGC	GGCGC	AACGC	GGCGC	GGCGC	GGCGC	GGCGC		GGCGC	GGCGC	GGCGC	GGCGC	GGTCC	GGCGC	GGCGT	GGCGT	GGCGC	GGCGC	GGCGT	GGCGC	GGCGC	AACGC	GGCGC	GGCGC	AACGC	GGCGC	GGCGC	GGCGC	AACGC	AACGC	GGCGC	GGCGC	GGCGC	GGCGC	GGCGC	AACGC	GGCGC	AACGC	AACGC	GGCGC
5976	ENA|CM002237|CM002237.1	4210551	TGCAGGGTTCAGTTCGTGCCGCCGTCGAGCCCCACCGAACAGTACCGTCCGTGCAAGATTACCGGTCCCCGTGCGCAGCGTGAGGAGGCCAAGGAGATGATCAACCGCATCATTCGCGA	474	4	5,G>A;11,G>A;59,T>C;110,C>T	5	AGTC;GATC;GGCC;GGTC;GGTT	GGTC	GGTC	GGTC	GGTC	GGTC	GGTT	GATC	GGTC	GGTC	GGTT	GGTT	GGTT	GGTT	AGTC	AGTC	GGTC	AGTC	GGCC	GGTC	GGCC	GGTC	GATC	GGTC	GGTC	GGTC	GATC	GGTC	GGTC	GATC	GATC	GGTC	GATC	GGTC	GATC	GGTC	GGTC	GGTC	GATC	GGTC	GATC	GGTC
24282	ENA|CM002239|CM002239.1	3235899	NGCAGCTCGGTTGAAGGCATTGGAAGAGCATGGTATACCGCTCACGCCCATTACCAAACCTTTGCCCATCGAGCTCGAGACGGACGAGCAATACCAGGCGTCCATGGCAGAGCAACGCG	1	0		1
22003	ENA|CM002236|CM002236.1	8122729	NNNAGAATGGAGCAGTAAACCATCGACGTTCACAAACAATAAGAACAACAAGATCATCAGGCCATATACGATCCAACAGACCAGAAGAATCAAGATCCAAACAAAGGGGTATTTATGTA	59	0		1								consensus																	consensus		consensus		consensus	consensus	consensus	consensus	consensus	consensus	consensus			consensus		consensus	consensus
2380	ENA|CM002236|CM002236.1	5853765	TGCAGGGAAGATTTTCATGCGCGATAGCATGACATCTCAGAGTGCAAGGATGGCCGCAAGGCCTAGTCTCTCGACACCTTTCGTGACACCCACCAGTATTGTCAGCCCAGTCCTCTAGC	475	2	37,C>T;88,C>G	2	CC;TG	CC	CC	CC	CC	CC	CC	CC	CC	CC	TG	CC	TG	CC	CC	CC	CC	CC	CC	CC	CC	CC	CC	CC	CC	CC	CC	CC	CC	CC	CC	CC	CC	CC	CC	CC	CC	CC	CC	CC	CC	CC
24036	ENA|CM002236|CM002236.1	7269961	NNNAGCTGCGGGTCGTACCGTTGCTTCTTGGTCAGGGTCTTGGGGCTCGGGAACAGCTTTTTCTTGTTGAACTGGGTTGGCTTCAACTGCTTCAACGGCGGCCTTTATCTGTTCCGCTT	51	0		1
23220	ENA|CM002242|CM002242.1	2020799	TGCAGTGGTGCGTCCAGTGGAAACTGAGTGCCTGCAGATAACAGGAGCACGAGCCACTCGATTGATTCGCAGTGAGTGAGTTCAACCGCTGAAGGCACAGCCAGCCAGCCGCGCGCCAC	1	0		1										consensus
20373	ENA|CM002240|CM002240.1	2982220	TGCAGTCCATGTTATTTTGTCCTGGACGAGCTTGGCTAGGTCCCAATCCATGGCAAGGTTGAGGTAAGCTTTCTTCACTGAAGGATCCACTCTCCAGCTACGTGACCCCAGACAAACTT	449	5	60,G>A;69,T>G;98,T>A;101,G>T;103,G>A	4	ATATA;GGTGG;GTTGG;GTTTG			GTTGG	GTTGG	GTTTG	GTTGG	GGTGG	ATATA	GTTTG	GTTTG	GGTGG	ATATA	GTTTG	GGTGG	GTTTG	GTTGG	GTTGG	GTTTG	GTTTG	GTTTG	GTTGG	GGTGG	GTTTG	GTTGG	GGTGG	GGTGG	GTTTG	GTTGG	GGTGG	GGTGG	GTTGG	GGTGG	GTTGG	GGTGG	GGTGG	GTTGG	GGTGG	GGTGG	GTTGG	GGTGG	GGTGG
17868	ENA|CM002242|CM002242.1	4053648	TGCAGCAACTTCCTTGGTGTCTTCGTTACACAGGACGAGCTTTGCCCCGATCTGCTTGATCTGCCCAGCGAGCTCGGTAGCCGTGGATGCCGGACTTGATGCCGAGAAGATGGCGCCCG	474	5	6,A>C;27,A>G;30,C>T;90,C>A;111,G>A	6	AACCA;AACCG;AATCA;AGCAA;AGCCA;CACCG	AACCG	AACCG	AGCCA	AACCA	AACCA	AACCA	AACCG	AACCG	AACCA	AACCA	AACCG	AGCAA	AACCA	AACCG	AACCG	AACCA	CACCG	AATCA	AACCG	AACCG	AACCA	AACCA	AACCG	AACCA	AACCG	AACCA	AACCA	AACCG	AACCG	AACCG	AACCG	AACCG	AACCA	AACCG	AACCG	AACCG	AACCG	AACCA	AACCA	AACCA	AACCG
3549	ENA|CM002236|CM002236.1	8082409	TGCAGCTGATATGTTTCACTGTTTTTGCTTTCTCACTCGATATTCACCAACTGTTCCTGTCGATCGGGAGAATCTTTCATTTCACCGGTGTTGTTCAATGACAGCGCACGAATCCTCGA	475	5	69,G>A;70,A>T;95,C>G;98,T>A;110,A>T	9	AACTA;GACTA;GACTT;GTCNT;GTCTT;GTGNT;GTGTT;GTNAT;GTNNT;GTNTT	GACTA	GACTA	GACTA	GACTA	AACTA	AACTA	GTNNT	AACTA	AACTA	AACTA	AACTA	AACTA	GACTA	AACTA	GACTA	GACTA	GACTA	GACTA	GACTA	GACTA	GACTA	GACTA	AACTA	GTNNT	GACTA	GTCTT	GACTA	GTNNT	GTNNT	GTCTT	GTGNT	GTNNT	GTNNT	GTNNT	GACTA	GACTA	GTNNT	GACTA	GTNNT	GTNNT	GACTA
5410	ENA|CM002237|CM002237.1	292120	TGCAGTCTGCTGTCTGCTATCGCTGGTTTCTTTTGTCGAATGTCGAATGTCGAGTGATGACTGGATGGATGACTGGATGGATAAATGGATGGATAAATGGATGGATGGATGGATGAAAT	359	31	12,T>G;18,A>C;46,A>G;47,T>A;48,G>A;49,T>C;50,C>T;59,A>C;65,T>C;70,G>A;72,C>G;77,T>C;81,T>G;82,A>G;83,A>T;84,A>C;85,T>G;86,G>C;87,G>C;88,A>C;89,T>C;90,G>A;91,G>C;92,A>G;93,T>G;94,A>C;98,G>A;99,G>A;107,G>T;108,A>T;109,T>A	113	GAATGNNATACTTAAATGGATGGATNGGGAT;GAATGTCATGCTTAAATGGATGGATAGGGAT;GAATGTCATNCTTAAATGGATGGATAGGGAT;GAATGTCCTNCNTAAATGGATGGATAGGGAT;GAGTGNNATACTTAAATGGATGGATAGGGAT;GAGTGNNATACTTAAATGGATGGATAGGGGT;GAGTGNNATACTTAAATGGATGGATNGGGAT;GAGTGNNATACTTAAATGGATGGATNNGGAT;GAGTGNNATGCTTAAATGGATGGATAGGGAG;GAGTGNNATGCTTAAATGGATGGATAGGGAT;GAGTGNNATGCTTAAATGGATGGATNGGGAG;GAGTGNNATGCTTAAATGGATGGATNGGGAT;GAGTGNNATGCTTAA…	TAATGTCATGCTTAAATGGATGGATAGGGAT		TAATGTCATACTTAAATGGATGGATAGGGAT					TANNNNNACNNNNNNNNNNNNNNNNAGGGAT			TANNNNNACNNNNNNNNNNNNNNNNAGGGAT		TAATGTCACGCTTAAATGGATGGATAGGGAT	TAGTGNNACNNNTGACTGGCCGGATAGGGAT	TANNNNNACNNNNNNNNNNNNNNNNAGGGAT					TAGTANNACNNNTGACTGGACGGATAGGGAT	TAGTGNNACNNNTGACTGGACAGATAGGGAT	TAGTGNNACNNNTGACTGGACGGATAGGGAT	GAGTGNNATACTTAAATGGATGGATAGGGAT	TANNNNNACNNNNNNNNNNNNNNNNAGGGAT				TAGTGNNACGCCTAAAGGGACGGATAGGGAT		TAGTGNNACNNNTGACTGGGCGGATAGGGAT		TANNNNNACNNNNNNNNNNNNNNNNAGGGAT		TAGTGNNACNNNTGACTGGGCGGATAGGGAT			TAGTGNNACNNNTGAATGGACGGATAGGGAT	TAGTGNNACNNNTGACAGGACGGATAGGGAT	TAGTGNNACNNNTGACTGGACGCATAGGGAT
18038	ENA|CM002242|CM002242.1	607441	TGCAGCAGCAGACAGTCAACGCCAGCACCACCTGCCTGCGCCCCTGGGCTACACCGGTTCACGACACCGATAAGACGGCTCTTCAGCACCCACCGCTCACCATCATCATCAAACAACAC	93	0		1		consensus	consensus			consensus		consensus	consensus	consensus		consensus		consensus	consensus	consensus	consensus		consensus	consensus	consensus																				consensus
7241	ENA|CM002238|CM002238.1	2627636	TGCAGCTGAGCCAGACCACCCAAGCCATGACATCGCCGTGAATACCAAACGGTATTATCTATGCCTCTTATTGCTCTCATTCCTCCCATTCGTCCTCATCGGTGTCGTCTGCTCTGGAC	95	0		1		consensus	consensus	consensus	consensus											consensus	consensus	consensus	consensus	consensus	consensus	consensus		consensus	consensus		consensus	consensus		consensus			consensus		consensus		consensus				consensus
19517	ENA|CM002240|CM002240.1	6113774	TGCAGACGGGTCGCTTTTGTCGGGTACGAATCCTGATTTTACCTACCCGTGTCCTCCTTTTTCCTTTCTTTTCGGACTCCCGACGGTCCGAGATTTGGCAACGGCTCGACACCCTCTTC	4	2	7,G>A;107,G>T	3	AG;GG;GT		GG		AG					GT	GG
7527	ENA|CM002238|CM002238.1	3163039	TGCAGTCTGAGCCTCGGACTAATGTCAGTATTCTTGATGTGCCAACACGCTCAGCTCGAACCAAAACTGATGATGATGATCTAGTACCGCCGCGGCCGGTGTCAAACGAGTGACAGAAG	475	1	40,G>A	2	A;G	G	G	A	G	G	G	G	G	G	G	G	G	G	G	G	G	G	G	G	G	G	G	G	G	G	G	G	G	G	G	G	G	G	G	G	G	G	G	G	G	G
11523	ENA|CM002240|CM002240.1	1168740	TGCAGCGTTATCGACGTTCAATATAGAATTTACGACTAAAGAGTAAACTAAAAGGTAAGAGTTGTACGCGCAGCTAGCGGTAGGAGATATACTCCCCGAACCCGGTCCACTACAGCCTA	459	5	11,C>T;47,C>A;67,G>A;68,C>T;88,A>G	6	CCGCA;TAACA;TAGCA;TAGCG;TAGTA;TCGCA	CCGCA		TCGCA	TCGCA				TAACA	TAGCA	TAGCG				TAGTA		TCGCA		TCGCA	TCGCA		TCGCA	TCGCA	TCGCA	TAGTA	TCGCA	TCGCA	TCGCA	TCGCA	TAGTA	TCGCA	TAGTA	TAGTA	TCGCA	TAGTA	TCGCA	TCGCA	TAGTA	TCGCA	TAGTA	TCGCA	TCGCA
22184	ENA|CM002241|CM002241.1	1502773	TGCAGCCCTGTTCCTAGGATGAAGCAGGGCAGCCGCTATAGAGAGATGGATATGTATCATGGTGACGAGATAGGTAATCGCGGGTGCTAATGCTTCTTTGCATGAAGTGCTNNNNNNNN	346	1	39,A>G	2	A;G							A	G						A			A				A	A		A		A		A		A			A			A	A	A	A	A
8912	ENA|CM002239|CM002239.1	1384390	TGCAGACGCAAAGTTGATTGCTTGCAGCTTATGCGGCCCAGCGACGTGCAGCGGGAGAAGGTCATGGTCCAGAAAGCCGGGAGTACAAGCACCACCACAACTACGAGAGGGACTGGTTG	476	7	10,A>T;34,G>C;75,G>A;77,C>T;92,C>A;102,A>G;115,G>T	8	ACACCAG;ACGCAAG;ACGCCAG;ACGCCGG;AGGCCAG;AGGCCAT;AGGTCAG;TCGCCAG	AGGCCAG	AGGCCAT	ACGCCAG	ACGCCAG	ACACCAG	AGGCCAG	ACGCAAG	ACACCAG	AGGCCAG	ACACCAG	TCGCCAG	ACACCAG	ACACCAG	TCGCCAG	ACGCCAG	TCGCCAG	ACGCCAG	AGGTCAG	ACGCCGG	AGGCCAT	ACGCAAG	ACGCAAG	ACGCCAG	ACGCAAG	ACGCAAG	ACGCAAG	AGGCCAG	ACGCAAG	ACGCAAG	ACGCCAG	ACGCCAG	ACGCAAG	ACGCAAG	ACGCAAG	ACGCAAG	ACGCAAG	ACGCCAG	ACGCAAG	ACGCCAG	ACGCAAG	ACGCAAG
5301	ENA|CM002237|CM002237.1	275602	TGCAGGTACAGTACTTAATAAACTTGCTCATATATGCGCTGCCCGTGGCGAGCAGCCAGAGGTCCAATACCTATGGAACTGACTGAGCTCTTTATAAGCGTTGCTCGACATCCATACTC	19	2	81,A>T;102,G>C	3	AC;AG;TG	AG		AG		AC		AC	AC	AC			AC	TG		AG			AG	AC	AG			AC				AC
18380	ENA|KC683708|KC683708.1	64269	TGCAGGGGGGAAGGGGCGGGGTCCCCCGAAATTTTGAGGTTTTTTACAAATGTGGACTTTCTAATCTGCATTTTTATAAATAACCACTAACCACCAATCAGTCTTCTAACAATTCTACA	476	0		1		consensus	consensus	consensus	consensus	consensus	consensus	consensus	consensus	consensus	consensus	consensus	consensus	consensus	consensus	consensus	consensus	consensus	consensus	consensus	consensus	consensus	consensus	consensus	consensus	consensus	consensus	consensus	consensus	consensus	consensus	consensus	consensus	consensus	consensus	consensus	consensus	consensus	consensus	consensus	consensus	consensus
17788	ENA|CM002242|CM002242.1	3921989	TGCAGAACGCATCGTCACATACACTACAACTACTGTTGGATAGTAAAGAATAGCCGCAAACCCATTGACAGACAACCAGGGATTGTGTTGTTGAAGGTCAGATGATGTTGCAAAANNNN	474	9	57,A>G;61,C>T;62,C>A;65,T>C;66,G>A;71,A>G;73,A>T;74,A>G;75,C>T	8	ACACGAAAC;ACATAATGC;ACATGAAAC;ACATGATGC;ACATGGAAC;ACCTGAAAC;ACCTGAAAT;GTCTGAAAC	ACCTGAAAC	GTCTGAAAC	ACCTGAAAC	ACCTGAAAT	ACATGATGC	ACATGAAAC	ACATGGAAC	ACCTGAAAC	ACCTGAAAC	ACATGAAAC	ACCTGAAAC	ACCTGAAAC	ACCTGAAAC	ACATGAAAC	ACCTGAAAC	ACATGGAAC	ACATAATGC	ACACGAAAC	ACATAATGC	ACCTGAAAC	ACCTGAAAT	ACCTGAAAT	ACATAATGC	ACCTGAAAT	ACATGGAAC	ACCTGAAAT	ACCTGAAAT	ACCTGAAAT	ACATGGAAC	ACATGGAAC	ACATGGAAC	ACATGGAAC	ACCTGAAAT	ACATGGAAC	ACATGGAAC	ACATGGAAC	ACCTGAAAT	ACCTGAAAT	ACCTGAAAT	ACCTGAAAT	ACATGGAAC
18552	ENA|CM002236|CM002236.1	5206595	TGCAGTGGTGCCGACTGTTGAGGTGCCTGACGCCCCTTGGGTGACGTTGGAGAACGCAAGGGAGAGCTTGTGCGTGTTGTTCTTGAGGGAGTTTTGGAAGGCGGCGAAAGAGGATGATC	9	0		1			consensus			consensus	consensus			consensus	consensus			consensus	consensus
9722	ENA|CM002239|CM002239.1	2948588	TGCAGAACGGTGGAGCTACCACGCAGTAAACTGGAAGCACTTCCGCCCTTTGTTCGTCGTCTTTCGTACAAACCTGCGATACAGTACGAAATAATTGCCGAGATTGTCAAAATGCAACG	474	4	12,G>A;31,T>C;38,A>G;60,C>T	5	ACAC;ACAT;GCAC;GCGC;GTAC	GTAC	GCAC	GCAC	GCAC	GCAC	GCAC	ACAT	GCAC	GCAC	GCAC	GCAC	GCAC	GCAC	GCAC	GCAC	GCAC	GCGC	GCGC	GCAC	GCAC	ACAT	ACAT	GCAC	ACAT	ACAT	GCAC	GCAC	ACAT	ACAT	GCAC	GCAC	ACAT	ACAT	ACAT	ACAT	ACAT	GCAC	ACAT	GCAC	GCAC	ACAT
4956	ENA|CM002237|CM002237.1	2275276	TGCAGTGCAGGGAACTAGCATACCCTGACCGACTCGAGCTTCGACGACACTTACCCCGCCGCCGACCACATGTGCATGCTTTGCCGGTCGAGCCCGTGTTGAAAGAGGGCCATAAAGTT	475	0		1		consensus	consensus	consensus	consensus	consensus	consensus	consensus	consensus	consensus	consensus	consensus	consensus	consensus	consensus	consensus	consensus	consensus	consensus	consensus	consensus	consensus	consensus	consensus	consensus	consensus	consensus	consensus	consensus	consensus	consensus	consensus	consensus	consensus	consensus	consensus	consensus	consensus	consensus	consensus	consensus	consensus
23604	ENA|CM002240|CM002240.1	1344695	TGCAGCGTCAAGTTCTCTTGGACTGTGCCGCCATGGACCTTGAACCTGGGCTCGAAATTCGTTGTCTGGACGATAAGCTTCTTCTGAGCCTCATACACATCGTCAATGTCGAGGTTAAC	3	0		1												consensus	consensus
21899	ENA|CM002241|CM002241.1	3551992	NNCAGCAACCCCCTTTACAATTGTAGACAACGGACAGTTCATCCTGCTTTATTGTTCCTCATTTCAATGCAACAAGGCCAAGACTNNNNNNNNNCATCGAGGAACAAAGAGCCAGGTCG	1	0		1
7049	ENA|CM002238|CM002238.1	2245544	TGCAGTCTGTCGTGCGCACAGCCAAGGGGCGCGTCCCACGCATCGCCTGGACCTTGCAACTCCTCGGCTTTGGCGCATGGCTCTTTCTGTTCTGGTCTATAGGCAAGGCGGTGCCCCGT	476	3	12,T>C;25,G>A;70,T>C	3	CAC;TGC;TGT	TGT	TGC	TGC	TGT	TGT	TGT	CAC	TGT	TGT	TGT	TGT	TGT	TGT	TGC	TGC	TGC	TGT	TGC	TGC	CAC	TGT	CAC	TGT	TGT	CAC	TGT	TGT	CAC	TGT	CAC	CAC	TGT	CAC	TGT	CAC	TGT	CAC	CAC	CAC	TGT	CAC
19949	ENA|CM002236|CM002236.1	2021353	TGCAGTACATAGTGTGTCATAGGAGGAGGGGGAGCCAGAAACAGTTTCGAATTGACCAGCATAACCGGAGACGGCACTCGCGCCTATCCTATGGTCGTGTAGGCTTCATCTTGCTGTTG	311	3	32,A>G;49,A>G;110,T>A	5	AAT;AGA;AGN;AGT;GGT			AAT		AGT	AGA	AGT					AGT		AGT	AGN			AGT		GGT		AGT		AGT		AGT							AGT				AGT	AGT	AGT	AGT
17237	ENA|CM002242|CM002242.1	2886813	TGCAGCTTCTCGTTTTGCCAGCTTCGCTGCCAGCTTCAAGGCCTCGGCACTACCGTCTTCGGGAATGTGTATACGTGGCCGCCCCGCCCTCTTTTTCTTGGGTTCTTTGTTTTCCACTT	476	4	19,A>T;46,G>A;52,C>G;114,C>A	4	AAGA;AAGC;AGCC;TGGA	AGCC	AGCC	AGCC	AGCC	AGCC	AAGA	AAGA	AAGC	AGCC	AGCC	AGCC	AGCC	AGCC	AAGA	TGGA	AGCC	AGCC	AGCC	AGCC	AGCC	AGCC	AGCC	AGCC	AGCC	AGCC	AGCC	AGCC	AGCC	AGCC	AGCC	AGCC	AGCC	AGCC	AGCC	AGCC	AAGA	AGCC	AGCC	AGCC	AGCC	AGCC
24223	ENA|CM002236|CM002236.1	6066307	NNNNNNTGACTCCCGGATCGCGCACTTCGCTTGCCACACCAGGCCCTCCAGGACGATTCCCCAGTCCACAGCCTAACAAGTTTTCTCAGAGCGTTCGCGGAGTGCCTGGAGACACGGGC	1	0		1
23047	ENA|CM002240|CM002240.1	4212303	TGCAGTCTACCTGCAGTTCGACGGGAGCGAGTTCTTCCACTCCCTCCTGCCGGATTCACACCCCATCTCAATCGGTTGCCCCGGCGGCATCAATCGCGGACAACACGCACCCCCCNNNN	1	0		1										consensus
12557	ENA|CM002240|CM002240.1	3067372	TGCAGCCGTTGCTGCGACCTGCTGCGGCCGATAACCCTCATCCATCTCCTCAAATCCTTCTAGATTCATGCCGAAGAAGGTAGACTGCCGTGGGTGTCTAGCTATGCAGTGTCTTCTCC	468	7	31,T>C;33,A>T;46,T>G;55,C>T;74,A>G;86,G>A;96,T>C	7	CAGCAGT;CATCAGC;CATCAGT;CATCGAT;CATTAGT;CTTCAGT;TATCAGT	TATCAGT	CATCGAT	CATCAGC	TATCAGT	CATCAGT		CATCAGC			CAGCAGT			CAGCAGT	CTTCAGT	CATTAGT	CATCAGC	CATCAGC	CATCAGC	CATCAGC	CATCGAT	TATCAGT	CATCAGC	CATCAGC	TATCAGT	CATCAGC	CATCAGC	CATCAGC	TATCAGT	CATCAGC	CATCAGC	TATCAGT	CATCAGC	TATCAGT	CATCAGC	CATCAGC	TATCAGT	CATCAGC	CATCAGC	TATCAGT	CATCAGC	CATCAGC
16005	ENA|CM002241|CM002241.1	4074704	TGCAGGATCATGAACAACAGCATGCAGATTCGGACGGGCAAGTTGGAGGAAAAGTTGAGGTCGATGGAGCGGTACACGCAAGACGCGATGCTTGATCCGGGCGTACACGTTGGTCTCTT	473	7	5,G>A;62,G>C;68,G>A;71,G>A;77,G>A;92,T>G;95,T>C	6	AGGGGTT;GCGGGTT;GGAAGGC;GGGGAGT;GGGGGGC;GGGGGTT	GGGGGTT	GGGGGGC	GGGGGGC	AGGGGTT	GGGGGGC	GGGGAGT	GGGGGTT	GGGGAGT		GGGGGGC	GGGGGTT	GGGGGTT	GCGGGTT	GGGGGTT	GGAAGGC	GGGGGTT	GGGGGGC	GGGGGTT	GGGGGTT	GGGGGTT	GGGGGTT	GGGGGTT	GGGGGTT	GGGGGTT	GGGGGTT	GGGGGTT	GGGGGTT	GGGGGTT	GGGGGTT	GGGGGTT	GGGGGTT	GGGGGTT	GGGGGTT	GGGGGTT	GGGGGTT	GGGGGTT	GGGGGTT	GGGGGTT	GGGGGTT	GGGGGTT	GGGGGTT
12560	ENA|CM002240|CM002240.1	3073384	TGCAGAAGCATAAAAGAGGTCCTATAGAGGAGTCATCCCAGCAGTCGCAGCCTTCACCGTCCAACTAGACATCGCCAGCATGGGACTATCACTCAGCCAAGACGGTTCTCTTGTCACCC	476	5	20,C>T;46,G>A;54,C>T;72,C>T;83,G>A	5	CATCG;CGCCG;CGTCG;CGTTA;TGTCG	CGCCG	CGTCG	CGTCG	CGTCG	CATCG	CGTCG	TGTCG	CATCG	CGTCG	CATCG	CGTCG	CATCG	CGTCG	CGTCG	TGTCG	CGTCG	CGTCG	CGTCG	CGTCG	CGTTA	CGTCG	TGTCG	CGTCG	CGTCG	TGTCG	TGTCG	CGTCG	CGTCG	TGTCG	TGTCG	CGTCG	TGTCG	CGTCG	TGTCG	TGTCG	CGTCG	TGTCG	TGTCG	CGTCG	TGTCG	TGTCG
22127	ENA|CM002240|CM002240.1	1132221	NGCAGTTACAATAAAAACCGAAAAATACTATCTAACGAACGCTTAATTATATTTAAAAAGCTATTCGAATAATTTTATTATACAAACCTAATTCGTAGTAACTTTATAGCGCTATTAAA	1	0		1								consensus
22940	ENA|CM002239|CM002239.1	4811175	TGCAGCTGAAGTGGGGTAAGCACCAGGCAGGAGATCCACTGCAGTTACATAGTAGGGCCGAAGCTCACGCCATCAGGGGGCCTTGACCCGTAACATTCAGTGTTTGGGTGGAGATGACG	2	0		1										consensus
15559	ENA|CM002241|CM002241.1	287404	TGCAGCAAAACCGGTACAACCTGCGCATCCTGCTCACGCTCGTCGACATCCCCAACCACGAGGAGCCCCTGCGCGAGCTGTCCAAGACGTCGCTCGTCAACAACGTGACGGTCATCTTG	475	1	94,C>T	2	C;T	C	C	C	C	T	T	C	C	T	C	T	C	C	T	C	C	C	C	T	C	T	T	T	T	T	T	T	T	T	T	T	T	T	T	T	T	T	T	T	T	T
12196	ENA|CM002240|CM002240.1	2412705	TGCAGGCGTTCATTTAGCGCCATGCAGGGTGTCTTGGGCCCATTTCCAGTGCTCCCCACAGGTCCTTCCTTTTTCAAGCCTCATTTGCTTGCTTCAGTGTTTCTGTGGTCAGATGGTAT	476	3	63,C>T;95,A>G;110,A>C	4	CAA;CAC;CGA;TAA	CAA	CAA	CAA	CAC	CAA	CAA	CAA	CAA	CAA	CAA	CAA	CAA	CAA	CGA	CAA	CAA	TAA	CAA	CAA	CAC	CAC	CAC	CAA	CAC	CAA	CAA	CAA	CAC	CAA	CAA	CAC	CAA	CAC	CAA	CAA	CAC	CAA	CAC	CAC	CAA	CAA
13488	ENA|CM002240|CM002240.1	4585978	TGCAGTGACATACTCCGCAAAACCTTCTTTTGCAGAGTAACCTATCACTGATGAGTAATGTAATGGCTCTGATGTTTCATTCCGCTGTGCTCATACAAATGATCATAAAACTCCGATCA	474	1	19,A>G	2	A;G	A	G	A	A	A	A	A	A	A	A	A	A	A	A	A	G	A	A	A	A	A	A	A	A	A	A	A	A	A	A	A	A	A	A	A	A	A	A	A	A	A
2307	ENA|CM002236|CM002236.1	5687122	TGCAGATTTTCAGCCATGGGACTTACGCGGACTACATTGCCAACGCCTCGGCGCTTCCTGCCCTCAACGACGATCAGAAGCTGAAGCTGCGCCAGCTCTCCCTCCTCACACTGGTAGCC	474	5	46,C>T;50,G>A;60,C>G;70,C>T;115,A>C	6	CACCA;CAGCA;CGCCA;CGCCC;CGCTA;TGCCA	CGCCA	CGCCA	CGCCA	CGCCA	CGCCA	CGCCA	CGCCA	CAGCA	CGCCA	CGCTA		CGCCA	CGCCA	TGCCA	CGCCA		CGCCA	CGCCA	CACCA	CGCCC	CGCCA	CGCCA	CGCCA	CGCCA	CGCCA	CGCCA	CGCCA	CGCCA	CGCCA	CGCCA	CGCCA	CGCCA	CGCCA	CGCCA	CGCCA	CGCCA	CGCCA	CGCCA	CGCCA	CGCCA	CGCCA
23905	ENA|CM002242|CM002242.1	1277578	NNCAGCCTTACTTCCTCGCTAATATAGAGTGAATTAGAAGGATAATTTTTAATAACGTTAGTATTATTATCCGGAATTATTTTAAGGTAAGTATTAAATTAATTCTATATTTATTATAA	163	13	6,C>T;14,C>T;18,C>T;35,A>G;38,A>G;42,T>C;56,G>A;60,G>A;71,C>T;72,G>A;85,G>A;88,A>T;90,G>A	2	CCCAATGGCGGAG;TTTGGCAATAATA													CCCAATGGCGGAG											TTTGGCAATAATA						TTTGGCAATAATA			TTTGGCAATAATA				TTTGGCAATAATA		TTTGGCAATAATA	TTTGGCAATAATA
22697	ENA|CM002237|CM002237.1	3100571	TGCAGACGCCCAACCTGCAGATGAGGCAGCTGAGGAGTCTCGTCAAGCCCGCATGTACTCGCCCAACGTACCCACCCTTCGACATGCGAGGCCCAAGGTATCTTATAGAGTTGATGAGG	2	0		1										consensus
2706	ENA|CM002236|CM002236.1	6593432	TGCAGCTCCTCCACGGGCGCCAAAAGCCCGGGCACGCTTGTTCTGGCTGACGTCGAGTTCCGGATCGTCCGCGACCGCACGTGCCAGTCGATGCCGTCCTTCAGACTGGCGAACCCTTG	299	11	16,G>A;27,C>T;30,G>A;46,C>A;67,T>A;84,C>A;92,G>A;104,A>G;105,C>G;110,G>A;116,T>C	11	ACGCTCGGCGT;GCACTCGAGAT;GCGATCGAGAT;GCGCACGAGAT;GCGCTAGAGAT;GCGCTCAAGAT;GCGCTCGACGT;GCGCTCGAGAC;GCGCTCGAGAN;GCGCTCGAGAT;GTGCTCGAGAT	GCGCTCGACGT	GCGCTCGAGAN	GCGCTCGAGAT	GCGCTCGAGAN	GCGCTCGAGAC	GCGCTCGACGT		GCGCTCGAGAN		GCGCTCGACGT		GTGCTCGAGAT	ACGCTCGGCGT	GCGCTCGAGAN	GCGCTCGACGT	GCGCTCGAGAN	GCGCTCGACGT	GCGCTCGAGAN	GCGCTCGAGAN	GCGCTCAAGAT	GCGCTCGAGAN	GCGCTCGAGAT	GCGCTCGACGT		GCGCTCGAGAC		GCGCTCGAGAC	GCGCTCGAGAT	GCGCTCGAGAN		GCGCTCGAGAT	GCGCTCGAGAN		GCGCTCGAGAN	GCGCTCGAGAC	GCGCTCGAGAN		GCGCTCGAGAT	GCGCTCGAGAT	GCGCTCGAGAT	GCGCTCGAGAC
12468	ENA|CM002240|CM002240.1	2902095	TGCAGACTGGATGAACTAGAGACGGGATTTACTGACAGCGATTGCAACGCTCTGGCTCGTAACCTAGCGGGCACGGGCGAGGGAAACCCGCCCGCCCTTTTGTGACACTGCGACCTTGG	142	8	10,A>G;17,A>G;18,G>A;57,C>G;59,T>C;60,A>G;61,A>G;63,C>G	3	AAGCTAAC;AAGCTAGC;GGAGCGGG	AAGCTAAC	AAGCTAGC	AAGCTAGC	AAGCTAGC		GGAGCGGG			GGAGCGGG						AAGCTAGC			AAGCTAGC	AAGCTAGC	AAGCTAGC	AAGCTAGC		AAGCTAGC	AAGCTAGC			AAGCTAGC	AAGCTAGC			AAGCTAGC		AAGCTAGC			AAGCTAGC			AAGCTAGC
6609	ENA|CM002238|CM002238.1	1451744	TGCAGAGCATACACTAATCACACATGACACACACAGCAGCTCAGCATCTCAAAAGGTCGACATCGCTTAGATAAACGAGCCGTTCGATTGGTAGCCTGTCAGAGCTCCCGTACGGCAGT	475	5	13,C>A;22,C>A;50,A>G;54,G>A;59,A>G	6	ACAAA;ACAGA;CAGAA;CCAAA;CCAAG;CCAGA	CCAGA	CCAAA	CCAAA	CCAAA	CCAAA	CAGAA	ACAGA	ACAGA	ACAGA	CCAAA	ACAGA	CCAAG	ACAGA	CCAAA	CCAAA	CCAGA	CCAAA	CCAAA	CCAAA	CCAGA	CCAAA	ACAGA	CCAAA	CCAAA	ACAGA	CCAAA	CCAAA	CCAAA	CCAAA	ACAGA	ACAGA	CCAAA	ACAGA	CCAAA	ACAGA	CCAAA	ACAGA	ACAGA	ACAGA	CCAAA	ACAGA
9200	ENA|CM002239|CM002239.1	1992579	TGCAGTGCCATGTTGTGAGCTTGATGATCTGGGTGATGCTGTAAATCCACAACTGAGCATATAAGTAAACGTGAACAAATTCAACTCGTGCAACAAAGATCCCAGGGTATTCACAGTTA	143	4	16,G>A;38,C>A;45,T>A;74,A>C	5	ACTC;GAAA;GCTA;GCTC;GNAA	GCTA	GAAA	GCTC	GCTC	GCTC	GCTC		GCTC	GCTC	GCTC	GCTC	GCTC	GCTC	GNAA	GCTC	GCTC	GCTA	GCTC	ACTC	GCTA			GCTC			GCTC	GCTC			GCTC	GCTC						GCTC		GCTC	GCTC
7826	ENA|CM002238|CM002238.1	3677787	TGCAGCCACCATGGACTCAGGATCGTCGAACTGGTCCCTAACCTGAAGAATCCGTAGGACTGTCTCCTCGTCTCCCTTAGCAGCGGCTGCACGAAGCGTCTTGTCATCCATGGGCATGT	474	2	21,A>G;78,A>G	2	AA;GG	AA	AA	AA	AA	AA	AA	GG	AA	AA	GG	AA	AA	AA	GG	AA	AA	AA	AA	AA	AA	AA	GG	AA	GG	GG	AA	AA	GG	AA	GG	AA	AA	GG	AA	GG	AA	GG	GG	GG	AA	GG
5973	ENA|CM002237|CM002237.1	420320	TGCAGAAAGATATCGCCCAGTTAGGTACAGTCCGATGCTGGTTTGTTTGTTAGCTTGGTACCTACATTAGGCACTCTTGGTAGTATAAAATACATACCTAGTGCACTAGAAGAAATCTT	474	8	7,A>G;74,T>A;77,T>G;85,T>G;88,A>T;95,A>C;110,A>T;114,A>C	9	ATGTTATA;ATGTTATC;ATTGTATA;ATTTAAAA;ATTTAATA;ATTTACTA;ATTTTATA;GATTAATA;GTTTTATA	ATTTAAAA	GTTTTATA	GATTAATA	ATTTAATA	GATTAATA	ATTGTATA	ATTTAATA	ATTTTATA		ATGTTATA	ATTTTATA	ATGTTATA	ATGTTATC	ATTGTATA	ATTGTATA	ATTGTATA	ATTTACTA	GTTTTATA	GTTTTATA	ATGTTATA	ATTTAATA	ATTTAATA	GTTTTATA	ATTGTATA	ATTTAATA	ATTGTATA	GTTTTATA	ATTTAATA	ATTTAATA	ATTGTATA	ATTTAATA	ATTTAATA	ATTGTATA	ATTTAATA	ATTTAATA	ATTGTATA	ATTTAATA	ATTTAATA	ATTTAATA	ATTGTATA	ATTTAATA
20162	ENA|CM002238|CM002238.1	2639941	TGCAGTCATTGCATCTAAAGCGGAGAATTGATGGCTTGGCGTCTCCCCATTATCGGAAGAGTGGGTTTCCTTGTCGATAAAAAAAAGTTCTGGCAGAGAAACGCGGGCGAACCTCCATN	448	4	5,T>A;29,G>A;43,T>C;68,C>T	5	AGTC;CGTC;CGTT;TACC;TGTC			TGTC	AGTC	TGTC	TGTC	AGTC	AGTC	TGTC	TGTC	AGTC	CGTC	CGTC	TGTC	TACC	AGTC	CGTC	AGTC	AGTC	CGTT	AGTC	AGTC	AGTC	AGTC	AGTC	AGTC	AGTC	AGTC	AGTC	AGTC	AGTC	AGTC	AGTC	AGTC	AGTC	AGTC	AGTC	AGTC	AGTC	AGTC	AGTC
18831	ENA|CM002237|CM002237.1	4216245	TGCAGGTGGATACCGATCCGGCGAAAACATGGTGTGAGTTTGAAGGAGACAATGAGTTTGGAAAGTTGAGGGGAGGGCAAATTACGTTGACGGCAGCGTGTAGATGGGGAGTAGTATGG	5	3	10,T>C;69,G>A;99,G>A	2	CAA;TGG		TGG			CAA				CAA	CAA				CAA
18556	ENA|CM002236|CM002236.1	530423	TGCAGAGCGAGGTACCTGGAAAGGTACCTTTTTCTGATTGTTGACTGCTTGGATAATTTGGCCCAACTTTACTTTTTCCTCTTCCTCCCCCCCCCCCCCCCCCCCCTCCACACAGCCAC	52	17	10,G>T;33,C>T;69,T>C;80,C>T;83,C>T;93,C>A;94,C>G;95,T>C;96,C>T;97,C>A;99,C>T;106,T>C;109,A>C;110,C>G;114,G>A;115,C>G;117,A>C	29	GCTCACCCTCCTACGGA;GCTCANCCTCCTACGGA;GCTCCACCCCCTACAGA;GCTCCCACCCCTNNNNN;GCTCCCCACCCAACNNN;GCTCCCCCCACTACGGA;GCTCCCCCCCCAACGNA;GCTCCCCCCCCAACNNN;GCTCCCCCCCCCACGNA;GCTCCCCCCCCCACNNN;GCTCCCCCCCCCCCNCA;GCTCCCCCCCCGACNNN;GCTCCCCCCCCNACNNA;GCTCCCCCCCCNCCGCA;GCTCCCCCCCCTACAGA;GCTCCCCCCCCTACGCA;GCTCCCCCCCCTACGGA;GCTCCCCCCCCTAGNNN;GCTCCCCCCCCTCCGGC;GCTCCCCCCCCTNCNNN;GCTCCCCCCCCTNNNNN;GCTCCCCCTCCTACGGA;GCT…		GCTCCCCCCCCTACGCA				GCTCCCCCTCCTACGGA	GCTCCCCCCACTACGGA/GCTCCCCCCCCTACGGA		GCTCCCCCCCCCACNNN				GCTCCCCCCCCAACNNN	GCTCCCCCCCCTACGGA										GCTCCACCCCCTACAGA/GCTCCCCCCCCTACAGA
19575	ENA|CM002241|CM002241.1	1432275	TGCAGCTGCTCTGCCCTTGGTGAAGCCACTTCTGGAAGACATCAGAGACTGCTCAAAGCCTATGCACTTCTGCGTCGATGAGGCATCTCAGCGCCGTAAGAAGACCGCTGAGATGCTGG	435	0		1			consensus		consensus	consensus		consensus	consensus	consensus		consensus	consensus	consensus			consensus		consensus			consensus	consensus		consensus	consensus	consensus	consensus	consensus	consensus	consensus	consensus	consensus	consensus	consensus	consensus	consensus	consensus	consensus	consensus	consensus	consensus
5502	ENA|CM002237|CM002237.1	3103871	TGCAGGGATTCATGACAACAAGGATTACCAATTGGCCTTGTCGACTTNNNNNTTGCCGCGCCGGACAGTAAACTTCCAGTTCCCACCCCAGTACAGGGCGATTTCATGTTAATCACCAC	474	3	17,A>G;62,G>A;118,C>A	7	AAC;AGA;AGC;AGN;GGA;GGC;GGN	AGC			GGA				AGC			AGC	AGA			AAC	AAC	AGC	AGC				GGN	GGA	AGC	GGA	AGC	AGC	GGN	GGN	AGC	AGC	GGC	GGN	GGN	GGC	AGC	GGN	GGN	GGA	AGC
2133	ENA|CM002236|CM002236.1	5374533	TGCAGCTGCTTTTTGAAAGAGGCGAACCAAGCACATTACATCATTACCTACGTCCCCCAAAGCGATTGCACCTACAACCAACAAGATAATGTTGGGACATCATCACCTTTACCCATACT	473	3	10,T>A;59,A>G;62,C>T	3	AAC;TAC;TGT	TAC	TGT	AAC	AAC	AAC	AAC	AAC	AAC	AAC	AAC	AAC	AAC	AAC	AAC	AAC	AAC	AAC	TGT	AAC	TGT	AAC	AAC	AAC	AAC	AAC	AAC	AAC	AAC	AAC	AAC	AAC	AAC	AAC	AAC	AAC	AAC	AAC	AAC	AAC	AAC	AAC
11210	ENA|CM002239|CM002239.1	566659	TGCAGGAGGAGGCAACGAGAGCGAGGGGGGTGTTGGAGCCGTATGCCAGTGAGGTGGATTTGGGACAGGGTGAGGCACATGATCAGGAGGAGGCGCAAAAGTATGAAGAGGCGGAGGGT	475	12	13,A>G;28,G>A;40,G>C;69,G>A;72,A>C;75,C>G;79,T>A;82,T>C;87,A>C;97,A>G;99,A>G;104,G>C	8	AAGGCCTTAAAG;AGCGCCTTCAAG;AGGACGTTAGGC;AGGGACTTAAAG;AGGGCCATAAAG;AGGGCCTTAAAG;GGGGCCTCAAAG;GGGGCCTTAAAG	AGGGACTTAAAG	AGGGCCTTAAAG	AAGGCCTTAAAG	GGGGCCTTAAAG	AGGGCCTTAAAG	GGGGCCTTAAAG	AGGGCCATAAAG	AAGGCCTTAAAG	AGGGCCTTAAAG	AGCGCCTTCAAG	AGGGCCATAAAG	AGGGCCATAAAG	AGGACGTTAGGC	AGGGCCATAAAG	GGGGCCTTAAAG	GGGGCCTTAAAG	AGGGCCTTAAAG	GGGGCCTTAAAG	GGGGCCTTAAAG	GGGGCCTCAAAG	AGGGCCATAAAG	AGGGCCATAAAG	GGGGCCTTAAAG	AGGGCCATAAAG	GGGGCCTTAAAG	AGGGCCATAAAG	GGGGCCTTAAAG	AGGGCCATAAAG	AGGGCCATAAAG	GGGGCCTTAAAG	GGGGCCTTAAAG	AGGGCCATAAAG	AGGGCCATAAAG	AGGGCCATAAAG	GGGGCCTTAAAG	AGGGCCATAAAG	GGGGCCTTAAAG	AGGGCCATAAAG	GGGGCCTTAAAG	AGGGCCATAAAG	GGGGCCTTAAAG
13505	ENA|CM002240|CM002240.1	4619319	TGCAGTGAAGTGAACAACTGAAGATGGAAAGAGGACGAGATGGAAGTTGCAGCCAACAGCCAACAGCCGACTGCCTGAACAGCTTGGCAGTCCCGCCTCAGCCCGCTGCCGGCCCGCCA	473	1	36,G>A	2	A;G	G	G	G	G	G		G	G	G	G	G	G	G	G	G	G	G	G	G	A	G	G	G	G	G	G	G	G	G	G	G	G	G	G	G	G	G	G	G	G	G
24990	ENA|CM002236|CM002236.1	6306504	NNNAGGTAGCTTTCTTTTCCTACCCCTACTCCGGGTAGAAGGACTAGCGATAGGTAATATTATAATAGATCGTCCTCGACCTCCAATACCTAACTTTATACAATCTATCTTTAGCAAAC	23	0		1
8312	ENA|CM002238|CM002238.1	4522192	TGCAGTGTATGTACACTATGTAATTCCACCTTGCAGTGGCACAAAGGCCGCACAACAACCATTTCCCAGCCTCCGGGCTCCTGGGGTCGGATGGGGGAGAGGGCAGGCGCAGGGCAAGG	475	4	32,G>C;45,G>A;46,G>T;86,T>A	4	CGGA;CGGT;GATT;GGGT	GGGT	GGGT	GGGT	CGGA		CGGT	GGGT	CGGT	CGGT	CGGT	GGGT	CGGT	CGGT	CGGT	GGGT	GGGT	GGGT	GATT	CGGT	GGGT	CGGA	GGGT	CGGA	GGGT	GGGT	CGGA	CGGT	GGGT	CGGA	CGGA	CGGA	CGGA	GGGT	CGGA	GGGT	CGGA	GGGT	GGGT	GGGT	CGGA	GGGT
4969	ENA|CM002237|CM002237.1	2287823	TGCAGCATGATCCAACGCCTCTTCATATTGCTGAATGGCATCCCCATATTGACCACGGATCTCTGCTATTTGGGCATCCAGTAACTTTGACCAAGCCAGGTAGTTAACATTATTAACTG	474	0		1		consensus	consensus	consensus	consensus	consensus	consensus	consensus	consensus	consensus	consensus	consensus	consensus	consensus	consensus	consensus	consensus	consensus	consensus	consensus	consensus	consensus	consensus	consensus	consensus	consensus	consensus	consensus	consensus	consensus	consensus	consensus	consensus	consensus	consensus	consensus	consensus	consensus	consensus	consensus	consensus	consensus
14073	ENA|CM002240|CM002240.1	5565150	TGCAGAACTCCGTTACCTGTATTTCTGTCACTTGGGCCTACCACAATTCTGTTACTCTTGTGGTCCCGCAGTCCTGTTCAACCTGCTTCCAGCTCAAATCATAATGCCTACCCATCATC	476	6	15,C>T;23,T>A;24,C>T;53,A>T;67,G>C;115,C>T	6	CTCAGC;CTCTGT;CTTAGC;TACAGC;TTCACC;TTCAGC	CTCAGC	CTCAGC	CTCAGC	TTCAGC	CTCAGC	CTCTGT	CTCAGC	TACAGC	CTCAGC	CTCAGC	TTCACC	CTCAGC	CTCAGC	CTCAGC	CTCAGC	CTTAGC	CTCAGC	CTCAGC	CTCAGC	CTCAGC	CTCAGC	CTCAGC	CTCAGC	CTCAGC	CTCAGC	CTCAGC	CTCAGC	CTCAGC	CTCAGC	CTCAGC	CTCAGC	CTCAGC	CTCAGC	CTCAGC	CTCAGC	CTCAGC	CTCAGC	CTCAGC	CTCAGC	CTCAGC	CTCAGC
6529	ENA|CM002238|CM002238.1	1280310	TGCAGATATGGCACGAGGATCTTGCCTCAACAAGCCGAAGCAGGGGCATGCAATCGGATAAGGCGAGTTTTGTGACTGCTGGTACGGCCTTGTCGGGACCGCTTCGCGATAAGCAGGTT	473	5	43,G>A;46,C>G;82,T>C;88,C>T;103,T>C	3	AGTCT;GCCTC;GCTCT	GCTCT	AGTCT	GCTCT	AGTCT	GCTCT	GCTCT	GCTCT	GCTCT	GCTCT	GCCTC	GCTCT		GCTCT	GCTCT	GCTCT	GCTCT	GCTCT	GCTCT	GCTCT	GCTCT	AGTCT	GCTCT	AGTCT	AGTCT	GCTCT	AGTCT	GCTCT	AGTCT	AGTCT	GCTCT	GCTCT	AGTCT	GCTCT	AGTCT	GCTCT	AGTCT	GCTCT	GCTCT	GCTCT	AGTCT	GCTCT
4722	ENA|CM002237|CM002237.1	1812559	TGCAGGGATGTCGGCCACTGGGGCGTCTCCACGCGAGAGAGTCCAAAGACGGGCTAGCGCCTCGGTCCCGGCAACCGCCAAGATGGATGGGTTGCTGGGGTTCCACTCGCAGAACAGCG	475	3	8,T>A;36,G>A;98,G>C	4	AGG;TAG;TGC;TGG	TGG	AGG	TGG	AGG	TGG	TGG	TGG	TGG	TGG	TGG	TAG	AGG	TGC	AGG	TGG	TGG	AGG	TGG	TGG	TGG	AGG	AGG	TGG	AGG	AGG	TGG	TGG	AGG	AGG	TGG	TGG	AGG	TGG	AGG	AGG	TGG	AGG	AGG	AGG	TGG	AGG
16374	ENA|CM002242|CM002242.1	1028396	TGCAGAACAGGAACAGGCACCTACTCCATCTTCGCCCCGACCCCCCTGAAGTTCGCCCTCTCTCGACCCTCCTCCTCCTCCCCCTCCTCGGGGTCCTCCTCCGATCCATCCTCGCCAGA	63	7	47,G>A;68,C>T;81,C>A;92,G>C;95,C>A;107,A>G;110,C>A	6	ACCGCAC;ACNGCAC;ATACCGA;ATCCCGA;ATNCCGA;GCCGAAC;GCCGCAC	GCCGCAC	GCCGCAC													GCCGCAC	ACNGCAC			ATNCCGA	GCCGCAC																ACNGCAC
3487	ENA|CM002236|CM002236.1	7965709	TGCAGAACATCCTTGTCGTTGGTGGTTTCGGTGCGTCGGAATACCTCTTTCAGCAGATCAAGCTCCACGTTCCCCCGCAATTTCAGTCCAAGGTTGTCCGCCCCATGGACTCGGTCGCT	476	1	73,C>T	2	C;T	C	C	C	C	T	C	T	C	C	T	C	T	C	C	C	C	C	C	C	C	C	C	C	T	C	T	C	T	T	T	C	T	T	T	C	C	T	C	T	T	C
13894	ENA|CM002240|CM002240.1	5298331	NNCAGGCCAACACAGCCGAATCACTTTGAATTCGTCCAGCTGCGGCAAACACTCGTCGCACCAACGGTACCCAGGAAAACTTGAATGTTTCGAGGTCGCCGCCTGGGACCGGTTCAACA	25	0		1		consensus
12572	ENA|CM002240|CM002240.1	3094291	TGCAGTCGCCGTGCTTGCCCTTGATACTCAAGCGACCAGTACAGACCAAGGTGACAGGATCTCCTCCAAACCATGTATATCACTCACCGAGCCCAACACTGGTCTCATTAGTTGAGCGA	401	6	49,G>C;51,T>C;67,A>G;68,A>G;79,T>C;91,C>T	5	CTGGTT;GCGGTC;GTAATC;GTGGCC;GTGGTC	GTAATC	GTGGTC	CTGGTT			GTAATC	GTAATC					GTAATC		GTGGTC	GTAATC	GCGGTC	GTAATC		GTGGCC	GTGGCC		GTAATC	GTGGCC		GTAATC	GTAATC	GTGGCC		GTAATC	GTAATC		GTAATC		GTAATC	GTAATC		GTAATC	GTAATC		GTAATC	GTAATC
24819	ENA|CM002240|CM002240.1	1339352	TGCAGGAATGTGTTAGTAAAAGGAGGGATCAGGGAGGGGGGACGGAAGCAAACAACATACCTGCCACGTCTGGCACAGACGGAAGGGAAAACTGAACTTGCGGCCTACAGCGTCCTTAA	1	0		1																					consensus
23104	ENA|CM002240|CM002240.1	654747	TGCAGGTGACCATCTAGAACTACTCCTGTGTTGTGCACATTGAAAGCACAATAGATTTTGCGCGCACGTTACCATGATTTGAAACGTCGCGTTGGAGAAGAGTGCTGAACGACCCATCA	1	0		1										consensus
19660	ENA|CM002241|CM002241.1	3588042	TGCAGTCCATCACCACCGAGGCTCGTCAGCAGATGATCTTCCGCCAGTTCGAGGGTCTCTTCCCCATGCCCGTGTGGTTCGAGGTCGGCATTCCCCAGTCCTGGGCCTGGTCTCTTCTC	451	6	7,C>T;10,C>T;22,T>C;58,C>T;79,C>T;97,G>A	6	CCCCCG;CCTCCA;CCTCCG;CCTTCG;CTTCCG;TCTCTG		CCTCCG	CCTCCG	CCTTCG	CCTTCG	CCTCCG	CCTCCG	CCTTCG	TCTCTG	CCTCCG	CCTCCG	CCTTCG	CCTCCG	CCTTCG	CCTCCG	CCCCCG	CCTCCG	CCTCCG	CCTCCA	CTTCCG	CCTCCG	CCTCCG	CCTTCG	CCTCCG	CCTTCG	CCTTCG	CCTTCG	CCTCCG	CCTTCG	CCTTCG	CCTTCG	CCTTCG	CCTCCG	CCTTCG	CCTTCG	CCTCCG	CCTCCG	CCTCCG	CCTCCG	CCTTCG	CCTTCG
4662	ENA|CM002237|CM002237.1	1750911	TGCAGTAAGCAGGAGAGGAAACCCTCTCTTGCCCTTTTGATACCATCTTCAGCAACACGCACCATATTGGAATACTCCGCACGTCGCTTGGTGTCGCGATCCAGATACTTCTTTTGAAG	119	1	77,C>T	2	C;T	C	C	C		C	C	C	C	C	C	C		C	C	C	C	T	C	C	C			C			C	C			C	C		C			C				C
6033	ENA|CM002237|CM002237.1	4378735	TGCAGTTGTCGGCAACGCGGCGGACCTTGTCGAGGACCTGGTCGATCAGCTCCTTGCCGACGGTGTAGTGACCACGAGCGTAGTTGTTGGAGGCATCCTCCTTGCCGCTGATCATGTGC	476	1	109,G>A	2	A;G	G	G	G	G	G	G	G	G	G	G	G	G	G	G	G	G	G	G	A	G	G	G	G	G	G	G	G	G	G	G	G	G	G	G	G	G	G	G	G	G	G
15892	ENA|CM002241|CM002241.1	3737557	NGCAGTCTGTTGTAGTTGCAGGTCGTCCTGTGCCTGTGTCTCAGGGACCTCTTCCCACTCTTCCTGCTCCCTCTCTCGCCATCGCAGAAGCCTTTTCTCTTTGTATTGCTGTGCTGCTN	416	4	36,T>G;90,C>T;95,T>C;102,G>A	3	GTCA;TCCG;TCTG
926	ENA|CM002236|CM002236.1	2832210	TGCAGTCCCAGGGAGCCGAACACTGATACTCTGAAGGGCAACAATGGTGACATTAGCATACATCCGCCGATCAGCGTTGGATTTAAAAGACAGTATCGTATGTCTTCATGAATTGCAAA	475	5	40,A>T;58,T>A;72,A>G;83,T>C;92,G>A	5	ATATG;ATGTG;TAGTA;TTGCG;TTGTG	ATATG	TTGTG	TTGTG	TTGTG	TTGTG	TTGTG	TAGTA	TTGTG	TTGTG	TTGTG	TTGTG	TTGTG	ATATG	TTGCG	ATGTG	ATGTG	TTGTG	ATGTG	ATGTG	ATGTG	TTGTG	TAGTA	TTGTG	TAGTA	TTGTG	TAGTA	TTGTG	TTGTG	TTGTG	TAGTA	TTGTG	TTGTG	TAGTA	TTGTG	TTGTG	TTGTG	TAGTA	TAGTA	TAGTA	TAGTA	TTGTG
15356	ENA|CM002241|CM002241.1	2454828	NNNAGGGTCTGCATAAGTTGCTAGACATGTCTCAAACTTGGTCCAAAAAAACGTTAAGTCTTCTACAGCTCAATACTAAAGCTATGAACTAGTCTATGTTGATACCACCCATCTTTCTC	403	5	24,A>G;44,A>C;51,C>T;73,T>A;76,T>C	6	AACAC;AACTC;AACTT;AATTC;ACCTC;GACTC
1083	ENA|CM002236|CM002236.1	3097496	TGCAGGTTCTGAGCTGGATGCGACGGGTGCTCATGTTTTTCACCAGGCTTGCGTTCACGCTGGTGTTCTGGGCGGGCATGGCGGCGGTCGCAAGCTGGGTGTACAGGCGCGGAGTGGAG	475	2	67,C>T;91,A>G	3	CA;CG;TA	CA	CA	CA	CA	CA	TA	CG	CA	CA	CA	CA	CA	TA	CA	CG	CA	CG	CG	CG	CG	CA	CG	CA	CG	CA	CG	CA	CA	CA	CG	CA	CA	CG	CA	CA	CA	CG	CG	CG	CG	CA
11692	ENA|CM002240|CM002240.1	1487004	TGCAGTGCCGTCCGTCCAGTGATTACCTAATAACAGGCAATTCATCACCTTGGTCCCGGCTGAATCCCGGATGTGTCGGCGCGATATCTCCGACCTGCTTCCACCCTAACCCTGAATCA	473	4	32,A>C;51,G>A;63,A>G;66,C>A	5	AAAA;AAAC;AGAC;CAAC;CAGA	AGAC	CAAC	AAAC	AAAC	AAAA		AAAA	AAAA	AAAA	AGAC	AAAA	AGAC		AGAC	CAGA	AGAC	CAAC	AGAC	CAAC	CAAC	AAAC	AAAC	CAAC	AGAC	AAAC	AGAC	CAAC	AAAC	AGAC	AGAC	AAAC	AGAC	AAAC	AGAC	AAAC	AAAC	AGAC	AAAC	AGAC	AGAC	AAAC
6137	ENA|CM002237|CM002237.1	507256	TGCAGGAAACCAAGAAGATCCTGTCCTGTCCTGTCCTGTTCTGTTCTGAAACCGCGAGCACCAAAACATGGGTACTTCGTTTCGTCATCATTCCCTGTGATGCCTCGTGTNNNNNNNNN	41	5	34,C>T;84,T>C;98,G>A;104,T>C;108,G>A	3	CTGTG;TCACA;TTGTG	CTGTG	TTGTG			CTGTG		TCACA		TCACA	TTGTG			TCACA	CTGTG	CTGTG			CTGTG		CTGTG				CTGTG		CTGTG				CTGTG	CTGTG		CTGTG			CTGTG				CTGTG
3024	ENA|CM002236|CM002236.1	7170687	TGCAGTTCGGCAGCGTTTCCCTCTACCCCATCAATCGCCTAGGCGCCAAGACCCCTCGCGATTTCGCCCAAATCGTCAGCCCGCCCATGTTCTACTACGGCTTCTACCTCCCCACCGCC	476	1	31,C>T	2	C;T	C	C	C	C	C	C	C	C	C	T	C	C	C	C	C	C	C	C	C	C	C	C	C	C	C	C	C	C	C	C	C	C	C	C	C	C	C	C	C	C	C
1792	ENA|CM002236|CM002236.1	4784078	TGCAGTACAACTACCTCACCTCGGCCGCCCTTGACGTTGGCCTTTTGCTGTCGACTCTCGTTATTTTCTTTTCCCTCACACTATCACACACCAAAGCGCCAGAATGGTTTGGCAACACA	476	4	64,T>A;76,C>A;109,T>C;112,C>T	4	ACTC;TATT;TCCC;TCTC	TCTC	ACTC	TCTC	TCCC	TCCC	TCCC	TCCC	TCCC	TATT	TCTC	TCCC	TCTC	TCTC	TCTC	TCTC	TCCC	TCCC	TCCC	TCCC	ACTC	TCCC	TCCC	TCCC	TCCC	TCCC	TCCC	TCCC	TCCC	TCCC	TCCC	TCCC	TCCC	TCCC	TCCC	TCCC	TCCC	TCCC	TCCC	TCCC	TCCC	TCCC
25063	ENA|CM002242|CM002242.1	2348497	NNNNNTCCCCCGTACGAACCGGGCTTGGTCCGTCCGGGCGAGCCTTTCTTCGAAGGCTCGGACCCTCTTATTGAGGTAGAGGTCGAGCGGCGGACAGAATGTTTCTGTCTCTAGGTTTC	1	0		1
25037	ENA|CM002236|CM002236.1	6933944	NNCAGTCTGCAGTCTTTGCCTGCTCCTTCCCAACCAAACCGATGATCCTTCACTGGCAATCTTGACCTCGACGTTGTANNNNNNTGGAAGCCGTGGACCACCAATGTCGTTTTGCTGTA	1	0		1
23953	ENA|CM002237|CM002237.1	1505788	NGCAGCTTGATGATCATGGGCGGCGGAGCAACATGCTTCTCCATGGGAACCTTCTGGAACAAGGGTATTTCGACTCTAGAACTGGCACTGCCAGCTGCGGTGGAGAATGAAGCTTCACC	1	0		1
8894	ENA|CM002239|CM002239.1	1366030	TGCAGAACCAACCTCAGCTTCCACCCCAAATTATACGCATCCTGGATACTCGTGTTCATCCCCTGTCCGGCCTTGGGCGAGTGCGTATGCACCGCGTCTCCTACCAGGAACGCTCTTTC	474	3	13,T>G;68,G>A;110,C>T	4	GGC;GGT;TAC;TGC	TGC	GGT	TGC	TGC	TAC	GGT	TGC	TAC	TAC	GGT	GGC	TAC	TAC	GGT	GGT	GGT	GGT	GGT	GGT	GGT	TGC	TGC	TGC	TGC	TGC	TGC	GGT	TGC	TGC	TGC	TGC	TGC	TGC	TGC	TGC	TGC	TGC	TGC	TGC	TGC	TGC
662	ENA|CM002236|CM002236.1	2180814	TGCAGTTTCTGGAGCAGAAGGATAACAGGTTACGGGCACAGCTGGTGCCAGTATTGGGCAAGTTGTTGAATTTTGACAAGTAAGTTACCTTTCCTGTCTTGTGTCGATACCCGGTCCTG	475	0		1		consensus	consensus	consensus	consensus	consensus	consensus	consensus	consensus	consensus	consensus	consensus	consensus	consensus	consensus	consensus	consensus	consensus	consensus	consensus	consensus	consensus	consensus	consensus	consensus	consensus	consensus	consensus	consensus	consensus	consensus	consensus	consensus	consensus	consensus	consensus	consensus	consensus	consensus	consensus	consensus	consensus
23363	ENA|KC683708|KC683708.1	8166	TGCAGGGGGGTCCCCGCCCTGCAGTACTGCAGGGGGGGGGGGTGAAAAGGAGGGGGAATTTAAGGAAAAGTTGCCATAGGTAAGGCGAGATATTTGCTAAATATTGTGTTTTTACACCT	16	2	42,T>G;50,A>G	4	GA;GG;TA;TG									GA/GG/TA/TG
6180	ENA|CM002237|CM002237.1	608388	TGCAGCCATTGCGACTTTGCATGCACCTACCGCCCTCCTTTGGCAAATGGAACTGAATGAATGGACTGAGCACTGACATGNNNNNTTTTAGCAGCCATGTTACTACCTGTAAGAGGTTT	473	1	90,G>A	2	A;G	G	A	A	A	A	A		A	A	A	A	A	A	A	A	A	A	A	A	A	A	A	A	A	A	A	A	A	A	A	A	A	A	A	A	A	A	A	A	A	A
22473	ENA|CM002236|CM002236.1	1095726	TGCAGTCGAAAGAGATGGTGCTGACGATGACACTGCAGCTAGGCTTGGGCTTCTCGGGCTGAGGAGGGTAGACGATGGTCACGTTGGTAGCACCACCGCACTGCTTGTTCACGACGTTG	9	0		1										consensus
10867	ENA|CM002239|CM002239.1	4969328	TGCAGTGAGCGCCACGAGCCCAGCAGCGCGGGGGGTGCTCCGGCAATGCCAGGCTGGAAGTGGCTCACAGGGCTGGGCTTGGACTCGGACTCGAACCCGGACTCGGGCTCAGTCTTGGN	427	7	22,G>A;23,C>T;36,G>A;52,G>A;59,G>A;87,G>A;96,C>A	3	ATAGAAA;GCGAGGC;GCGGGGC	GCGGGGC	ATAGAAA	GCGGGGC	GCGGGGC	GCGAGGC	GCGGGGC		ATAGAAA	GCGGGGC	GCGGGGC	ATAGAAA	GCGGGGC	ATAGAAA	GCGGGGC	GCGGGGC	GCGGGGC	GCGGGGC	ATAGAAA	ATAGAAA	ATAGAAA		GCGGGGC	GCGGGGC			GCGGGGC	GCGGGGC	GCGGGGC		GCGGGGC							GCGGGGC	GCGGGGC	GCGGGGC	GCGGGGC
10030	ENA|CM002239|CM002239.1	3427106	TGCAGAAGAAGCTATGGAACGACGCCAAGGCCGCCAGCAAGCGCTTCTTCCGGAAGCCCGCGGCCGAGAAGGCGGCTTGTGTTGACTCGCAGAGTTATGCCGGCTATATTGCATCCGGC	476	3	82,T>C;103,C>A;109,T>C	4	CCT;TAC;TAT;TCT	TCT	CCT	CCT	CCT	TAC	TAT	CCT	TCT	TCT	TCT	TCT	TCT	TCT	TCT	CCT	TAT	TCT	TCT	TCT	CCT	CCT	CCT	CCT	CCT	CCT	CCT	TAT	CCT	CCT	CCT	CCT	CCT	CCT	CCT	CCT	CCT	CCT	CCT	CCT	CCT	CCT
8007	ENA|CM002238|CM002238.1	3978550	TGCAGAGGGCAAAGGAAGAGGCCGAAGGTGGCAGCCAAGAGGGAGTGGAACAGATCCAACTGCATGCGGTAGAGCCTGGTACGGTGATCAACATCAACATTCCTCCAGCTGACAGTGAA	475	1	67,G>A	2	A;G	G	G	G	G	G	G	G	G	G	G	G	A	G	G	G	G	G	G	G	G	G	G	G	G	G	G	G	G	G	G	G	G	G	G	G	G	G	G	G	G	G
2728	ENA|CM002236|CM002236.1	6646177	TGCAGGTGTTANNNCCAACTGAACCGCACCGGGTTTTGAGCTTCTCGATGTTTTTAGCGCACGGCATCCGGCAATCTGCCCGTTGTGTAGCGGCTCAGAGGCTCTTTGATCCACCTGGC	471	8	10,A>G;19,T>C;20,G>T;21,A>C;40,C>G;70,G>A;104,T>C;107,G>A	17	ACGCGATA;ACGCGGCG;ACTAGGTG;ATGACGTG;CCGCGATA;CTGACGTG;GCGCGATA;GCTACGCG;GCTAGGCG;GCTAGGTG;GTGACGTG;NCGCGATA;NCTAGGTG;NTGACGTG;TCGCGATA;TCTAGGTG;TTGACGTG						GCTAGGCG		GCTAGGCG			GCTACGCG	GCTAGGCG			GCTAGGCG			GCTAGGCG		GCTAGGCG			GCTAGGCG		CTGACGTG		CTGACGTG		GTGACGTG		NTGACGTG			NTGACGTG	NTGACGTG	CTGACGTG
16725	ENA|CM002242|CM002242.1	1700710	TGCAGCCAAATTCCTGCTTTCTGCCATGGCCGTATGGATCAGCTCAATCTTTGACCATTCAGCGAGAGTAGACGCGAGAAAGCAGACCAGGGCCTGTTGAGGCTCCGTGTGGACTGAAG	469	4	20,C>T;48,C>A;62,C>T;69,A>G	4	CACG;CCCA;CCCG;TCTA	CCCA	CCCG	CCCG		CCCA		CCCA		CCCA		CCCA		CCCA			TCTA		CACG	TCTA	CCCA	TCTA	TCTA	TCTA	TCTA	TCTA	TCTA	TCTA	TCTA	TCTA	TCTA	TCTA	TCTA	TCTA	TCTA	TCTA		TCTA	TCTA	TCTA	TCTA	TCTA
8594	ENA|CM002238|CM002238.1	5192715	TGCAGGAAAGTGTTGACGCACTGCCCGTATGCCACGACGCCCTATTGCACGCTAGATAATGAGGTCGAATTTCCGGATGGTCAGTGTATCTGCCAACCGACGATGTGCGATTGCTCGAG	476	6	5,G>A;25,C>T;38,G>T;41,C>A;53,A>G;80,T>C	7	ACGCGC;ACGCGT;ATTCGT;GCGAGT;GCGCAT;GCGCGT;GCTCGT	GCGCAT	GCGAGT	ACGCGT	GCGCGT	GCGCAT	GCGCGT	GCTCGT	GCGCGT	ACGCGT	ACGCGT	ACGCGT	GCGCAT	ATTCGT	ACGCGT	ACGCGT	GCGCAT	ACGCGC	GCGCGT	GCGCGT	GCGCAT	GCTCGT	GCGCGT	GCGCGT	GCTCGT	GCGCGT	GCGCGT	GCGCGT	GCGCGT	GCTCGT	GCGCGT	GCGCGT	GCTCGT	GCGCGT	GCTCGT	GCGCGT	GCGCGT	GCGCGT	GCGCGT	GCTCGT	GCGCGT	GCGCGT
3439	ENA|CM002236|CM002236.1	7872707	TGCAGACGTTCCAGCAACTCCGCTGAAAATTGGAATGTAAGTCTACAAAGGAACAGGGGTAATCTTCGCCAATGAGGACGAATTTGGCCACTCAGAGGGCAGGAATTTTCTGTGATCGC	474	3	60,A>T;61,A>G;110,T>C	3	AAT;AGT;TAC	AAT	AAT	AAT	AAT	TAC	AAT	AAT	AAT	AAT	AAT	TAC	AAT	TAC	AAT	AAT	AAT	AAT	AAT	AAT	AGT	AAT	AAT	AAT	AAT	AAT	AAT	AAT	AAT	AAT	AAT	AAT	AAT	AAT	AAT	AAT	AAT	AAT	AAT	AAT	AAT	AAT
124	ENA|CM002236|CM002236.1	1270662	TGCAGTTTCGAGCAGGTATCTTGATTGTACCGCCCTACCATCCATTCCAGGCCTCCCCGGCCAGTGACTCAAGACGCGGGGGCCACTGCCTGAAGTCTGGAAACCCGAACTGGAANNNN	475	8	5,T>C;11,G>A;14,G>A;22,G>A;31,G>A;33,C>G;73,A>G;85,C>T	6	CAAGGGGT;TAAGGGGT;TAGAAGGC;TAGGACAC;TAGGGCAC;TGGGGCAC	TGGGGCAC	CAAGGGGT	TAAGGGGT	TGGGGCAC	TAGGACAC	TAGGACAC	TAAGGGGT	TAAGGGGT	TGGGGCAC	TAGGACAC	TGGGGCAC	TGGGGCAC		TAAGGGGT	TAGGACAC	TAGGGCAC	TAGGACAC	TGGGGCAC	CAAGGGGT	TAGAAGGC	CAAGGGGT	CAAGGGGT	CAAGGGGT	TAAGGGGT	CAAGGGGT	TAAGGGGT	CAAGGGGT	CAAGGGGT	TAAGGGGT	CAAGGGGT	CAAGGGGT	TAAGGGGT	TAAGGGGT	TAAGGGGT	CAAGGGGT	CAAGGGGT	TAAGGGGT	CAAGGGGT	TAAGGGGT	TAAGGGGT	CAAGGGGT
9821	ENA|CM002239|CM002239.1	3120423	TGCAGCTGAGTGCTCCCAAATCCACCCCCCACGGAAATTGCCCACTGTGCCTGAAAGCTGAGACACCGAGACCTTAAAATTTCGGACGTGGGATCCTGGGCCCCGTACCTGCCTCCTGC	439	2	23,A>C;67,G>A	3	AG;CA;CG	AG	AG	AG	AG			CG		CA						AG	AG	AG	AG	AG	AG	CG	CG	AG	CG	CG	AG		CG	CG	AG	AG	CG	CG	CG	CG	CG	AG	CG	AG	AG	CG
1429	ENA|CM002236|CM002236.1	3992445	TGCAGGCATCATGTCCTCTATGAGCTTCTACTTGACAGGATACACTTTTGCCATTGTCTGATCATTCCAGAATTAGCTTGATAGACTCGAAACCTGCCCTGGAGAGGTTTCAACGTACC	475	0		1		consensus	consensus	consensus	consensus	consensus	consensus	consensus	consensus	consensus	consensus	consensus	consensus	consensus	consensus	consensus	consensus	consensus	consensus	consensus	consensus	consensus	consensus	consensus	consensus	consensus	consensus	consensus	consensus	consensus	consensus	consensus	consensus	consensus	consensus	consensus	consensus	consensus	consensus	consensus	consensus	consensus
16289	ENA|CM002241|CM002241.1	8640	TGCAGAGGGCAGCCAAAACACAGGAGAAGCAAAGCAGAAACGAACCCTTCAACCCCCTGGTTGATTGTCCTTGCCAAGGCTTCCAGTGCCTAAAGTCGCTTTCTAGGCCCGAGTCCAGA	476	2	8,G>A;12,C>A	3	AC;GA;GC	GC	GC	GC	GC	GC	GC	GC	GC	GC	GC	GC	GC	GC	GC	GC	GC			AC	GC	GC	AC	GC	AC	GC	AC	AC	GC	AC	GC	AC	AC	GC	AC	GC	AC	AC	AC	GC	AC	GC
15518	ENA|CM002241|CM002241.1	2724365	TGCAGGTTCGGTTGACCCCGAGACACGAATCTCAGACGAGACACATGCGTCCCGTGTCAGCGTGCTCCCGCCCACCCGTCTTTAGTGCAACACTACGGAAGATACTAGAGCGTTGGGCN	475	3	43,C>T;44,A>G;80,T>C	4	CAT;CGC;CGT;TGT	CAT	CGT	CAT	CGT	CAT	CAT	TGT	CAT	CAT	CAT	CAT	CAT	CAT	CAT	CAT	CAT	CAT	CGT	CAT	CGC	TGT	TGT	CAT	TGT	CGT	TGT	CGT	TGT	CGT	CGT	CGT	CGT	TGT	CGT	CGT	TGT	TGT	TGT	TGT	TGT	CGT
11836	ENA|CM002240|CM002240.1	1775974	TGCAGAAACCGGAGTGGACATGTCGTGGAATTTAAGTTTTAACTTTTGATCTCCTGACCCCGCGAGCGGGAAGCGGGATGGTCCTGGATTCATCTCATGTCGAGCTCTTACCGTTGTCA	473	10	11,G>A;15,G>A;32,T>C;41,A>G;45,T>A;50,C>T;63,G>C;89,T>C;98,G>A;105,T>C	10	AATGTCGTAT;AATGTCGTGT;AATGTTGTGT;AGCATCGCGT;GGTAACCTGT;GGTATCCTGT;GGTATCGTGT;GGTGTCGCGT;GGTGTCGTGC;GGTGTCGTGT	GGTATCGTGT	GGTATCGTGT	GGTGTCGTGC	GGTATCCTGT	AATGTCGTGT	GGTGTCGTGC	AATGTCGTGT	GGTGTCGCGT	GGTGTCGTGC	AGCATCGCGT	GGTGTCGTGT	GGTGTCGTGC		AATGTTGTGT	GGTATCGTGT	AATGTCGTAT	AGCATCGCGT	GGTAACCTGT	GGTATCGTGT	GGTATCCTGT	GGTATCCTGT	GGTATCCTGT	GGTATCGTGT	GGTATCCTGT	GGTATCCTGT	AATGTCGTGT	GGTATCGTGT	GGTATCCTGT	AATGTCGTGT	AATGTCGTGT	GGTATCCTGT	AATGTCGTGT	GGTATCCTGT	AATGTCGTGT	GGTATCCTGT	GGTATCCTGT	AATGTCGTGT	GGTATCCTGT	AATGTCGTGT	AATGTCGTGT	GGTATCCTGT
11742	ENA|CM002240|CM002240.1	1611607	TGCAGGTACATAATACCCATATTGGAACGGCAAAATCTACAAAGAAGGCTATCAAGGATCGATCGAGCGAGTCTTGATTCGATGATCTTGGTTGAGTCTTTAGCGCCTGTACTTTTTTT	476	3	22,T>C;105,C>T;114,T>C	4	CCT;TCC;TCT;TTT	TCT	TCT	TCT	TCC	TCT	TCT	TCT	TCT	TCT	TCT	TCT	TCT	TCT	TCT	TCT	CCT	TCT	TTT	TCT	TCT	TCC	TCC	TCT	TCC	TCC	TCT	TCT	TCC	TCT	TCT	TCC	TCT	TCC	TCT	TCC	TCC	TCT	TCC	TCT	TCT	TCC
4259	ENA|CM002236|CM002236.1	9551285	TGCAGGCGGCTAATACCCATGGTAACGGGAAGTTTGGTCATCCTGGTTTTCCGAATAGTCCGACGTCACCGCTGCCGACTCCTTCGGCGGGGATCTCGATGGATGACTCGAGCTTATTG	474	1	13,T>C	2	C;T	T	T	C	T	T	T	T	T	T	T	T	C	T	T	C	T	T	T	T	T	T	T	T	T	T	T	T	T	T	T	T	T	T	T	T	T	T	T	T	T	T
17606	ENA|CM002242|CM002242.1	358596	TGCAGCTTGGGGTATCACGAAAAAGCAAGTCTCCTCTCCACTGACTGAGTTACACAGTACACTACACACCTGCTATTCTTATCGTTGCGGCGGTTCTCGGTCCGACTTATCAACTACCG	476	3	22,A>G;28,G>A;67,A>G	2	AGA;GAG	AGA	AGA	GAG	AGA	AGA	AGA	AGA	AGA	AGA	AGA	AGA	AGA	AGA	AGA	AGA	AGA	AGA	AGA	AGA	AGA	AGA	AGA	AGA	AGA	AGA	AGA	AGA	AGA	AGA	AGA	AGA	AGA	AGA	AGA	AGA	AGA	AGA	AGA	AGA	AGA	AGA
3611	ENA|CM002236|CM002236.1	8156472	TGCAGAAGCCTCTCTTCATCTCGGTGAACCGCGACATCTGTGAGCTTTTTCCAACCACGTCGAGAACTCAAGTGTTCGCCATTCACTCGTAACGTACCTGGCTGCGGTGGGCAAAGTTG	475	1	9,C>T	2	C;T	C	C	C	C	C	C	C	C	C	C	C	T	C	C	C	C	C	C	C	C	C	C	C	C	C	C	C	C	C	C	C	C	C	C	C	C	C	C	C	C	C
2483	ENA|CM002236|CM002236.1	6053373	TGCAGGGCTTAACGGGCGGTGGTGAGCGTACCGAGTGGATATTGCCAGACTCGTTCCGTGACGGAAAGGAACATATCATCTACATCGAGATGGCCTGCAATGGCATGTTTGGTGCAGCG	472	1	100,T>C	2	C;T	T	T	C	T	T	T	T	T		T	T	T			T	T	T	T	T	T	T	T	T	T	T	T	T	T	T	T	T	T	T	T	T	T	T	T	T	T	T
9480	ENA|CM002239|CM002239.1	253115	TGCAGCTACATGAACGAAGGGCGTAGCATTTAGGTACTTTTTGGTCAATCAAGAGGTACAGGGAGAAAGCAGGTTCGTCTTGACGGGAATACCCACCTCCAGGCAGATCCATGAAGTCA	93	18	7,A>G;27,A>G;29,T>C;32,G>C;33,G>C;35,A>T;36,C>T;39,T>G;40,T>G;41,T>A;42,G>C;43,G>A;44,T>A;45,C>T;46,A>G;81,G>A;105,G>A;112,G>C	7	AATGGACTTTGGTCAGGG;AATGGACTTTGGTCGAAG;AGCGGACTTTGGATAGGG;AGTGCTTGGACAACAGGC;GGTCNNCTTTGGATAGGC;GGTGCTCTTTGGATAGGC;GGTGGACTTTGGATAGGC;GGTGNNCTTTGGATAGGC;GGTNNNCTTTGGATAGGC	AATGGACTTTGGTCAGGG	AATGGACTTTGGTCAGGG			AATGGACTTTGGTCAGGG				AATGGACTTTGGTCAGGG		AATGGACTTTGGTCGAAG	AATGGACTTTGGTCGAAG			AATGGACTTTGGTCAGGG		AATGGACTTTGGTCAGGG		AATGGACTTTGGTCAGGG
22153	ENA|CM002240|CM002240.1	5495231	TGCAGGCTGCTTGGGTACCTAGGTAGACTTTATATCTTAACAACTGGAAATGGTCCTTTTGAAGAAATCTAACATAGAGGTACCTTTAGCACATTGGGTGATGATATCTTCAATGAAGC	460	1	95,G>A	2	A;G							G			A	A	A	A	A					A		A	A	A	A	A	A	A	A	A	A	A	A	A	A	A	A	A	A	A	A	A
11699	ENA|CM002240|CM002240.1	1501805	TGCAGTTCCTCAGCTGTCAACTGTCTTCGTGGGGGCGGCGGCGGCATCGGCTGGCCCGGAGGCCCCGGTCGGATGGGTAGGGCGAAGCCCGATCGGCTCGAGGACGAGGAACTGGTATA	151	2	11,A>C;32,G>A	3	AG;CA;CG	AG	CA	CA		CG	AG	CG	CA	CG	CG	CG	CG	CA	CA	CG	CG	CG		CG	CG			CG			CA	CG		CA	CA		CA		CA			CA		CA	CA
11386	ENA|CM002239|CM002239.1	663552	TGCAGCTGATTGCGGATGGCGCGAGCAGGTCGGATGCGGGAGCGGGCGAAGACGCCGTCGTAGGGATGAGCGACGTGCTCGACTATCTTTCCGCCTTTGCCGGGCCAGGTCGTGTGCAT	476	4	7,G>T;8,A>G;10,T>C;97,T>G	5	GACG;GACT;GATT;TACT;TGCT	GATT	GACT	GACT	GACT	GACT	GACT	GACT	GACT	GACG	GACT	GATT	GACT	GACT	TACT	GACT	TACT	GACT	GACT	TGCT	GACT	GACT	GACT	GACT	GACT	GACT	GACT	GACT	GACT	GACT	GACT	GACT	GACT	GACT	GACT	GACT	GACT	GACT	GACT	GACT	GACT	GACT
21257	ENA|CM002238|CM002238.1	1805013	TGCAGAAAGCAGCAGTAGCAGCAACAACCGCCGCCTTTGCTTCTGCTTCTGCTTCTGCTTCCATCGATCCCCCCTCCCCCCCAACCGCTCTGCACGCGCAAAACATTCGACGTCGTCTC	45	4	86,G>C;88,T>C;93,A>C;99,A>C	8	CCAA;CTAA;CTCA;GCAA;GCCA;GTAA;GTAC;GTCA					GTAA				GTAA	GTAA/GTAC	GCAA/GTAA				GTAA	GTAA/GTCA	GTAA
10507	ENA|CM002239|CM002239.1	4370064	TGCAGAAAGTCCATGTGATGCGAGCAAAAGGAGGTGTGCATAACNTTGTTAAACTGGCGCACGGAATCCTAACTTTGTAGTTATGTCCGAGACACCACGAAGTATATAGTCGTCGCCTT	444	13	9,T>C;37,G>T;47,G>A;50,A>G;59,C>T;67,C>T;82,A>C;83,T>C;85,T>C;92,C>T;101,G>T;105,A>G;113,C>T	9	CGAGCCATTCGGC;CTAGCCATTCGAC;TGAGCCATTCGAC;TGAGCCCCCCGAC;TGAGCTATTTTAT;TGAGTCCCCCGAC;TGGACCACTCGGC;TGGACCATTCGAC;TGGACCATTCGGC	TGGACCATTCGAC			TGGACCATTCGGC		TGAGCTATTTTAT	TGAGCCCCCCGAC						TGAGCTATTTTAT		CGAGCCATTCGGC	CTAGCCATTCGAC	TGGACCATTCGGC	TGAGTCCCCCGAC	TGAGTCCCCCGAC	TGAGCCATTCGAC	TGGACCATTCGGC	TGGACCATTCGGC	TGGACCATTCGGC	TGAGCCCCCCGAC	TGAGCCCCCCGAC	TGGACCATTCGGC	TGAGCTATTTTAT	TGAGCCCCCCGAC	TGAGCCCCCCGAC	TGGACCATTCGGC	TGGACCATTCGGC	TGAGCCCCCCGAC	TGAGCCCCCCGAC	TGAGCCCCCCGAC	TGAGCCCCCCGAC	TGAGCCCCCCGAC	TGGACCATTCGGC	TGGACCATTCGGC	TGGACCATTCGGC	TGGACCATTCGGC
17841	ENA|CM002242|CM002242.1	4020696	TGCAGACTGGTAGAGACCCAGCTGCTTCAGCTTCGGGTCATCAGACCAGGGCGCGATGGGAGCCTAATGTAGATGTCAGGGTTAGCTTCAGTCCGTCATCTCGAGGCGCGGCTCACGGA	49	0		1		consensus					consensus
24490	ENA|CM002242|CM002242.1	460901	NGCAGGCCGTTGGTCGATATGAGACAGAAAAGACCAGGTGCGGCCCCCGTCGGAGGAGGAACAGAGGTCGAGGCGGTAGAAAGTGTAGTGGAAGCCTCCTGACGGAGAAGAAGAAGGGG	1	0		1
6694	ENA|CM002238|CM002238.1	1602708	TGCAGACGCTGCTTGGCCGTCCTTTCCACCCTCTTTTGCTCCTCTTTCTCGATGTTGAAGTGATGCGCATACATGAGACGACCCATCTTCTGTAGCTTGTTACGCTGAATTGAGGCGAC	476	1	89,C>T	2	C;T	C	C	T	C	C	C	C	C	C	C	C	C	C	C	C	C	C	T	C	C	C	C	C	C	C	C	C	C	C	C	C	C	C	C	C	C	C	C	C	C	C
22756	ENA|CM002237|CM002237.1	958288	TGCAGCATGCACTCCGGGCTGCAGCCAGGCGGAGGATTTGATGGAAGGAGGCCCATCTGGGAAGCAAGCGAGAAGAGCCGTGGGAGAGCCGATGGTCCTGTCGAAGCAAAAGACGCAAA	17	7	77,C>A;79,G>C;80,T>G;92,T>C;93,G>C;95,T>G;97,C>T	3	ACGCCGT;ACGNNNT;ACGTGTT;CGTTGTC									CGTTGTC
7222	ENA|CM002238|CM002238.1	2600718	TGCAGCTGCAAAACGACAGTCTCCGCGTGATCATCTTGGTGTTCCTTGCATTCCGGTACCCTTTGCTAGTTGGTGTTTGTGGAAAAAAGGGAGGGGCCGACAAAATCAAATGGACAAAT	476	5	15,A>G;30,T>G;38,G>A;47,G>A;77,T>C	6	AGGGT;ATAGT;ATGGT;GTGAT;GTGGC;GTGGT	ATGGT	GTGAT	GTGGT	GTGGT	GTGGT	GTGGT	GTGGT	ATAGT	GTGGT	GTGGT	GTGGC	GTGGT	GTGGT	ATGGT	AGGGT	GTGGT	AGGGT	AGGGT	ATGGT	ATGGT	GTGGT	GTGGT	GTGGT	GTGGT	GTGGT	GTGGT	GTGGT	GTGGT	GTGGT	GTGGT	GTGGT	GTGGT	GTGGT	GTGGT	GTGGT	GTGGT	GTGGT	GTGGT	GTGGT	GTGGT	GTGGT
9627	ENA|CM002239|CM002239.1	2832339	TGCAGCGCACACAAGGCATCTTCCTACCCAACTACCACCCTCTACAAGAATGGCGAACAGGTTGCGGCTCTCAAGGGCGTCAAGTCCATGCCTGTTCTGAGTGAGATAGTTGAGAAGGC	475	2	32,T>C;96,C>T	3	CC;TC;TT	TC	TC	CC	TC	TT	TT	TC	TC	TC	TC	TC	TC	TT	TC	TC	TC	TC	TC	TT	TC	TC	TC	TC	TC	TC	TC	TT	TC	TC	TC	TC	TC	TC	TC	TC	TC	TC	TC	TC	TC	TC
15807	ENA|CM002241|CM002241.1	3560477	TGCAGATAGCCGCTTCGCTGAGTAATGATGGCATATTGTTGGTATTAATGCTGAGGTTTGTGTCGCTGACGGTGTCATTAGGAAACGAAGGAGGCCGGTGTTGCTTGCATTGCGATCAG	475	4	12,C>T;15,C>T;40,G>A;74,T>C	4	CCAT;CCGC;CCGT;TTGT	CCGT	CCGC	CCGC	CCGT	CCGC	CCAT	CCGC	TTGT	CCAT	CCAT	CCAT	CCGC	CCGC	CCGC	CCGT	CCGT	CCGC	CCGT	CCGC	CCGT	CCGC	CCGC	CCGT	CCGC	CCGT	CCGT	CCGT	CCGC	CCGT	CCGT	CCGT	CCGT	CCGC	CCGT	CCGT	CCGC	CCGC	CCGC	CCGC	CCGT	CCGT
10192	ENA|CM002239|CM002239.1	3732706	TGCAGAGCGTGGACGAACATGGCGCGTCCCTTGCAGTCGACGGGACCATCCGGAGTGGCAATCGTGCCCTCAGCGACACACCTGGGCCAGAAAACGTGGCGCATGGAACCCCAAGGGTT	475	4	14,G>A;53,A>G;71,A>G;107,A>G	5	AAGA;AGGG;GAAA;GAGA;GGGA	GAAA	GGGA	GAAA	GGGA	GGGA	GGGA	GGGA	AGGG	GGGA	GGGA	AAGA	GGGA	GGGA	GGGA	GAAA	GAGA	GAGA	GAGA	GAAA	GGGA	GGGA	GGGA	GGGA	GGGA	GGGA	GGGA	GGGA	GGGA	GGGA	GGGA	GGGA	GGGA	GGGA	GGGA	GGGA	GGGA	GGGA	GGGA	GGGA	GGGA	GGGA
4360	ENA|CM002236|CM002236.1	9768733	TGCAGCGAGCGGAAGAGGTCCGTCCGACTACAAGAATTGTGGCCAAATATTAGGACTTGAAGGGAGAGGAGATATCGACATAAGGGTGTCTAGAAATCGACTGACCATGTAATTACTCA	474	2	83,G>C;87,G>T	3	CG;GG;GT	GG	GG	GG	GG	GG	GG	GG	GG	GG	GT	GG	GG	GG	GG	GG	CG	GG	GG	GG	GG	GG	GG	GG	GG	GG	GG	GG	GG	GG	GG	GG	GG	GG	GG	GG	GG	GG	GG	GG	GG	GG
3823	ENA|CM002236|CM002236.1	8583647	TGCAGACAAAAAACCATAAAGATACAATGACGGAAAGAACGGTGGTCTAGTGGTGCCTACATGGCTCATCTCGATGACGGTAATCGTTAAGTCAAAGGAAAAAGACGCACACTCACACT	418	4	12,A>T;32,G>A;54,G>A;84,C>T	4	AAGC;AAGT;AGGC;TAAC	AGGC	AAGC	AAGC	AAGC	AAGC	AAGT		AAGT		TAAC	AAGT	AAGT	AAGT	AAGT	AAGC	AAGT	AAGC		AAGC	AAGC	AAGC	AAGC	AAGT				AAGC									AAGC		AAGC
17124	ENA|CM002242|CM002242.1	2693874	NNCAGCCCATCGAGTTCCCACACGCTACGGTCCCCGTGGTTTGGCACATATGCAACAAAGTGGTAGGCATCCTCCATCTCCTGCTCCTTCTTGCGGCGCGCTGTGGTTCTAGCCCGCTT	48	0		1
23599	ENA|CM002239|CM002239.1	668806	TGCAGCGGCTCAGAAGGCTTCCTCGTTTGCCGACAAGCTTACCTCTGGTATGATGGACATGGAAATGGATGACGATGAGCCTCCCACGCTCAAGCTTGGTGATGCCTCGGTCGCTGCTC	1	0		1												consensus
14158	ENA|CM002240|CM002240.1	5739587	TGCAGTTCCGAGGGCATGTTGGCGTAGATGGGTAGAGGTATGATTTCGGGTACTCGACCCCCCAGTTTCTTTTTGATCTCTTCTACTCGCTCGCATGCCTTGTCAATCTCCTCTTGGCC	475	5	41,G>A;83,T>C;89,C>T;110,C>T;116,G>A	7	ACTCG;ACTTA;ACTTN;ATCCG;GCTCA;GCTCG;GCTCN;GTCCG	GTCCG	GTCCG		GCTCA	ATCCG	GTCCG	GTCCG	GTCCG	GTCCG	ACTTA	GTCCG	GCTCN	GTCCG	GTCCG	GCTCG	GTCCG	ATCCG	GCTCG	ATCCG	ACTTN	ATCCG	GTCCG	ATCCG	ATCCG	ATCCG	GTCCG	ATCCG	ATCCG	ATCCG	ATCCG	GTCCG	ATCCG	ATCCG	ATCCG	ATCCG	ATCCG	GTCCG	GTCCG	ATCCG	GTCCG	ATCCG
8198	ENA|CM002238|CM002238.1	4299136	TGCAGCATCAAGGGTAGTGGGGGACTTGCCCCTTAATCCCCTGCCCAGCCACCAGACGCTGTACTTACAACTACACAACCCCCGGATGGCCGCAATAGAATACGATATCTTCTTAGGAA	475	11	7,T>C;10,A>G;17,T>G;23,A>G;24,C>T;62,A>G;66,A>G;69,A>G;94,A>G;108,C>T;112,T>C	7	CGGACGAAACC;CGGACGAAACT;CGGACGAGACT;CGGGTAGAACT;CGGGTAGAGCT;TATACAAAACT;TGTACAAAATT	TATACAAAACT	TATACAAAACT	TATACAAAACT	CGGACGAAACC	CGGGTAGAGCT	CGGGTAGAACT	CGGACGAAACT	CGGACGAAACT	CGGGTAGAACT	CGGACGAAACT	CGGGTAGAACT	CGGGTAGAACT	TGTACAAAATT	CGGGTAGAACT	CGGACGAGACT	CGGACGAAACC	CGGACGAGACT	CGGGTAGAGCT	TATACAAAACT	TATACAAAACT	CGGACGAAACC	CGGACGAAACT	CGGACGAAACC	CGGACGAAACT	CGGACGAAACT	CGGACGAAACC	CGGGTAGAACT	CGGACGAAACT	CGGACGAAACC	CGGACGAAACC	CGGACGAAACC	CGGACGAAACC	CGGACGAAACT	CGGACGAAACC	CGGACGAAACT	CGGACGAAACC	CGGACGAAACT	CGGACGAAACT	CGGACGAAACT	CGGACGAAACC	CGGACGAAACT
2500	ENA|CM002236|CM002236.1	6093489	TGCAGCGAAAACCGGATTGAAGACTACCTCTACATGCCAAAACCGTCCTATTTGAAAATCATGAGGGCTGGCAGCAGACCAAGCAACATGCATCCTCGTCCGTGTGGACAACAATCACT	449	5	21,G>T;56,A>G;93,C>T;96,C>T;103,G>A	4	GACCG;GACTA;GGCCG;TATCG	GACCG	GACCG	GACTA	GACCG	GACCG	GACCG	TATCG	GACCG	GACCG	GGCCG	TATCG	GACCG		GACTA	GACCG	GACCG	GACCG	GACCG		GACCG	GACCG	TATCG	GACCG	TATCG	GACCG	TATCG	GACCG	TATCG	GACCG	TATCG	GACCG	GACCG	TATCG	GACCG	GACCG	GACCG	TATCG	TATCG	TATCG	TATCG	GACCG
16399	ENA|CM002242|CM002242.1	1099783	TGCAGCCCTTTTAGCCCCGATCCCCTACGGGAACCCTACAGCACATCCCAAGGGGTGACATCACACAGCTGCGGCCATCATGGCGCAAAACGTCACCGAGATCCACGATATGGGCGTGG	475	1	20,T>C	2	C;T	T	T	T	T	T	T	T	T	T	T	T	T	C	T	T	T	T	T	T	T	T	T	T	T	T	T	T	T	T	T	T	T	T	T	T	T	T	T	T	T	T
3162	ENA|CM002236|CM002236.1	7377532	TGCAGCAGTGGTCAGTGGGGTTGATTCAGCCCTACGATTTCATCTTTTCGTCTCCCTTTTGCTCATTCAGTTTCATACCTCTAGGATTGCATCTGGATGATAAACACAAGGGAATTTNN	473	6	42,T>C;53,C>A;76,A>G;92,C>A;101,A>G;102,A>T	5	CCGCAT;TAGAAT;TCACAA;TCACGA;TCGCAT	TCACAA	TCACAA	TCACAA	TCGCAT	TCGCAT	TCGCAT	TCACAA	TCGCAT		CCGCAT	TCGCAT	TCGCAT	TCGCAT	TCACGA	TAGAAT	TCGCAT	TAGAAT	TCACAA	TCACAA	TAGAAT	TCGCAT	TCACAA	TCGCAT	TCACAA	TCGCAT	TCACAA	TCGCAT	TCACAA	TCACAA	TCACAA	TCGCAT	TCACAA	TCACAA	TCACAA	TCGCAT	TCGCAT	TCACAA	TCACAA	TCACAA	TCACAA	TCGCAT
19755	ENA|CM002242|CM002242.1	1697472	TGCAGAAGGTATTCCGTCCCATTCGGATTTATGCCGAGGAAGATAACAGAGTTTCATGCCCCGAGTCTGAGCTGGGTATCTTTCTCAAATCATGTCACCATGGGCTGAGTCTTGTCCAT	5	11	16,T>G;20,A>T;24,G>A;34,C>T;37,G>A;45,A>C;48,G>A;65,T>G;77,A>G;81,T>C;112,T>C	3	GCACACATGCC;TAGCGAGTATT;TTGTGAGGACC		TAGCGAGTATT				TTGTGAGGACC							GCACACATGCC		GCACACATGCC
351	ENA|CM002236|CM002236.1	1679730	TGCAGTTCAGTTCAGACAATCTTCAAACTGGTACTGAAGGTCCCACCTTATCCATTCTTTCGCAGGGCTGATTCTCAAGCCTCTTTACGATAACAAGTGATTTCCACCACAGTCTTTGC	476	5	44,A>G;53,A>G;55,T>C;60,C>T;89,A>G	6	AACCA;AATCA;AATCG;AATTA;AGTCA;GATCA	AATCA	AATCA	GATCA	GATCA	GATCA	AACCA	GATCA	GATCA	GATCA	AATCA	AGTCA	GATCA	GATCA	GATCA	AATCA	AATTA	AATCA	AATCA	AATCG	AATCA	AATCG	GATCA	AATCG	GATCA	AATCG	GATCA	AATCG	AATCG	AATCG	AATCG	AATCG	AATCG	GATCA	AATCG	AATCG	AATCG	GATCA	GATCA	GATCA	GATCA	AATCG
12294	ENA|CM002240|CM002240.1	2584391	TGCAGGAAGTGGAGGAGAATTAGCATCATTGCATCGCTTTCAGGATTTGATGTGGCAGCCGGAGTGGTAGCTACGGGGGCATGGGACATCGTGTGCGTCTTCTGTCGAAACAGCTTCTG	473	11	22,G>A;35,G>A;43,G>A;46,T>C;75,G>A;82,G>A;85,A>G;86,C>A;92,G>T;104,T>C;114,T>C	6	AGGTGGACGTT;AGGTGGACTCT;GAACAAGATTT;GGACAAGATCC;GGACAAGATCN;GGACAAGATCT;GGGTGGACGTT	GGGTGGACGTT	GGACAAGATCN	AGGTGGACGTT	GGGTGGACGTT	GGACAAGATCN	GGACAAGATCN	GGACAAGATCN	GGACAAGATCN	AGGTGGACGTT	GGACAAGATCN		GGACAAGATCN	GGACAAGATCN	GGACAAGATCN	GGACAAGATCC	AGGTGGACGTT	GGGTGGACGTT	GGGTGGACGTT	GGACAAGATCN	GAACAAGATTT	GGGTGGACGTT	GGACAAGATCN	GGACAAGATCN	GGGTGGACGTT	GGACAAGATCN	GGACAAGATCN	GGACAAGATCN	GGGTGGACGTT	GGACAAGATCN	GGACAAGATCT	GGGTGGACGTT	GGACAAGATCT	GGGTGGACGTT	GGACAAGATCN	GGACAAGATCN	GGGTGGACGTT	GGACAAGATCN	GGACAAGATCN	GGGTGGACGTT	GGACAAGATCN	GGACAAGATCN
8691	ENA|CM002238|CM002238.1	629531	TGCAGTCTGGGTGAAGCCGGAGGTTCTTATCCCGGTTCATCATGGCGCATGTGGGGATTTGTACATTCATCTCAAGCTCGGTACTGCCCCAGAAGGTCTCCAAGCCAAGATCCAGATCA	475	3	34,G>A;35,T>C;58,T>C	3	ACT;GTC;GTT	GTT	ACT	GTT	ACT	GTT	GTT	GTT	GTT	GTT	GTT	GTT	GTT	GTC	GTT	ACT	GTT	GTT	ACT	ACT	ACT	ACT	GTT	ACT	ACT	GTT	ACT	ACT	ACT	ACT	GTT	GTT	ACT	GTT	ACT	GTT	GTT	GTT	GTT	GTT	ACT	GTT
17331	ENA|CM002242|CM002242.1	3072999	TGCAGAGATTTTATGCTCTCCCACACGTCGAACGAGGTCTTGAGGGCGGCAACATTATCCTGCGAAGCGGTGGATTTCCTACGCAACCGCCGGCGCTGAGGTACTGGGTTGAGAGTCGA	425	0		1		consensus	consensus	consensus	consensus											consensus	consensus			consensus	consensus	consensus	consensus	consensus	consensus	consensus	consensus	consensus	consensus	consensus	consensus	consensus	consensus	consensus	consensus	consensus		consensus	consensus	consensus	consensus	consensus
11018	ENA|CM002239|CM002239.1	5280277	TGCAGCGTGACCTTGGCATTGAAGTCATGCCGGGTCGAGCCGTTCCAGTCCTCAAAGTCGTTGGCGGCGTAGTGCTTGCAGGTAGCCACGACCCTGCGTTCTCGCAAAGGGCCCTGGAG	475	0		1		consensus	consensus	consensus	consensus	consensus	consensus	consensus	consensus	consensus	consensus	consensus	consensus	consensus	consensus	consensus	consensus	consensus	consensus	consensus	consensus	consensus	consensus	consensus	consensus	consensus	consensus	consensus	consensus	consensus	consensus	consensus	consensus	consensus	consensus	consensus	consensus	consensus	consensus	consensus	consensus	consensus
6337	ENA|CM002237|CM002237.1	894591	TGCAGACGTCCATACTGACCGATATGCCTCTCTTGTTGTCACCGCCACCGCCATCACCACCATCTTCGCAATCATCATCATCCTAACCACTTGCATCAACGAAGTGAGGAATGGCCTTC	474	0		1		consensus		consensus	consensus	consensus	consensus	consensus	consensus	consensus	consensus	consensus	consensus	consensus	consensus	consensus	consensus	consensus	consensus	consensus	consensus	consensus	consensus	consensus	consensus	consensus	consensus	consensus	consensus	consensus	consensus	consensus	consensus	consensus	consensus	consensus	consensus	consensus	consensus	consensus	consensus	consensus
22664	ENA|CM002237|CM002237.1	1900815	NGCAGTCCCAGCCAGCCCCCACCGCTCGGGCGACATGCAAGCCTGCAGCGCCAGCGTCGCGCCGCAGCTATGGCCCGCCAGCACGTACTCCTTCATTCCAAAGTAGTTTTTGAGGAACC	21	1	6,C>T	2	C;T									C
21027	ENA|CM002241|CM002241.1	476558	NNNNGGGAGGCTGGGACCTTTCTCTGTGTAGCATCGCGGCGTGTATGTGTTGTCGGATTTGCTTCGAAACATGTTTCCTTGATGAGAAACAGCAGAGGGTTTAATGACATATTAAAGGT	28	1	64,C>T	2	C;T									C														T
24834	ENA|CM002240|CM002240.1	837185	NNCAGCTCCAGCTGTCGGTCAGCTGGTCCCCATAGCCTTGCCAGGCTCTCTAAGTCACATCCACACCCAAGAGGGAAAGGCTTGGTAAGTCTTGGCAGGGTCGAAGGTGAACATTTTCC	1	0		1
20607	ENA|CM002242|CM002242.1	4145590	TGCAGTACGGTGCAGGTGGGTGCCCTGATGGCGCGTCCCCTCTGCTGCCCGCATTGGATGAGGTGTGCAGTAGGCAGGTGGCTTCAGCTGGACGAAGAGCTGAGATTCCATTCGANNNN	346	8	54,T>G;59,G>A;65,T>A;67,C>G;68,A>T;71,A>G;72,G>C;74,C>T	7	GGTCAAGC;GGTCAAGT;TAAGTGCT;TGAGTGCT;TGTCAAGC;TNAGTGCT;TTAGTGCT			TGTCAAGC	TNAGTGCT	TGTCAAGC	TGTCAAGC				TGTCAAGC	GGTCAAGC	GGTCAAGT	TGTCAAGC	TGTCAAGC	TGTCAAGC				TGTCAAGC	TGTCAAGC	TNAGTGCT	TNAGTGCT	TGTCAAGC	TNAGTGCT		TNAGTGCT	TNAGTGCT				TAAGTGCT		TNAGTGCT			TAAGTGCT		TAAGTGCT		TNAGTGCT
9127	ENA|CM002239|CM002239.1	1819528	TGCAGGGGTAAACCAGTTGCAGCCTTTATCAGAAGCGTGGTGGTTCTTGAACTCGCTCTTGATTGCCTCCACGCGCTTTTGAATTTGATTGAAGCGATCACGCTGGGGTTTGGACGGTA	474	2	5,G>C;88,T>C	3	CT;GC;GT	GT	GT	GT	GT	CT	GC	CT	CT	CT	GT	CT	GC	GC	GT	GT	GC	GC	GT	GT	GC	CT	CT	GT	CT	CT	GT	GC	CT	CT	GT	GT	CT	CT	CT	CT	CT	GT	CT	GT	GT	CT
16872	ENA|CM002242|CM002242.1	1929791	TGCAGTCAGTGCCGATGACAACGTCAACCACCTCTCTGCAAATGCAGTCGCCCCTTCGAGCTCCATCCAGCAGATAATATCTTTACCGTCGGCTGCTGACCAAGATACCATTACTGTTG	475	5	36,T>C;56,C>T;79,T>C;109,A>G;111,T>C	4	CCCGC;CTCGC;TCCAT;TCTAT	TCTAT	TCCAT	CCCGC	CCCGC	TCCAT	CTCGC	CCCGC	TCCAT	TCCAT	TCCAT	TCTAT	TCTAT	TCTAT	CTCGC	TCTAT	TCTAT	CCCGC	TCTAT	CCCGC	TCTAT	CCCGC	CCCGC	CCCGC	CCCGC	CCCGC	CCCGC	CCCGC	CCCGC	CCCGC	CCCGC	CCCGC	CCCGC	CCCGC	CCCGC	CCCGC	CTCGC	CCCGC	CCCGC	CCCGC	CCCGC	CCCGC
18441	ENA|CM002236|CM002236.1	1722830	TGCAGGGCGGGAAGGACGAGAATGGAGACGCAACCATGACGGGGATGAATACTGGCTTCCCGCCTGAGTTTGCCGCTCCCGAAACGAGCGATGAGGACCGAGTGGAGATTATGAGGAAG	406	5	47,A>G;59,C>T;77,C>G;79,C>A;85,G>A	4	ACCCG;GCCCG;GCGAA;GTCCG		ACCCG	GCCCG	GCCCG	GCCCG	GCCCG	GTCCG	GCCCG	GCCCG	GCCCG	GCCCG	GCCCG	GCCCG	GCCCG	GCCCG	GCCCG	ACCCG	GCCCG	ACCCG	GCCCG	ACCCG	GCCCG	ACCCG	GCCCG	ACCCG	GCCCG	ACCCG	ACCCG	ACCCG	ACCCG	ACCCG	ACCCG	GCCCG	ACCCG	ACCCG	ACCCG	GCCCG	GCCCG	GCCCG	GCCCG	ACCCG
1498	ENA|CM002236|CM002236.1	4211167	TGCAGTAAGACTTTTCATCATCAGGACCATCTACACAAGCATTCTTGGGCGTTGGAGGTTACTTTTCTGTTGCCATTTACAACCTTGCTTTTGAGGGAAGAGACTGGCCAGCTTTCGTG	475	6	28,A>G;33,C>T;37,A>T;74,A>G;83,C>T;116,G>A	6	ACAACA;ACAACG;ACAACN;ACAGTN;ACTGTA;GTAATA	ACAACG	ACTGTA	ACTGTA	ACTGTA	ACTGTA	ACAGTN	ACAACN	ACAACN	ACAACN	ACAACN	ACTGTA	ACAACN	ACTGTA	ACAACN	ACTGTA	ACTGTA	ACTGTA	ACAACG	ACTGTA	GTAATA	ACTGTA	ACAACN	ACTGTA	ACAACN	ACTGTA	ACAACN	ACTGTA	ACTGTA	ACTGTA	ACAACN	ACTGTA	ACTGTA	ACAACN	ACTGTA	ACTGTA	ACTGTA	ACAACN	ACAACN	ACAACN	ACAACN	ACTGTA
13254	ENA|CM002240|CM002240.1	4264537	TGCAGCACTCGCGCACTTTCGACCTGCGCACCGAATACCAAAGATGGCAGCAGCATCACCCCGAGTCGCTGCCTTTCGGCCCCTCATCGCTTGCTAACATTTGCGCGGCCCTTGAGGTG	476	0		1		consensus	consensus	consensus	consensus	consensus	consensus	consensus	consensus	consensus	consensus	consensus	consensus	consensus	consensus	consensus	consensus	consensus	consensus	consensus	consensus	consensus	consensus	consensus	consensus	consensus	consensus	consensus	consensus	consensus	consensus	consensus	consensus	consensus	consensus	consensus	consensus	consensus	consensus	consensus	consensus	consensus
6863	ENA|CM002238|CM002238.1	1896092	TGCAGCCGGGCCGTCAGGAGCTGAGGAACGTTCCTGGCTGTCCTTTGAAAAGGCGGCATTGGCACAGGTGGGGTAGGCCGGGGTTAGTGAGAGCTTGTTGAACAGCGAGGAGCTCTCCC	474	0		1		consensus	consensus	consensus	consensus	consensus	consensus	consensus	consensus		consensus	consensus	consensus	consensus	consensus	consensus	consensus	consensus	consensus	consensus	consensus	consensus	consensus	consensus	consensus	consensus	consensus	consensus	consensus	consensus	consensus	consensus	consensus	consensus	consensus	consensus	consensus	consensus	consensus	consensus	consensus	consensus
16726	ENA|CM002242|CM002242.1	1700713	TGCAGCGGCTGGAGGAAAAAAGAAGCAAGTCTGAAGCCGCTAAGGAAAATTTGGGAAACGCGGCGTGAAGGCCGCATGCTACACTACCACCGGTATGCATGGGATGGAATCTAGCACGG	469	4	15,A>G;93,T>C;101,G>A;102,G>A	4	ACGG;ATAA;ATGG;GTGG	ATGG	ATAA	ATGG		ATGG	ATGG	ATGG	GTGG	ATGG		ATGG		ATGG	ATGG	GTGG	ACGG		ATGG	ACGG	ATGG	ACGG	ACGG	ACGG	ACGG	ACGG	ACGG	ACGG	ACGG	ACGG	ACGG	ACGG	ACGG	ACGG	ACGG	ACGG	ATGG	ACGG	ACGG	ACGG	ACGG	ACGG
13590	ENA|CM002240|CM002240.1	4777477	TGCAGTCAGTATTCTCTGTCTCTTTCCTTCCTTCCTTCCTTTTCTCCCTTACTTGCCCCCTTCCCTCCTTCCATTCCCGTCCACTCCTCTCATCGCATCCCAAGCCCAACCAAAAAGAG	472	11	9,T>C;15,C>T;24,T>G;29,C>T;54,G>T;72,A>C;82,A>C;88,C>T;94,G>C;111,A>G;115,A>C	18	CCTCGAACCAA;CCTCGAACGAA;CCTCGACCCAA;CCTCGACCGAA;CTTCGAACGAC;TCGCGAACGAA;TCTCGAACCAA;TCTCGAACGAA;TCTCGAACGGA;TCTCGAATGAA;TCTCGACCCAA;TCTCGACCGAA;TCTCGCACGAA;TCTCGCCCGAA;TCTCTAACGAA;TCTCTACCGAA;TCTCTCACGAA;TCTCTCCCGAA;TCTTGAACGAA	TCTCGAACGAA/TCTCGACCGAA	CCTCGAACGAA	TCTCGAACGAA	TCTCGAACGAA/TCTCGACCGAA	TCTCGAACGAA	TCTCGAACGAA	CCTCGAACGAA	TCTCGAACGAA	TCTCGAATGAA	CTTCGAACGAC	TCTTGAACGAA		TCTCGAACGAA	TCTCGAACGAA	TCTCGAACGAA		TCTCGAACGGA		CCTCGAACGAA	CCTCGAACGAA	TCTCGAACGAA/TCTCGACCGAA	CCTCGAACGAA	CCTCGAACGAA	TCTCGAACGAA	CCTCGAACGAA	CCTCGAACGAA	TCTCGAACGAA	TCTCGAACGAA	CCTCGAACCAA/CCTCGAACGAA	CCTCGAACGAA	TCTCGAACGAA	CCTCGAACGAA	TCTCGAACGAA/TCTCGACCGAA	CCTCGAACGAA	CCTCGAACGAA	TCTCGAACGAA	CCTCGAACGAA	CCTCGAACGAA	TCTCGAACGAA/TCTCGACCGAA	CCTCGAACGAA	CCTCGAACCAA/CCTCGAACGAA/CCTCGACCCAA/CCTCGACCGAA
18544	ENA|CM002236|CM002236.1	5049694	NNNAGCCCATGCCAGCGTACTATTTCCCCCTCCGAAGCCAGCCCAACTGAGTCACGGTGGTTTTGACGAAAACATATACGATTGCACGGGGTATCAAGTGGACGCATTTCCGTTATCAT	317	0		1								consensus		consensus						consensus							consensus		consensus		consensus				consensus			consensus				consensus	consensus	consensus
11052	ENA|CM002239|CM002239.1	5357550	TGCAGCGGCGAGAAGATCTGGATGTACTGGACTGGCTCACACCGATAAACTTTGGGTCACAACACAGCCTTTCTCGGGATAAGCAACAAAGAGGCACCGGTACGTGGTTCCTCAATTCG	427	10	7,G>T;17,C>T;24,T>A;31,C>A;46,A>G;49,C>T;68,C>T;71,T>C;72,C>A;91,A>C	8	GCTCACCTAA;GCTCACCTCA;GCTCACTTCA;GCTCATCTCA;GCTCGCCTAA;GTAAACCCAA;GTTAACCCAA;TCTCACCTAC	GCTCACCTCA	GCTCACCTAA	GCTCACTTCA	TCTCACCTAC	GCTCACCTAA	GCTCATCTCA		GCTCACCTCA	GCTCACCTAA	GCTCATCTCA	GCTCACCTAA	GCTCGCCTAA	GTAAACCCAA	GCTCATCTCA	TCTCACCTAC	GTTAACCCAA	GCTCACCTAA	GCTCACCTAA	GCTCACCTAA	GCTCACCTAA		TCTCACCTAC	GCTCATCTCA			TCTCACCTAC	TCTCACCTAC	TCTCACCTAC		TCTCACCTAC			TCTCACCTAC				TCTCACCTAC	TCTCACCTAC	TCTCACCTAC	TCTCACCTAC
21207	ENA|CM002237|CM002237.1	1577298	TGCAGTTACCTCTTGCTGGTAGTGTATGTAGGTGGCTCGTGGGTGGGTGGGTGGGTGGGTGGGTGGTGTGGGTTAGGTTGTTGTCGTCGGTCCAGGGCTCCAGGCGAATGCCGTCGGTC	66	1	49,G>A	3	A;G;N					G	G	A		N										N				G			A				A	A		A			A				A	G
16637	ENA|CM002242|CM002242.1	1561618	TGCAGGAAAGCAACAGAAACCGACATCCATCAAAAGCCCTCCGTTCTGGGGTTAAAGAAGATGTATTCCCCAACATGAGTGCAGTGAAAGTTGGATGTCGTCCAGCACTGAGACCTCCA	438	3	41,C>T;54,A>T;73,C>A	4	CAA;CAC;CTC;TAA	CAC		TAA	CAC							CTC		CAA	CAC	TAA			CAC	TAA		CAC	CAC	TAA	CAC	CAC	CAC	CAC	CAC	CAC	CAC	CAC	CAC	CAC	CAC	CAC	CAC	CAC	CAC	CAC	CAC	CAC
16939	ENA|CM002242|CM002242.1	205587	TGCAGCACGCTGGGAATGGCCAGGAGAAAGTTGAGCCATGTCGGATCAAAGTAGGGGTACCCTTCTGCGAATAACTGTCAGTTCGAATGGCCACAGAGAACAGGGTGGAGGTTGTCAAA	476	0		1		consensus	consensus	consensus	consensus	consensus	consensus	consensus	consensus	consensus	consensus	consensus	consensus	consensus	consensus	consensus	consensus	consensus	consensus	consensus	consensus	consensus	consensus	consensus	consensus	consensus	consensus	consensus	consensus	consensus	consensus	consensus	consensus	consensus	consensus	consensus	consensus	consensus	consensus	consensus	consensus	consensus
14375	ENA|CM002240|CM002240.1	6320307	TGCAGGGGATGCAAGGAGGGGAGGNNNNNTTACGAGGTTGTATGTATTGTGATCGTAGCCGTACACCCCTTTAGTACCTGATCCTACCTACTTAGGTAGAGGTAGTAGGGTAAGANNNN	435	13	35,G>T;68,C>T;86,C>A;87,C>T;88,T>C;89,A>C;90,C>G;91,T>C;92,T>A;93,A>G;95,G>A;96,T>C;98,G>C	67	GCAACACCTAGTG;GCAACCCCTAGTG;GCAAGCCCTAGTG;GCAATACCTAGTG;GCAATCCCTAGTG;GCAATCCTGAGTG;GCAATCCTTAGTG;GCACCACCTAGTG;GCACCCCCTAGTG;GCACCGNNTAGTG;GCACCNCCTAGTG;GCACNAACTAGTG;GCACNNCCTAGTG;GCACTACCTAGTG;GCACTCCTTAGTG;GCATAACCTAGTG;GCATACCCTAGTG;GCATACCTTAGTG;GCATATCCTAGTG;GCATCACCTAGTG;GCATCCCCTAGTG;GCATCGCCTAGTG;GCATCNCCTAGTG;GCATGACCTAGTG;GCATGACTTAGTG;GCATNACCTAGTG;GCATNNCCTAGTG;GCATNNCCTGGTG;GCATTAC…											TTCGTAGGTAACG	GCCCTACTTAGTG		GCATTCCCTAGTG/GCGATCCTTAGTG		GTCGTAGGTAACG		GCATTCCCTAGTG			GCAATCCCTAGTG	GCTCNNCTNAGTG		GCAATCCCTAGTG		GCCCTACCTAGTG	GCATTCCCTAGTG/GCATTCCTTAGTG	GCATCCCCTAGTG		GCATTCCCTAGTG	GCGATCCTTAGTG		GCATTCCCTAGTG	GCATTCCCTAGTG	GCATAACCTAGTG	GCATTCCCTAGTG/GCATTCCTTAGTG	GCGATCCTTAGTG	GCATTCCCTAGTG/GCGATCCTTAGTG	GCATTCCCTAGTG	GCGATCCTTAGTG
8322	ENA|CM002238|CM002238.1	4546353	TGCAGCCGCTCCCCAATCAGATACGCCTCATCCCTGATCCTCATCTTCCAACTCTGGAACACACCCAGCAGGCCCCACACCGCCGCCGCAGCCAACAGCAACAGTGCTGTAAGCGGGAA	472	7	17,C>G;19,G>A;23,C>A;39,C>T;67,G>A;97,G>A;105,G>A	7	CAACGAG;CGCCAGA;CGCCAGG;CGCCGAG;CGCCGGG;CGCTAGG;GGCCGAG	CGCCGGG	GGCCGAG	GGCCGAG	CGCCGAG	CAACGAG	CGCCAGG	CGCCAGG	CGCCAGA		CGCCAGG	CAACGAG	CGCCAGG	CGCCAGG		CGCCAGG		CGCCGAG	CAACGAG	CGCTAGG	CGCCAGG	CGCCGAG	CGCCAGG	CGCCGAG	CGCCAGG	CGCCAGG	CGCCGAG	CGCCAGG	CGCCAGG	CGCCGAG	CGCCGAG	CGCCGAG	CGCCGAG	CGCCAGG	CGCCGAG	CGCCAGG	CGCCGAG	CGCCGAG	CGCCAGG	CGCCAGG	CGCCGAG	CGCCAGG
18081	ENA|CM002242|CM002242.1	704605	TGCAGACACCCACACAGGCCTCTGCTCCGAACAGGGTAACCAAGGCTTCCTCCCATATCCAGCACAAGTCATCTCGAGACGGAGAGTCCGCCATGCTCGCGCGGGGGACGTTCATGGAA	476	3	31,C>T;52,C>T;58,C>T	4	CCC;CCT;CTC;TCC	CCC	CCC	CCC	TCC	CCC	CCC	CCC	CCC	CCC	CTC	CCT	CCC	CCC	CCC	CCC	CCC	CCC	CCC	CCC	CCC	TCC	TCC	TCC	TCC	TCC	TCC	TCC	TCC	TCC	TCC	TCC	TCC	TCC	TCC	TCC	TCC	TCC	TCC	TCC	TCC	TCC
10921	ENA|CM002239|CM002239.1	506844	TGCAGAAATTTGGAAGAGAGGGAACGGAGATTGGCTTGGAATATACAGACCTCTAGCTTCTGAACAAGAAAAGAAATTGAAGCAATCATGGCACAAGAGGAGAAGGACGACCGTCCCCG	472	20	9,T>C;20,G>A;25,G>A;28,G>A;30,T>C;31,T>G;34,C>T;41,T>A;42,A>C;43,T>G;45,C>T;50,C>G;52,C>T;54,A>G;55,G>T;56,C>T;59,C>T;61,G>A;63,A>C;75,A>C	7	CAAGCGTTAGCCCAGCCAAA;CAAGCGTTAGCCCAGCCGAA;CAAGCGTTAGCCCGTTCGAA;CAGATTCAAGCGTAGCTGCC;CAGATTCACGCGTAGCTGCC;TGGGTTCTATCCCAGCCGAA;TGGGTTCTATTCCAGCCGAA	TGGGTTCTATCCCAGCCGAA	TGGGTTCTATTCCAGCCGAA	CAGATTCACGCGTAGCTGCC	CAAGCGTTAGCCCAGCCGAA	CAAGCGTTAGCCCGTTCGAA	TGGGTTCTATCCCAGCCGAA	CAAGCGTTAGCCCAGCCAAA	CAGATTCAAGCGTAGCTGCC		CAAGCGTTAGCCCGTTCGAA	CAAGCGTTAGCCCAGCCGAA	CAAGCGTTAGCCCAGCCGAA	CAAGCGTTAGCCCAGCCGAA		CAAGCGTTAGCCCAGCCGAA	CAAGCGTTAGCCCAGCCGAA	CAGATTCAAGCGTAGCTGCC	CAAGCGTTAGCCCGTTCGAA	CAAGCGTTAGCCCAGCCGAA	CAAGCGTTAGCCCAGCCGAA	CAAGCGTTAGCCCAGCCAAA	CAAGCGTTAGCCCAGCCAAA	CAAGCGTTAGCCCAGCCGAA	CAAGCGTTAGCCCAGCCAAA	CAAGCGTTAGCCCAGCCGAA	CAAGCGTTAGCCCAGCCAAA	CAAGCGTTAGCCCAGCCGAA	CAAGCGTTAGCCCAGCCAAA	CAAGCGTTAGCCCAGCCAAA	CAAGCGTTAGCCCAGCCGAA	CAAGCGTTAGCCCAGCCGAA	CAAGCGTTAGCCCAGCCAAA	CAAGCGTTAGCCCAGCCAAA	CAAGCGTTAGCCCAGCCAAA	CAAGCGTTAGCCCAGCCGAA	CAAGCGTTAGCCCAGCCAAA	CAAGCGTTAGCCCAGCCGAA	CAAGCGTTAGCCCAGCCAAA	CAAGCGTTAGCCCAGCCGAA	CAAGCGTTAGCCCAGCCAAA	CAAGCGTTAGCCCAGCCGAA
[truncated: 24,170 more rows]
[truncated: 427 more columns]
