# Supplementary material for: Asexual reproduction and growth rate: independent and plastic life history traits in Neurospora crassa
Source: ISME J. 2018 Nov 9;13(3):780–8. doi: 10.1038/s41396-018-0294-7 (PMC6462030; doi:10.1038/s41396-018-0294-7)
Supplement: Supplementary file 6 — Supplemental Data [file 41396_2018_294_MOESM6_ESM.gz › Supplemental_data_Anderson_et_al/Ncrassa_cloneIDs.csv]

strain	clone_0	clone_1000
2229	1	1
3199	2	2
3200	3	3
3223	4	4
4712	5	5
4713	6	6
4715	7	7
4716	8	8
8787	9	9
8789	10	10
8790	11	11
8845	12	12
8848	13	13
8850	14	14
8870	15	15
8871	16	16
8874	17	17
8876	18	18
P4452	19	19
P4476	20	20
ANC_1	21	21
ANC_10	22	22
ANC_100	23	23
ANC_101	24	24
ANC_102	25	25
ANC_11	26	26
ANC_13	27	27
ANC_14	28	28
ANC_15	29	29
ANC_16	30	30
ANC_17	31	31
ANC_18	32	32
ANC_19	30	30
ANC_2	24	24
ANC_20	30	30
ANC_21	26	26
ANC_22	33	33
ANC_23	34	34
ANC_24	24	24
ANC_25	35	35
ANC_26	27	27
ANC_27	26	26
ANC_28	36	36
ANC_29	36	36
ANC_3	36	36
ANC_30	37	34
ANC_31	38	37
ANC_32	36	36
ANC_33	36	36
ANC_34	39	38
ANC_35	40	39
ANC_36	24	24
ANC_37	39	38
ANC_38	39	38
ANC_39	35	35
ANC_4	41	40
ANC_40	39	38
ANC_41	41	40
ANC_43	23	23
ANC_44	42	41
ANC_45	35	35
ANC_46	43	42
ANC_47	44	43
ANC_48	45	44
ANC_49	46	45
ANC_5	47	46
ANC_50	30	30
ANC_51	39	38
ANC_52	48	47
ANC_53	29	29
ANC_54	39	38
ANC_55	49	48
ANC_56	50	49
ANC_57	49	48
ANC_6	39	38
ANC_61	51	50
ANC_62	28	28
ANC_63	30	30
ANC_64	23	23
ANC_65	52	51
ANC_66	23	23
ANC_67	53	52
ANC_68	45	44
ANC_69	54	53
ANC_7	24	24
ANC_70	39	38
ANC_71	24	24
ANC_74	34	34
ANC_75	39	38
ANC_76	26	26
ANC_77	33	33
ANC_78	55	54
ANC_79	41	40
ANC_80	39	38
ANC_81	56	33
ANC_82	53	52
ANC_83	34	34
ANC_84	24	24
ANC_85	41	40
ANC_86	57	55
ANC_87	57	55
ANC_88	41	40
ANC_89	40	39
ANC_9	41	40
ANC_90	52	51
ANC_91	58	56
ANC_92	39	38
ANC_93	59	57
ANC_94	60	58
ANC_95	28	28
ANC_96	41	40
ANC_97	27	27
ANC_98	61	59
ANC_99	29	29
growth_A_58	62	60
growth_A_59	62	60
growth_A_61	62	60
growth_A_62	62	60
growth_A_63	62	60
growth_A_64	62	60
growth_A_65	62	60
growth_A_66	62	60
growth_A_67	62	60
growth_A_68	62	60
growth_A_69	62	60
growth_A_70	62	60
growth_A_71	62	60
growth_A_72	62	60
growth_A_73	62	60
growth_A_74	62	60
growth_A_75	62	60
growth_A_76	62	60
growth_A_77	62	60
growth_A_78	62	60
growth_A_79	62	60
growth_A_80	63	60
growth_A_81	62	60
growth_B_1	64	61
growth_B_10	64	61
growth_B_11	64	61
growth_B_12	64	61
growth_B_13	64	61
growth_B_14	64	61
growth_B_15	64	61
growth_B_16	64	61
growth_B_17	64	61
growth_B_18	64	61
growth_B_19	64	61
growth_B_2	64	61
growth_B_21	64	61
growth_B_22	64	61
growth_B_23	64	61
growth_B_24	64	61
growth_B_25	64	61
growth_B_3	64	61
growth_B_4	64	61
growth_B_5	64	61
growth_B_6	64	61
growth_B_7	64	61
growth_B_8	64	61
growth_B_9	64	61
growth_C_1	65	62
growth_C_10	65	62
growth_C_11	65	62
growth_C_12	65	62
growth_C_13	65	62
growth_C_14	66	62
growth_C_15	65	62
growth_C_16	65	62
growth_C_17	65	62
growth_C_18	65	62
growth_C_19	65	62
growth_C_2	65	62
growth_C_20	65	62
growth_C_21	65	62
growth_C_22	65	62
growth_C_23	65	62
growth_C_24	65	62
growth_C_3	65	62
growth_C_4	65	62
growth_C_5	65	62
growth_C_6	65	62
growth_C_7	65	62
growth_C_8	65	62
growth_C_9	65	62
spore_1_1	24	24
spore_1_10	24	24
spore_1_11	24	24
spore_1_12	24	24
spore_1_13	24	24
spore_1_14	24	24
spore_1_16	24	24
spore_1_17	24	24
spore_1_18	45	44
spore_1_19	24	24
spore_1_2	24	24
spore_1_20	24	24
spore_1_21	24	24
spore_1_22	24	24
spore_1_23	24	24
spore_1_24	24	24
spore_1_25	24	24
spore_1_26	24	24
spore_1_27	24	24
spore_1_28	24	24
spore_1_29	24	24
spore_1_3	29	29
spore_1_30	24	24
spore_1_31	24	24
spore_1_32	24	24
spore_1_33	24	24
spore_1_34	24	24
spore_1_35	24	24
spore_1_36	24	24
spore_1_37	24	24
spore_1_38	24	24
spore_1_39	24	24
spore_1_4	24	24
spore_1_40	24	24
spore_1_41	24	24
spore_1_42	41	40
spore_1_43	67	24
spore_1_44	24	24
spore_1_45	24	24
spore_1_46	24	24
spore_1_47	24	24
spore_1_48	24	24
spore_1_49	24	24
spore_1_5	24	24
spore_1_50	24	24
spore_1_51	24	24
spore_1_52	24	24
spore_1_53	24	24
spore_1_54	24	24
spore_1_55	29	29
spore_1_56	24	24
spore_1_57	24	24
spore_1_58	24	24
spore_1_59	24	24
spore_1_6	24	24
spore_1_60	24	24
spore_1_61	24	24
spore_1_62	24	24
spore_1_63	24	24
spore_1_64	24	24
spore_1_65	24	24
spore_1_66	24	24
spore_1_67	24	24
spore_1_68	24	24
spore_1_69	24	24
spore_1_7	24	24
spore_1_70	24	24
spore_1_71	24	24
spore_1_72	24	24
spore_1_73	24	24
spore_1_74	24	24
spore_1_75	24	24
spore_1_76	24	24
spore_1_77	24	24
spore_1_78	24	24
spore_1_79	24	24
spore_1_8	24	24
spore_1_80	24	24
spore_1_81	24	24
spore_1_82	24	24
spore_1_83	24	24
spore_1_84	24	24
spore_1_85	24	24
spore_1_87	24	24
spore_1_88	24	24
spore_1_89	24	24
spore_1_9	24	24
spore_1_90	24	24
spore_1_91	24	24
spore_1_92	24	24
spore_1_93	24	24
spore_1_94	24	24
spore_1_95	24	24
spore_1_96	24	24
spore_1_97	24	24
spore_2_1	24	24
spore_2_10	24	24
spore_2_11	24	24
spore_2_12	24	24
spore_2_13	24	24
spore_2_14	24	24
spore_2_15	24	24
spore_2_16	24	24
spore_2_17	24	24
spore_2_18	24	24
spore_2_19	24	24
spore_2_2	24	24
spore_2_20	24	24
spore_2_21	24	24
spore_2_22	68	63
spore_2_23	24	24
spore_2_24	24	24
spore_2_25	24	24
spore_2_26	24	24
spore_2_27	24	24
spore_2_28	24	24
spore_2_29	24	24
spore_2_3	24	24
spore_2_30	24	24
spore_2_31	24	24
spore_2_32	24	24
spore_2_33	24	24
spore_2_34	68	63
spore_2_35	24	24
spore_2_36	24	24
spore_2_37	24	24
spore_2_38	24	24
spore_2_39	24	24
spore_2_4	69	24
spore_2_40	24	24
spore_2_41	24	24
spore_2_42	24	24
spore_2_43	24	24
spore_2_44	24	24
spore_2_45	24	24
spore_2_46	24	24
spore_2_48	24	24
spore_2_49	24	24
spore_2_5	24	24
spore_2_50	24	24
spore_2_51	24	24
spore_2_53	24	24
spore_2_54	24	24
spore_2_55	24	24
spore_2_56	24	24
spore_2_57	24	24
spore_2_58	24	24
spore_2_59	24	24
spore_2_6	24	24
spore_2_60	24	24
spore_2_61	24	24
spore_2_62	24	24
spore_2_63	24	24
spore_2_64	39	38
spore_2_65	24	24
spore_2_66	24	24
spore_2_67	24	24
spore_2_68	24	24
spore_2_69	24	24
spore_2_7	39	38
spore_2_70	24	24
spore_2_71	24	24
spore_2_73	24	24
spore_2_74	24	24
spore_2_75	24	24
spore_2_76	24	24
spore_2_77	24	24
spore_2_78	24	24
spore_2_79	24	24
spore_2_8	24	24
spore_2_80	24	24
spore_2_81	24	24
spore_2_82	24	24
spore_2_83	24	24
spore_2_84	24	24
spore_2_85	24	24
spore_2_86	24	24
spore_2_88	24	24
spore_2_89	24	24
spore_2_9	24	24
spore_2_90	24	24
spore_2_91	24	24
spore_2_92	24	24
spore_2_93	24	24
spore_2_94	24	24
spore_2_95	24	24
spore_2_96	24	24
spore_3_1	24	24
spore_3_10	29	29
spore_3_11	24	24
spore_3_12	24	24
spore_3_13	24	24
spore_3_14	24	24
spore_3_15	24	24
spore_3_16	22	22
spore_3_17	24	24
spore_3_18	24	24
spore_3_19	24	24
spore_3_2	29	29
spore_3_20	24	24
spore_3_21	24	24
spore_3_22	24	24
spore_3_23	70	40
spore_3_24	24	24
spore_3_25	24	24
spore_3_26	24	24
spore_3_27	24	24
spore_3_28	24	24
spore_3_29	24	24
spore_3_3	24	24
spore_3_30	24	24
spore_3_31	24	24
spore_3_32	24	24
spore_3_33	24	24
spore_3_34	24	24
spore_3_35	24	24
spore_3_36	24	24
spore_3_37	24	24
spore_3_38	24	24
spore_3_39	24	24
spore_3_4	24	24
spore_3_40	24	24
spore_3_41	24	24
spore_3_42	24	24
spore_3_43	24	24
spore_3_44	24	24
spore_3_45	24	24
spore_3_46	24	24
spore_3_47	24	24
spore_3_48	24	24
spore_3_49	24	24
spore_3_5	24	24
spore_3_50	71	64
spore_3_51	24	24
spore_3_52	24	24
spore_3_53	24	24
spore_3_54	24	24
spore_3_55	24	24
spore_3_56	24	24
spore_3_57	24	24
spore_3_58	24	24
spore_3_59	24	24
spore_3_6	24	24
spore_3_60	24	24
spore_3_61	24	24
spore_3_62	24	24
spore_3_63	24	24
spore_3_64	24	24
spore_3_65	24	24
spore_3_66	24	24
spore_3_67	24	24
spore_3_68	24	24
spore_3_69	24	24
spore_3_7	24	24
spore_3_70	24	24
spore_3_71	24	24
spore_3_72	24	24
spore_3_73	24	24
spore_3_74	24	24
spore_3_75	24	24
spore_3_76	30	30
spore_3_77	24	24
spore_3_78	24	24
spore_3_79	24	24
spore_3_8	24	24
spore_3_80	29	29
spore_3_81	24	24
spore_3_82	24	24
spore_3_83	24	24
spore_3_84	24	24
spore_3_85	24	24
spore_3_86	24	24
spore_3_87	24	24
spore_3_88	24	24
spore_3_89	29	29
spore_3_9	24	24
spore_3_90	24	24
spore_3_91	24	24
spore_3_92	39	38
spore_3_93	24	24
spore_3_94	24	24
spore_3_95	30	30
spore_3_96	24	24
