# Supplementary material for: Asexual reproduction and growth rate: independent and plastic life history traits in Neurospora crassa
Source: ISME J. 2018 Nov 9;13(3):780–8. doi: 10.1038/s41396-018-0294-7 (PMC6462030; doi:10.1038/s41396-018-0294-7)
Supplement: Supplementary file 6 — Supplemental Data [file 41396_2018_294_MOESM6_ESM.gz › Supplemental_data_Anderson_et_al/Ncrassa_meansPerStrain_withCloneCorrectedMixedPop.csv]

population	isolate	clone_0	meanSGF	meanSucr	meanSporeSucr	meanSporeSGF
1	1	24	0.489583333	NA	NA	26231622.39
1	10	24	0.446180555	NA	NA	18257658.79
1	100	NA	0.508680556	NA	NA	NA
1	11	24	0.449652778	NA	NA	18448971.32
1	12	24	0.461805556	NA	NA	21785097.46
1	13	24	0.402777778	NA	NA	18655141.2
1	14	24	0.470486111	NA	NA	20190476.81
1	15	NA	0.5	NA	NA	15472757.81
1	16	24	0.489583333	NA	NA	23395621.94
1	17	24	0.519097222	NA	NA	21137295.18
1	18	45	0.517361111	NA	NA	17831668.08
1	19	24	0.472222222	NA	NA	21506503.39
1	2	24	0.461805556	NA	NA	20147532
1	20	24	0.489583333	NA	NA	17085973.97
1	21	24	0.463541667	NA	NA	24294311.59
1	22	24	0.414930556	NA	NA	15831151.26
1	23	24	0.414930556	NA	NA	27594171.27
1	24	24	0.491319445	NA	NA	13757048.95
1	25	24	0.477430555	NA	NA	20328900.63
1	26	24	0.503472222	NA	NA	20571706.06
1	27	24	0.5	NA	NA	28167081.55
1	28	24	0.506944444	NA	NA	18142204.58
1	29	24	0.487847222	NA	NA	24352819.28
1	30	24	0.465277778	NA	NA	19490138.14
1	31	24	0.473958333	NA	NA	22444228.32
1	32	24	0.494791667	NA	NA	19120587.28
1	33	24	0.449652778	NA	NA	26089639.99
1	34	24	0.475694444	NA	NA	26327533.94
1	35	24	0.508680556	NA	NA	20234763.86
1	36	24	0.473958333	NA	NA	22518346.94
1	37	24	0.498263889	NA	NA	21572874.93
1	38	24	0.472222222	NA	NA	20992523.72
1	39	24	0.505208333	NA	NA	20655074.42
1	4	24	0.47578125	NA	NA	20131711.18
1	40	24	0.449652778	NA	NA	23184441.78
1	41	24	0.503472222	NA	NA	22812919.76
1	43	67	0.493055555	NA	NA	23286135.57
1	44	24	0.4375	NA	NA	21886038.43
1	45	24	0.458333333	NA	NA	23914162.9
1	46	24	0.493055556	NA	NA	23894420.76
1	47	24	0.465277778	NA	NA	17848572.07
1	48	24	0.480902778	NA	NA	17621818.49
1	49	24	0.477430555	NA	NA	21875548.83
1	50	24	0.463541667	NA	NA	21634382.42
1	51	24	0.486111111	NA	NA	NA
1	52	24	0.527777778	NA	NA	NA
1	53	24	0.503472222	NA	NA	NA
1	54	24	0.5	NA	NA	NA
1	56	24	0.517361111	NA	NA	NA
1	57	24	0.519097222	NA	NA	NA
1	58	24	0.510416667	NA	NA	NA
1	59	24	0.496527778	NA	NA	NA
1	6	24	0.479166666	NA	NA	23354538.88
1	60	24	0.498263889	NA	NA	NA
1	61	24	0.498263889	NA	NA	NA
1	62	24	0.505208333	NA	NA	NA
1	63	24	0.473958333	NA	NA	NA
1	64	24	0.538194444	NA	NA	NA
1	65	24	0.526041667	NA	NA	NA
1	66	24	0.489583334	NA	NA	NA
1	67	24	0.529513889	NA	NA	NA
1	68	24	0.555555556	NA	NA	NA
1	69	24	0.513888889	NA	NA	NA
1	7	24	0.467013889	NA	NA	23324332.35
1	70	24	0.529513889	NA	NA	NA
1	71	24	0.512152778	NA	NA	NA
1	72	24	0.501736111	NA	NA	NA
1	73	24	0.510416667	NA	NA	NA
1	74	24	0.536458333	NA	NA	NA
1	75	24	0.529513889	NA	NA	NA
1	76	24	0.498263889	NA	NA	NA
1	77	24	0.475694444	NA	NA	NA
1	79	24	0.5234375	NA	NA	NA
1	8	24	0.465277778	NA	NA	22225302.73
1	80	24	0.513888889	NA	NA	NA
1	81	24	0.494791667	NA	NA	NA
1	82	24	0.503472222	NA	NA	NA
1	83	24	0.501736111	NA	NA	NA
1	84	24	0.505208333	NA	NA	NA
1	85	24	0.576388889	NA	NA	NA
1	86	NA	0.508680556	NA	NA	NA
1	87	24	0.503472222	NA	NA	NA
1	88	24	0.520833333	NA	NA	NA
1	89	24	0.510416667	NA	NA	NA
1	9	24	0.399305556	NA	NA	24661378.5
1	90	24	0.517361111	NA	NA	NA
1	91	24	0.493055556	NA	NA	NA
1	92	24	0.446180556	NA	NA	NA
1	93	24	0.447916667	NA	NA	NA
1	94	24	0.510416667	NA	NA	NA
1	95	24	0.503472222	NA	NA	NA
1	96	24	0.493055556	NA	NA	NA
1	97	24	0.453125	NA	NA	NA
1	98	NA	0.494791667	NA	NA	NA
1	99	NA	0.461805556	NA	NA	NA
2	1	24	0.451388889	NA	NA	28718285.26
2	10	24	0.456597222	NA	NA	16318990.02
2	100	NA	0.465277778	NA	NA	NA
2	11	24	0.453125	NA	NA	21386621.47
2	12	24	0.442708333	NA	NA	24321883.07
2	13	24	0.461805556	NA	NA	23564037.73
2	14	24	0.470486111	NA	NA	17756522.19
2	15	24	0.456597222	NA	NA	22820945.2
2	16	24	0.449652778	NA	NA	22708411.24
2	17	24	0.451388889	NA	NA	31969927.21
2	18	24	0.493055555	NA	NA	23378668.07
2	19	24	0.411458333	NA	NA	21352639.42
2	2	24	0.458333334	NA	NA	22771610.61
2	20	24	0.496527778	NA	NA	20679694.17
2	21	24	0.46875	NA	NA	19578448.03
2	22	68	0.470486111	NA	NA	8363446.317
2	23	24	0.467013889	NA	NA	16262275.39
2	24	24	0.444444444	NA	NA	17527394.81
2	25	24	0.498263889	NA	NA	8603680.103
2	26	24	0.475694445	NA	NA	17623076.38
2	27	24	0.501736111	NA	NA	19227169.07
2	28	24	0.465277778	NA	NA	23056182.03
2	29	24	0.487847222	NA	NA	25472865.09
2	3	24	0.463541667	NA	NA	23220544.99
2	30	24	0.454861111	NA	NA	24702425.94
2	31	24	0.486111111	NA	NA	18040991.05
2	32	24	0.463541667	NA	NA	20611722.94
2	33	24	0.411458334	NA	NA	25495470.45
2	34	68	0.442708334	NA	NA	14118895.02
2	35	24	0.486111111	NA	NA	17948448.99
2	36	24	0.482638889	NA	NA	33242330.51
2	37	24	0.407986111	NA	NA	13561293.74
2	38	24	0.491319444	NA	NA	28383108.12
2	39	24	0.512152778	NA	NA	21152337.11
2	4	69	0.451388889	NA	NA	24617061.58
2	40	24	0.458333333	NA	NA	19188769.19
2	41	24	0.493055555	NA	NA	24187548.03
2	42	24	0.453125	NA	NA	29196293.76
2	43	24	0.380208333	NA	NA	19031053.76
2	44	24	0.361111111	NA	NA	26092898.25
2	45	24	0.517361111	NA	NA	24260743.15
2	46	24	0.473958334	NA	NA	22223604.66
2	47	NA	0.470486111	NA	NA	19363421.88
2	48	24	0.482638889	NA	NA	16300377.75
2	49	24	0.477430556	NA	NA	25175595.53
2	5	24	0.463541667	NA	NA	21806380.78
2	50	24	0.470486111	NA	NA	22106879.44
2	51	24	0.524305555	NA	NA	NA
2	52	NA	0.512152778	NA	NA	NA
2	53	24	0.513888889	NA	NA	NA
2	54	24	0.506944445	NA	NA	NA
2	55	24	0.496527778	NA	NA	NA
2	56	24	0.487847222	NA	NA	NA
2	57	24	0.517361111	NA	NA	NA
2	58	24	0.508680556	NA	NA	NA
2	59	24	0.510416667	NA	NA	NA
2	6	24	0.465277778	NA	NA	22971789.78
2	60	24	0.538194445	NA	NA	NA
2	61	24	0.517361111	NA	NA	NA
2	62	24	0.520833333	NA	NA	NA
2	63	24	0.493055556	NA	NA	NA
2	64	39	0.529513889	NA	NA	NA
2	65	24	0.513888889	NA	NA	NA
2	66	24	0.522569444	NA	NA	NA
2	67	24	0.529513889	NA	NA	NA
2	68	24	0.513888889	NA	NA	NA
2	69	24	0.517361111	NA	NA	NA
2	7	39	0.465277778	NA	NA	15341161.56
2	70	24	0.487847222	NA	NA	NA
2	71	24	0.520833333	NA	NA	NA
2	72	NA	0.506944444	NA	NA	NA
2	73	24	0.491319445	NA	NA	NA
2	74	24	0.534722222	NA	NA	NA
2	75	24	0.517361111	NA	NA	NA
2	76	24	0.526041667	NA	NA	NA
2	77	24	0.515625	NA	NA	NA
2	78	24	0.513888889	NA	NA	NA
2	79	24	0.512152778	NA	NA	NA
2	8	24	0.444444444	NA	NA	18116202.44
2	80	24	0.536458333	NA	NA	NA
2	81	24	0.538194444	NA	NA	NA
2	82	24	0.5	NA	NA	NA
2	83	24	0.434027778	NA	NA	NA
2	84	24	0.423611111	NA	NA	NA
2	85	24	0.486111111	NA	NA	NA
2	86	24	0.461805555	NA	NA	NA
2	87	NA	0.335069444	NA	NA	NA
2	88	24	0.510416667	NA	NA	NA
2	89	24	0.498263889	NA	NA	NA
2	9	24	0.430555555	NA	NA	13089596.38
2	90	24	0.501736111	NA	NA	NA
2	91	24	0.541666667	NA	NA	NA
2	92	24	0.496527778	NA	NA	NA
2	93	24	0.434027778	NA	NA	NA
2	94	24	0.486111111	NA	NA	NA
2	95	24	0.512152778	NA	NA	NA
2	96	24	0.467013889	NA	NA	NA
2	97	NA	0.430555555	NA	NA	NA
2	98	NA	0.482638889	NA	NA	NA
2	99	NA	0.470486111	NA	NA	NA
3	1	24	0.440972222	NA	NA	21042595.57
3	10	29	0.387152778	NA	NA	12394960.26
3	100	NA	0.517361111	NA	NA	NA
3	11	24	0.446180556	NA	NA	20643927.84
3	12	24	0.470486111	NA	NA	5707401.303
3	13	24	0.460069444	NA	NA	18210187.32
3	14	24	0.491319444	NA	NA	24210470.04
3	15	24	0.454861111	NA	NA	21467036.11
3	16	22	0.480902778	NA	NA	7400928.473
3	17	24	0.472222222	NA	NA	21333152.2
3	18	24	0.493055556	NA	NA	16934333.82
3	19	24	0.465277778	NA	NA	25470671.65
3	20	24	0.477430555	NA	NA	25117229.98
3	21	24	0.4375	NA	NA	23570463.45
3	22	24	0.458333334	NA	NA	24021317.86
3	23	70	0.421875	NA	NA	14509391.46
3	24	24	0.460069444	NA	NA	20207094.15
3	25	24	0.475694444	NA	NA	13335208.68
3	26	24	0.472222222	NA	NA	15557690.71
3	27	24	0.532986111	NA	NA	27038374.24
3	28	24	0.472222222	NA	NA	22229349.2
3	29	24	0.472222222	NA	NA	24326786.82
3	3	24	0.458333333	NA	NA	17749758.29
3	30	24	0.46875	NA	NA	10674765.05
3	31	24	0.453125	NA	NA	19229282.6
3	32	24	0.435763889	NA	NA	16103689.99
3	33	24	0.444444445	NA	NA	27805958.81
3	34	24	0.496527778	NA	NA	18480034.65
3	35	24	0.486111111	NA	NA	21791319.24
3	36	24	0.453125	NA	NA	19939144.67
3	37	24	0.451388889	NA	NA	19560251.35
3	38	24	0.439236111	NA	NA	22234340.53
3	39	24	0.328125	NA	NA	14209958.57
3	4	24	0.444444445	NA	NA	22403543.39
3	40	24	0.489583333	NA	NA	22040738.41
3	41	24	0.486111111	NA	NA	24571962.04
3	42	24	0.479166667	NA	NA	18886544.37
3	43	24	0.536458333	NA	NA	20496811.58
3	44	24	0.432291667	NA	NA	21138828.88
3	45	24	0.487847222	NA	NA	29862258.09
3	46	24	0.493055556	NA	NA	22319984.22
3	47	24	0.472222222	NA	NA	21939390.37
3	48	24	0.456597222	NA	NA	22624556.89
3	49	24	0.487847222	NA	NA	22111560.35
3	5	24	0.467013889	NA	NA	19359043.71
3	50	71	0.479166667	NA	NA	12304550.03
3	51	24	0.505208333	NA	NA	NA
3	52	24	0.53125	NA	NA	NA
3	53	24	0.512152778	NA	NA	NA
3	54	24	0.517361111	NA	NA	NA
3	55	24	0.493055556	NA	NA	NA
3	56	24	0.517361111	NA	NA	NA
3	57	24	0.517361111	NA	NA	NA
3	58	24	0.527777778	NA	NA	NA
3	59	24	0.524305555	NA	NA	NA
3	6	24	0.479166667	NA	NA	18476490.43
3	60	24	0.494791667	NA	NA	NA
3	61	24	0.520833333	NA	NA	NA
3	62	24	0.522569445	NA	NA	NA
3	63	24	0.515625	NA	NA	NA
3	64	24	0.539930556	NA	NA	NA
3	65	24	0.513888889	NA	NA	NA
3	66	24	0.506944445	NA	NA	NA
3	68	24	0.519097222	NA	NA	NA
3	69	24	0.527777778	NA	NA	NA
3	7	24	0.463541667	NA	NA	20179975.31
3	70	24	0.463541667	NA	NA	NA
3	71	24	0.453125	NA	NA	NA
3	72	24	0.536458333	NA	NA	NA
3	73	24	0.529513889	NA	NA	NA
3	74	24	0.512152778	NA	NA	NA
3	75	24	0.517361111	NA	NA	NA
3	76	30	0.427083333	NA	NA	NA
3	77	24	0.539930555	NA	NA	NA
3	78	24	0.506944444	NA	NA	NA
3	79	24	0.503472222	NA	NA	NA
3	8	24	0.467013889	NA	NA	20686944.09
3	80	29	0.513888889	NA	NA	NA
3	81	24	0.470486111	NA	NA	NA
3	82	24	0.493055555	NA	NA	NA
3	83	24	0.505208333	NA	NA	NA
3	84	24	0.517361111	NA	NA	NA
3	85	24	0.503472222	NA	NA	NA
3	86	24	0.486111111	NA	NA	NA
3	87	24	0.522569444	NA	NA	NA
3	88	24	0.506944445	NA	NA	NA
3	89	29	0.480902778	NA	NA	NA
3	9	24	0.444444445	NA	NA	14671212.23
3	90	24	0.505208333	NA	NA	NA
3	91	24	0.515625	NA	NA	NA
3	92	39	0.454861111	NA	NA	NA
3	93	24	0.491319445	NA	NA	NA
3	94	24	0.524305556	NA	NA	NA
3	95	30	0.423611111	NA	NA	NA
3	96	24	0.463541667	NA	NA	NA
3	97	NA	0.467013889	NA	NA	NA
3	99	NA	0.463541667	NA	NA	NA
A	10	NA	NA	3.605	12762296.49	NA
A	100	NA	NA	2.946666667	NA	NA
A	11	NA	NA	3.35	13236476.8	NA
A	12	NA	NA	3.083333333	26896781.78	NA
A	13	NA	NA	3.083333333	16654125.32	NA
A	14	NA	NA	3.266666667	8451682.324	NA
A	15	NA	NA	3.196666667	20709282.74	NA
A	16	NA	NA	3.223333333	12556022.48	NA
A	18	NA	NA	3.46	18866550.69	NA
A	19	NA	NA	3.266666667	10205735.89	NA
A	2	NA	NA	3.77	8541063.402	NA
A	21	NA	NA	3.275	16840766.57	NA
A	22	NA	NA	3	NA	NA
A	23	NA	NA	3.096666667	16944623.82	NA
A	25	NA	NA	3.096666667	16887608.53	NA
A	26	NA	NA	3.25	11158591.43	NA
A	27	NA	NA	3.48	14789709.15	NA
A	28	NA	NA	3.64	14710521.66	NA
A	29	NA	NA	3.503333333	10323524.48	NA
A	3	NA	NA	4.526666667	10499160.12	NA
A	30	NA	NA	3.596666667	19643725.13	NA
A	31	NA	NA	3.026666667	19380477.75	NA
A	32	NA	NA	3.14	9709015.523	NA
A	33	NA	NA	3.346666667	10050899.44	NA
A	34	NA	NA	3.28	16490408.26	NA
A	35	NA	NA	3.376666667	11706691.17	NA
A	36	NA	NA	3.04	20242492.29	NA
A	38	NA	NA	3.13	6920843.615	NA
A	39	NA	NA	3.333333333	15513141.34	NA
A	4	NA	NA	3.223333333	9461210.359	NA
A	40	NA	NA	3.5	6830561.65	NA
A	41	NA	NA	3.513333333	8761978.386	NA
A	42	NA	NA	3.263333333	21710456.02	NA
A	43	NA	NA	3.03	13472509.02	NA
A	44	NA	NA	3.57	10663765.35	NA
A	45	NA	NA	3.375	14793785.19	NA
A	46	NA	NA	3.21	12191079.7	NA
A	47	NA	NA	3.395	15748106.85	NA
A	48	NA	NA	3.52	20689676.59	NA
A	49	NA	NA	3.46	10648308.43	NA
A	5	NA	NA	3.123333333	9547321.024	NA
A	50	NA	NA	3.335	14980006.55	NA
A	51	NA	NA	3.323333333	14714206.13	NA
A	52	NA	NA	3.556666667	25019709.1	NA
A	53	NA	NA	3.683333333	NA	NA
A	54	NA	NA	3.54	NA	NA
A	55	NA	NA	3.61	NA	NA
A	56	NA	NA	3.49	NA	NA
A	57	NA	NA	3.626666667	NA	NA
A	58	62	NA	3.653333333	17797833.59	NA
A	59	62	NA	3.736666667	NA	NA
A	6	NA	NA	3.433333333	17917992.46	NA
A	60	NA	NA	3.626666667	NA	NA
A	61	62	NA	3.54	NA	NA
A	62	62	NA	3.54	NA	NA
A	63	62	NA	3.486666667	NA	NA
A	64	62	NA	3.35	NA	NA
A	65	62	NA	3.416666667	NA	NA
A	66	62	NA	3.473333333	NA	NA
A	67	62	NA	3.403333333	NA	NA
A	68	62	NA	3.61	NA	NA
A	69	62	NA	3.79	NA	NA
A	7	NA	NA	3.5	12396257.76	NA
A	70	62	NA	3.693333333	NA	NA
A	71	62	NA	3.365	NA	NA
A	72	62	NA	3.96	NA	NA
A	73	62	NA	3.406666667	NA	NA
A	74	62	NA	3.5	NA	NA
A	75	62	NA	3.315	NA	NA
A	76	62	NA	3.446666667	NA	NA
A	77	62	NA	NaN	NA	NA
A	78	62	NA	3.693333333	NA	NA
A	79	62	NA	3.21	NA	NA
A	8	NA	NA	3.096666667	12397432.16	NA
A	80	63	NA	3.446666667	NA	NA
A	81	62	NA	3.193333333	NA	NA
A	82	NA	NA	3.57	NA	NA
A	83	NA	NA	3.17	NA	NA
A	84	NA	NA	3.25	NA	NA
A	85	NA	NA	3.21	NA	NA
A	86	NA	NA	3.376666667	NA	NA
A	87	NA	NA	3.03	NA	NA
A	88	NA	NA	3.183333333	NA	NA
A	89	NA	NA	2.92	NA	NA
A	9	NA	NA	3.266666667	18350811.72	NA
A	90	NA	NA	3.125	NA	NA
A	91	NA	NA	3.236666667	NA	NA
A	92	NA	NA	3.46	NA	NA
A	93	NA	NA	3.056666667	NA	NA
A	94	NA	NA	3.376666667	NA	NA
A	95	NA	NA	3.25	NA	NA
A	96	NA	NA	4.333333333	NA	NA
A	97	NA	NA	3.315	NA	NA
A	98	NA	NA	3.973333333	NA	NA
A	99	NA	NA	3.04	NA	NA
B	1	64	NA	4.025	35809432.02	NA
B	10	64	NA	3.503333333	27651587.82	NA
B	100	NA	NA	3.293333333	NA	NA
B	11	64	NA	3.056666667	13980184.73	NA
B	12	64	NA	3.096666667	39141142.14	NA
B	13	64	NA	4.68	28849533.74	NA
B	14	64	NA	4.37	29715748.77	NA
B	15	64	NA	3.236666667	29735791.56	NA
B	16	64	NA	3.293333333	23127053.81	NA
B	18	64	NA	3.016666667	20642708.23	NA
B	19	64	NA	3.403333333	22656128.9	NA
B	2	64	NA	4.243333333	24926371.2	NA
B	21	64	NA	3.21	32978149.77	NA
B	22	64	NA	3.5	21019985.27	NA
B	24	64	NA	3.473333333	26514584.7	NA
B	25	64	NA	3.433333333	25827627.5	NA
B	26	NA	NA	3.32	24320517.13	NA
B	27	NA	NA	3.72	42398927.93	NA
B	28	NA	NA	3.696666667	35879604.06	NA
B	29	NA	NA	3.156666667	30042970.45	NA
B	3	64	NA	4.633333333	34034445.48	NA
B	30	NA	NA	3.46	47438681.89	NA
B	31	NA	NA	3.376666667	36858924.25	NA
B	32	NA	NA	3.473333333	41170027.36	NA
B	33	NA	NA	3.443333333	36645186.83	NA
B	34	NA	NA	3.255	17666734.47	NA
B	35	NA	NA	3.625	30359435.96	NA
B	36	NA	NA	3.5	34341366.63	NA
B	37	NA	NA	3.6	35163223.36	NA
B	38	NA	NA	3.54	26229316.67	NA
B	4	64	NA	3.39	16986677.19	NA
B	40	NA	NA	3.643333333	46694741.93	NA
B	41	NA	NA	3.35	37520519.15	NA
B	42	NA	NA	3.19	35111078.13	NA
B	43	NA	NA	3.766666667	24116240.72	NA
B	44	NA	NA	3.36	40796958.05	NA
B	45	NA	NA	3.193333333	48592109.92	NA
B	46	NA	NA	3	45184395.05	NA
B	47	NA	NA	3.69	35467412.89	NA
B	48	NA	NA	3.446666667	27799123.78	NA
B	49	NA	NA	3.363333333	32002086.58	NA
B	5	64	NA	3.375	22533672.08	NA
B	50	NA	NA	3.276666667	22811102.6	NA
B	51	NA	NA	3.513333333	35607490.36	NA
B	52	NA	NA	3.53	39375206.4	NA
B	53	NA	NA	3.806666667	NA	NA
B	54	NA	NA	3.873333333	NA	NA
B	55	NA	NA	3.81	NA	NA
B	56	NA	NA	3.763333333	NA	NA
B	57	NA	NA	3.49	NA	NA
B	58	NA	NA	3.92	NA	NA
B	59	NA	NA	3.75	NA	NA
B	6	64	NA	3.333333333	29553287.92	NA
B	60	NA	NA	3.755	NA	NA
B	61	NA	NA	3.853333333	NA	NA
B	62	NA	NA	3.333333333	NA	NA
B	63	NA	NA	3.553333333	NA	NA
B	64	NA	NA	3.456666667	NA	NA
B	65	NA	NA	3.795	NA	NA
B	66	NA	NA	3.726666667	NA	NA
B	67	NA	NA	3.553333333	NA	NA
B	68	NA	NA	3.81	NA	NA
B	69	NA	NA	3.656666667	NA	NA
B	7	64	NA	3.32	32278239.26	NA
B	71	NA	NA	3.913333333	NA	NA
B	72	NA	NA	3.833333333	NA	NA
B	73	NA	NA	3.96	NA	NA
B	74	NA	NA	3.98	NA	NA
B	75	NA	NA	3.605	NA	NA
B	76	NA	NA	3.433333333	NA	NA
B	77	NA	NA	3.44	NA	NA
B	78	NA	NA	3.295	NA	NA
B	79	NA	NA	3.566666667	NA	NA
B	8	64	NA	3.513333333	20967825.79	NA
B	80	NA	NA	3.61	NA	NA
B	81	NA	NA	3.306666667	NA	NA
B	82	NA	NA	3.35	NA	NA
B	83	NA	NA	3.346666667	NA	NA
B	84	NA	NA	3.29	NA	NA
B	85	NA	NA	3.48	NA	NA
B	86	NA	NA	3.35	NA	NA
B	87	NA	NA	3.35	NA	NA
B	88	NA	NA	3.236666667	NA	NA
B	89	NA	NA	3.21	NA	NA
B	9	64	NA	3.15	23660254.86	NA
B	90	NA	NA	3.42	NA	NA
B	91	NA	NA	3.25	NA	NA
B	92	NA	NA	3.266666667	NA	NA
B	93	NA	NA	3.793333333	NA	NA
B	94	NA	NA	3.586666667	NA	NA
B	95	NA	NA	3.586666667	NA	NA
B	96	NA	NA	3.21	NA	NA
B	97	NA	NA	3.406666667	NA	NA
B	98	NA	NA	3.23	NA	NA
B	99	NA	NA	3.54	NA	NA
C	1	65	NA	3.66	11343389.76	NA
C	10	65	NA	3.013333333	16828448.15	NA
C	100	NA	NA	3.36	NA	NA
C	11	65	NA	3.03	9182740.14	NA
C	12	65	NA	0.72	14648677.87	NA
C	13	65	NA	3.896666667	8818670.199	NA
C	14	66	NA	3.63	13735496.69	NA
C	15	65	NA	2.93	8538118.403	NA
C	16	65	NA	3.086666667	9984780.471	NA
C	17	65	NA	3.003333333	18682694.91	NA
C	18	65	NA	2.876666667	11588714.21	NA
C	19	65	NA	2.626666667	23661834.34	NA
C	20	65	NA	3.07	9460549.009	NA
C	21	65	NA	2.93	11767369.8	NA
C	22	65	NA	2.75	13211290.47	NA
C	23	65	NA	3.315	11839316.87	NA
C	24	65	NA	3.27	10881135.27	NA
C	25	NA	NA	3.03	15531253.93	NA
C	26	NA	NA	3.25	14575525.96	NA
C	27	NA	NA	3.403333333	12411735	NA
C	28	NA	NA	3.21	12253092.87	NA
C	29	NA	NA	3	16127861.32	NA
C	3	65	NA	3.716666667	10814980.62	NA
C	30	NA	NA	2.71	8091045.518	NA
C	31	NA	NA	2.63	16490489.43	NA
C	32	NA	NA	2.833333333	7103723.606	NA
C	33	NA	NA	2.863333333	21536450.66	NA
C	34	NA	NA	3.255	12189482.95	NA
C	35	NA	NA	2.88	9182007.144	NA
C	36	NA	NA	3.045	8131790.311	NA
C	37	NA	NA	3.185	14791220.26	NA
C	38	NA	NA	3.18	16345030.87	NA
C	39	NA	NA	3.096666667	10082027.15	NA
C	4	65	NA	2.96	14197342.33	NA
C	40	NA	NA	3.02	16250390.79	NA
C	41	NA	NA	3.04	12576162.6	NA
C	42	NA	NA	3.07	13220867.11	NA
C	43	NA	NA	3.053333333	13618413.42	NA
C	44	NA	NA	2.875	13288383.92	NA
C	45	NA	NA	3	9089748.9	NA
C	46	NA	NA	3.22	14715836.94	NA
C	47	NA	NA	3.565	13587298.37	NA
C	48	NA	NA	3.125	11339229.23	NA
C	49	NA	NA	2.846666667	9613531.906	NA
C	5	65	NA	3.105	12398890.17	NA
C	50	NA	NA	3.07	19035086.4	NA
C	51	NA	NA	3.39	NA	NA
C	52	NA	NA	3.446666667	NA	NA
C	53	NA	NA	3.346666667	NA	NA
C	54	NA	NA	3.376666667	NA	NA
C	55	NA	NA	3.376666667	NA	NA
C	56	NA	NA	4.383333333	NA	NA
C	57	NA	NA	3.916666667	NA	NA
C	58	NA	NA	3.105	NA	NA
C	59	NA	NA	3.136666667	NA	NA
C	6	65	NA	3.043333333	9548712.569	NA
C	60	NA	NA	3	NA	NA
C	61	NA	NA	3.096666667	NA	NA
C	62	NA	NA	3.21	NA	NA
C	63	NA	NA	3.21	NA	NA
C	65	NA	NA	3.39	NA	NA
C	66	NA	NA	3.513333333	NA	NA
C	67	NA	NA	3.106666667	NA	NA
C	68	NA	NA	3.08	NA	NA
C	69	NA	NA	3.46	NA	NA
C	7	65	NA	3.07	12776894.74	NA
C	70	NA	NA	3.306666667	NA	NA
C	71	NA	NA	3.515	NA	NA
C	72	NA	NA	3.086666667	NA	NA
C	73	NA	NA	3.336666667	NA	NA
C	74	NA	NA	3.056666667	NA	NA
C	75	NA	NA	3.083333333	NA	NA
C	77	NA	NA	2.63	NA	NA
C	78	NA	NA	3.25	NA	NA
C	79	NA	NA	2.863333333	NA	NA
C	8	65	NA	3.043333333	19654861.96	NA
C	80	NA	NA	2.56	NA	NA
C	81	NA	NA	4.083333333	NA	NA
C	82	NA	NA	3.19	NA	NA
C	84	NA	NA	2.67	NA	NA
C	85	NA	NA	3.275	NA	NA
C	86	NA	NA	2.776666667	NA	NA
C	87	NA	NA	2.795	NA	NA
C	88	NA	NA	3.02	NA	NA
C	89	NA	NA	2.75	NA	NA
C	9	65	NA	3.086666667	22063515.75	NA
C	90	NA	NA	3.07	NA	NA
C	91	NA	NA	4.306666667	NA	NA
C	92	NA	NA	3.013333333	NA	NA
C	93	NA	NA	2.89	NA	NA
C	94	NA	NA	2.973333333	NA	NA
C	95	NA	NA	3.086666667	NA	NA
C	96	NA	NA	2.6	NA	NA
C	97	NA	NA	2.69	NA	NA
C	98	NA	NA	3.17	NA	NA
C	99	NA	NA	3.085	NA	NA
1	5	24	NA	NA	NA	21337903.65
Anc	21	21	0.508680556	2.53	37405345.02	20069649.76
Anc	22	22	0.453125	1.666666667	36966656.84	16315754.74
Anc	23	23	0.455729167	1.856666667	33960947.04	18606884.92
Anc	24	24	0.482323232	2.138333333	24470719.16	19498386.75
Anc	25	25	0.520833333	2.373333333	NaN	NaN
Anc	26	26	0.337239583	2.0525	29155184.48	12319308.04
Anc	27	27	0.469907407	1.921111111	41353506.34	22630539.94
Anc	28	28	0.473668982	2.112222222	28769608.42	17320755.81
Anc	29	29	0.451967593	1.811666667	23999983.33	9913419.241
Anc	30	30	0.197916667	2.073	35927012.73	5807246.057
Anc	31	31	0.524305556	1.855	28183063.64	12347829.91
Anc	32	32	NaN	1.956666667	18375622.49	NaN
Anc	33	33	NaN	2.37	32055945.73	NaN
Anc	34	34	0.509259259	1.983333333	20103168.28	11663890.17
Anc	35	35	0.481481481	1.849555556	19790957.8	12777111.33
Anc	36	36	0.351273148	1.959666667	28294515.55	16423119.34
Anc	37	37	0.190972222	2.14	24459620.99	11322208.27
Anc	38	38	0.440972222	1.75	21267180.65	9867559.627
Anc	39	39	0.46227904	2.427878788	22807159.08	19004599.99
Anc	40	40	0.272569445	1.959166667	18787182.97	16219010.1
Anc	41	41	0.451388889	1.867380952	27671001.13	12191128.63
Anc	42	42	0.576388889	2.415	21993806.79	NaN
Anc	43	43	NaN	1.863333333	16650211.13	NaN
Anc	44	44	0.387152778	2.75	16223484.58	6841907.612
Anc	45	45	0.525173611	2.026666667	37218891.99	23983964.85
Anc	46	46	0.340277778	2.096666667	21576222.38	14486754.13
Anc	47	47	0.020833333	2.69	24349414.74	23080464.04
Anc	48	48	0.557291667	1.895	34564467.61	6767450.442
Anc	49	49	0.487847222	2.155	NaN	NaN
Anc	50	50	0.411458334	2.18	NaN	NaN
Anc	51	51	0.442708333	2.265	NaN	NaN
Anc	52	52	0.473090278	2.574166667	NaN	NaN
Anc	53	53	0.493055556	1.743333333	NaN	NaN
Anc	54	54	0.355902778	2.113333333	NaN	NaN
Anc	55	55	0.541666667	2.013333333	NaN	NaN
Anc	56	56	0.517361111	1.836666667	NaN	NaN
Anc	57	57	0.420138889	1.95	NaN	NaN
Anc	58	58	NaN	1.93	NaN	NaN
Anc	59	59	0.522569445	2.27	NaN	16175380.74
Anc	60	60	0.333333333	1.65	NaN	NaN
Anc	61	61	0.397569444	1.653333333	NaN	NaN
