# Supplementary material for: Asexual reproduction and growth rate: independent and plastic life history traits in Neurospora crassa
Source: ISME J. 2018 Nov 9;13(3):780–8. doi: 10.1038/s41396-018-0294-7 (PMC6462030; doi:10.1038/s41396-018-0294-7)
Supplement: Supplementary file 6 — Supplemental Data [file 41396_2018_294_MOESM6_ESM.gz › Supplemental_data_Anderson_et_al/Ncrassa_linear_growth_phenotypes.csv]

batch	date inoculated	time inoculated	strain	mm 24-48	mm 48-72	caution_1	caution_2	score_1	score_2	growth_24-48	growth_48-72
1.1	3/11/14	20:00	A_10	37	na	0	0	48	72	1.54	na
1.1	3/11/14	20:00	A_10	55	88	0	0	48	72	2.29	3.67
1.1	3/11/14	20:00	A_10	39	85	0	0	48	72	1.63	3.54
1.1	3/11/14	20:00	A_11	60	77	0	0	48	72	2.5	3.21
1.1	3/11/14	20:00	A_11	62	83	0	0	48	72	2.58	3.46
1.1	3/11/14	20:00	A_11	71	81	0	0	48	72	2.96	3.38
1.1	3/11/14	20:00	A_12	59	69	0	0	48	72	2.46	2.88
1.1	3/11/14	20:00	A_12	39	80	0	0	48	72	1.63	3.33
1.1	3/11/14	20:00	A_12	40	73	0	0	48	72	1.67	3.04
1.1	3/11/14	15:00	A_13	64	80	0	0	48	72	2.67	3.33
1.1	3/11/14	15:00	A_13	56	78	0	0	48	72	2.33	3.25
1.1	3/11/14	15:00	A_13	56	64	0	0	48	72	2.33	2.67
1.1	3/11/14	15:00	A_14	67	84	0	0	48	72	2.79	3.5
1.1	3/11/14	15:00	A_14	52	87	0	0	48	72	2.17	3.63
1.1	3/11/14	15:00	A_14	161	64	0	0	48	72	6.71	2.67
1.1	3/11/14	17:00	A_15	54	83	0	0	48	72	2.25	3.46
1.1	3/11/14	17:00	A_15	147	64	0	0	48	72	6.13	2.67
1.1	3/11/14	17:00	A_15	50	83	0	0	48	72	2.08	3.46
1.1	3/11/14	17:00	A_16	65	73	0	0	48	72	2.71	3.04
1.1	3/11/14	17:00	A_16	55	82	0	0	48	72	2.29	3.42
1.1	3/11/14	17:00	A_16	67	77	0	0	48	72	2.79	3.21
1.1	3/11/14	17:00	A_18	48	85	0	0	48	72	2	3.54
1.1	3/11/14	17:00	A_18	63	82	0	0	48	72	2.63	3.42
1.1	3/11/14	17:00	A_18	59	82	0	0	48	72	2.46	3.42
1.1	3/11/14	17:00	A_19	54	81	0	0	48	72	2.25	3.38
1.1	3/11/14	17:00	A_19	58	82	0	0	48	72	2.42	3.42
1.1	3/11/14	17:00	A_19	101	72	0	0	48	72	4.21	3
1.1	3/11/14	15:00	A_2	46	74	0	0	53	72	1.59	3.89
1.1	3/11/14	15:00	A_2	147	61	0	0	53	72	5.07	3.21
1.1	3/11/14	15:00	A_2	32	80	0	0	53	72	1.1	4.21
1.1	3/11/14	20:00	A_21	44	75	0	0	48	72	1.83	3.13
1.1	3/11/14	20:00	A_21	50	82	0	0	48	72	2.08	3.42
1.1	3/11/14	20:00	A_21	56	na	0	0	48	72	2.33	na
1.1	3/11/14	20:00	A_23	57	73	0	0	48	72	2.38	3.04
1.1	3/11/14	20:00	A_23	51	78	0	0	48	72	2.13	3.25
1.1	3/11/14	20:00	A_23	47	72	0	0	48	72	1.96	3
1.1	3/11/14	20:00	A_25	61	78	0	0	48	72	2.54	3.25
1.1	3/11/14	20:00	A_25	138	71	0	0	48	72	5.75	2.96
1.1	3/11/14	20:00	A_25	60	74	0	0	48	72	2.5	3.08
1.1	3/11/14	20:00	A_26	32	83	0	0	48	72	1.33	3.46
1.1	3/11/14	20:00	A_26	47	80	0	0	48	72	1.96	3.33
1.1	3/11/14	20:00	A_26	57	71	0	0	48	72	2.38	2.96
1.1	3/11/14	20:00	A_27	47	82	0	0	48	72	1.96	3.42
1.1	3/11/14	20:00	A_27	42	na	0	0	48	72	1.75	na
1.1	3/11/14	20:00	A_27	60	85	0	0	48	72	2.5	3.54
1.1	3/11/14	15:00	A_3	25	82	0	0	53	72	0.86	4.32
1.1	3/11/14	15:00	A_3	54	87	0	0	53	72	1.86	4.58
1.1	3/11/14	15:00	A_3	50	89	0	0	53	72	1.72	4.68
1.1	3/11/14	17:00	A_4	67	80	0	0	48	72	2.79	3.33
1.1	3/11/14	17:00	A_4	98	69	0	0	48	72	4.08	2.88
1.1	3/11/14	17:00	A_4	72	83	0	0	48	72	3	3.46
1.1	3/11/14	17:00	A_5	72	79	0	0	48	72	3	3.29
1.1	3/11/14	17:00	A_5	50	78	0	0	48	72	2.08	3.25
1.1	3/11/14	17:00	A_5	129	68	0	0	48	72	5.38	2.83
1.1	3/11/14	17:00	A_6	50	77	0	0	48	72	2.08	3.21
1.1	3/11/14	17:00	A_6	44	87	0	0	48	72	1.83	3.63
1.1	3/11/14	17:00	A_6	53	83	0	0	48	72	2.21	3.46
1.1	3/11/14	17:00	A_7	66	84	0	0	48	72	2.75	3.5
1.1	3/11/14	17:00	A_7	53	84	0	0	48	72	2.21	3.5
1.1	3/11/14	17:00	A_7	na	na	0	0	48	72	na	na
1.1	3/11/14	17:00	A_8	56	76	0	0	48	72	2.33	3.17
1.1	3/11/14	17:00	A_8	38	73	0	0	48	72	1.58	3.04
1.1	3/11/14	17:00	A_8	74	74	0	0	48	72	3.08	3.08
1.1	3/11/14	20:00	A_9	66	82	0	0	48	72	2.75	3.42
1.1	3/11/14	20:00	A_9	53	78	0	0	48	72	2.21	3.25
1.1	3/11/14	20:00	A_9	73	75	0	0	48	72	3.04	3.13
1.1	3/11/14	15:00	Anc_1	18	52	0	0	53	72	0.62	2.74
1.1	3/11/14	15:00	Anc_1	69	44	0	0	53	72	2.38	2.32
1.1	3/11/14	15:00	Anc_1	57	end	0	0	53	72	1.97	na
1.1	3/11/14	20:00	Anc_10	83	35	0	0	48	72	3.46	1.46
1.1	3/11/14	20:00	Anc_10	28	43	0	0	48	72	1.17	1.79
1.1	3/11/14	20:00	Anc_10	25	42	0	0	48	72	1.04	1.75
1.1	3/11/14	20:00	Anc_11	62	41	0	0	48	72	2.58	1.71
1.1	3/11/14	20:00	Anc_11	44	40	0	0	48	72	1.83	1.67
1.1	3/11/14	20:00	Anc_11	21	46	0	0	48	72	0.88	1.92
1.1	3/11/14	20:00	Anc_12	40	31	0	0	48	72	1.67	1.29
1.1	3/11/14	20:00	Anc_12	60	78	0	0	48	72	2.5	3.25
1.1	3/11/14	20:00	Anc_12	94	38	0	0	48	72	3.92	1.58
1.1	3/11/14	20:00	Anc_13	39	44	0	0	48	72	1.63	1.83
1.1	3/11/14	20:00	Anc_13	57	45	0	0	48	72	2.38	1.88
1.1	3/11/14	20:00	Anc_13	33	45	0	0	48	72	1.38	1.88
1.1	3/11/14	15:00	Anc_14	17	47	0	0	53	72	0.59	2.47
1.1	3/11/14	15:00	Anc_14	28	44	0	0	53	72	0.97	2.32
1.1	3/11/14	15:00	Anc_14	19	47	0	0	53	72	0.66	2.47
1.1	3/11/14	15:00	Anc_15	37	43	0	0	53	72	1.28	2.26
1.1	3/11/14	15:00	Anc_15	54	31	0	0	53	72	1.86	1.63
1.1	3/11/14	15:00	Anc_15	13	42	0	0	53	72	0.45	2.21
1.1	3/11/14	15:00	Anc_16	45	33	0	0	53	72	1.55	1.74
1.1	3/11/14	15:00	Anc_16	29	47	0	0	53	72	1	2.47
1.1	3/11/14	15:00	Anc_16	21	46	0	0	53	72	0.72	2.42
1.1	3/11/14	17:00	Anc_17	na	na	0	0	48	72	na	na
1.1	3/11/14	17:00	Anc_17	42	48	0	0	48	72	1.75	2
1.1	3/11/14	17:00	Anc_17	59	41	0	0	48	72	2.46	1.71
1.1	3/11/14	17:00	Anc_18	61	42	0	0	48	72	2.54	1.75
1.1	3/11/14	17:00	Anc_18	42	49	0	0	48	72	1.75	2.04
1.1	3/11/14	17:00	Anc_18	26	50	0	0	48	72	1.08	2.08
1.1	3/11/14	17:00	Anc_19	26	47	0	0	48	72	1.08	1.96
1.1	3/11/14	17:00	Anc_19	28	49	0	0	48	72	1.17	2.04
1.1	3/11/14	17:00	Anc_19	52	36	0	0	48	72	2.17	1.5
1.1	3/11/14	15:00	Anc_2	26	48	0	0	53	72	0.9	2.53
1.1	3/11/14	15:00	Anc_2	32	41	0	0	53	72	1.1	2.16
1.1	3/11/14	15:00	Anc_2	42	40	0	0	53	72	1.45	2.11
1.1	3/11/14	17:00	Anc_20	60	31	0	0	48	72	2.5	1.29
1.1	3/11/14	17:00	Anc_20	19	119	0	0	48	72	0.79	4.96
1.1	3/11/14	17:00	Anc_20	98	33	0	0	48	72	4.08	1.38
1.1	3/11/14	20:00	Anc_21	27	51	0	0	48	72	1.13	2.13
1.1	3/11/14	20:00	Anc_21	37	44	0	0	48	72	1.54	1.83
1.1	3/11/14	20:00	Anc_21	28	43	0	0	48	72	1.17	1.79
1.1	3/11/14	20:00	Anc_22	16	47	0	0	48	72	0.67	1.96
1.1	3/11/14	20:00	Anc_22	28	46	0	0	48	72	1.17	1.92
1.1	3/11/14	20:00	Anc_22	36	71	0	0	48	72	1.5	2.96
1.1	3/11/14	20:00	Anc_23	45	41	0	0	48	72	1.88	1.71
1.1	3/11/14	20:00	Anc_23	39	43	0	0	48	72	1.63	1.79
1.1	3/11/14	20:00	Anc_23	28	48	0	0	48	72	1.17	2
1.1	3/11/14	20:00	Anc_24	25	46	0	0	48	72	1.04	1.92
1.1	3/11/14	20:00	Anc_24	39	45	0	0	48	72	1.63	1.88
1.1	3/11/14	20:00	Anc_24	63	50	0	0	48	72	2.63	2.08
1.1	3/11/14	20:00	Anc_25	26	52	0	0	48	72	1.08	2.17
1.1	3/11/14	20:00	Anc_25	38	47	0	0	48	72	1.58	1.96
1.1	3/11/14	20:00	Anc_25	39	47	0	0	48	72	1.63	1.96
1.1	3/11/14	20:00	Anc_26	47	42	0	0	48	72	1.96	1.75
1.1	3/11/14	20:00	Anc_26	42	na	0	0	48	72	1.75	na
1.1	3/11/14	20:00	Anc_26	50	44	0	0	48	72	2.08	1.83
1.1	3/11/14	15:00	Anc_3	42	39	0	0	53	72	1.45	2.05
1.1	3/11/14	15:00	Anc_3	16	45	0	0	53	72	0.55	2.37
1.1	3/11/14	15:00	Anc_3	156	35	0	1	53	72	5.38	1.84
1.1	3/11/14	17:00	Anc_4	26	48	0	0	48	72	1.08	2
1.1	3/11/14	17:00	Anc_4	39	46	0	0	48	72	1.63	1.92
1.1	3/11/14	17:00	Anc_4	103	35	0	0	48	72	4.29	1.46
1.1	3/11/14	17:00	Anc_5	91	na	0	0	48	72	3.79	na
1.1	3/11/14	17:00	Anc_5	100	60	0	0	48	72	4.17	2.5
1.1	3/11/14	17:00	Anc_5	111	69	0	0	48	72	4.63	2.88
1.1	3/11/14	17:00	Anc_6	96	29	0	0	48	72	4	1.21
1.1	3/11/14	17:00	Anc_6	112	112	0	0	48	72	4.67	4.67
1.1	3/11/14	17:00	Anc_6	26	53	0	0	48	72	1.08	2.21
1.1	3/11/14	17:00	Anc_7	17	62	0	0	48	72	0.71	2.58
1.1	3/11/14	17:00	Anc_7	21	43	0	0	48	72	0.88	1.79
1.1	3/11/14	17:00	Anc_7	24	51	0	0	48	72	1	2.13
1.1	3/11/14	17:00	Anc_9	21	49	0	0	48	72	0.88	2.04
1.1	3/11/14	17:00	Anc_9	43	45	0	0	48	72	1.79	1.88
1.1	3/11/14	17:00	Anc_9	54	42	0	0	48	72	2.25	1.75
1.1	3/11/14	15:00	B_1	92	65	0	0	53	72	3.17	3.42
1.1	3/11/14	15:00	B_1	42	88	0	0	53	72	1.45	4.63
1.1	3/11/14	15:00	B_1	na	na	0	0	53	72	na	na
1.1	3/11/14	20:00	B_10	62	87	0	0	48	72	2.58	3.63
1.1	3/11/14	20:00	B_10	45	82	0	0	48	72	1.88	3.42
1.1	3/11/14	20:00	B_10	64	83	0	0	48	72	2.67	3.46
1.1	3/11/14	20:00	B_11	61	80	0	0	48	72	2.54	3.33
1.1	3/11/14	20:00	B_11	50	77	0	0	48	72	2.08	3.21
1.1	3/11/14	20:00	B_11	112	63	0	0	48	72	4.67	2.63
1.1	3/11/14	20:00	B_12	63	79	0	0	48	72	2.63	3.29
1.1	3/11/14	20:00	B_12	88	80	0	0	48	72	3.67	3.33
1.1	3/11/14	20:00	B_12	77	64	0	0	48	72	3.21	2.67
1.1	3/11/14	15:00	B_13	105	end	0	0	53	72	3.62	na
1.1	3/11/14	15:00	B_13	61	89	0	0	53	72	2.1	4.68
1.1	3/11/14	15:00	B_13	59	89	0	0	53	72	2.03	4.68
1.1	3/11/14	15:00	B_14	24	end	0	0	53	72	0.83	na
1.1	3/11/14	15:00	B_14	33	75	0	0	53	72	1.14	3.95
1.1	3/11/14	15:00	B_14	44	91	0	0	53	72	1.52	4.79
1.1	3/11/14	17:00	B_15	64	82	0	0	48	72	2.67	3.42
1.1	3/11/14	17:00	B_15	49	80	0	0	48	72	2.04	3.33
1.1	3/11/14	17:00	B_15	83	71	0	0	48	72	3.46	2.96
1.1	3/11/14	17:00	B_16	56	87	0	0	48	72	2.33	3.63
1.1	3/11/14	17:00	B_16	104	71	0	0	48	72	4.33	2.96
1.1	3/11/14	17:00	B_16	51	79	0	0	48	72	2.13	3.29
1.1	3/11/14	17:00	B_18	41	77	0	0	48	72	1.71	3.21
1.1	3/11/14	17:00	B_18	72	83	0	0	48	72	3	3.46
1.1	3/11/14	17:00	B_18	146	57	0	0	48	72	6.08	2.38
1.1	3/11/14	17:00	B_19	67	78	0	0	48	72	2.79	3.25
1.1	3/11/14	17:00	B_19	70	81	0	0	48	72	2.92	3.38
1.1	3/11/14	17:00	B_19	76	86	0	0	48	72	3.17	3.58
1.1	3/11/14	15:00	B_2	57	89	0	0	53	72	1.97	4.68
1.1	3/11/14	15:00	B_2	16	72	0	0	53	72	0.55	3.79
1.1	3/11/14	15:00	B_2	40	81	0	0	53	72	1.38	4.26
1.1	3/11/14	20:00	B_21	94	72	0	0	48	72	3.92	3
1.1	3/11/14	20:00	B_21	50	82	0	0	48	72	2.08	3.42
1.1	3/11/14	20:00	B_21	49	na	0	0	48	72	2.04	na
1.1	3/11/14	20:00	B_22	79	86	0	0	48	72	3.29	3.58
1.1	3/11/14	20:00	B_22	55	83	0	0	48	72	2.29	3.46
1.1	3/11/14	20:00	B_22	52	83	0	0	48	72	2.17	3.46
1.1	3/11/14	20:00	B_24	61	82	0	0	48	72	2.54	3.42
1.1	3/11/14	20:00	B_24	42	82	0	0	48	72	1.75	3.42
1.1	3/11/14	20:00	B_24	61	86	0	0	48	72	2.54	3.58
1.1	3/11/14	20:00	B_25	65	87	0	0	48	72	2.71	3.63
1.1	3/11/14	20:00	B_25	70	87	0	0	48	72	2.92	3.63
1.1	3/11/14	20:00	B_25	115	73	0	0	48	72	4.79	3.04
1.1	3/11/14	20:00	B_26	58	83	0	0	48	72	2.42	3.46
1.1	3/11/14	20:00	B_26	58	88	0	0	48	72	2.42	3.67
1.1	3/11/14	20:00	B_26	72	68	0	0	48	72	3	2.83
1.1	3/11/14	15:00	B_3	42	86	0	0	53	72	1.45	4.53
1.1	3/11/14	15:00	B_3	42	88	0	0	53	72	1.45	4.63
1.1	3/11/14	15:00	B_3	50	90	0	0	53	72	1.72	4.74
1.1	3/11/14	17:00	B_4	90	75	0	0	48	72	3.75	3.13
1.1	3/11/14	17:00	B_4	61	84	0	0	48	72	2.54	3.5
1.1	3/11/14	17:00	B_4	70	85	0	0	48	72	2.92	3.54
1.1	3/11/14	17:00	B_5	68	88	0	0	48	72	2.83	3.67
1.1	3/11/14	17:00	B_5	133	74	0	0	48	72	5.54	3.08
1.1	3/11/14	17:00	B_5	75	na	0	0	48	72	3.13	na
1.1	3/11/14	17:00	B_6	66	83	0	0	48	72	2.75	3.46
1.1	3/11/14	17:00	B_6	43	85	0	0	48	72	1.79	3.54
1.1	3/11/14	17:00	B_6	42	72	0	0	48	72	1.75	3
1.1	3/11/14	17:00	B_7	63	80	0	0	48	72	2.63	3.33
1.1	3/11/14	17:00	B_7	63	81	0	0	48	72	2.63	3.38
1.1	3/11/14	17:00	B_7	79	78	0	0	48	72	3.29	3.25
1.1	3/11/14	17:00	B_8	62	85	0	0	48	72	2.58	3.54
1.1	3/11/14	17:00	B_8	56	83	0	0	48	72	2.33	3.46
1.1	3/11/14	17:00	B_8	43	85	0	0	48	72	1.79	3.54
1.1	3/11/14	20:00	B_9	24	na	0	0	48	72	1	na
1.1	3/11/14	20:00	B_9	57	81	0	0	48	72	2.38	3.38
1.1	3/11/14	20:00	B_9	79	70	0	0	48	72	3.29	2.92
1.1	3/11/14	15:00	C_1	147	60	0	0	53	72	5.07	3.16
1.1	3/11/14	15:00	C_1	na	na	0	0	53	72	na	na
1.1	3/11/14	15:00	C_1	43	79	0	0	53	72	1.48	4.16
1.1	3/11/14	20:00	C_10	93	68	0	0	48	72	3.88	2.83
1.1	3/11/14	20:00	C_10	64	73	0	0	48	72	2.67	3.04
1.1	3/11/14	20:00	C_10	58	76	0	0	48	72	2.42	3.17
1.1	3/11/14	20:00	C_11	44	76	0	0	48	72	1.83	3.17
1.1	3/11/14	20:00	C_11	120	60	0	0	48	72	5	2.5
1.1	3/11/14	20:00	C_11	58	82	0	0	48	72	2.42	3.42
1.1	3/11/14	20:00	C_12	30	20	0	0	48	72	1.25	0.83
1.1	3/11/14	20:00	C_12	37	14	0	0	48	72	1.54	0.58
1.1	3/11/14	20:00	C_12	69	18	0	0	48	72	2.88	0.75
1.1	3/11/14	15:00	C_13	122	82	0	0	53	72	4.21	4.32
1.1	3/11/14	15:00	C_13	22	78	0	0	53	72	0.76	4.11
1.1	3/11/14	15:00	C_13	65	62	0	0	53	72	2.24	3.26
1.1	3/11/14	15:00	C_14	35	71	0	0	53	72	1.21	3.74
1.1	3/11/14	15:00	C_14	65	70	0	0	53	72	2.24	3.68
1.1	3/11/14	15:00	C_14	77	66	0	0	53	72	2.66	3.47
1.1	3/11/14	17:00	C_15	33	73	0	0	48	72	1.38	3.04
1.1	3/11/14	17:00	C_15	67	70	0	0	48	72	2.79	2.92
1.1	3/11/14	17:00	C_15	50	68	0	0	48	72	2.08	2.83
1.1	3/11/14	17:00	C_16	38	77	0	0	48	72	1.58	3.21
1.1	3/11/14	17:00	C_16	55	70	0	0	48	72	2.29	2.92
1.1	3/11/14	17:00	C_16	72	75	0	0	48	72	3	3.13
1.1	3/11/14	17:00	C_17	73	64	0	0	48	72	3.04	2.67
1.1	3/11/14	17:00	C_17	50	77	0	0	48	72	2.08	3.21
1.1	3/11/14	17:00	C_17	57	75	0	0	48	72	2.38	3.13
1.1	3/11/14	17:00	C_18	162	59	0	0	48	72	6.75	2.46
1.1	3/11/14	17:00	C_18	59	76	0	0	48	72	2.46	3.17
1.1	3/11/14	17:00	C_18	58	72	0	0	48	72	2.42	3
1.1	3/11/14	17:00	C_19	99	58	0	0	48	72	4.13	2.42
1.1	3/11/14	17:00	C_19	67	59	0	0	48	72	2.79	2.46
1.1	3/11/14	17:00	C_19	60	72	0	0	48	72	2.5	3
1.1	3/11/14	20:00	C_20	50	77	0	0	48	72	2.08	3.21
1.1	3/11/14	20:00	C_20	57	82	0	0	48	72	2.38	3.42
1.1	3/11/14	20:00	C_20	103	62	0	0	48	72	4.29	2.58
1.1	3/11/14	20:00	C_21	68	76	0	0	48	72	2.83	3.17
1.1	3/11/14	20:00	C_21	41	74	0	0	48	72	1.71	3.08
1.1	3/11/14	20:00	C_21	131	61	0	0	48	72	5.46	2.54
1.1	3/11/14	20:00	C_22	47	67	0	0	48	72	1.96	2.79
1.1	3/11/14	20:00	C_22	52	61	0	0	48	72	2.17	2.54
1.1	3/11/14	20:00	C_22	37	70	0	0	48	72	1.54	2.92
1.1	3/11/14	20:00	C_23	67	na	0	0	48	72	2.79	na
1.1	3/11/14	20:00	C_23	58	75	0	0	48	72	2.42	3.13
1.1	3/11/14	20:00	C_23	42	84	0	0	48	72	1.75	3.5
1.1	3/11/14	20:00	C_24	38	79	0	0	48	72	1.58	3.29
1.1	3/11/14	20:00	C_24	62	na	0	0	48	72	2.58	na
1.1	3/11/14	20:00	C_24	46	78	0	0	48	72	1.92	3.25
1.1	3/11/14	20:00	C_25	38	70	0	0	48	72	1.58	2.92
1.1	3/11/14	20:00	C_25	46	78	0	0	48	72	1.92	3.25
1.1	3/11/14	20:00	C_25	118	70	0	0	48	72	4.92	2.92
1.1	3/11/14	15:00	C_3	44	70	0	0	53	72	1.52	3.68
1.1	3/11/14	15:00	C_3	34	77	0	0	53	72	1.17	4.05
1.1	3/11/14	15:00	C_3	111	65	0	0	53	72	3.83	3.42
1.1	3/11/14	17:00	C_4	62	67	0	0	48	72	2.58	2.79
1.1	3/11/14	17:00	C_4	50	70	0	0	48	72	2.08	2.92
1.1	3/11/14	17:00	C_4	71	76	0	0	48	72	2.96	3.17
1.1	3/11/14	17:00	C_5	na	na	0	0	48	72	na	na
1.1	3/11/14	17:00	C_5	32	77	0	0	48	72	1.33	3.21
1.1	3/11/14	17:00	C_5	48	72	0	0	48	72	2	3
1.1	3/11/14	17:00	C_6	74	69	0	0	48	72	3.08	2.88
1.1	3/11/14	17:00	C_6	47	74	0	0	48	72	1.96	3.08
1.1	3/11/14	17:00	C_6	50	76	0	0	48	72	2.08	3.17
1.1	3/11/14	17:00	C_7	90	67	0	0	48	72	3.75	2.79
1.1	3/11/14	17:00	C_7	56	72	0	0	48	72	2.33	3
1.1	3/11/14	17:00	C_7	45	82	0	0	48	72	1.88	3.42
1.1	3/11/14	20:00	C_8	71	66	0	0	48	72	2.96	2.75
1.1	3/11/14	20:00	C_8	47	83	0	0	48	72	1.96	3.46
1.1	3/11/14	20:00	C_8	124	70	0	0	48	72	5.17	2.92
1.1	3/11/14	20:00	C_9	56	81	0	0	48	72	2.33	3.38
1.1	3/11/14	20:00	C_9	67	64	0	0	48	72	2.79	2.67
1.1	3/11/14	20:00	C_9	55	77	0	0	48	72	2.29	3.21
1.2	3/13/14	15:00	A_28	65	90	0	0	48	72	2.71	3.75
1.2	3/13/14	15:00	A_28	65	88	0	0	48	72	2.71	3.67
1.2	3/13/14	15:00	A_28	43	84	0	0	48	72	1.79	3.5
1.2	3/13/14	15:00	A_29	69	83	0	0	48	72	2.88	3.46
1.2	3/13/14	15:00	A_29	75	87	0	0	48	72	3.13	3.63
1.2	3/13/14	15:00	A_29	55	82	0	0	48	72	2.29	3.42
1.2	3/13/14	15:00	A_30	46	88	0	0	48	72	1.92	3.67
1.2	3/13/14	15:00	A_30	55	85	0	0	48	72	2.29	3.54
1.2	3/13/14	15:00	A_30	47	86	0	0	48	72	1.96	3.58
1.2	3/13/14	17:00	A_31	140	68	0	0	48	72	5.83	2.83
1.2	3/13/14	17:00	A_31	44	80	0	0	48	72	1.83	3.33
1.2	3/13/14	17:00	A_31	81	70	0	0	48	72	3.38	2.92
1.2	3/13/14	17:00	A_32	62	81	0	0	48	72	2.58	3.38
1.2	3/13/14	17:00	A_32	52	78	0	0	48	72	2.17	3.25
1.2	3/13/14	17:00	A_32	80	67	0	0	48	72	3.33	2.79
1.2	3/13/14	17:00	A_33	53	79	0	0	48	72	2.21	3.29
1.2	3/13/14	17:00	A_33	64	83	0	0	48	72	2.67	3.46
1.2	3/13/14	17:00	A_33	56	79	0	0	48	72	2.33	3.29
1.2	3/13/14	19:45	A_34	41	81	0	0	48	72	1.71	3.38
1.2	3/13/14	19:45	A_34	52	80	0	0	48	72	2.17	3.33
1.2	3/13/14	19:45	A_34	54	75	0	0	48	72	2.25	3.13
1.2	3/13/14	19:45	A_35	55	81	0	0	48	72	2.29	3.38
1.2	3/13/14	19:45	A_35	40	80	0	0	48	72	1.67	3.33
1.2	3/13/14	19:45	A_35	40	82	0	0	48	72	1.67	3.42
1.2	3/13/14	19:45	A_36	164	na	0	0	48	72	6.83	na
1.2	3/13/14	19:45	A_36	39	73	0	0	48	72	1.63	3.04
1.2	3/13/14	19:45	A_36	208	na	0	0	48	72	8.67	na
1.2	3/13/14	22:30	A_38	92	75	0	0	48	72	3.83	3.13
1.2	3/13/14	22:30	A_38	90	na	0	0	48	72	3.75	na
1.2	3/13/14	22:30	A_38	na	na	0	0	48	72	na	na
1.2	3/13/14	22:30	A_39	69	78	0	0	48	72	2.88	3.25
1.2	3/13/14	22:30	A_39	54	88	0	0	48	72	2.25	3.67
1.2	3/13/14	22:30	A_39	67	74	0	0	48	72	2.79	3.08
1.2	3/13/14	15:00	A_40	67	84	0	0	48	72	2.79	3.5
1.2	3/13/14	15:00	A_40	67	84	0	0	48	72	2.79	3.5
1.2	3/13/14	15:00	A_40	43	na	0	0	48	72	1.79	na
1.2	3/13/14	15:00	A_41	45	85	0	0	48	72	1.88	3.54
1.2	3/13/14	15:00	A_41	47	86	0	0	48	72	1.96	3.58
1.2	3/13/14	15:00	A_41	47	82	0	0	48	72	1.96	3.42
1.2	3/13/14	17:00	A_42	65	80	0	0	48	72	2.71	3.33
1.2	3/13/14	17:00	A_42	74	78	0	0	48	72	3.08	3.25
1.2	3/13/14	17:00	A_42	51	77	0	0	48	72	2.13	3.21
1.2	3/13/14	17:00	A_43	127	70	0	0	48	72	5.29	2.92
1.2	3/13/14	17:00	A_43	68	77	0	0	48	72	2.83	3.21
1.2	3/13/14	17:00	A_43	66	71	0	0	48	72	2.75	2.96
1.2	3/13/14	17:00	A_44	53	87	0	0	48	72	2.21	3.63
1.2	3/13/14	17:00	A_44	52	84	0	0	48	72	2.17	3.5
1.2	3/13/14	17:00	A_44	53	86	0	0	48	72	2.21	3.58
1.2	3/13/14	19:45	A_45	na	na	0	0	48	72	na	na
1.2	3/13/14	19:45	A_45	61	80	0	0	48	72	2.54	3.33
1.2	3/13/14	19:45	A_45	50	82	0	0	48	72	2.08	3.42
1.2	3/13/14	19:45	A_46	54	76	0	0	48	72	2.25	3.17
1.2	3/13/14	19:45	A_46	62	78	0	0	48	72	2.58	3.25
1.2	3/13/14	19:45	A_46	na	na	0	0	48	72	na	na
1.2	3/13/14	19:45	A_47	94	na	0	0	48	72	3.92	na
1.2	3/13/14	19:45	A_47	62	90	0	0	48	72	2.58	3.75
1.2	3/13/14	19:45	A_47	48	73	0	0	48	72	2	3.04
1.2	3/13/14	22:30	A_48	46	na	0	0	48	72	1.92	na
1.2	3/13/14	22:30	A_48	66	84	0	0	48	72	2.75	3.5
1.2	3/13/14	22:30	A_48	54	85	0	0	48	72	2.25	3.54
1.2	3/13/14	22:30	A_49	56	85	0	0	48	72	2.33	3.54
1.2	3/13/14	22:30	A_49	38	82	0	0	48	72	1.58	3.42
1.2	3/13/14	22:30	A_49	49	82	0	0	48	72	2.04	3.42
1.2	3/13/14	22:30	A_50	64	79	0	0	48	72	2.67	3.29
1.2	3/13/14	22:30	A_50	92	na	0	0	48	72	3.83	na
1.2	3/13/14	22:30	A_50	46	81	0	0	48	72	1.92	3.38
1.2	3/13/14	22:30	A_51	40	77	0	0	48	72	1.67	3.21
1.2	3/13/14	22:30	A_51	65	81	0	0	48	72	2.71	3.38
1.2	3/13/14	22:30	A_51	63	81	0	0	48	72	2.63	3.38
1.2	3/13/14	22:30	A_52	43	83	0	0	48	72	1.79	3.46
1.2	3/13/14	22:30	A_52	47	87	0	0	48	72	1.96	3.63
1.2	3/13/14	22:30	A_52	60	86	0	0	48	72	2.5	3.58
1.2	3/13/14	22:30	Anc_25	32	50	0	0	48	72	1.33	2.08
1.2	3/13/14	22:30	Anc_25	33	na	0	0	48	72	1.38	na
1.2	3/13/14	22:30	Anc_25	34	51	0	0	48	72	1.42	2.13
1.2	3/13/14	15:00	Anc_27	69	84	0	0	48	72	2.88	3.5
1.2	3/13/14	15:00	Anc_27	27	46	0	0	48	72	1.13	1.92
1.2	3/13/14	15:00	Anc_27	30	49	0	0	48	72	1.25	2.04
1.2	3/13/14	15:00	Anc_28	38	48	0	0	48	72	1.58	2
1.2	3/13/14	15:00	Anc_28	26	51	0	0	48	72	1.08	2.13
1.2	3/13/14	15:00	Anc_28	27	50	0	0	48	72	1.13	2.08
1.2	3/13/14	15:00	Anc_29	40	40	0	0	48	72	1.67	1.67
1.2	3/13/14	15:00	Anc_29	211	na	0	0	48	72	8.79	na
1.2	3/13/14	15:00	Anc_29	39	46	0	0	48	72	1.63	1.92
1.2	3/13/14	17:00	Anc_30	86	37	0	0	48	72	3.58	1.54
1.2	3/13/14	17:00	Anc_30	42	76	0	0	48	72	1.75	3.17
1.2	3/13/14	17:00	Anc_30	30	41	0	0	48	72	1.25	1.71
1.2	3/13/14	17:00	Anc_31	69	49	0	0	48	72	2.88	2.04
1.2	3/13/14	17:00	Anc_31	48	na	0	0	48	72	2	na
1.2	3/13/14	17:00	Anc_31	69	35	0	0	48	72	2.88	1.46
1.2	3/13/14	17:00	Anc_32	42	39	0	0	48	72	1.75	1.63
1.2	3/13/14	17:00	Anc_32	24	48	0	0	48	72	1	2
1.2	3/13/14	17:00	Anc_32	28	50	0	0	48	72	1.17	2.08
1.2	3/13/14	19:45	Anc_33	96	44	0	0	48	72	4	1.83
1.2	3/13/14	19:45	Anc_33	25	47	0	0	48	72	1.04	1.96
1.2	3/13/14	19:45	Anc_33	32	49	0	0	48	72	1.33	2.04
1.2	3/13/14	19:45	Anc_34	84	42	0	0	48	72	3.5	1.75
1.2	3/13/14	19:45	Anc_34	22	54	0	0	48	72	0.92	2.25
1.2	3/13/14	19:45	Anc_34	na	na	0	0	48	72	na	na
1.2	3/13/14	19:45	Anc_35	25	48	0	0	48	72	1.04	2
1.2	3/13/14	19:45	Anc_35	32	52	0	0	48	72	1.33	2.17
1.2	3/13/14	19:45	Anc_35	73	na	0	0	48	72	3.04	na
1.2	3/13/14	22:30	Anc_36	27	55	0	0	48	72	1.13	2.29
1.2	3/13/14	22:30	Anc_36	16	na	0	0	48	72	0.67	na
1.2	3/13/14	22:30	Anc_36	81	45	0	0	48	72	3.38	1.88
1.2	3/13/14	22:30	Anc_37	24	47	0	0	48	72	1	1.96
1.2	3/13/14	22:30	Anc_37	27	51	0	0	48	72	1.13	2.13
1.2	3/13/14	22:30	Anc_37	24	63	0	0	48	72	1	2.63
1.2	3/13/14	22:30	Anc_38	32	21	0	0	48	72	1.33	0.88
1.2	3/13/14	22:30	Anc_38	45	43	0	0	48	72	1.88	1.79
1.2	3/13/14	22:30	Anc_38	8	38	0	0	48	72	0.33	1.58
1.2	3/13/14	15:00	Anc_39	15	34	0	0	48	72	0.63	1.42
1.2	3/13/14	15:00	Anc_39	50	33	0	0	48	72	2.08	1.38
1.2	3/13/14	15:00	Anc_39	78	16	0	0	48	72	3.25	0.67
1.2	3/13/14	15:00	Anc_40	29	57	0	0	48	72	1.21	2.38
1.2	3/13/14	15:00	Anc_40	27	59	0	0	48	72	1.13	2.46
1.2	3/13/14	15:00	Anc_40	27	55	0	0	48	72	1.13	2.29
1.2	3/13/14	17:00	Anc_41	32	52	0	0	48	72	1.33	2.17
1.2	3/13/14	17:00	Anc_41	74	43	0	0	48	72	3.08	1.79
1.2	3/13/14	17:00	Anc_41	34	52	0	0	48	72	1.42	2.17
1.2	3/13/14	17:00	Anc_43	27	68	0	0	48	72	1.13	2.83
1.2	3/13/14	17:00	Anc_43	53	37	0	0	48	72	2.21	1.54
1.2	3/13/14	17:00	Anc_43	25	46	0	0	48	72	1.04	1.92
1.2	3/13/14	17:00	Anc_44	32	48	0	0	48	72	1.33	2
1.2	3/13/14	17:00	Anc_44	46	68	0	0	48	72	1.92	2.83
1.2	3/13/14	17:00	Anc_44	62	na	0	0	48	72	2.58	na
1.2	3/13/14	19:45	Anc_45	24	51	0	0	48	72	1	2.13
1.2	3/13/14	19:45	Anc_45	37	52	0	0	48	72	1.54	2.17
1.2	3/13/14	19:45	Anc_45	30	53	0	0	48	72	1.25	2.21
1.2	3/13/14	19:45	Anc_46	47	46	0	0	48	72	1.96	1.92
1.2	3/13/14	19:45	Anc_46	76	37	0	0	48	72	3.17	1.54
1.2	3/13/14	19:45	Anc_46	21	51	0	0	48	72	0.88	2.13
1.2	3/13/14	19:45	Anc_47	26	83	0	0	48	72	1.08	3.46
1.2	3/13/14	19:45	Anc_47	18	55	0	0	48	72	0.75	2.29
1.2	3/13/14	19:45	Anc_47	25	60	0	0	48	72	1.04	2.5
1.2	3/13/14	22:30	Anc_48	46	46	0	0	48	72	1.92	1.92
1.2	3/13/14	22:30	Anc_48	26	50	0	0	48	72	1.08	2.08
1.2	3/13/14	22:30	Anc_48	20	49	0	0	48	72	0.83	2.04
1.2	3/13/14	22:30	Anc_49	29	49	0	0	48	72	1.21	2.04
1.2	3/13/14	22:30	Anc_49	29	48	0	0	48	72	1.21	2
1.2	3/13/14	22:30	Anc_49	21	54	0	0	48	72	0.88	2.25
1.2	3/13/14	22:30	Anc_50	25	46	0	0	48	72	1.04	1.92
1.2	3/13/14	22:30	Anc_50	67	39	0	0	48	72	2.79	1.63
1.2	3/13/14	22:30	Anc_50	45	na	0	0	48	72	1.88	na
1.2	3/13/14	22:30	Anc_51	27	53	0	0	48	72	1.13	2.21
1.2	3/13/14	22:30	Anc_51	109	43	0	0	48	72	4.54	1.79
1.2	3/13/14	22:30	Anc_51	19	55	0	0	48	72	0.79	2.29
1.2	3/13/14	22:30	Anc_52	48	44	0	0	48	72	2	1.83
1.2	3/13/14	22:30	Anc_52	35	47	0	0	48	72	1.46	1.96
1.2	3/13/14	22:30	Anc_52	92	na	0	0	48	72	3.83	na
1.2	3/13/14	15:00	B_27	44	90	0	0	48	72	1.83	3.75
1.2	3/13/14	15:00	B_27	73	92	0	0	48	72	3.04	3.83
1.2	3/13/14	15:00	B_27	45	86	0	0	48	72	1.88	3.58
1.2	3/13/14	15:00	B_28	58	91	0	0	48	72	2.42	3.79
1.2	3/13/14	15:00	B_28	44	87	0	0	48	72	1.83	3.63
1.2	3/13/14	15:00	B_28	51	88	0	0	48	72	2.13	3.67
1.2	3/13/14	17:00	B_29	58	81	0	0	48	72	2.42	3.38
1.2	3/13/14	17:00	B_29	62	81	0	0	48	72	2.58	3.38
1.2	3/13/14	17:00	B_29	106	65	0	0	48	72	4.42	2.71
1.2	3/13/14	17:00	B_30	57	83	0	0	48	72	2.38	3.46
1.2	3/13/14	17:00	B_30	69	82	0	0	48	72	2.88	3.42
1.2	3/13/14	17:00	B_30	70	84	0	0	48	72	2.92	3.5
1.2	3/13/14	17:00	B_31	53	77	0	0	48	72	2.21	3.21
1.2	3/13/14	17:00	B_31	39	78	0	0	48	72	1.63	3.25
1.2	3/13/14	17:00	B_31	52	88	0	0	48	72	2.17	3.67
1.2	3/13/14	19:45	B_32	61	88	0	0	48	72	2.54	3.67
1.2	3/13/14	19:45	B_32	68	77	0	0	48	72	2.83	3.21
1.2	3/13/14	19:45	B_32	53	85	0	0	48	72	2.21	3.54
1.2	3/13/14	19:45	B_33	59	80	0	0	48	72	2.46	3.33
1.2	3/13/14	19:45	B_33	57	79	0	0	48	72	2.38	3.29
1.2	3/13/14	19:45	B_33	58	89	0	0	48	72	2.42	3.71
1.2	3/13/14	19:45	B_34	73	75	0	0	48	72	3.04	3.13
1.2	3/13/14	19:45	B_34	49	na	0	0	48	72	2.04	na
1.2	3/13/14	19:45	B_34	43	81	0	0	48	72	1.79	3.38
1.2	3/13/14	22:30	B_35	70	na	0	0	48	72	2.92	na
1.2	3/13/14	22:30	B_35	42	80	0	0	48	72	1.75	3.33
1.2	3/13/14	22:30	B_35	71	94	0	0	48	72	2.96	3.92
1.2	3/13/14	22:30	B_36	78	na	0	0	48	72	3.25	na
1.2	3/13/14	22:30	B_36	41	85	0	0	48	72	1.71	3.54
1.2	3/13/14	22:30	B_36	59	83	0	0	48	72	2.46	3.46
1.2	3/13/14	22:30	B_37	50	87	0	0	48	72	2.08	3.63
1.2	3/13/14	22:30	B_37	68	87	0	0	48	72	2.83	3.63
1.2	3/13/14	22:30	B_37	56	85	0	0	48	72	2.33	3.54
1.2	3/13/14	22:30	B_38	37	86	0	0	48	72	1.54	3.58
1.2	3/13/14	22:30	B_38	49	85	0	0	48	72	2.04	3.54
1.2	3/13/14	22:30	B_38	60	84	0	0	48	72	2.5	3.5
1.2	3/13/14	15:00	B_40	67	87	0	0	48	72	2.79	3.63
1.2	3/13/14	15:00	B_40	47	88	0	0	48	72	1.96	3.67
1.2	3/13/14	15:00	B_40	49	87	0	0	48	72	2.04	3.63
1.2	3/13/14	15:00	B_41	54	75	0	0	48	72	2.25	3.13
1.2	3/13/14	15:00	B_41	60	89	0	0	48	72	2.5	3.71
1.2	3/13/14	15:00	B_41	90	77	0	0	48	72	3.75	3.21
1.2	3/13/14	17:00	B_42	na	na	0	0	48	72	na	na
1.2	3/13/14	17:00	B_42	63	71	0	0	48	72	2.63	2.96
1.2	3/13/14	17:00	B_42	54	82	0	0	48	72	2.25	3.42
1.2	3/13/14	17:00	B_43	44	76	0	0	48	72	1.83	3.17
1.2	3/13/14	17:00	B_43	56	82	0	0	48	72	2.33	3.42
1.2	3/13/14	17:00	B_43	41	113	0	0	48	72	1.71	4.71
1.2	3/13/14	17:00	B_44	68	86	0	0	48	72	2.83	3.58
1.2	3/13/14	17:00	B_44	51	85	0	0	48	72	2.13	3.54
1.2	3/13/14	17:00	B_44	51	71	0	0	48	72	2.13	2.96
1.2	3/13/14	19:45	B_45	63	73	0	0	48	72	2.63	3.04
1.2	3/13/14	19:45	B_45	45	78	0	0	48	72	1.88	3.25
1.2	3/13/14	19:45	B_45	60	79	0	0	48	72	2.5	3.29
1.2	3/13/14	19:45	B_46	45	72	0	0	48	72	1.88	3
1.2	3/13/14	19:45	B_46	95	na	0	0	48	72	3.96	na
1.2	3/13/14	19:45	B_46	97	na	0	0	48	72	4.04	na
1.2	3/13/14	19:45	B_47	50	89	0	0	48	72	2.08	3.71
1.2	3/13/14	19:45	B_47	36	na	0	0	48	72	1.5	na
1.2	3/13/14	19:45	B_47	64	88	0	0	48	72	2.67	3.67
1.2	3/13/14	22:30	B_48	71	90	0	0	48	72	2.96	3.75
1.2	3/13/14	22:30	B_48	69	82	0	0	48	72	2.88	3.42
1.2	3/13/14	22:30	B_48	69	76	0	0	48	72	2.88	3.17
1.2	3/13/14	22:30	B_49	82	75	0	0	48	72	3.42	3.13
1.2	3/13/14	22:30	B_49	80	85	0	0	48	72	3.33	3.54
1.2	3/13/14	22:30	B_49	65	82	0	0	48	72	2.71	3.42
1.2	3/13/14	22:30	B_50	51	84	0	0	48	72	2.13	3.5
1.2	3/13/14	22:30	B_50	41	73	0	0	48	72	1.71	3.04
1.2	3/13/14	22:30	B_50	52	79	0	0	48	72	2.17	3.29
1.2	3/13/14	22:30	B_51	56	86	0	0	48	72	2.33	3.58
1.2	3/13/14	22:30	B_51	51	79	0	0	48	72	2.13	3.29
1.2	3/13/14	22:30	B_51	63	88	0	0	48	72	2.63	3.67
1.2	3/13/14	22:30	B_52	57	75	0	0	48	72	2.38	3.13
1.2	3/13/14	22:30	B_52	47	87	0	0	48	72	1.96	3.63
1.2	3/13/14	22:30	B_52	65	92	0	0	48	72	2.71	3.83
1.2	3/13/14	15:00	C_26	59	84	0	0	48	72	2.46	3.5
1.2	3/13/14	15:00	C_26	99	72	0	0	48	72	4.13	3
1.2	3/13/14	15:00	C_26	35	na	0	0	48	72	1.46	na
1.2	3/13/14	15:00	C_27	46	82	0	0	48	72	1.92	3.42
1.2	3/13/14	15:00	C_27	54	83	0	0	48	72	2.25	3.46
1.2	3/13/14	15:00	C_27	79	80	0	0	48	72	3.29	3.33
1.2	3/13/14	17:00	C_28	60	na	0	0	48	72	2.5	na
1.2	3/13/14	17:00	C_28	66	79	0	0	48	72	2.75	3.29
1.2	3/13/14	17:00	C_28	46	75	0	0	48	72	1.92	3.13
1.2	3/13/14	17:00	C_29	49	76	0	0	48	72	2.04	3.17
1.2	3/13/14	17:00	C_29	48	68	0	0	48	72	2	2.83
1.2	3/13/14	17:00	C_29	55	na	0	0	48	72	2.29	na
1.2	3/13/14	17:00	C_30	148	na	0	0	48	72	6.17	na
1.2	3/13/14	17:00	C_30	60	66	0	0	48	72	2.5	2.75
1.2	3/13/14	17:00	C_30	75	64	0	0	48	72	3.13	2.67
1.2	3/13/14	19:45	C_31	130	na	0	0	48	72	5.42	na
1.2	3/13/14	19:45	C_31	130	63	0	0	48	72	5.42	2.63
1.2	3/13/14	19:45	C_31	57	na	0	0	48	72	2.38	na
1.2	3/13/14	19:45	C_32	60	72	0	0	48	72	2.5	3
1.2	3/13/14	19:45	C_32	108	61	0	0	48	72	4.5	2.54
1.2	3/13/14	19:45	C_32	65	71	0	0	48	72	2.71	2.96
1.2	3/13/14	19:45	C_33	52	71	0	0	48	72	2.17	2.96
1.2	3/13/14	19:45	C_33	51	75	0	0	48	72	2.13	3.13
1.2	3/13/14	19:45	C_33	148	60	0	0	48	72	6.17	2.5
1.2	3/13/14	22:30	C_34	45	75	0	0	48	72	1.88	3.13
1.2	3/13/14	22:30	C_34	52	81	0	0	48	72	2.17	3.38
1.2	3/13/14	22:30	C_34	45	na	0	0	48	72	1.88	na
1.2	3/13/14	22:30	C_35	73	69	0	0	48	72	3.04	2.88
1.2	3/13/14	22:30	C_35	47	na	0	0	48	72	1.96	na
1.2	3/13/14	22:30	C_35	na	na	0	0	48	72	na	na
1.2	3/13/14	22:30	C_36	55	na	0	0	48	72	2.29	na
1.2	3/13/14	22:30	C_36	67	76	0	0	48	72	2.79	3.17
1.2	3/13/14	22:30	C_36	97	70	0	0	48	72	4.04	2.92
1.2	3/13/14	22:30	C_37	70	68	0	0	48	72	2.92	2.83
1.2	3/13/14	22:30	C_37	48	85	0	0	48	72	2	3.54
1.2	3/13/14	22:30	C_37	85	na	0	0	48	72	3.54	na
1.2	3/13/14	15:00	C_38	77	74	0	0	48	72	3.21	3.08
1.2	3/13/14	15:00	C_38	47	81	0	0	48	72	1.96	3.38
1.2	3/13/14	15:00	C_38	95	74	0	0	48	72	3.96	3.08
1.2	3/13/14	15:00	C_39	56	72	0	0	48	72	2.33	3
1.2	3/13/14	15:00	C_39	55	72	0	0	48	72	2.29	3
1.2	3/13/14	15:00	C_39	58	79	0	0	48	72	2.42	3.29
1.2	3/13/14	15:00	C_40	40	71	0	0	48	72	1.67	2.96
1.2	3/13/14	15:00	C_40	72	74	0	0	48	72	3	3.08
1.2	3/13/14	15:00	C_40	72	na	0	0	48	72	3	na
1.2	3/13/14	17:00	C_41	53	74	0	0	48	72	2.21	3.08
1.2	3/13/14	17:00	C_41	na	na	0	0	48	72	na	na
1.2	3/13/14	17:00	C_41	50	72	0	0	48	72	2.08	3
1.2	3/13/14	17:00	C_42	54	77	0	0	48	72	2.25	3.21
1.2	3/13/14	17:00	C_42	56	82	0	0	48	72	2.33	3.42
1.2	3/13/14	17:00	C_42	91	62	0	0	48	72	3.79	2.58
1.2	3/13/14	19:45	C_43	49	79	0	0	48	72	2.04	3.29
1.2	3/13/14	19:45	C_43	61	68	0	0	48	72	2.54	2.83
1.2	3/13/14	19:45	C_43	70	73	0	0	48	72	2.92	3.04
1.2	3/13/14	19:45	C_44	63	68	0	0	48	72	2.63	2.83
1.2	3/13/14	19:45	C_44	82	na	0	0	48	72	3.42	na
1.2	3/13/14	19:45	C_44	65	70	0	0	48	72	2.71	2.92
1.2	3/13/14	19:45	C_45	133	na	0	0	48	72	5.54	na
1.2	3/13/14	19:45	C_45	65	na	0	0	48	72	2.71	na
1.2	3/13/14	19:45	C_45	60	72	0	0	48	72	2.5	3
1.2	3/13/14	22:30	C_46	60	80	0	0	48	72	2.5	3.33
1.2	3/13/14	22:30	C_46	56	79	0	0	48	72	2.33	3.29
1.2	3/13/14	22:30	C_46	37	73	0	0	48	72	1.54	3.04
1.2	3/13/14	22:30	C_47	64	71	0	0	48	72	2.67	2.96
1.2	3/13/14	22:30	C_47	88	100	0	0	48	72	3.67	4.17
1.2	3/13/14	22:30	C_47	na	na	0	0	48	72	na	na
1.2	3/13/14	22:30	C_48	33	88	0	0	48	72	1.38	3.67
1.2	3/13/14	22:30	C_48	89	62	0	0	48	72	3.71	2.58
1.2	3/13/14	22:30	C_48	102	na	0	0	48	72	4.25	na
1.2	3/13/14	22:30	C_49	45	74	0	0	48	72	1.88	3.08
1.2	3/13/14	22:30	C_49	36	65	0	0	48	72	1.5	2.71
1.2	3/13/14	22:30	C_49	35	66	0	0	48	72	1.46	2.75
1.2	3/13/14	22:30	C_50	46	79	0	0	48	72	1.92	3.29
1.2	3/13/14	22:30	C_50	44	72	0	0	48	72	1.83	3
1.2	3/13/14	22:30	C_50	51	70	0	0	48	72	2.13	2.92
1.3	3/18/14	13:30	A_53	66	90	0	0	48	72	2.75	3.75
1.3	3/18/14	13:30	A_53	44	87	0	0	48	72	1.83	3.63
1.3	3/18/14	13:30	A_53	45	88	0	0	48	72	1.88	3.67
1.3	3/18/14	13:30	A_54	46	79	0	0	48	72	1.92	3.29
1.3	3/18/14	13:30	A_54	57	86	0	0	48	72	2.38	3.58
1.3	3/18/14	13:30	A_54	61	90	0	0	48	72	2.54	3.75
1.3	3/18/14	13:30	A_55	65	86	0	0	48	72	2.71	3.58
1.3	3/18/14	13:30	A_55	62	86	0	0	48	72	2.58	3.58
1.3	3/18/14	13:30	A_55	65	88	0	0	48	72	2.71	3.67
1.3	3/18/14	13:30	A_56	53	77	0	0	48	72	2.21	3.21
1.3	3/18/14	13:30	A_56	69	87	0	0	48	72	2.88	3.63
1.3	3/18/14	13:30	A_56	64	87	0	0	48	72	2.67	3.63
1.3	3/18/14	13:30	A_57	62	88	0	0	48	72	2.58	3.67
1.3	3/18/14	13:30	A_57	59	88	0	0	48	72	2.46	3.67
1.3	3/18/14	13:30	A_57	57	85	0	0	48	72	2.38	3.54
1.3	3/18/14	16:30	A_58	101	79	0	0	48	72	4.21	3.29
1.3	3/18/14	16:30	A_58	54	88	0	0	48	72	2.25	3.67
1.3	3/18/14	16:30	A_58	62	96	0	0	48	72	2.58	4
1.3	3/18/14	16:30	A_59	48	84	0	0	48	72	2	3.5
1.3	3/18/14	16:30	A_59	43	87	0	0	48	72	1.79	3.63
1.3	3/18/14	16:30	A_59	57	98	0	0	48	72	2.38	4.08
1.3	3/18/14	16:30	A_60	61	83	0	0	48	72	2.54	3.46
1.3	3/18/14	16:30	A_60	44	90	0	0	48	72	1.83	3.75
1.3	3/18/14	16:30	A_60	56	88	0	0	48	72	2.33	3.67
1.3	3/18/14	16:30	A_61	51	84	0	0	48	72	2.13	3.5
1.3	3/18/14	16:30	A_61	50	85	0	0	48	72	2.08	3.54
1.3	3/18/14	16:30	A_61	49	86	0	0	48	72	2.04	3.58
1.3	3/18/14	19:10	A_62	na	na	0	0	48	72	na	na
1.3	3/18/14	19:10	A_62	61	86	0	0	48	72	2.54	3.58
1.3	3/18/14	19:10	A_62	39	84	0	0	48	72	1.63	3.5
1.3	3/18/14	19:10	A_63	30	88	0	0	48	72	1.25	3.67
1.3	3/18/14	19:10	A_63	57	78	0	0	48	72	2.38	3.25
1.3	3/18/14	19:10	A_63	60	85	0	0	48	72	2.5	3.54
1.3	3/18/14	19:10	A_64	64	79	0	0	48	72	2.67	3.29
1.3	3/18/14	19:10	A_64	58	81	0	0	48	72	2.42	3.38
1.3	3/18/14	19:10	A_64	61	81	0	0	48	72	2.54	3.38
1.3	3/18/14	13:30	A_65	28	75	0	0	48	72	1.17	3.13
1.3	3/18/14	13:30	A_65	47	86	0	0	48	72	1.96	3.58
1.3	3/18/14	13:30	A_65	43	85	0	0	48	72	1.79	3.54
1.3	3/18/14	13:30	A_66	53	88	0	0	48	72	2.21	3.67
1.3	3/18/14	13:30	A_66	45	84	0	0	48	72	1.88	3.5
1.3	3/18/14	13:30	A_66	43	78	0	0	48	72	1.79	3.25
1.3	3/18/14	13:30	A_67	74	76	0	0	48	72	3.08	3.17
1.3	3/18/14	13:30	A_67	62	85	0	0	48	72	2.58	3.54
1.3	3/18/14	13:30	A_67	39	84	0	0	48	72	1.63	3.5
1.3	3/18/14	13:30	A_68	45	92	0	0	48	72	1.88	3.83
1.3	3/18/14	13:30	A_68	56	80	0	0	48	72	2.33	3.33
1.3	3/18/14	13:30	A_68	64	88	0	0	48	72	2.67	3.67
1.3	3/18/14	16:30	A_69	68	86	0	0	48	72	2.83	3.58
1.3	3/18/14	16:30	A_69	121	na	0	1	48	72	5.04	na
1.3	3/18/14	16:30	A_69	58	96	0	0	48	72	2.42	4
1.3	3/18/14	16:30	A_70	60	89	0	0	48	72	2.5	3.71
1.3	3/18/14	16:30	A_70	56	86	0	0	48	72	2.33	3.58
1.3	3/18/14	16:30	A_70	46	91	0	0	48	72	1.92	3.79
1.3	3/18/14	16:30	A_71	57	98	0	0	48	74.75	2.38	3.66
1.3	3/18/14	16:30	A_71	57	na	0	0	48	74.75	2.38	na
1.3	3/18/14	16:30	A_71	54	82	0	0	48	74.75	2.25	3.07
1.3	3/18/14	16:30	A_72	46	105	0	0	48	72	1.92	4.38
1.3	3/18/14	16:30	A_72	38	85	0	0	48	72	1.58	3.54
1.3	3/18/14	16:30	A_72	127	na	1	0	48	72	5.29	na
1.3	3/18/14	16:30	A_73	60	87	0	0	48	72	2.5	3.63
1.3	3/18/14	16:30	A_73	91	69	0	0	48	72	3.79	2.88
1.3	3/18/14	16:30	A_73	127	89	0	0	48	72	5.29	3.71
1.3	3/18/14	19:10	A_74	na	na	0	0	48	72	na	na
1.3	3/18/14	19:10	A_74	52	86	0	0	48	72	2.17	3.58
1.3	3/18/14	19:10	A_74	53	82	0	0	48	72	2.21	3.42
1.3	3/18/14	19:10	A_75	na	na	0	0	48	72	na	na
1.3	3/18/14	19:10	A_75	49	83	0	0	48	72	2.04	3.46
1.3	3/18/14	19:10	A_75	36	76	0	0	48	72	1.5	3.17
1.3	3/18/14	19:10	A_76	50	86	0	0	48	72	2.08	3.58
1.3	3/18/14	19:10	A_76	52	81	0	0	48	72	2.17	3.38
1.3	3/18/14	19:10	A_76	39	81	0	0	48	72	1.63	3.38
1.3	3/18/14	19:10	A_77	62	na	0	0	48	72	2.58	na
1.3	3/18/14	19:10	A_77	35	na	0	0	48	72	1.46	na
1.3	3/18/14	19:10	A_77	50	na	0	0	48	72	2.08	na
1.3	3/18/14	19:10	Anc_25	25	49	0	0	48	72	1.04	2.04
1.3	3/18/14	19:10	Anc_25	20	48	0	0	48	72	0.83	2
1.3	3/18/14	19:10	Anc_25	na	na	0	0	48	72	na	na
1.3	3/18/14	13:30	Anc_53	35	44	0	0	48	72	1.46	1.83
1.3	3/18/14	13:30	Anc_53	20	46	0	0	48	72	0.83	1.92
1.3	3/18/14	13:30	Anc_53	18	na	0	0	48	72	0.75	na
1.3	3/18/14	13:30	Anc_54	39	116	1	0	48	72	1.63	4.83
1.3	3/18/14	13:30	Anc_54	31	87	1	0	48	72	1.29	3.63
1.3	3/18/14	13:30	Anc_54	22	72	1	0	48	72	0.92	3
1.3	3/18/14	13:30	Anc_55	93	46	0	0	48	72	3.88	1.92
1.3	3/18/14	13:30	Anc_55	33	51	0	0	48	72	1.38	2.13
1.3	3/18/14	13:30	Anc_55	21	54	0	0	48	72	0.88	2.25
1.3	3/18/14	13:30	Anc_56	22	50	0	0	48	72	0.92	2.08
1.3	3/18/14	13:30	Anc_56	85	60	0	0	48	72	3.54	2.5
1.3	3/18/14	13:30	Anc_56	18	47	0	0	48	72	0.75	1.96
1.3	3/18/14	13:30	Anc_57	17	64	0	0	48	72	0.71	2.67
1.3	3/18/14	13:30	Anc_57	27	54	0	0	48	72	1.13	2.25
1.3	3/18/14	13:30	Anc_57	58	41	0	0	48	72	2.42	1.71
1.3	3/18/14	16:30	Anc_61	na	na	0	0	48	74.75	na	na
1.3	3/18/14	16:30	Anc_61	19	61	0	0	48	74.75	0.79	2.28
1.3	3/18/14	16:30	Anc_61	31	54	0	0	48	72	1.29	2.25
1.3	3/18/14	16:30	Anc_62	28	50	0	0	48	72	1.17	2.08
1.3	3/18/14	16:30	Anc_62	38	47	0	0	48	72	1.58	1.96
1.3	3/18/14	16:30	Anc_62	75	57	0	0	48	72	3.13	2.38
1.3	3/18/14	16:30	Anc_63	19	57	0	0	48	74.75	0.79	2.13
1.3	3/18/14	16:30	Anc_63	20	56	0	0	48	74.75	0.83	2.09
1.3	3/18/14	16:30	Anc_63	40	43	0	0	48	72	1.67	1.79
1.3	3/18/14	16:30	Anc_64	102	53	0	0	48	74.75	4.25	1.98
1.3	3/18/14	16:30	Anc_64	63	38	0	0	48	72	2.63	1.58
1.3	3/18/14	16:30	Anc_64	73	46	0	0	48	72	3.04	1.92
1.3	3/18/14	16:30	Anc_65	26	78	0	0	48	74.75	1.08	2.92
1.3	3/18/14	16:30	Anc_65	34	na	0	0	48	72	1.42	na
1.3	3/18/14	16:30	Anc_65	34	99	0	0	48	72	1.42	4.13
1.3	3/18/14	19:10	Anc_66	50	51	0	0	48	72	2.08	2.13
1.3	3/18/14	19:10	Anc_66	23	48	0	0	48	72	0.96	2
1.3	3/18/14	19:10	Anc_66	45	36	0	0	48	72	1.88	1.5
1.3	3/18/14	19:10	Anc_67	40	40	0	0	48	72	1.67	1.67
1.3	3/18/14	19:10	Anc_67	39	42	0	0	48	72	1.63	1.75
1.3	3/18/14	19:10	Anc_67	31	na	0	0	48	72	1.29	na
1.3	3/18/14	13:30	Anc_68	26	48	0	0	48	72	1.08	2
1.3	3/18/14	13:30	Anc_68	21	50	0	0	48	72	0.88	2.08
1.3	3/18/14	13:30	Anc_68	19	49	0	0	48	72	0.79	2.04
1.3	3/18/14	13:30	Anc_69	58	45	0	0	48	72	2.42	1.88
1.3	3/18/14	13:30	Anc_69	20	58	0	0	48	72	0.83	2.42
1.3	3/18/14	13:30	Anc_69	16	49	0	0	48	72	0.67	2.04
1.3	3/18/14	13:30	Anc_70	86	na	0	0	48	72	3.58	na
1.3	3/18/14	13:30	Anc_70	25	56	0	0	48	72	1.04	2.33
1.3	3/18/14	13:30	Anc_70	24	57	0	0	48	72	1	2.38
1.3	3/18/14	13:30	Anc_71	106	47	0	0	48	72	4.42	1.96
1.3	3/18/14	13:30	Anc_71	24	97	0	0	48	72	1	4.04
1.3	3/18/14	13:30	Anc_71	25	52	0	0	48	72	1.04	2.17
1.3	3/18/14	13:30	Anc_72	24	44	0	0	48	72	1	1.83
1.3	3/18/14	13:30	Anc_72	21	46	0	0	48	72	0.88	1.92
1.3	3/18/14	13:30	Anc_72	92	na	0	0	48	72	3.83	na
1.3	3/18/14	16:30	Anc_73	24	50	0	0	48	72	1	2.08
1.3	3/18/14	16:30	Anc_73	22	43	0	0	48	72	0.92	1.79
1.3	3/18/14	16:30	Anc_73	35	43	0	0	48	72	1.46	1.79
1.3	3/18/14	16:30	Anc_74	148	57	0	0	48	72	6.17	2.38
1.3	3/18/14	16:30	Anc_74	47	46	0	0	48	72	1.96	1.92
1.3	3/18/14	16:30	Anc_74	24	54	0	0	48	72	1	2.25
1.3	3/18/14	16:30	Anc_75	93	98	1	0	48	72	3.88	4.08
1.3	3/18/14	16:30	Anc_75	20	53	0	0	48	72	0.83	2.21
1.3	3/18/14	16:30	Anc_75	na	na	0	0	48	72	na	na
1.3	3/18/14	16:30	Anc_76	74	na	0	0	48	72	3.08	na
1.3	3/18/14	16:30	Anc_76	21	49	0	0	48	72	0.88	2.04
1.3	3/18/14	16:30	Anc_76	21	na	0	0	48	72	0.88	na
1.3	3/18/14	19:10	Anc_77	20	47	0	0	48	72	0.83	1.96
1.3	3/18/14	19:10	Anc_77	29	53	0	0	48	72	1.21	2.21
1.3	3/18/14	19:10	Anc_77	14	77	1	0	48	72	0.58	3.21
1.3	3/18/14	19:10	Anc_78	30	50	0	0	48	72	1.25	2.08
1.3	3/18/14	19:10	Anc_78	46	45	0	0	48	72	1.92	1.88
1.3	3/18/14	19:10	Anc_78	15	50	0	0	48	72	0.63	2.08
1.3	3/18/14	19:10	Anc_79	26	50	0	0	48	72	1.08	2.08
1.3	3/18/14	19:10	Anc_79	70	40	0	0	48	72	2.92	1.67
1.3	3/18/14	19:10	Anc_79	150	na	0	0	48	72	6.25	na
1.3	3/18/14	19:10	Anc_80	18	54	0	0	48	72	0.75	2.25
1.3	3/18/14	19:10	Anc_80	77	46	0	0	48	72	3.21	1.92
1.3	3/18/14	19:10	Anc_80	25	53	0	0	48	72	1.04	2.21
1.3	3/18/14	13:30	B_53	55	93	0	0	48	72	2.29	3.88
1.3	3/18/14	13:30	B_53	64	92	0	0	48	72	2.67	3.83
1.3	3/18/14	13:30	B_53	63	89	0	0	48	72	2.63	3.71
1.3	3/18/14	13:30	B_54	73	95	0	0	48	72	3.04	3.96
1.3	3/18/14	13:30	B_54	65	92	0	0	48	72	2.71	3.83
1.3	3/18/14	13:30	B_54	60	92	0	0	48	72	2.5	3.83
1.3	3/18/14	13:30	B_55	65	88	0	0	48	72	2.71	3.67
1.3	3/18/14	13:30	B_55	73	93	0	0	48	72	3.04	3.88
1.3	3/18/14	13:30	B_55	67	93	0	0	48	72	2.79	3.88
1.3	3/18/14	13:30	B_56	65	91	0	0	48	72	2.71	3.79
1.3	3/18/14	13:30	B_56	43	92	0	0	48	72	1.79	3.83
1.3	3/18/14	13:30	B_56	62	88	0	0	48	72	2.58	3.67
1.3	3/18/14	13:30	B_57	96	75	0	0	48	72	4	3.13
1.3	3/18/14	13:30	B_57	50	87	0	0	48	72	2.08	3.63
1.3	3/18/14	13:30	B_57	55	89	0	0	48	72	2.29	3.71
1.3	3/18/14	16:30	B_58	101	na	0	0	48	74.75	4.21	na
1.3	3/18/14	16:30	B_58	na	na	0	0	48	72	na	na
1.3	3/18/14	16:30	B_58	63	94	0	0	48	72	2.63	3.92
1.3	3/18/14	16:30	B_59	69	92	0	0	48	72	2.88	3.83
1.3	3/18/14	16:30	B_59	86	na	0	0	48	72	3.58	na
1.3	3/18/14	16:30	B_59	70	88	0	0	48	72	2.92	3.67
1.3	3/18/14	16:30	B_60	49	end	0	0	48	74.75	2.04	na
1.3	3/18/14	16:30	B_60	61	103	0	0	48	74.75	2.54	3.85
1.3	3/18/14	16:30	B_60	45	98	0	0	48	74.75	1.88	3.66
1.3	3/18/14	16:30	B_61	59	102	0	0	48	74.75	2.46	3.81
1.3	3/18/14	16:30	B_61	51	94	0	0	48	72	2.13	3.92
1.3	3/18/14	16:30	B_61	59	92	0	0	48	72	2.46	3.83
1.3	3/18/14	19:10	B_62	64	85	0	0	48	72	2.67	3.54
1.3	3/18/14	19:10	B_62	49	79	0	0	48	72	2.04	3.29
1.3	3/18/14	19:10	B_62	87	76	0	0	48	72	3.63	3.17
1.3	3/18/14	19:10	B_63	65	84	0	0	48	72	2.71	3.5
1.3	3/18/14	19:10	B_63	81	86	0	0	48	72	3.38	3.58
1.3	3/18/14	19:10	B_63	68	86	0	0	48	72	2.83	3.58
1.3	3/18/14	19:10	B_64	61	80	0	0	48	72	2.54	3.33
1.3	3/18/14	19:10	B_64	72	86	0	0	48	72	3	3.58
1.3	3/18/14	19:10	B_64	38	83	0	0	48	72	1.58	3.46
1.3	3/18/14	13:30	B_65	58	93	0	0	48	72	2.42	3.88
1.3	3/18/14	13:30	B_65	155	na	1	0	48	72	6.46	na
1.3	3/18/14	13:30	B_65	47	89	0	0	48	72	1.96	3.71
1.3	3/18/14	13:30	B_66	65	94	0	0	48	72	2.71	3.92
1.3	3/18/14	13:30	B_66	61	93	0	0	48	72	2.54	3.88
1.3	3/18/14	13:30	B_66	43	81	0	0	48	72	1.79	3.38
1.3	3/18/14	13:30	B_67	86	72	0	0	48	72	3.58	3
1.3	3/18/14	13:30	B_67	63	92	0	0	48	72	2.63	3.83
1.3	3/18/14	13:30	B_67	68	92	0	0	48	72	2.83	3.83
1.3	3/18/14	13:30	B_68	45	91	0	0	48	72	1.88	3.79
1.3	3/18/14	13:30	B_68	30	na	0	0	48	72	1.25	na
1.3	3/18/14	13:30	B_68	56	92	0	0	48	72	2.33	3.83
1.3	3/18/14	16:30	B_69	62	87	0	0	48	72	2.58	3.63
1.3	3/18/14	16:30	B_69	55	88	0	0	48	72	2.29	3.67
1.3	3/18/14	16:30	B_69	56	88	0	0	48	72	2.33	3.67
1.3	3/18/14	16:30	B_71	70	92	0	0	48	72	2.92	3.83
1.3	3/18/14	16:30	B_71	65	92	0	0	48	72	2.71	3.83
1.3	3/18/14	16:30	B_71	48	98	0	0	48	72	2	4.08
1.3	3/18/14	16:30	B_72	52	86	0	0	48	72	2.17	3.58
1.3	3/18/14	16:30	B_72	60	93	0	0	48	72	2.5	3.88
1.3	3/18/14	16:30	B_72	46	97	0	0	48	72	1.92	4.04
1.3	3/18/14	16:30	B_73	52	na	0	0	48	72	2.17	na
1.3	3/18/14	16:30	B_73	57	88	0	0	48	72	2.38	3.67
1.3	3/18/14	16:30	B_73	40	102	0	0	48	72	1.67	4.25
1.3	3/18/14	16:30	B_74	64	93	0	0	48	72	2.67	3.88
1.3	3/18/14	16:30	B_74	55	98	0	0	48	72	2.29	4.08
1.3	3/18/14	16:30	B_74	58	na	0	0	48	72	2.42	na
1.3	3/18/14	19:10	B_75	72	89	0	0	48	72	3	3.71
1.3	3/18/14	19:10	B_75	na	na	0	0	48	72	na	na
1.3	3/18/14	19:10	B_75	62	84	0	0	48	72	2.58	3.5
1.3	3/18/14	19:10	B_76	70	75	0	0	48	72	2.92	3.13
1.3	3/18/14	19:10	B_76	36	84	0	0	48	72	1.5	3.5
1.3	3/18/14	19:10	B_76	63	88	0	0	48	72	2.63	3.67
1.3	3/18/14	19:10	B_77	41	84	0	0	48	72	1.71	3.5
1.3	3/18/14	19:10	B_77	70	81	0	0	48	72	2.92	3.38
1.3	3/18/14	19:10	B_77	39	na	0	0	48	72	1.63	na
1.3	3/18/14	19:10	B_78	55	81	0	0	48	72	2.29	3.38
1.3	3/18/14	19:10	B_78	93	77	0	0	48	72	3.88	3.21
1.3	3/18/14	19:10	B_78	na	na	0	0	48	72	na	na
1.3	3/18/14	13:30	C_51	41	80	0	0	48	72	1.71	3.33
1.3	3/18/14	13:30	C_51	48	82	0	0	48	72	2	3.42
1.3	3/18/14	13:30	C_51	51	82	0	0	48	72	2.13	3.42
1.3	3/18/14	13:30	C_52	51	76	0	0	48	72	2.13	3.17
1.3	3/18/14	13:30	C_52	49	85	0	0	48	72	2.04	3.54
1.3	3/18/14	13:30	C_52	55	87	0	0	48	72	2.29	3.63
1.3	3/18/14	13:30	C_53	45	79	0	0	48	72	1.88	3.29
1.3	3/18/14	13:30	C_53	65	78	0	0	48	72	2.71	3.25
1.3	3/18/14	13:30	C_53	43	84	0	0	48	72	1.79	3.5
1.3	3/18/14	13:30	C_54	57	77	0	0	48	72	2.38	3.21
1.3	3/18/14	13:30	C_54	46	84	0	0	48	72	1.92	3.5
1.3	3/18/14	13:30	C_54	47	82	0	0	48	72	1.96	3.42
1.3	3/18/14	13:30	C_55	47	84	0	0	48	72	1.96	3.5
1.3	3/18/14	13:30	C_55	42	82	0	0	48	72	1.75	3.42
1.3	3/18/14	13:30	C_55	55	77	0	0	48	72	2.29	3.21
1.3	3/18/14	16:30	C_56	51	96	0	0	48	74.75	2.13	3.59
1.3	3/18/14	16:30	C_56	36	160	0	0	48	74.75	1.5	5.98
1.3	3/18/14	16:30	C_56	44	86	0	0	48	72	1.83	3.58
1.3	3/18/14	16:30	C_57	35	101	1	0	48	72	1.46	4.21
1.3	3/18/14	16:30	C_57	61	107	1	0	48	72	2.54	4.46
1.3	3/18/14	16:30	C_57	43	74	0	0	48	72	1.79	3.08
1.3	3/18/14	16:30	C_58	na	na	0	0	48	74.75	na	na
1.3	3/18/14	16:30	C_58	na	77	0	0	48	74.75	na	2.88
1.3	3/18/14	16:30	C_58	51	89	0	0	48	74.75	2.13	3.33
1.3	3/18/14	16:30	C_59	58	85	0	0	48	74.75	2.42	3.18
1.3	3/18/14	16:30	C_59	112	71	0	0	48	74.75	4.67	2.65
1.3	3/18/14	16:30	C_59	48	86	0	0	48	72	2	3.58
1.3	3/18/14	19:10	C_60	68	67	0	0	48	72	2.83	2.79
1.3	3/18/14	19:10	C_60	40	79	0	0	48	72	1.67	3.29
1.3	3/18/14	19:10	C_60	53	70	0	0	48	72	2.21	2.92
1.3	3/18/14	19:10	C_61	43	68	0	0	48	72	1.79	2.83
1.3	3/18/14	19:10	C_61	55	83	0	0	48	72	2.29	3.46
1.3	3/18/14	19:10	C_61	27	72	0	0	48	72	1.13	3
1.3	3/18/14	19:10	C_62	na	na	0	0	48	72	na	na
1.3	3/18/14	19:10	C_62	31	76	0	0	48	72	1.29	3.17
1.3	3/18/14	19:10	C_62	48	78	0	0	48	72	2	3.25
1.3	3/18/14	13:30	C_63	44	82	0	0	48	72	1.83	3.42
1.3	3/18/14	13:30	C_63	68	78	0	0	48	72	2.83	3.25
1.3	3/18/14	13:30	C_63	83	71	0	0	48	72	3.46	2.96
1.3	3/18/14	13:30	C_65	49	84	0	0	48	72	2.04	3.5
1.3	3/18/14	13:30	C_65	46	83	0	0	48	72	1.92	3.46
1.3	3/18/14	13:30	C_65	48	77	0	0	48	72	2	3.21
1.3	3/18/14	13:30	C_66	52	84	0	0	48	72	2.17	3.5
1.3	3/18/14	13:30	C_66	50	85	0	0	48	72	2.08	3.54
1.3	3/18/14	13:30	C_66	48	84	0	0	48	72	2	3.5
1.3	3/18/14	16:30	C_67	51	93	0	0	48	74.75	2.13	3.48
1.3	3/18/14	16:30	C_67	178	57	0	1	48	72	7.42	2.38
1.3	3/18/14	16:30	C_67	44	83	0	0	48	72	1.83	3.46
1.3	3/18/14	16:30	C_68	48	90	0	0	48	74.75	2	3.36
1.3	3/18/14	16:30	C_68	98	71	0	0	48	72	4.08	2.96
1.3	3/18/14	16:30	C_68	43	70	0	0	48	72	1.79	2.92
1.3	3/18/14	16:30	C_69	48	93	0	0	48	74.75	2	3.48
1.3	3/18/14	16:30	C_69	43	90	0	0	48	74.75	1.79	3.36
1.3	3/18/14	16:30	C_69	48	85	0	0	48	72	2	3.54
1.3	3/18/14	16:30	C_70	81	87	0	0	48	74.75	3.38	3.25
1.3	3/18/14	16:30	C_70	66	75	0	0	48	72	2.75	3.13
1.3	3/18/14	16:30	C_70	52	85	0	0	48	72	2.17	3.54
1.3	3/18/14	16:30	C_71	na	na	0	0	48	74.75	na	na
1.3	3/18/14	16:30	C_71	44	95	0	0	48	74.75	1.83	3.55
1.3	3/18/14	16:30	C_71	43	93	0	0	48	74.75	1.79	3.48
1.3	3/18/14	19:10	C_72	38	69	0	0	48	72	1.58	2.88
1.3	3/18/14	19:10	C_72	58	72	0	0	48	72	2.42	3
1.3	3/18/14	19:10	C_72	44	81	0	0	48	72	1.83	3.38
1.3	3/18/14	19:10	C_73	42	75	0	0	48	72	1.75	3.13
1.3	3/18/14	19:10	C_73	53	84	0	0	48	72	2.21	3.5
1.3	3/18/14	19:10	C_73	43	81	0	0	48	72	1.79	3.38
1.3	3/18/14	19:10	C_74	46	76	0	0	48	72	1.92	3.17
1.3	3/18/14	19:10	C_74	47	77	0	0	48	72	1.96	3.21
1.3	3/18/14	19:10	C_74	94	67	0	0	48	72	3.92	2.79
1.3	3/18/14	19:10	C_75	34	75	0	0	48	72	1.42	3.13
1.3	3/18/14	19:10	C_75	49	73	0	0	48	72	2.04	3.04
1.3	3/18/14	19:10	C_75	45	74	0	0	48	72	1.88	3.08
1.4	3/20/14	19:10	A_100	42	60	0	0	48	72	1.75	2.5
1.4	3/20/14	19:10	A_100	48	76	0	0	48	72	2	3.17
1.4	3/20/14	19:10	A_100	41	76	0	0	48	72	1.71	3.17
1.4	3/20/14	19:10	A_22	56	67	0	0	48	72	2.33	2.79
1.4	3/20/14	19:10	A_22	35	71	0	0	48	72	1.46	2.96
1.4	3/20/14	19:10	A_22	41	78	0	0	48	72	1.71	3.25
1.4	3/20/14	13:30	A_78	33	107	1	0	48	72	1.38	4.46
1.4	3/20/14	13:30	A_78	58	80	0	0	48	72	2.42	3.33
1.4	3/20/14	13:30	A_78	30	79	0	0	48	72	1.25	3.29
1.4	3/20/14	13:30	A_79	56	77	0	0	48	72	2.33	3.21
1.4	3/20/14	13:30	A_79	42	na	0	0	48	72	1.75	na
1.4	3/20/14	13:30	A_79	38	77	0	0	48	72	1.58	3.21
1.4	3/20/14	13:30	A_80	48	86	0	0	48	72	2	3.58
1.4	3/20/14	13:30	A_80	51	81	0	0	48	72	2.13	3.38
1.4	3/20/14	13:30	A_80	18	81	0	0	48	72	0.75	3.38
1.4	3/20/14	13:30	A_81	50	83	0	0	48	72	2.08	3.46
1.4	3/20/14	13:30	A_81	48	67	0	0	48	72	2	2.79
1.4	3/20/14	13:30	A_81	48	80	0	0	48	72	2	3.33
1.4	3/20/14	13:30	A_82	60	84	0	0	48	72	2.5	3.5
1.4	3/20/14	13:30	A_82	25	91	1	0	48	72	1.04	3.79
1.4	3/20/14	13:30	A_82	52	82	0	0	48	72	2.17	3.42
1.4	3/20/14	16:20	A_83	na	na	0	0	48	72	na	na
1.4	3/20/14	16:20	A_83	45	75	0	0	48	72	1.88	3.13
1.4	3/20/14	16:20	A_83	49	77	0	0	48	72	2.04	3.21
1.4	3/20/14	16:20	A_84	24	80	0	0	48	72	1	3.33
1.4	3/20/14	16:20	A_84	49	75	0	0	48	72	2.04	3.13
1.4	3/20/14	16:20	A_84	37	79	0	0	48	72	1.54	3.29
1.4	3/20/14	16:20	A_85	54	end	0	0	48	72	2.25	na
1.4	3/20/14	16:20	A_85	42	76	0	0	48	72	1.75	3.17
1.4	3/20/14	16:20	A_85	46	78	0	0	48	72	1.92	3.25
1.4	3/20/14	16:20	A_86	62	80	0	0	48	72	2.58	3.33
1.4	3/20/14	16:20	A_86	62	82	0	0	48	72	2.58	3.42
1.4	3/20/14	16:20	A_86	61	81	0	0	48	72	2.54	3.38
1.4	3/20/14	19:10	A_87	42	75	0	0	48	72	1.75	3.13
1.4	3/20/14	19:10	A_87	30	63	0	0	48	72	1.25	2.63
1.4	3/20/14	19:10	A_87	53	80	0	0	48	72	2.21	3.33
1.4	3/20/14	19:10	A_88	52	81	0	0	48	72	2.17	3.38
1.4	3/20/14	19:10	A_88	47	72	0	0	48	72	1.96	3
1.4	3/20/14	19:10	A_88	37	76	0	0	48	72	1.54	3.17
1.4	3/20/14	19:10	A_89	na	na	0	0	48	72	na	na
1.4	3/20/14	19:10	A_89	32	70	0	0	48	72	1.33	2.92
1.4	3/20/14	19:10	A_89	47	na	0	0	48	72	1.96	na
1.4	3/20/14	13:30	A_90	26	na	0	0	48	72	1.08	na
1.4	3/20/14	13:30	A_90	17	76	0	0	48	72	0.71	3.17
1.4	3/20/14	13:30	A_90	37	74	0	0	48	72	1.54	3.08
1.4	3/20/14	13:30	A_91	24	78	0	0	48	72	1	3.25
1.4	3/20/14	13:30	A_91	35	83	0	0	48	72	1.46	3.46
1.4	3/20/14	13:30	A_91	36	72	0	0	48	72	1.5	3
1.4	3/20/14	13:30	A_92	23	82	0	0	48	72	0.96	3.42
1.4	3/20/14	13:30	A_92	53	84	0	0	48	72	2.21	3.5
1.4	3/20/14	13:30	A_92	51	83	0	0	48	72	2.13	3.46
1.4	3/20/14	13:30	A_93	37	72	0	0	48	72	1.54	3
1.4	3/20/14	13:30	A_93	37	70	0	0	48	72	1.54	2.92
1.4	3/20/14	13:30	A_93	17	78	1	0	48	72	0.71	3.25
1.4	3/20/14	16:20	A_94	45	84	0	0	48	72	1.88	3.5
1.4	3/20/14	16:20	A_94	30	75	0	0	48	72	1.25	3.13
1.4	3/20/14	16:20	A_94	50	84	0	0	48	72	2.08	3.5
1.4	3/20/14	16:20	A_95	36	75	0	0	48	72	1.5	3.13
1.4	3/20/14	16:20	A_95	39	79	0	0	48	72	1.63	3.29
1.4	3/20/14	16:20	A_95	52	80	0	0	48	72	2.17	3.33
1.4	3/20/14	16:20	A_96	30	127	1	0	48	72	1.25	5.29
1.4	3/20/14	16:20	A_96	49	79	0	0	48	72	2.04	3.29
1.4	3/20/14	16:20	A_96	42	106	1	0	48	72	1.75	4.42
1.4	3/20/14	16:20	A_97	27	78	0	0	48	72	1.13	3.25
1.4	3/20/14	16:20	A_97	44	81	0	0	48	72	1.83	3.38
1.4	3/20/14	16:20	A_97	na	na	0	0	48	72	na	na
1.4	3/20/14	16:20	A_98	46	76	0	0	48	72	1.92	3.17
1.4	3/20/14	16:20	A_98	86	59	0	0	48	72	3.58	2.46
1.4	3/20/14	16:20	A_98	55	151	0	0	48	72	2.29	6.29
1.4	3/20/14	19:10	A_99	34	74	0	0	48	72	1.42	3.08
1.4	3/20/14	19:10	A_99	30	72	0	0	48	72	1.25	3
1.4	3/20/14	19:10	A_99	36	end	0	0	48	72	1.5	na
1.4	3/20/14	16:20	Anc_100	14	41	0	0	48	72	0.58	1.71
1.4	3/20/14	16:20	Anc_100	46	33	0	0	48	72	1.92	1.38
1.4	3/20/14	16:20	Anc_100	14	43	0	0	48	72	0.58	1.79
1.4	3/20/14	16:20	Anc_101	57	42	0	0	48	72	2.38	1.75
1.4	3/20/14	16:20	Anc_101	48	49	0	0	48	72	2	2.04
1.4	3/20/14	16:20	Anc_101	41	40	0	0	48	72	1.71	1.67
1.4	3/20/14	16:20	Anc_102	21	44	0	0	48	72	0.88	1.83
1.4	3/20/14	16:20	Anc_102	32	53	0	0	48	72	1.33	2.21
1.4	3/20/14	16:20	Anc_102	13	74	1	0	48	72	0.54	3.08
1.4	3/20/14	16:20	Anc_103	34	23	0	0	48	72	1.42	0.96
1.4	3/20/14	16:20	Anc_103	13	31	0	0	48	72	0.54	1.29
1.4	3/20/14	16:20	Anc_103	37	21	0	0	48	72	1.54	0.88
1.4	3/20/14	16:20	Anc_104	25	53	0	0	48	72	1.04	2.21
1.4	3/20/14	16:20	Anc_104	34	53	0	0	48	72	1.42	2.21
1.4	3/20/14	16:20	Anc_104	28	52	0	0	48	72	1.17	2.17
1.4	3/20/14	16:20	Anc_105	22	46	0	0	48	72	0.92	1.92
1.4	3/20/14	16:20	Anc_105	9	56	1	0	48	72	0.38	2.33
1.4	3/20/14	16:20	Anc_105	21	43	0	0	48	72	0.88	1.79
1.4	3/20/14	16:20	Anc_106	29	45	0	0	48	72	1.21	1.88
1.4	3/20/14	16:20	Anc_106	21	47	0	0	48	72	0.88	1.96
1.4	3/20/14	16:20	Anc_106	25	52	0	0	48	72	1.04	2.17
1.4	3/20/14	19:10	Anc_107	28	51	0	0	48	72	1.17	2.13
1.4	3/20/14	19:10	Anc_107	17	54	0	0	48	72	0.71	2.25
1.4	3/20/14	19:10	Anc_107	34	45	0	0	48	72	1.42	1.88
1.4	3/20/14	19:10	Anc_108	68	35	0	0	48	72	2.83	1.46
1.4	3/20/14	19:10	Anc_108	42	38	0	0	48	72	1.75	1.58
1.4	3/20/14	19:10	Anc_108	25	46	0	0	48	72	1.04	1.92
1.4	3/20/14	19:10	Anc_109	43	na	0	0	48	72	1.79	na
1.4	3/20/14	19:10	Anc_109	19	49	0	0	48	72	0.79	2.04
1.4	3/20/14	19:10	Anc_109	19	49	0	0	48	72	0.79	2.04
1.4	3/20/14	19:10	Anc_110	19	54	0	0	48	72	0.79	2.25
1.4	3/20/14	19:10	Anc_110	22	52	0	0	48	72	0.92	2.17
1.4	3/20/14	19:10	Anc_110	15	52	0	0	48	72	0.63	2.17
1.4	3/20/14	19:10	Anc_25	15	76	1	0	48	72	0.63	3.17
1.4	3/20/14	19:10	Anc_25	21	69	1	0	48	72	0.88	2.88
1.4	3/20/14	19:10	Anc_25	42	44	0	0	48	72	1.75	1.83
1.4	3/20/14	13:30	Anc_81	21	47	0	0	48	72	0.88	1.96
1.4	3/20/14	13:30	Anc_81	23	46	0	0	48	72	0.96	1.92
1.4	3/20/14	13:30	Anc_81	35	39	0	0	48	72	1.46	1.63
1.4	3/20/14	13:30	Anc_82	11	44	0	0	48	72	0.46	1.83
1.4	3/20/14	13:30	Anc_82	13	43	0	0	48	72	0.54	1.79
1.4	3/20/14	13:30	Anc_82	21	41	0	0	48	72	0.88	1.71
1.4	3/20/14	13:30	Anc_83	30	39	0	0	48	72	1.25	1.63
1.4	3/20/14	13:30	Anc_83	12	40	0	0	48	72	0.5	1.67
1.4	3/20/14	13:30	Anc_83	17	60	0	0	48	72	0.71	2.5
1.4	3/20/14	13:30	Anc_84	14	47	0	0	48	72	0.58	1.96
1.4	3/20/14	13:30	Anc_84	14	46	0	0	48	72	0.58	1.92
1.4	3/20/14	13:30	Anc_84	26	47	0	0	48	72	1.08	1.96
1.4	3/20/14	13:30	Anc_85	37	43	0	0	48	72	1.54	1.79
1.4	3/20/14	13:30	Anc_85	11	43	0	0	48	72	0.46	1.79
1.4	3/20/14	13:30	Anc_85	13	49	0	0	48	72	0.54	2.04
1.4	3/20/14	16:20	Anc_86	19	na	0	0	48	72	0.79	na
1.4	3/20/14	16:20	Anc_86	30	46	0	0	48	72	1.25	1.92
1.4	3/20/14	16:20	Anc_86	25	47	0	0	48	72	1.04	1.96
1.4	3/20/14	16:20	Anc_87	12	52	0	0	48	72	0.5	2.17
1.4	3/20/14	16:20	Anc_87	23	42	0	0	48	72	0.96	1.75
1.4	3/20/14	16:20	Anc_87	10	na	0	0	48	72	0.42	na
1.4	3/20/14	16:20	Anc_88	83	47	0	0	48	72	3.46	1.96
1.4	3/20/14	16:20	Anc_88	22	41	0	0	48	72	0.92	1.71
1.4	3/20/14	16:20	Anc_88	81	36	0	0	48	72	3.38	1.5
1.4	3/20/14	16:20	Anc_89	19	44	0	0	48	72	0.79	1.83
1.4	3/20/14	16:20	Anc_89	18	46	0	0	48	72	0.75	1.92
1.4	3/20/14	16:20	Anc_89	32	42	0	0	48	72	1.33	1.75
1.4	3/20/14	16:20	Anc_90	11	42	0	0	48	72	0.46	1.75
1.4	3/20/14	16:20	Anc_90	19	44	0	0	48	72	0.79	1.83
1.4	3/20/14	16:20	Anc_90	18	31	0	0	48	72	0.75	1.29
1.4	3/20/14	19:10	Anc_91	31	48	0	0	48	72	1.29	2
1.4	3/20/14	19:10	Anc_91	33	47	0	0	48	72	1.38	1.96
1.4	3/20/14	19:10	Anc_91	22	44	0	0	48	72	0.92	1.83
1.4	3/20/14	19:10	Anc_92	32	54	0	0	48	72	1.33	2.25
1.4	3/20/14	19:10	Anc_92	28	69	1	0	48	72	1.17	2.88
1.4	3/20/14	19:10	Anc_92	10	52	0	0	48	72	0.42	2.17
1.4	3/20/14	13:30	Anc_93	18	na	0	0	48	72	0.75	na
1.4	3/20/14	13:30	Anc_93	13	62	0	0	48	72	0.54	2.58
1.4	3/20/14	13:30	Anc_93	23	47	0	0	48	72	0.96	1.96
1.4	3/20/14	13:30	Anc_94	46	33	0	0	48	72	1.92	1.38
1.4	3/20/14	13:30	Anc_94	na	46	0	0	48	72	na	1.92
1.4	3/20/14	13:30	Anc_94	na	na	0	0	48	72	na	na
1.4	3/20/14	13:30	Anc_95	12	44	0	0	48	72	0.5	1.83
1.4	3/20/14	13:30	Anc_95	13	43	0	0	48	72	0.54	1.79
1.4	3/20/14	13:30	Anc_95	79	41	0	0	48	72	3.29	1.71
1.4	3/20/14	13:30	Anc_96	11	43	0	0	48	72	0.46	1.79
1.4	3/20/14	13:30	Anc_96	26	48	0	0	48	72	1.08	2
1.4	3/20/14	13:30	Anc_96	40	44	0	0	48	72	1.67	1.83
1.4	3/20/14	13:30	Anc_97	25	48	0	0	48	72	1.04	2
1.4	3/20/14	13:30	Anc_97	35	62	1	0	48	72	1.46	2.58
1.4	3/20/14	13:30	Anc_97	36	42	0	0	48	72	1.5	1.75
1.4	3/20/14	16:20	Anc_98	22	39	0	0	48	72	0.92	1.63
1.4	3/20/14	16:20	Anc_98	24	42	0	0	48	72	1	1.75
1.4	3/20/14	16:20	Anc_98	34	38	0	0	48	72	1.42	1.58
1.4	3/20/14	16:20	Anc_99	na	31	0	0	48	72	na	1.29
1.4	3/20/14	16:20	Anc_99	24	43	0	0	48	72	1	1.79
1.4	3/20/14	16:20	Anc_99	24	36	0	0	48	72	1	1.5
1.4	3/20/14	19:10	B_100	25	82	0	0	48	72	1.04	3.42
1.4	3/20/14	19:10	B_100	30	79	0	0	48	72	1.25	3.29
1.4	3/20/14	19:10	B_100	38	76	0	0	48	72	1.58	3.17
1.4	3/20/14	13:30	B_79	36	86	0	0	48	72	1.5	3.58
1.4	3/20/14	13:30	B_79	45	85	0	0	48	72	1.88	3.54
1.4	3/20/14	13:30	B_79	67	86	0	0	48	72	2.79	3.58
1.4	3/20/14	13:30	B_80	44	88	0	0	48	72	1.83	3.67
1.4	3/20/14	13:30	B_80	39	86	0	0	48	72	1.63	3.58
1.4	3/20/14	13:30	B_80	57	86	0	0	48	72	2.38	3.58
1.4	3/20/14	13:30	B_81	33	81	0	0	48	72	1.38	3.38
1.4	3/20/14	13:30	B_81	17	72	0	0	48	72	0.71	3
1.4	3/20/14	13:30	B_81	51	85	0	0	48	72	2.13	3.54
1.4	3/20/14	13:30	B_82	59	84	0	0	48	72	2.46	3.5
1.4	3/20/14	13:30	B_82	36	81	0	0	48	72	1.5	3.38
1.4	3/20/14	13:30	B_82	14	76	0	0	48	72	0.58	3.17
1.4	3/20/14	13:30	B_83	55	65	0	0	48	72	2.29	2.71
1.4	3/20/14	13:30	B_83	49	90	0	0	48	72	2.04	3.75
1.4	3/20/14	13:30	B_83	42	86	0	0	48	72	1.75	3.58
1.4	3/20/14	16:20	B_84	20	73	0	0	48	72	0.83	3.04
1.4	3/20/14	16:20	B_84	66	86	0	0	48	72	2.75	3.58
1.4	3/20/14	16:20	B_84	67	78	0	0	48	72	2.79	3.25
1.4	3/20/14	16:20	B_85	45	na	0	0	48	72	1.88	na
1.4	3/20/14	16:20	B_85	65	85	0	0	48	72	2.71	3.54
1.4	3/20/14	16:20	B_85	61	82	0	0	48	72	2.54	3.42
1.4	3/20/14	16:20	B_86	56	82	0	0	48	72	2.33	3.42
1.4	3/20/14	16:20	B_86	100	72	0	0	48	72	4.17	3
1.4	3/20/14	16:20	B_86	28	87	0	0	48	72	1.17	3.63
1.4	3/20/14	16:20	B_87	33	77	0	0	48	72	1.38	3.21
1.4	3/20/14	16:20	B_87	64	87	0	0	48	72	2.67	3.63
1.4	3/20/14	16:20	B_87	39	77	0	0	48	72	1.63	3.21
1.4	3/20/14	19:10	B_88	27	72	0	0	48	72	1.13	3
1.4	3/20/14	19:10	B_88	42	77	0	0	48	72	1.75	3.21
1.4	3/20/14	19:10	B_88	61	84	0	0	48	72	2.54	3.5
1.4	3/20/14	19:10	B_89	58	82	0	0	48	72	2.42	3.42
1.4	3/20/14	19:10	B_89	31	79	0	0	48	72	1.29	3.29
1.4	3/20/14	19:10	B_89	68	70	0	0	48	72	2.83	2.92
1.4	3/20/14	19:10	B_90	na	na	0	0	48	72	na	na
1.4	3/20/14	19:10	B_90	44	81	0	0	48	72	1.83	3.38
1.4	3/20/14	19:10	B_90	29	83	0	0	48	72	1.21	3.46
1.4	3/20/14	13:30	B_91	64	88	0	0	48	72	2.67	3.67
1.4	3/20/14	13:30	B_91	63	73	0	0	48	72	2.63	3.04
1.4	3/20/14	13:30	B_91	37	73	0	0	48	72	1.54	3.04
1.4	3/20/14	13:30	B_92	28	79	0	0	48	72	1.17	3.29
1.4	3/20/14	13:30	B_92	60	87	0	0	48	72	2.5	3.63
1.4	3/20/14	13:30	B_92	76	69	0	0	48	72	3.17	2.88
1.4	3/20/14	13:30	B_93	75	87	0	0	48	72	3.13	3.63
1.4	3/20/14	13:30	B_93	64	98	0	0	48	72	2.67	4.08
1.4	3/20/14	13:30	B_93	52	88	0	0	48	72	2.17	3.67
1.4	3/20/14	13:30	B_94	52	81	0	0	48	72	2.17	3.38
1.4	3/20/14	13:30	B_94	59	88	0	0	48	72	2.46	3.67
1.4	3/20/14	13:30	B_94	65	89	0	0	48	72	2.71	3.71
1.4	3/20/14	16:20	B_95	39	81	0	0	48	72	1.63	3.38
1.4	3/20/14	16:20	B_95	42	88	0	0	48	72	1.75	3.67
1.4	3/20/14	16:20	B_95	44	89	0	0	48	72	1.83	3.71
1.4	3/20/14	16:20	B_96	32	75	0	0	48	72	1.33	3.13
1.4	3/20/14	16:20	B_96	61	85	0	0	48	72	2.54	3.54
1.4	3/20/14	16:20	B_96	36	71	0	0	48	72	1.5	2.96
1.4	3/20/14	16:20	B_97	53	87	0	0	48	72	2.21	3.63
1.4	3/20/14	16:20	B_97	25	71	0	0	48	72	1.04	2.96
1.4	3/20/14	16:20	B_97	49	87	0	0	48	72	2.04	3.63
1.4	3/20/14	16:20	B_98	na	na	0	0	48	72	na	na
1.4	3/20/14	16:20	B_98	62	79	0	0	48	72	2.58	3.29
1.4	3/20/14	16:20	B_98	52	76	0	0	48	72	2.17	3.17
1.4	3/20/14	16:20	B_99	49	104	0	0	48	72	2.04	4.33
1.4	3/20/14	16:20	B_99	66	80	0	0	48	72	2.75	3.33
1.4	3/20/14	16:20	B_99	20	71	0	0	48	72	0.83	2.96
1.4	3/20/14	19:10	C_100	33	66	0	0	48	72	1.38	2.75
1.4	3/20/14	19:10	C_100	46	74	0	0	48	72	1.92	3.08
1.4	3/20/14	19:10	C_100	62	102	1	0	48	72	2.58	4.25
1.4	3/20/14	13:30	C_77	na	na	0	0	48	72	na	na
1.4	3/20/14	13:30	C_77	92	63	0	0	48	72	3.83	2.63
1.4	3/20/14	13:30	C_77	62	63	0	0	48	72	2.58	2.63
1.4	3/20/14	13:30	C_78	na	na	0	0	48	72	na	na
1.4	3/20/14	13:30	C_78	52	73	0	0	48	72	2.17	3.04
1.4	3/20/14	13:30	C_78	46	83	0	0	48	72	1.92	3.46
1.4	3/20/14	13:30	C_79	25	77	0	0	48	72	1.04	3.21
1.4	3/20/14	13:30	C_79	108	54	0	0	48	72	4.5	2.25
1.4	3/20/14	13:30	C_79	49	75	0	0	48	72	2.04	3.13
1.4	3/20/14	13:30	C_80	63	na	0	0	48	72	2.63	na
1.4	3/20/14	13:30	C_80	41	67	0	0	48	72	1.71	2.79
1.4	3/20/14	13:30	C_80	48	56	0	0	48	72	2	2.33
1.4	3/20/14	16:20	C_81	32	73	0	0	48	72	1.33	3.04
1.4	3/20/14	16:20	C_81	27	76	0	0	48	72	1.13	3.17
1.4	3/20/14	16:20	C_81	62	145	0	0	48	72	2.58	6.04
1.4	3/20/14	16:20	C_82	25	71	0	0	48	72	1.04	2.96
1.4	3/20/14	16:20	C_82	28	na	0	0	48	72	1.17	na
1.4	3/20/14	16:20	C_82	49	82	0	0	48	72	2.04	3.42
1.4	3/20/14	16:20	C_84	43	na	0	0	48	72	1.79	na
1.4	3/20/14	16:20	C_84	130	59	0	0	48	72	5.42	2.46
1.4	3/20/14	16:20	C_84	50	69	0	0	48	72	2.08	2.88
1.4	3/20/14	16:20	C_85	39	81	0	0	48	72	1.63	3.38
1.4	3/20/14	16:20	C_85	36	na	0	0	48	72	1.5	na
1.4	3/20/14	16:20	C_85	49	76	0	0	48	72	2.04	3.17
1.4	3/20/14	19:10	C_86	25	64	0	0	48	72	1.04	2.67
1.4	3/20/14	19:10	C_86	40	68	0	0	48	72	1.67	2.83
1.4	3/20/14	19:10	C_86	59	68	0	0	48	72	2.46	2.83
1.4	3/20/14	19:10	C_87	65	63	0	0	48	72	2.71	2.63
1.4	3/20/14	19:10	C_87	35	71	0	0	48	72	1.46	2.96
1.4	3/20/14	19:10	C_87	na	na	0	0	48	72	na	na
1.4	3/20/14	19:10	C_88	na	na	0	0	48	72	na	na
1.4	3/20/14	19:10	C_88	51	65	0	0	48	72	2.13	2.71
1.4	3/20/14	19:10	C_88	40	80	0	0	48	72	1.67	3.33
1.4	3/20/14	13:30	C_89	50	67	0	0	48	72	2.08	2.79
1.4	3/20/14	13:30	C_89	60	65	0	0	48	72	2.5	2.71
1.4	3/20/14	13:30	C_89	72	na	0	0	48	72	3	na
1.4	3/20/14	13:30	C_90	43	64	0	0	48	72	1.79	2.67
1.4	3/20/14	13:30	C_90	31	77	0	0	48	72	1.29	3.21
1.4	3/20/14	13:30	C_90	56	80	0	0	48	72	2.33	3.33
1.4	3/20/14	13:30	C_91	35	148	0	0	48	72	1.46	6.17
1.4	3/20/14	13:30	C_91	43	82	1	0	48	72	1.79	3.42
1.4	3/20/14	13:30	C_91	52	80	0	0	48	72	2.17	3.33
1.4	3/20/14	13:30	C_92	44	68	0	0	48	72	1.83	2.83
1.4	3/20/14	13:30	C_92	19	78	0	0	48	72	0.79	3.25
1.4	3/20/14	13:30	C_92	34	71	0	0	48	72	1.42	2.96
1.4	3/20/14	16:20	C_93	38	71	0	0	48	72	1.58	2.96
1.4	3/20/14	16:20	C_93	48	67	0	0	48	72	2	2.79
1.4	3/20/14	16:20	C_93	30	70	0	0	48	72	1.25	2.92
1.4	3/20/14	16:20	C_94	75	66	0	0	48	72	3.13	2.75
1.4	3/20/14	16:20	C_94	40	71	0	0	48	72	1.67	2.96
1.4	3/20/14	16:20	C_94	31	77	0	0	48	72	1.29	3.21
1.4	3/20/14	16:20	C_95	41	75	0	0	48	72	1.71	3.13
1.4	3/20/14	16:20	C_95	42	71	0	0	48	72	1.75	2.96
1.4	3/20/14	16:20	C_95	50	76	0	0	48	72	2.08	3.17
1.4	3/20/14	16:20	C_96	45	69	0	0	48	72	1.88	2.88
1.4	3/20/14	16:20	C_96	53	52	0	0	48	72	2.21	2.17
1.4	3/20/14	16:20	C_96	49	66	0	0	48	72	2.04	2.75
1.4	3/20/14	16:20	C_97	na	na	0	0	48	72	na	na
1.4	3/20/14	16:20	C_97	62	70	0	0	48	72	2.58	2.92
1.4	3/20/14	16:20	C_97	52	59	0	0	48	72	2.17	2.46
1.4	3/20/14	19:10	C_98	64	na	0	0	48	72	2.67	na
1.4	3/20/14	19:10	C_98	40	76	0	0	48	72	1.67	3.17
1.4	3/20/14	19:10	C_98	38	na	0	0	48	72	1.58	na
1.4	3/20/14	19:10	C_99	42	75	0	0	48	72	1.75	3.13
1.4	3/20/14	19:10	C_99	na	na	0	0	48	72	na	na
1.4	3/20/14	19:10	C_99	55	73	0	0	48	72	2.29	3.04
