# Supplementary material for: Asexual reproduction and growth rate: independent and plastic life history traits in Neurospora crassa
Source: ISME J. 2018 Nov 9;13(3):780–8. doi: 10.1038/s41396-018-0294-7 (PMC6462030; doi:10.1038/s41396-018-0294-7)
Supplement: Supplementary file 6 — Supplemental Data [file 41396_2018_294_MOESM6_ESM.gz › Supplemental_data_Anderson_et_al/Ncrassa_IDtags.csv]

Catalog ID	Chr	BP	Consensus Sequence	SNPs	parental_2229	parental_3199	parental_3200	parental_3223	parental_4712	parental_4713	parental_4715	parental_4716	parental_8787	parental_8789	parental_8790	parental_8845	parental_8848	parental_8850	parental_8870	parental_8871	parental_8874	parental_8876	parental_P4452	parental_P4476	ANC_100	ANC_101	ANC_102	ANC_10	ANC_11	ANC_13	ANC_14	ANC_15	ANC_16	ANC_17	ANC_18	ANC_19	ANC_1	ANC_20	ANC_21	ANC_22	ANC_23	ANC_24	ANC_25	ANC_26	ANC_27	ANC_28	ANC_29	ANC_2	ANC_30
1836	ENA|CM002236|CM002236.1	48603	TGCAGGGCTTCGGATATGTATGGCGTTTCAAGCTGTGTGTAACTTGGTTGCATGGTGCCCGCGCCCAGAGACCAGCACCAGGTTTGTACCAGTTTCTGAAAGTGAAGCTTTTACCACAA	111,T>C	T	T	T	T	T	T	T	T	T	C	T	T	T	T	T	T	T	T	T	T	T	T	T	T	T	T	T	T	T	T	T	T	T	T	T	T	T	T	T	T	T	T	T	T	T
1837	ENA|CM002236|CM002236.1	48606	TGCAGATCGGGTTGATCAGTCGAGATAAGAAAGCTCGAATTCCCATAAGTCATGAGTTCTGATTGGTCAGCTTCGGTCTCTATCAAAGTTGCGACAGTGCAACCATTCGATAGTTCCCG	21,G>A	G	G	G	G	A	G	G	A	A	G	G	A	G	A	G	G	G	G	G	G	G	G	G	G	G	G	G	G	G	G	G	G	G	G	G	G	G	G	G	G	G	G	G	G	G
2204	ENA|CM002236|CM002236.1	55193	TGCAGTCCACCACTGTGTCGCTTTATATCGCGCATCTCTGGTGTTGTAGTGATCGACCTCGGGACGTCATGGTCCAACCCTCTGCCGCCGCCAACACGGCCGCCGGCGCATCCTCATCC	19,G>A;38,T>C;41,T>C	GTT	GTT	GTT	GTT	GTT	GCT	GCT	GTT	GTT	ATT	GCT	GTT	GTT	GTT	GCC	GTT	GTT	GCT	GCC	GTT	GTT	GTT	GTT	GCT	GTT	GTT	GTT	GTT	GCT	GTT	GCT	GCT	GCT	GCT	GTT	GCT	GCT	GTT	GCT	GTT	GTT	GTT	GTT	GTT	GTT
2205	ENA|CM002236|CM002236.1	55196	TGCAGGTACAGATGGGTATTATGGTCGAGGTATGGTCGAGATATGTACAACCGAAGAAAGGTACGGTGTGCGGTCTGGTCTCGTTACTCGGTTGTGCCGACGAATCGGATTGAATGTCG	6,T>C;71,G>A;112,A>G	TGA	TGA	TGA	TGA	TGA	TGA	TGA	TGA	TGA	TGA	TGA	TGA	TGA	TGA	TGA	TGA	TGA	CAG	TGA	TGA	TGA	TGA	TGA	TGA	TGA	TGA	TGA	TGA	TGA	TGA	TGA	TGA	TGA	TGA	TGA	TGA	TGA	TGA	TGA	TGA	TGA	TGA	TGA	TGA	TGA
4097	ENA|CM002236|CM002236.1	91382	TGCAGCCAAAGCAAAGTGCTCTCGAACGTCCGAGTTACGGGGGTCCAAGTGCGACAGATGCGAGCGGTTGCTCAAGACCTGTACGGAACGAATGCAGAGGCCTAGGAAGCCCAGACGGT	25,A>T;35,T>C;39,G>A;86,A>G;111,C>G	ATGAC	ACGAC	ATGAC	ATGAC	ACAAG	ACAAG	ACAAG	ATGAC	ACAAG	ATGAC	ACAAG	ATGAC	ATGAC	TCAGG	ACAAG	ATGAC	ATGAC	ATGAC	ATGAC	ATGAC	ATGAC	ATGAC	ATGAC	ACAAG	ATGAC	ATGAC	ATGAC	ATGAC	ACAAG	ATGAC	ACAAG	ACAAG	ACAAG	ACAAG	ATGAC	ACAAG	ACAAG	ATGAC	ACAAG	ATGAC	ATGAC	ATGAC	ATGAC	ATGAC	ATGAC
4098	ENA|CM002236|CM002236.1	91385	TGCAGCGCATTGAGCGCAAGCCGTTCCCCATTTCGTCGTTTGATCGGCCTTTGTCTTGATCATCCTTGTTCATGCTGAAGGTCTCAAGAGGCTTCAAAGATATCGTGATCCAGGTGTTG	12,A>G;24,T>G;45,G>T;58,A>T;108,T>A	ATGAT	ATGAT	ATGAT	ATGAT	GGGTA	GGGTA	GGTTT	ATGAT	GGGTA	ATGAT	GGGTA	ATGAT	ATGAT	GGGTA	GGGTA	ATGAT	ATGAT	ATGAT	ATGAT	ATGAT	ATGAT	ATGAT	ATGAT	GGTTT	ATGAT	ATGAT	ATGAT	ATGAT	GGTTT	ATGAT	GGTTT	GGTTT	GGTTT	GGTTT	ATGAT	GGTTT	GGTTT	ATGAT	GGTTT	ATGAT	ATGAT	ATGAT	ATGAT	ATGAT	ATGAT
4117	ENA|CM002236|CM002236.1	91850	TGCAGATGAAGACGCTGTGCAAACGTTCCTGACCCAAATCCAACCAAGTTTCCCGTTTATATTAGTTCCAAATAACGTGGATAGTCAAGCGTTGGCAGTGGAGAGGCCGGTGCTCATGT	8,A>G;30,G>A;102,G>A	AGG	AGG	AGG	AGG	AGG	AGG	GGA	AGG	AGG	AGG	AGG	AGG	AGG	AGG	AGG	AGG	AGG	AGG	AGG	AAG	AGG	AGG	AGG	GGA	AGG	AGG	AGG	AGG	GGA	AGG	GGA	GGA	GGA	GGA	AGG	GGA	GGA	AGG	GGA	AGG	AGG	AGG	AGG	AGG	AGG
4372	ENA|CM002236|CM002236.1	98593	TGCAGCAATTTGGTGGGGCAAGAGTACCTCTAGTCTAGGAACCTGCTCCGTTGGCTGGATCCCATTCTTTGAAAGCGTGCTGCGGGCACACTGTACCTTGGGCCAGAAAGGATAGGTAG	55,T>C;82,C>T	TC	TC	TC	TC	TC	TC	TC	TC	CC	CC	TC	TC	TC	CC	TC	TC	TC	TT	TC	TC	TC	TC	TC	TC	TC	TC	TC	TC	TC	TC	TC	TC	TC	TC	TC	TC	TC	TC	TC	TC	TC	TC	TC	TC	TC
13	ENA|CM002236|CM002236.1	101844	TGCAGACGACGCTTGACGAATTCTTCAAGCTGCGGAGGATCAGAGGGGAAGTCGCGAAAGAGGACTTCTATCGTGGCGGCGGACTCGATGGCAATGGCTCCGCCGGCTGCATGCGTGGG	20,T>C;21,T>C;98,T>C	TTT	TTT	TTT	TTT	CCT	CCC	CCT	CCT	CCT	CCT	CCT	TTT	TTT	CCT	TTT	TTT	TTT	TTT	TTT	TTT	TTT	TTT	TTT	CCT	TTT	TTT	TTT	TTT	CCT	TTT	CCT	CCT	CCT	CCT	TTT	CCT	CCT	TTT	CCT	TTT	TTT	TTT	TTT	TTT	TTT
54	ENA|CM002236|CM002236.1	110148	TGCAGCAGTCTGGAGTGCAAAACAAAAGACAGCAACCGGCAGACAAAGCAGGGATCGTCGTTGCCCAAGGACAAGCAGACGTTCAAGGGTACCAACCGCTTTGTTCAACCATAGCATCC	12,G>T	G	G	G	G	G	G	G	G	G	G	G	G	G	G	G	G	T	G	G	G	G	G	G	G	G	G	G	G	G	G	G	G	G	G	G	G	G	G	G	G	G	G	G	G	G
55	ENA|CM002236|CM002236.1	110151	TGCAGTGAAACACGGGCACAAGAATTCTCGTCTGCTCTGGACTGATGCCCGCACCAGCGGTGTGATGATGACGCGGAAACGAAATCAAGAAGCAATGGTGACGCTGCAATGTGCGGTTT	13,G>C;32,T>G;41,C>T;75,G>C	GTCG	GGTG	GTCG	GTCG	GTCC	GTCC	GTCC	GTCC	CGTG	GTCC	GTCC	CGTG	CGTG	CGTG	GTCG	GTCG	GTCG	GTCG	GTCG	GTCG	GTCG	GTCG	GTCG	GTCC	GTCG	GTCG	GTCG	GTCG	GTCC	GTCG	GTCC	GTCC	GTCC	GTCC	GTCG	GTCC	GTCC	GTCG	GTCC	GTCG	GTCG	GTCG	GTCG	GTCG	GTCG
70	ENA|CM002236|CM002236.1	114890	TGCAGGGCATCGCTGGTGCGGAAACGATCAAAGGCATCCAGTCCGAGGGCGTCATGGCGACCGTCAAGCATTTCATTGCCAACGAGCAGGAACACTTTCGCCAGCCGTGGGAGTGGGGA	7,C>T;8,A>G;13,T>G;22,A>G;73,C>T	CATAC	TATAC	CGTAC	CGTAC	CATAC	CATAC	CATGC	CATAC	CAGAC	CATAC	CATAC	CATAC	CAGAC	CATAC	CATAC	TATAC	CGTAC	CATAT	CATAC	CGTAC	CGTAC	CGTAC	CGTAC	CATGC	CGTAC	CGTAC	CGTAC	CGTAC	CATGC	CGTAC	CATGC	CATGC	CATGC	CATGC	CGTAC	CATGC	CATGC	CGTAC	CATGC	CGTAC	CGTAC	CGTAC	CGTAC	CGTAC	CGTAC
88	ENA|CM002236|CM002236.1	121671	TGCAGGCGCAAAGTTCTGTTGCGGCAGGGGCAAGGGGGGAGATTGTTTTCCTCTTTTGGGCTTACAAATTCGAGCCTCCCGCCCGCCAACCCCACCTTGTCTTATCNNNNNTCACTGCT	56,T>G	T	T	T	T	T	T	G	G	G	T	T	G	G	G	T	G	T	T	T	T	T	T	T	G	T	T	T	T	G	T	G	G	G	G	T	G	G	T	G	T	T	T	T	T	T
89	ENA|CM002236|CM002236.1	123003	TGCAGTCATTCCTTCCCAGGAAGCAAAAGTTCTTTGCTTCTTTTTTATTTCTATTTTCCAACCCTAATCAACCCATTTTCTCACCGNNACACACACACAACATCACAGACAACTGAAGT	14,C>T;15,C>T;25,A>C;47,T>C;51,T>A;114,G>A	CCATTG	TTATTG	CCATTG	TTATTG	CCCTAG	CCATAG	CCATTG	CCATTG	CCCTAG	CCATAG	CCATTG	CCATAG	CCATAG	CCACAG	CCACAG	CCATTA	CCATTG	CCACAG	TTATTG	CCATTG	TTATTG	TTATTG	TTATTG	CCATTG	TTATTG	TTATTG	TTATTG	TTATTG	CCATTG	TTATTG	CCATTG	CCATTG	CCATTG	CCATTG	TTATTG	CCATTG	CCATTG	TTATTG	CCATTG	TTATTG	TTATTG	TTATTG	TTATTG	TTATTG	TTATTG
90	ENA|CM002236|CM002236.1	123006	TGCAGTCTGTCAGCAAAAATGTTCCATGTCGTGTCAGGGACTGGACGGAGAAAAGGCAGGAAGGATCGAGTCTTACTTTATCTCCGACTGAGTTGTGTCAAGACGGAAAGTTCCATTCA	20,G>A;22,T>C;33,T>G;45,C>T;69,G>A;93,T>C;103,C>A;105,G>C	GTTCGTCG	GCTTGTCG	GCTCGTCG	GCTTGTCG	GTGCGTCC	ATTCGTCG	GTGCGTCC	GCTTGTCG	GTGCGTCC	GTTCGTCC	GCTTGTCG	GCTCGTCG	ATTCGTCC	GTGCGTAG	GCTCGCCG	GTTCGTCG	GCTCGTCG	GCTCGTCG	GCTTATCG	GTTCGTCG	GCTTGTCG	GCTTGTCG	GCTTGTCG	GTGCGTCC	GCTTGTCG	GCTTGTCG	GCTTGTCG	GCTTGTCG	GTGCGTCC	GCTTGTCG	GTGCGTCC	GTGCGTCC	GTGCGTCC	GTGCGTCC	GCTTGTCG	GTGCGTCC	GTGCGTCC	GCTTGTCG	GTGCGTCC	GCTTGTCG	GCTTGTCG	GCTTGTCG	GCTTGTCG	GCTTGTCG	GCTTGTCG
137	ENA|CM002236|CM002236.1	129289	TGCAGTGCCGCCCACCCCGAGGGCCACAATCACATGGCGGGCAACGTGATTGTCATCAGCTCCATGTCGGGCATCATGCGCAACGCGCAGAAACATTTTGCCTATAATGCGTCCAAGGG	5,T>C;29,T>C;50,T>C	TTT	TCC	TTC	TTT	TCC	TCC	TTC	TCC	TCC	TTC	TCC	TTC	TTC	TCC	CTC	TCC	TTC	TCC	TCC	TTC	TTT	TTT	TTT	TTC	TTT	TTT	TTT	TTT	TTC	TTT	TTC	TTC	TTC	TTC	TTT	TTC	TTC	TTT	TTC	TTT	TTT	TTT	TTT	TTT	TTT
138	ENA|CM002236|CM002236.1	129292	TGCAGGCTTGGAGCAACGGCAAGAAGGCGATGGTAGTAAAATAGACGGACGAAACGTTGGTGGTGAAGACAGACGACCAGTCGGAAAAGTTTTCCTTGGTCCAGAGCTCGTGGGCAATG	15,A>G;70,A>G;91,T>C;106,C>T	AATC	GGTT	GGTT	AATC	GGTT	GGTT	GGCT	GGTT	GGTT	GGCT	GGTT	GGCT	GGTT	GGTT	GGCT	GGTT	GGTT	GGTT	GGTT	GGTT	AATC	AATC	AATC	GGCT	AATC	AATC	AATC	AATC	GGCT	AATC	GGCT	GGCT	GGCT	GGCT	AATC	GGCT	GGCT	AATC	GGCT	AATC	AATC	AATC	AATC	AATC	AATC
169	ENA|CM002236|CM002236.1	137412	TGCAGAAATCCAACTGTCAAGCTTTCAGGGTTGCGACAAGGGGGGGCGATGAAACTCGGAGATATCCATCGAGGGTGGACCACTTGCTGTTCTCGTCAACGAATGCAGCACAGGGNNNN	22,T>A	T	T	T	T	T	T	T	T	T	T	T	T	T	A	T	A	T	T	A	T	T	T	T	T	T	T	T	T	T	T	T	T	T	T	T	T	T	T	T	T	T	T	T	T	T
178	ENA|CM002236|CM002236.1	138273	TGCAGAATCGATGGCAACCCTGTCCGCGACCCCCAGGGCCCCGAGGGTCTCCCCATCGTCGGCTCCTACTATGAAATCTTCCCCGACCATTTGGGCAACCACTACAGATTGTTCCGCAA	17,C>T;74,A>G;89,T>C;108,T>C;110,G>A	CATTG	CGTTG	CGCTG	CGCTG	CATTA	CGCTG	CGCTG	CGCTG	CGCTG	CGCTG	CGCTG	CGCTG	CGCTG	CGTTG	TGCCG	TGCCG	CGCTG	CGCTG	CGCCG	TGCCG	CGCTG	CGCTG	CGCTG	CGCTG	CGCTG	CGCTG	CGCTG	CGCTG	CGCTG	CGCTG	CGCTG	CGCTG	CGCTG	CGCTG	CGCTG	CGCTG	CGCTG	CGCTG	CGCTG	CGCTG	CGCTG	CGCTG	CGCTG	CGCTG	CGCTG
179	ENA|CM002236|CM002236.1	138276	TGCAGGCGACAGGACCAGAAGCCCTGAGGACGTCCTCGACGGTCTTGAGCTCCTGTTCGTCATCGGCGTCAAAGTGGAAGGTGATGCCTGTGTTTGTTAGTGTGCCGACTCTAGGACAG	6,C>T;9,C>T;52,C>T;56,T>C;82,G>A;101,G>A;105,C>T;108,C>G;113,G>A	CCCTGGCCG	CCCTGGCCA	CTCTGGCCA	CCTTGATGA	TCCTGGCCA	CCTTGATGA	CCCTGGCCA	CTCTGGCCA	CTCTGGCCA	CCTTGATGA	CCTTGATGA	CTCTGGCCA	CTCTGGCCA	CCCTGGCCA	CCCCGGCCA	CCCTAATGA	CCCTAATGA	CTCTGGCCA	CCTTGATGA	CCCTAATGA	CCTTGATGA	CCTTGATGA	CCTTGATGA	CCCTGGCCA	CCTTGATGA	CCTTGATGA	CCTTGATGA	CCTTGATGA	CCCTGGCCA	CCTTGATGA	CCCTGGCCA	CCCTGGCCA	CCCTGGCCA	CCCTGGCCA	CCTTGATGA	CCCTGGCCA	CCCTGGCCA	CCTTGATGA	CCCTGGCCA	CCTTGATGA	CCTTGATGA	CCTTGATGA	CCTTGATGA	CCTTGATGA	CCTTGATGA
198	ENA|CM002236|CM002236.1	140187	TGCAGTGATGACCGCAGAATGCATGGTCGGCAGGTGCCAACAGTTTATCTGACATTACACGTGTATCTCTACTAACAGGACTGACGTAAACATGAATCCAACATCCAAAACTCGACATT	12,C>G;45,T>A;78,G>A	CTG	CAA	CTG	CTG	GTA	GTA	CTG	CTG	CTG	CTG	CTG	GTG	CTG	CTG	CTG	CTG	CTG	CTG	CTG	CTG	CTG	CTG	CTG	CTG	CTG	CTG	CTG	CTG	CTG	CTG	CTG	CTG	CTG	CTG	CTG	CTG	CTG	CTG	CTG	CTG	CTG	CTG	CTG	CTG	CTG
199	ENA|CM002236|CM002236.1	140190	TGCAGTGATCCAGCGTGGCAGGTGTTTCTCGATCGGCGGATGGAATTTTGGCAAAACTTGCCGTCGGTGTACTCGCTGATCTCTCCCAGAAGGTGCCCGTCTATCAAAATTCGAGCGAA	36,C>A;80,C>T;83,T>C;91,G>A;92,G>C;95,C>T;98,G>A;101,T>G;102,A>T;108,A>C	CCTGGCGTAA	ATTGGCGTAC	CCTGGCGTAA	CCCGGCGTAA	CCTGGCGTAA	CCTGGCGTAA	CCTGGCGTAA	ACTGGCGGAA	CCTACTGTTA	CCTGGCGTAA	CCTGGCGTAA	CCTGGCGTAA	CCTGGCGTAA	ACTGGCATAA	CCTGGCGTAA	CCTGGCGTAA	CCTGGCGTAA	CCTGGCGTAA	CCCGGCGTAA	CCTGGCGTAA	CCCGGCGTAA	CCCGGCGTAA	CCCGGCGTAA	CCTGGCGTAA	CCCGGCGTAA	CCCGGCGTAA	CCCGGCGTAA	CCCGGCGTAA	CCTGGCGTAA	CCCGGCGTAA	CCTGGCGTAA	CCTGGCGTAA	CCTGGCGTAA	CCTGGCGTAA	CCCGGCGTAA	CCTGGCGTAA	CCTGGCGTAA	CCCGGCGTAA	CCTGGCGTAA	CCCGGCGTAA	CCCGGCGTAA	CCCGGCGTAA	CCCGGCGTAA	CCCGGCGTAA	CCCGGCGTAA
298	ENA|CM002236|CM002236.1	157036	TGCAGATGGGATTCCGAAACGAACGGCGTTGCCCTAGAACTCACGCGGCGAGCCTAAAGCCCCTGCCTGCATGCTGCATGGGTGTGGATTCGTGGCATGGTGAATCCGTCTCTCTGTTG	40,T>C	T	C	C	C	T	C	C	C	C	C	C	C	C	C	T	C	T	C	C	T	C	C	C	C	C	C	C	C	C	C	C	C	C	C	C	C	C	C	C	C	C	C	C	C	C
299	ENA|CM002236|CM002236.1	157039	TGCAGGAGCCAAACAATCACTGCCGGCTATCAAGCGTGTTTGTGACGTTTGTAAAAAGCCTCTCCCGTGAATTCTCATTCCAGATAGAGCGCTACCACAGCACCGTCGATCTGGTTTTT	23,C>T;98,A>G	CA	CA	TA	CA	CA	CA	CA	CA	CA	CA	CA	CA	CA	CA	CA	CA	CA	TG	TA	CA	CA	CA	CA	CA	CA	CA	CA	CA	CA	CA	CA	CA	CA	CA	CA	CA	CA	CA	CA	CA	CA	CA	CA	CA	CA
319	ENA|CM002236|CM002236.1	162126	TGCAGCCCCCTGAACGGTGGACCCTTTTGGTGGGACAGCCCGTGCACTAACCTAACGGCTGCCCTGTGGGGCTGTTAGTGCCGTGCCTTGCATCACCCCGCCTTCAGATTCCATGTCTT	25,T>G;37,G>A;112,A>T	TGA	TAA	TAA	TAA	TAA	TAA	TAA	TAA	TAT	TAA	TAA	TAA	TAA	TAA	TAA	TAA	TAA	TAA	GAA	TAA	TAA	TAA	TAA	TAA	TAA	TAA	TAA	TAA	TAA	TAA	TAA	TAA	TAA	TAA	TAA	TAA	TAA	TAA	TAA	TAA	TAA	TAA	TAA	TAA	TAA
380	ENA|CM002236|CM002236.1	173218	TGCAGTACAATAGTGTGCTACTGTACTGACATCACTCGCTGCTCCAGTTCCTCCATTGACGGGGATCGTCGATCCAGTGCATCACTCATGATCCCACTCGTGCGGTCGTACCTGCTACN	11,A>T;82,C>A;83,A>G;84,C>G	ACAC	ACAC	ACAC	ACAC	ACAC	AAGG	TAGG	ACAC	AAGG	AAGG	AAGG	ACAC	ACAC	TCAC	ACAC	ACAC	ACAC	ACAC	AAGG	ACAC	ACAC	ACAC	ACAC	TAGG	ACAC	ACAC	ACAC	ACAC	TAGG	ACAC	TAGG	TAGG	TAGG	TAGG	ACAC	TAGG	TAGG	ACAC	TAGG	ACAC	ACAC	ACAC	ACAC	ACAC	ACAC
761	ENA|CM002236|CM002236.1	248235	TGCAGTACGCCATCCTATCCTAACCAAGGGACCGGAGTTTGTGTCTTGATGAAGCTTCCAACTGGCGCAACAGAACGTGTTCCCCTTCGACACTAAGAGGTTGGCTGGTCAGTTGTGAT	6,A>G;15,T>G;49,T>C;50,G>A;63,G>A;78,G>A;91,A>G;95,A>G;105,T>C;106,G>T	ATTGGGAATG	ATTGGGAACG	AGTGGGAATG	AGTGGGAATG	ATTGGGAATG	ATTGGGAACG	ATTGGGAATG	ATTGGGAATG	ATTGAGAATG	AGTGGGAATG	AGTGGGAATG	ATTGGGAATG	AGTGGGAATG	ATTGGGAATG	ATTGGGAATG	ATTGGGAATG	ATTGGGAATG	ATTGGGAATG	AGCAGAGGTT	GGCAGAGGTT	AGTGGGAATG	AGTGGGAATG	AGTGGGAATG	ATTGGGAATG	AGTGGGAATG	AGTGGGAATG	AGTGGGAATG	AGTGGGAATG	ATTGGGAATG	AGTGGGAATG	ATTGGGAATG	ATTGGGAATG	ATTGGGAATG	ATTGGGAATG	AGTGGGAATG	ATTGGGAATG	ATTGGGAATG	AGTGGGAATG	ATTGGGAATG	AGTGGGAATG	AGTGGGAATG	AGTGGGAATG	AGTGGGAATG	AGTGGGAATG	AGTGGGAATG
1063	ENA|CM002236|CM002236.1	307863	TGCAGACGGTTGACGACATCTTTGACTTCGCGCTCGCTGACGGCTATCCTCCTCGAGATCTCCATGGCCTTGACCTGCTGCTTGGTGTGGACCTTGTCGAGCTCGGCCTCGAGCTTGCT	104,G>A	G	G	G	G	G	G	G	G	G	G	G	A	G	G	G	G	G	G	G	G	G	G	G	G	G	G	G	G	G	G	G	G	G	G	G	G	G	G	G	G	G	G	G	G	G
1074	ENA|CM002236|CM002236.1	308761	TGCAGTGATGCCATTGCCCCATTTTTAACGACACTACAGGCAGGCAAGGGCTTGATTGGCCAATGGCAGCAACTCTCTGTGGAACGTGCCTTCATGGTGACCTCAGGCGCTCGGTCCTA	14,T>C;33,C>T;51,T>A;73,T>C;110,T>C;114,T>C	TCTTTT	TCTCTT	TTTTCC	CCTTTT	TCTCTT	GCTTTT	GCTTTT	GCTTTT	GCTTTT	GCTCTT	GCTTTT	GCTTTT	GCTTTT	GCTTTT	TCTCTT	TCTCTT	GCTTTT	GCATTT	TCTCTT	CCTTTT	CCTTTT	CCTTTT	CCTTTT	GCTTTT	CCTTTT	CCTTTT	CCTTTT	CCTTTT	GCTTTT	CCTTTT	GCTTTT	GCTTTT	GCTTTT	GCTTTT	CCTTTT	GCTTTT	GCTTTT	CCTTTT	GCTTTT	CCTTTT	CCTTTT	CCTTTT	CCTTTT	CCTTTT	CCTTTT
1095	ENA|CM002236|CM002236.1	312701	TGCAGCGTGAAATCGACGAACGTATCGCGTCCGGTCTCATCTCCTCCCCATGCATCACCAACGCCGAATCCCTCGCCTTCCCCTATCTCCAAGCAGTAATCTACGAGTCCCTGCGCATG	7,T>C;43,C>T;46,C>T;49,A>T;61,C>T;100,C>A;115,C>T	TCCACCC	TCCACCT	TTTACCT	TCCTCCT	TCCTCCT	TCGACCC	TCCACCC	TCCACCT	TCCACCT	TTCATCC	CCCACCT	TCGACCC	TTCATCC	TCCTCCT	TCGACCC	TCCACCT	TCCACCT	TTCATAC	TCCTCCT	TCCACCT	TCCTCCT	TCCTCCT	TCCTCCT	TCCACCC	TCCTCCT	TCCTCCT	TCCTCCT	TCCTCCT	TCCACCC	TCCTCCT	TCCACCC	TCCACCC	TCCACCC	TCCACCC	TCCTCCT	TCCACCC	TCCACCC	TCCTCCT	TCCACCC	TCCTCCT	TCCTCCT	TCCTCCT	TCCTCCT	TCCTCCT	TCCTCCT
1096	ENA|CM002236|CM002236.1	312704	TGCAGACGCGTGTAGGCGCGCGGGTTGGAGCAGAGGTAGAGCAGACCGGAGCGGATGCCGGTGGCGGTGGTGTCGGAGCCGGCGAGGATCTGGAAGATGGATTCGGTCTCGCATTGNNN	8,C>A;11,G>A;17,G>A;35,G>A;41,C>T;44,A>G;62,G>C;83,G>A	CGGGCAGG	CAGATGGG	AGGGCAGG	CGGGCAGG	CGGGCAGG	AGAGTGCG	CAGATGGG	CAGATGGG	CAGATGGG	CGGGTGGG	CAGATGGG	CAGATGGG	CGGGTGGG	CGGGCAGG	CGGGTGGG	CGGGCACA	CAGATGGG	CGGGTGGG	CGGGCAGG	CGGGCACA	CGGGCAGG	CGGGCAGG	CGGGCAGG	CAGATGGG	CGGGCAGG	CGGGCAGG	CGGGCAGG	CGGGCAGG	CAGATGGG	CGGGCAGG	CAGATGGG	CAGATGGG	CAGATGGG	CAGATGGG	CGGGCAGG	CAGATGGG	CAGATGGG	CGGGCAGG	CAGATGGG	CGGGCAGG	CGGGCAGG	CGGGCAGG	CGGGCAGG	CGGGCAGG	CGGGCAGG
1177	ENA|CM002236|CM002236.1	324936	TGCAGCGTCTTCACATGATTTCCTGGACAGTGACATGCTGGACCCTAACCCTGGGACAGCAGCCATAACAAGAGAAGACATCAACATCACTGGCCCTCCTTTTTCCACCAGCAAGCNNN	62,C>T;65,T>G;73,G>A;87,C>T;101,T>C;110,G>A	CTGCTG	TGGCCA	CTGCTG	TGGCTG	TGGCCA	TGGCTG	TGGCTG	TGGCCA	TGGCTG	CGGCCG	TGGCCA	TGGCTG	TGACTG	TGGCCA	TGGCCA	TGGCCG	CGGCCG	TGGCTG	TGGCCG	TGGTTG	TGGCTG	TGGCTG	TGGCTG	TGGCTG	TGGCTG	TGGCTG	TGGCTG	TGGCTG	TGGCTG	TGGCTG	TGGCTG	TGGCTG	TGGCTG	TGGCTG	TGGCTG	TGGCTG	TGGCTG	TGGCTG	TGGCTG	TGGCTG	TGGCTG	TGGCTG	TGGCTG	TGGCTG	TGGCTG
1186	ENA|CM002236|CM002236.1	325633	TGCAGTTCCTCGAAATCAAACGGAAACACATGGATACACTCTTGATCGTCGAGGTCGGGTACAAGTTCCGCTTCTTTGGCGAAGACGCTCGCATCGCGGCCCGAGAACTGAGCATCGTC	10,C>T;43,G>A;64,G>A;67,C>T;88,T>C;101,C>A	CGGCTC	CGGCTC	TGGCTC	CGGCTA	CGGCTC	CGGCTC	CGGCTC	CGGCTA	TGGTTC	CGGCTC	CAGCTC	CGGCTC	CGACCA	CGGCTC	CGGCTC	CGGCTA	CGGCTC	CGGCTC	CGGCTA	CGGCTA	CGGCTA	CGGCTA	CGGCTA	CGGCTC	CGGCTA	CGGCTA	CGGCTA	CGGCTA	CGGCTC	CGGCTA	CGGCTC	CGGCTC	CGGCTC	CGGCTC	CGGCTA	CGGCTC	CGGCTC	CGGCTA	CGGCTC	CGGCTA	CGGCTA	CGGCTA	CGGCTA	CGGCTA	CGGCTA
1187	ENA|CM002236|CM002236.1	325636	TGCAGCTCCATGGGAGTGAGTTTTCCCGTCTTGGCACCCTTCTTTTTGGCCGTGGTTTTGGGTGCTGGTTCCTCTTCGTCGTCTTCGCCCTCTTCGCCCTCGCCCTCGACGGCAGCGGA	20,T>C;23,T>G;35,A>G;92,T>C;98,C>T	TTATC	TTATC	TGGTT	TTACT	CGGTT	TGATC	TGATC	TGGTT	TGGTT	TGGCT	TGGTT	TGGTT	CGGTT	TGATC	TGGTT	CGGTT	TTATC	TTATC	CGGTT	TGTTC	TTACT	TTACT	TTACT	TGATC	TTACT	TTACT	TTACT	TTACT	TGATC	TTACT	TGATC	TGATC	TGATC	TGATC	TTACT	TGATC	TGATC	TTACT	TGATC	TTACT	TTACT	TTACT	TTACT	TTACT	TTACT
1227	ENA|CM002236|CM002236.1	333511	TGCAGACGAAACACAGCCGCCATACCTGTAGTGTACAAGAACACGTCTTTAGTCGTTAATCGGGAGGCAAGTTCGACATCGCGCGGGATACGCTGACAGAGCGCGACGATTCGTTCNNN	50,A>G;59,T>C;65,G>C;76,C>T;77,A>G;79,C>T;83,C>G;86,G>A;98,G>A	ATGCACCGG	GCGTGCGAG	GCGCACCGG	ATGCACCGG	GTCCACCGG	ATGCACCGG	ATGCACCGG	GTCCACCGG	ATCCACCGG	GTCCATCGG	GTGCACCGA	GTCCACCGG	ATGCACCGG	ATCCACCGG	GCGTGCGAG	ATGCACCGG	GCCCACCGG	ATCCACCGG	ATCCACCGG	GTCTGCCGG	ATGCACCGG	ATGCACCGG	ATGCACCGG	ATGCACCGG	ATGCACCGG	ATGCACCGG	ATGCACCGG	ATGCACCGG	ATGCACCGG	ATGCACCGG	ATGCACCGG	ATGCACCGG	ATGCACCGG	ATGCACCGG	ATGCACCGG	ATGCACCGG	ATGCACCGG	ATGCACCGG	ATGCACCGG	ATGCACCGG	ATGCACCGG	ATGCACCGG	ATGCACCGG	ATGCACCGG	ATGCACCGG
1241	ENA|CM002236|CM002236.1	335846	TGCAGATCCGCACCAGTGAACCCGTCTGTGCGCTTACCCAGTTCCAACAGATCTTTTTCCGAGGACCAGACTTCCTCGGCGACACGGACCTTGTGCGTAAGAGCCTTGATGATGTCCAG	41,T>C;46,A>G;47,C>T;49,G>A;55,T>G;77,G>T;80,G>C;83,A>G;86,G>C	TACGTGGAG	TGCGTTCGC	TGCGTGGAG	TGCGTGGAG	TGCGTTCGC	TGCGTTCGC	TGTGGTCGC	TACGTGGAG	TGCGTTCGC	TACGTGGAG	TGCGTTCGC	TACGTGGAG	TGCGTTCGC	TACGTGGAG	CGCATGGAG	TGCGTGGAG	TGCGTTCGC	TGCGTTCGC	TGCGTTCGC	TACGTGGAG	TGCGTGGAG	TGCGTGGAG	TGCGTGGAG	TGTGGTCGC	TGCGTGGAG	TGCGTGGAG	TGCGTGGAG	TGCGTGGAG	TGTGGTCGC	TGCGTGGAG	TGTGGTCGC	TGTGGTCGC	TGTGGTCGC	TGTGGTCGC	TGCGTGGAG	TGTGGTCGC	TGTGGTCGC	TGCGTGGAG	TGTGGTCGC	TGCGTGGAG	TGCGTGGAG	TGCGTGGAG	TGCGTGGAG	TGCGTGGAG	TGCGTGGAG
1275	ENA|CM002236|CM002236.1	340606	TGCAGTCATGGGAGGAGGACGTCAACGAGGGCCTCAAGCTGGTTGAGTCGGTAGAGCGCAACACCAAGCACTACGTCGAGGTGCTCTCGCGCGCCGTCGACAAGCTGATGCCCCAANNN	22,C>G;43,T>C;79,G>A	CTG	CCA	CCA	CCG	CCA	CCA	CCG	CCA	CCA	CCA	GCA	CCA	CCA	CCA	CCG	CCG	CTG	CCG	CCA	CCA	CCG	CCG	CCG	CCG	CCG	CCG	CCG	CCG	CCG	CCG	CCG	CCG	CCG	CCG	CCG	CCG	CCG	CCG	CCG	CCG	CCG	CCG	CCG	CCG	CCG
1276	ENA|CM002236|CM002236.1	340609	TGCAGGTCGTCCAGGTCGATGACTATCTCGTTGATCTTGCGGTCGGCCAGTTCCTGGAGAAGCTCCTTGTACTTGTGGCGGGGGGCGCGTCTCCTCGCTCTTTCGGAGCGGCGCTGTTG	17,G>A;56,G>A;85,C>T	GGC	GGC	AGT	GGC	GGC	GGC	GGC	GGC	GGC	GGC	GGC	GGC	GGC	GGC	GGC	GGC	GGC	GGC	GAC	GGC	GGC	GGC	GGC	GGC	GGC	GGC	GGC	GGC	GGC	GGC	GGC	GGC	GGC	GGC	GGC	GGC	GGC	GGC	GGC	GGC	GGC	GGC	GGC	GGC	GGC
1302	ENA|CM002236|CM002236.1	344424	TGCAGCTCATCAACAGCGCCAAGGAGGCCGACGGCGCCTGGACCGTCTTCCAGGCTCTCTGGCGCGAACTCAACGCCGAGAATGTGCCCGGCCGCCCGCCCATCCTGTTCTCGCTCGAC	82,T>C;106,G>C	TG	CG	CG	TG	TG	TG	CG	CG	TG	CG	TG	CC	TG	CG	CG	CG	CG	CG	CG	CG	TG	TG	TG	CG	TG	TG	TG	TG	CG	TG	CG	CG	CG	CG	TG	CG	CG	TG	CG	TG	TG	TG	TG	TG	TG
1306	ENA|CM002236|CM002236.1	344750	TGCAGGCCATGACGCATGCGTTTATGAACGACTGGGTGGTGTTGCACATTCCCGAGGGTAGGTCTCTTTCCTTTTTGTTCTTTCCCTACCATTCAANCTCCATAACTGACATGCTGACT	63,C>T;72,T>A;91,T>C;93,C>T;112,G>A	CTTCG	CTTCA	CTCCA	CTTCG	CTTCA	CTTCA	CTCCA	CTCCA	CATCA	CTCCA	CTTCA	TTTCA	CTTCA	CTTCG	CTCTA	CTCCA	CTTCG	TTTCA	CATCA	CTTCG	CTTCG	CTTCG	CTTCG	CTCCA	CTTCG	CTTCG	CTTCG	CTTCG	CTCCA	CTTCG	CTCCA	CTCCA	CTCCA	CTCCA	CTTCG	CTCCA	CTCCA	CTTCG	CTCCA	CTTCG	CTTCG	CTTCG	CTTCG	CTTCG	CTTCG
1353	ENA|CM002236|CM002236.1	356521	TGCAGCTCGCAACCTCTGCCCACGTCAAGTACATCCAGAGTCTCGACTCCCGAAAGGACGAATATGACTACTGGTTGACGGAGCATCTGCGTCTCAATGGCCTCTACTGGGGCTTGACC	16,T>A;34,C>T	TC	TC	TC	TT	TC	TC	TC	TC	TC	TC	TC	TC	TC	TC	TC	TC	TC	TC	TC	AC	TT	TT	TT	TC	TT	TT	TT	TT	TC	TT	TC	TC	TC	TC	TT	TT	TC	TT	TC	TT	TT	TT	TT	TT	TT
1376	ENA|CM002236|CM002236.1	359350	TGCAGGATCAAGCCGAAATAGAGGCAGAGTTGTCTGGCTGCAATGGCTCCGCTGGTGGTAAGGGGAAGACGTATGATTTGATAGACGGATGGGCAGGCAAGACTTGAGGTATCTGAATG	69,C>T;104,T>C;107,G>T	CTG	CTG	CTG	CTG	CTG	CCG	CCG	CTT	CCG	CCG	CCG	CCG	CTG	CTG	CTG	CTG	CTG	TTT	CTG	CTG	CTG	CTG	CTG	CCG	CTG	CTG	CTG	CTG	CCG	CTG	CCG	CCG	CCG	CCG	CTG	CTG	CCG	CTG	CCG	CTG	CTG	CTG	CTG	CTG	CTG
1449	ENA|CM002236|CM002236.1	410271	TGCAGCGTTGTGCATAGAGGTATGACGAGCTGCTGTTCCTCTACCGCCAGGAGACCTAGTGACGGTGACGCCTAGAGGTTTGATTTTCATTGTCGCTGGGGAAGTGGTGGTTTTGGCGG	9,G>A;15,A>G;39,T>C;54,C>T;79,T>C;94,G>A	GATCTG	GGCCTG	GACCTG	GGCCTG	AGCTTG	GGCCCG	GGCCTG	GGCCTA	GGTCTG	GGTCTG	GGCCTG	GGTCCG	GGCCTG	GGTCTG	GATCTG	GATCTG	GGCCTG	GGCCTG	GGCCTG	GACCTG	GGCCTG	GGCCTG	GGCCTG	GGCCTG	GGCCTG	GGCCTG	GGCCTG	GGCCTG	GGCCTG	GGCCTG	GGCCTG	GGCCTG	GGCCTG	GGCCTG	GGCCTG	GGCCTG	GGCCTG	GGCCTG	GGCCTG	GGCCTG	GGCCTG	GGCCTG	GGCCTG	GGCCTG	GGCCTG
1581	ENA|CM002236|CM002236.1	440437	TGCAGCTTCGAACTACTCAAGCCACTTGACTCCGCTGCTCTTAAGACGCACATCAAGAAGGGTAGACACCGTCGTAACAACATGCTCAACAGTCCTGTAAGTTTACCCAACTGTTTGGT	86,C>T;101,T>G	CT	CT	CT	CT	TG	TT	TT	CT	CT	CT	CT	CT	TT	CT	CT	CT	CT	CT	CT	CT	CT	CT	CT	TT	CT	CT	CT	CT	TT	CT	CT	TT	TT	TT	CT	CT	TT	CT	TT	CT	CT	CT	CT	CT	CT
1582	ENA|CM002236|CM002236.1	440440	TGCAGAGAAGCTCGGTAGAAACAGCCATGACAGCTCCCCAGTTATCAAACTCGCCGCAGTACTGTTACCAAGTCAGTGAAATGTTACATATGGATCCGAAAGTGACACAACTTACGTTA	70,A>G;76,T>C;82,G>T;85,A>G	ATGA	GTGA	GTTG	ATGA	GTGA	GTGA	GTGA	GTTG	GTGA	ACGA	GTTG	GTGA	GTGA	GTGA	ATGA	ATGA	ATGA	ATGA	ATGA	ATGA	ATGA	ATGA	ATGA	GTGA	ATGA	ATGA	ATGA	ATGA	GTGA	ATGA	ATGA	GTGA	GTGA	GTGA	ATGA	ATGA	GTGA	ATGA	GTGA	ATGA	ATGA	ATGA	ATGA	ATGA	ATGA
1624	ENA|CM002236|CM002236.1	447642	TGCAGGCCGAGAGACACACGCACGGTGTCGTCCAAGTCCCCGACTGTTTCCACCTTCAACATCGTAGACCCTGACAGCAGAGTATATCTGCTCAAGTGTTTGACCCGGTCTGAATCTAA	52,C>G;65,A>G;77,C>T;90,C>T;99,T>A	CACCT	GGCCT	GGCCT	GGCCT	GGCCT	GGCCT	GGCCT	GGTTT	CGCCA	GGCCA	GGCCA	GGCCA	GGCCA	GGCCA	GGCCA	GGCCA	GGCCA	GGCCA	GGCCA	GGCCA	GGCCT	GGCCT	GGCCT	GGCCT	GGCCT	GGCCT	GGCCT	GGCCT	GGCCT	GGCCT	GGCCT	GGCCT	GGCCT	GGCCT	GGCCT	GGCCT	GGCCT	GGCCT	GGCCT	GGCCT	GGCCT	GGCCT	GGCCT	GGCCT	GGCCT
1625	ENA|CM002236|CM002236.1	447645	TGCAGATCGGTAAAATGTGGCGTCTGGCGTGGCAACCTATCGGTTCCATTCAACGGCGTTTCCGTTGCCCGTTGCTACAATGTTAAGTAGCTATGACCCTTGGGCTTAACTCCGCCAGG	49,T>G;51,A>G	TA	TA	TA	TA	TA	TA	TG	TA	TG	TG	TG	TG	GG	TG	TG	TG	GG	TG	TG	TG	TA	TA	TA	TG	TA	TA	TA	TA	TG	TA	TA	TG	TG	TG	TA	TA	TG	TA	TG	TA	TA	TA	TA	TA	TA
1631	ENA|CM002236|CM002236.1	449186	TGCAGGAATACCCTTCTCCGGAATGGACTTTGTCCTCCAGAAGTCTGCGGCAGTTAGGAGGGAAATCTGTATCTGTCAGCTTCCTGCCGGTCTCTCCTGGGTCATGTCGAATATCGCAC	83,C>G;96,C>T	CC	CC	CC	CC	CC	CC	CC	CC	CC	CC	CC	CC	CT	CC	CC	CC	CC	CC	CC	GC	CC	CC	CC	CC	CC	CC	CC	CC	CC	CC	CC	CC	CC	CC	CC	CC	CC	CC	CC	CC	CC	CC	CC	CC	CC
1666	ENA|CM002236|CM002236.1	458275	TGCAGTCGACTGATGGCCCAGGCAGTCATCTGCCTCAGCGACGGCACGCCGCCCATGCCGGCCCCGCTGGCCAATGCCGTGTGCGGACCGCAGAAGCCCGGGACCAAGAAGCCCGACAA	71,C>T	C	C	C	C	C	C	C	C	C	C	C	C	C	C	C	C	C	C	C	T	C	C	C	C	C	C	C	C	C	C	C	C	C	C	C	C	C	C	C	C	C	C	C	C	C
1667	ENA|CM002236|CM002236.1	458278	TGCAGCCGCTCCATCCCCACGTCTGCTTGTTGAAGCTCTCGATTTGGTCGACTGTCAGGCTATGGGCGGCCGCGATGGCCGAACACGTATCGTCTTGTACAACGGCGTATGATGCGCAC	24,G>T;25,C>T;67,G>A;94,T>C;103,G>A	GCGTG	GCGTG	GCGCG	GCGCG	GCGCG	GCGTG	GCGTG	GCGTG	GCGTG	GCGTG	GCATG	GCGTG	GCGTG	GCGTG	GCGTG	GCGCG	GCGCG	GCGTG	GCGTG	TTGCA	GCGCG	GCGCG	GCGCG	GCGTG	GCGCG	GCGCG	GCGCG	GCGCG	GCGTG	GCGCG	GCGCG	GCGTG	GCGTG	GCGTG	GCGCG	GCGCG	GCGTG	GCGCG	GCGTG	GCGCG	GCGCG	GCGCG	GCGCG	GCGCG	GCGCG
1759	ENA|CM002236|CM002236.1	472934	TGCAGCCCAGTTTGTCTCTGGAGTGCAGATTGCGCGGGCAGGCAGGGCAGTGACGATGGCGGGGTCAACAATTTGTCCCTCCAGCGCCTGTCTCGTCTTTGGACAGCGCTGTTTCGGGC	110,G>A	G	G	A	G	G	G	G	G	G	G	G	G	G	G	G	G	G	G	G	G	G	G	G	G	G	G	G	G	G	G	G	G	G	G	G	G	G	G	G	G	G	G	G	G	G
1775	ENA|CM002236|CM002236.1	476241	TGCAGCCCGGTGAGCTTGCTAGCATTACGAGATTCGACCTCGATGACGCTTTCTGGTGGGTATGGATGAGCAGTCTGGCGCCCGAGGAGACTCTGGAAAGGAAAGCGGCGTTTGGCCGT	10,T>A;29,A>C	TA	AC	TA	TA	TA	AC	TA	AC	AC	TA	TA	AC	AC	AC	TA	TA	TA	TA	TA	AC	TA	TA	TA	TA	TA	TA	TA	TA	TA	TA	TA	TA	TA	TA	TA	TA	TA	TA	TA	TA	TA	TA	TA	TA	TA
1776	ENA|CM002236|CM002236.1	476244	TGCAGGGCGTCTTCGAATCTGGGCTTATGCGATTCAGAGCTCTTTTGACGGACAGTTGTCTCAATGGGCGGCAGAATCTTGTCAGGCGGAAGCAAAATATTGTGCGAGCCGTGACTCTT	35,A>C;98,A>G;115,T>C	AAT	AAT	AGT	AGT	AAT	AAT	CAT	AAT	AAT	AAC	AAT	AAT	AAT	AAT	AAC	AAT	AAT	AAT	AAT	AAT	AGT	AGT	AGT	CAT	AGT	AGT	AGT	AGT	CAT	AGT	AGT	CAT	CAT	CAT	AGT	AGT	CAT	AGT	CAT	AGT	AGT	AGT	AGT	AGT	AGT
1908	ENA|CM002236|CM002236.1	499674	TGCAGAAAGAAAACAGCAATGAGAGAGATGGCGGGCAAAGTGTCCTGGCCGAACCGTATTTGGGCGTGCTGCTCCTGGACACGGCATCATGCAGAAAGCGAATACAAACTATGTCCAGT	18,A>G;86,T>C;97,G>A;109,T>C;111,T>G	ATGTT	ATATT	GTGTT	GCGTT	ATGTG	ATGTG	ATGTG	ATGTG	ATGTG	ATGTT	ATGTT	ATGTG	ATGTG	ATGTG	ATGCT	ATGTG	ATGTG	ATGTG	GTGCT	ATGCT	GCGTT	GCGTT	GCGTT	ATGTG	GCGTT	GCGTT	GCGTT	GCGTT	ATGTG	GCGTT	GCGTT	ATGTG	ATGTG	ATGTG	GCGTT	GCGTT	ATGTG	GCGTT	ATGTG	GCGTT	GCGTT	GCGTT	GCGTT	GCGTT	GCGTT
1914	ENA|CM002236|CM002236.1	501342	TGCAGCCAGGAACGCCCAGGACCGGAGAGTACCACAGCGTGCCACAACGGTTGTAGCTTCGCGGAACTTCATAGGCCCTCGACCGACATAACACTGGTGGTACCAAGCACAGCAGCGTC	30,A>G;52,G>A;104,A>G	AGA	AGA	AAG	AAG	AAG	AAG	AAG	AAG	GAG	AAG	AAG	AAG	AAG	AAG	AAG	AAG	AAG	AAG	AGA	AAG	AAG	AAG	AAG	AAG	AAG	AAG	AAG	AAG	AAG	AAG	AAG	AAG	AAG	AAG	AAG	AAG	AAG	AAG	AAG	AAG	AAG	AAG	AAG	AAG	AAG
1915	ENA|CM002236|CM002236.1	501345	TGCAGCAGTCGGCCATTTCCTCGGTGGAAGTGTACCAGACGCGCAAGGCTACAAGGTAGAGGCCATGACTAGGAACAGAGCAGCATCGGGGGAGGTTTGGTGGTCGTCCGGATGCGCCA	22,G>C;30,T>C;39,C>T;90,G>A;103,T>C	GTCGT	GTCGT	GTCGC	GTCGC	GTCGC	GTCGC	GCCGT	GCCGT	GTCAC	CTCGC	GTCGC	GTCGC	GCCGT	GCCGT	GTTGT	GTTGT	GTTGT	GCCGT	GTCGT	GTCGT	GTCGC	GTCGC	GTCGC	GCCGT	GTCGC	GTCGC	GTCGC	GTCGC	GCCGT	GTCGC	GTCGC	GCCGT	GCCGT	GCCGT	GTCGC	GTCGC	GCCGT	GTCGC	GCCGT	GTCGC	GTCGC	GTCGC	GTCGC	GTCGC	GTCGC
1990	ENA|CM002236|CM002236.1	513281	TGCAGGACGAAGCGGCGTGTGCCGTGTTTGAGGCGGGCGTAGTCCACAAACTGCATGAGGAGAGATGCTTGCTGGGAGGGCGAGGGGGAGGGGGCTCGTTCTTGTTGCTCGTTTGAGGC	112,T>C	T	C	C	C	T	T	C	T	C	T	T	C	C	C	C	T	C	C	T	C	C	C	C	C	C	C	C	C	C	C	C	C	C	C	C	C	C	C	C	C	C	C	C	C	C
1991	ENA|CM002236|CM002236.1	513284	TGCAGTCTGCCAGCGCTATGGAACCCGGCGGCTTTTCGTTGGGGCGGGTGCACGCGTATCTGCGGGAGCTGGGCCAGAGGGGAGAGGCCGAGTGGGCGGTGTTGAGACCGACTTGGTGC	16,T>C;64,G>C;82,A>G;97,G>A;100,G>T	TGAGG	TGAGG	TGAAG	TGAGG	TGAGG	TGAAG	TGAAG	TGAGG	TGAAG	TGAAG	TGAGG	TCAGG	TCAGT	TGAGG	TGAAG	TGGGG	TGAAG	TGAGG	CGAGG	TGAGG	TGAGG	TGAGG	TGAGG	TGAAG	TGAGG	TGAAG	TGAGG	TGAGG	TGAAG	TGAGG	TGAGG	TGAAG	TGAAG	TGAAG	TGAGG	TGAGG	TGAAG	TGAGG	TGAAG	TGAAG	TGAGG	TGAGG	TGAGG	TGAGG	TGAGG
2001	ENA|CM002236|CM002236.1	514361	TGCAGATGCGTTCGATGTACCGTATACCTACTTGCTGCTTCGCTCTCTCTGGCATTGCGGGGCCTGCATGAAGTGGAGGTGGCCGTGCACCCCCACAGAGGCAACCAACCCATCCNNNN	5,A>G;13,G>C;38,T>C;102,A>C;104,C>T;107,A>C	AGTACA	GGCACA	GCCACA	GCCATA	GGCATA	GGCATA	GCCACA	GGCATA	GGCATA	AGCACA	GGCATA	GGCATA	AGCACA	GGCCTC	AGCACA	GGCATA	GGCATA	GGCATA	GGCATA	GCCATA	GCCATA	GCCATA	GCCATA	GCCACA	GCCATA	GCCACA	GCCATA	GCCATA	GCCACA	GCCATA	GCCATA	GCCACA	GCCACA	GCCACA	GCCATA	GCCATA	GCCACA	GCCATA	GCCACA	GCCACA	GCCATA	GCCATA	GCCATA	GCCATA	GCCATA
2064	ENA|CM002236|CM002236.1	523262	TGCAGGAGGTCTACTTTGGCAAGGCCAAGGACGTCGTGGGCGATCTGAGAAGTGTCGGCTCCCTCAGCGAGGGACAGAGGGATCGCGATGCGCAGATGGAGATTATTGGGAGTATGAGG	49,A>G;55,C>T	AC	GC	GC	GC	GC	GC	GC	GC	GC	GC	GC	GC	GC	GC	AC	GT	AC	AC	AC	GC	GC	GC	GC	GC	GC	GC	GC	GC	GC	GC	GC	GC	GC	GC	GC	GC	GC	GC	GC	GC	GC	GC	GC	GC	GC
2065	ENA|CM002236|CM002236.1	523265	TGCAGCAGGTTGCGCATCTTGAGCTCCATGTCCTCGACCAGGCGGCCAATGTTGGCAATGTGGCTCTCGTCGTTCTCGACGGGCAGGTCCTGCTCGACCTGGCGCGTCATGTTGCCCGA	50,G>A;80,G>A	GG	AA	AA	GG	AA	AA	AA	AA	GG	AA	GA	AA	AA	AA	GG	AA	GG	GG	GG	AA	GG	GG	GG	AA	GG	AA	GG	GG	AA	GG	GG	AA	AA	AA	GG	GG	AA	GG	AA	AA	GG	GG	GG	GG	GG
2094	ENA|CM002236|CM002236.1	529300	TGCAGCGAACTTGTTGCGCGCCGTCCTTCGCAGATTTATCAAACATCTCATTTAACCTACAGCTGCGATATGCAGCTACATCTGCAACATGGTCGCATGGTGGATAGCGGTTTTCATGA	28,C>T;108,G>A	CG	CA	CA	CA	CA	TA	CA	CA	CA	CA	CA	CA	CA	CA	CA	CA	CA	CA	CA	CA	CA	CA	CA	CA	CA	CA	CA	CA	CA	CA	CA	CA	CA	CA	CA	CA	CA	CA	CA	CA	CA	CA	CA	CA	CA
2149	ENA|CM002236|CM002236.1	541181	TGCAGTGGATGATTTATGACTACTTCAAGGTCTTCATGGGTCTGCCTACCACTGGTGGTGCCGCACCCCCTGCGGAGAAGCCCGCGCAGCACTCTTGAGCTGTCATGGAGAATGAGTGA	106,G>A	G	G	G	G	A	G	G	G	G	A	A	G	A	G	A	G	G	A	G	G	G	G	G	G	G	G	G	G	G	G	G	G	G	G	G	G	G	G	G	G	G	G	G	G	G
2150	ENA|CM002236|CM002236.1	541184	TGCAGACCGGTAAGGGTACCAATCATGACAATTCTCACTGGCAGACCGTTCCAGAGACCCTTGAAGCCAATGTCCTTGTAGATTCTCGAAGTGACAGCACCCATTCCCTCACCGGGCTT	110,A>G	A	G	G	G	A	G	G	G	G	G	A	A	A	G	A	G	G	A	G	G	G	G	G	G	G	G	G	G	G	G	G	G	G	G	G	G	G	G	G	G	G	G	G	G	G
2210	ENA|CM002236|CM002236.1	553076	TGCAGAATAATTCCCACCTGGCGACAGCACGCTGTCCGTCATTTCTGTCCATTGTCTAGCGACCCCATCTTCATCACTACTCACCACGCAGTCCACGCTAGCGTCCTTTTTTTGCTGCT	31,C>T;34,T>C;104,C>A;110,T>G	CTCT	CCAT	CCCG	CCAT	CCAT	CCAT	CCAT	CCAT	CCCT	CCCT	CCCT	CCCT	CCAT	CCAT	CCAT	CCAT	CCCT	CCCT	TCAT	CCCT	CCAT	CCAT	CCAT	CCAT	CCAT	CCAT	CCAT	CCAT	CCAT	CCAT	CCAT	CCAT	CCAT	CCAT	CCAT	CCAT	CCAT	CCAT	CCAT	CCAT	CCAT	CCAT	CCAT	CCAT	CCAT
2211	ENA|CM002236|CM002236.1	553079	TGCAGGGTCAACTGTGGTGTGAGGAAAGCAAAGTGGACTTGAAGCAAGGGAGCGGACAGGGCCTGACTCGGATTCAGTCGGTCGGGACGGGAGTTGACGATTTCAGTTGTGAGTTTCCC	102,T>C;109,T>C	TT	TC	TT	CT	TT	TT	TT	TT	TT	TT	TT	TT	TT	TT	TT	CT	CT	TT	TT	TT	CT	CT	CT	TT	CT	TT	CT	CT	TT	CT	CT	TT	TT	TT	CT	CT	TT	CT	TT	TT	CT	CT	CT	CT	CT
2234	ENA|CM002236|CM002236.1	556686	TGCAGCTCTGGCGGTCCTGGAATGCGCCGAACACTGCAATCCAAAAACGGTGAAACAGCCTGCTAACCGTCTTCTCTTCTCACAGGTTTGCCGCTAAGGCCGGCGCCAAGCACGTTATT	30,A>G;52,A>G;81,A>G	AAA	GGA	AAA	GGA	GGA	AAA	AAA	AAA	GGA	AAA	GGA	GGA	AAA	AAA	GGA	GGA	GGA	GGA	GGG	AAA	GGA	GGA	GGA	AAA	GGA	AAA	GGA	GGA	AAA	GGA	GGA	AAA	AAA	AAA	GGA	GGA	AAA	GGA	AAA	AAA	GGA	GGA	GGA	GGA	GGA
2235	ENA|CM002236|CM002236.1	556689	TGCAGGTTTGCGTGATGCAGGAGGTGGGGACGTACATGGAGAGGATACCAGTACCGCAACCGACATCGAGAACGATCTTGTCCTTAAAGAGATGCTTGTTCTGGACGATAGAGTGCATG	20,G>A;21,A>G;22,G>A	GAG	GAG	GAG	GAG	GGA	GAG	GAG	GAG	GAG	GAG	GGA	GAG	GAG	GAG	GAG	GAG	GAG	AAG	GAG	GAG	GAG	GAG	GAG	GAG	GAG	GAG	GAG	GAG	GAG	GAG	GAG	GAG	GAG	GAG	GAG	GAG	GAG	GAG	GAG	GAG	GAG	GAG	GAG	GAG	GAG
2355	ENA|CM002236|CM002236.1	581150	TGCAGAGAGGACAGGACAGAGAAGCGAGAGAACTGAAGCCTATCAACACATACCAGAACGCTACCAATGATGTTGCCCAGATGGGGGACGTTGTTGACGTAGGGCAGGGCACTGGTGAT	6,G>C;32,C>T;44,A>G	GCA	GCA	CTA	GCA	CTA	CTA	CTA	CTA	CTA	CTA	CTA	CTA	CTA	CTA	GCA	CTA	CTA	CTA	CTG	GCA	GCA	GCA	GCA	CTA	GCA	CTA	GCA	GCA	CTA	GCA	GCA	CTA	CTA	CTA	GCA	GCA	CTA	GCA	CTA	CTA	GCA	GCA	GCA	GCA	GCA
2356	ENA|CM002236|CM002236.1	581153	TGCAGCCGTGCCCTGCGACCACTACCACATGCGCTGCTTTTGCGCTTCCCGTCCCTGTCCTGCTTCGCGCATATTGCCCCGCCTTGTCACCTTGTCCATCTACCCACTTCCCATCTTGT	7,G>A;17,A>G;56,G>A;74,T>C;87,C>T;92,T>C;109,C>T	GAGTCTC	GAGTCTC	AAATCCC	GAGTCTC	AAGTCTC	AAGCCTC	AAGTCTC	AAGCCTC	AAGTCTC	AAGCCTC	AAGTCTC	AAATCCC	AAATCCC	AAGTCTT	GGGTCTC	AAGTCTC	AAGTCTC	AAGTTTC	AAGTCTC	GAGTCTC	GAGTCTC	GAGTCTC	GAGTCTC	AAGTCTC	GAGTCTC	AAGTCTC	GAGTCTC	GAGTCTC	AAGTCTC	GAGTCTC	GAGTCTC	AAGTCTC	AAGTCTC	AAGTCTC	GAGTCTC	GAGTCTC	AAGTCTC	GAGTCTC	AAGTCTC	AAGTCTC	GAGTCTC	GAGTCTC	GAGTCTC	GAGTCTC	GAGTCTC
2419	ENA|CM002236|CM002236.1	594502	TGCAGACCACCGCCACCAGATGGTTTCCGTGGTACTGTCGTTGCTGAAGGTTTGCGGGGAATGAAACCCGGAAACCCGGTGGACCTCCTACGTCTCCCAAAATTCCGTCGGGCCGAGGC	15,C>T;17,A>T;68,C>G;71,A>G;89,A>T;103,T>G	CACAAT	TTGATT	CTCGAT	TTGATT	CGCAAT	CGCAAT	CGCGAT	CTCGAT	CGCAAT	CTCGAT	CGCAAT	CTCGAT	CTCAAT	CTCAAG	CACAAT	CGCAAT	CTCGAT	CGCAAT	CACAAT	CGCAAT	TTGATT	TTGATT	TTGATT	CGCGAT	TTGATT	CGCGAT	TTGATT	TTGATT	CGCGAT	TTGATT	TTGATT	CGCGAT	CGCGAT	CGCGAT	TTGATT	TTGATT	CGCGAT	TTGATT	CGCGAT	CGCGAT	TTGATT	TTGATT	TTGATT	TTGATT	TTGATT
2420	ENA|CM002236|CM002236.1	594505	TGCAGGATCTAGTCAGCGGGTTTCTGAGAGCAAGGTGGTGGAAAAATAAACCCAAGACTACTCTTGGTGTGCCGGGGCTTAGGGAGGAAGCAATAGTTGCGATACACGAGGAGGAAGGG	7,T>C;45,A>T;97,T>A;106,C>T	TATC	TTTT	CATT	TATT	TATT	TATT	TATT	TATT	TATT	TATT	TATT	TATT	TATT	TATT	TATC	TATT	TATT	TAAT	TATC	TAAT	TATT	TATT	TATT	TATT	TATT	TATT	TATT	TATT	TATT	TATT	TATT	TATT	TATT	TATT	TATT	TATT	TATT	TATT	TATT	TATT	TATT	TATT	TATT	TATT	TATT
2429	ENA|CM002236|CM002236.1	595715	TGCAGACCAGCAAGGTTCCCCATAGTGACCACCTCGTGAAGGGTTCTCCAAGAATGAGAGTGGCGCATATCGAGTTGAAGACCAAGCCAGACGCTTGGAGTGTCGAGAGAACGGGTAAA	11,A>C;55,G>A;85,G>A;88,A>G	AGGA	AGGA	AAAG	AGAG	AAAG	AGGA	AAAG	AAAG	AAAG	AAAG	CAAG	AGGA	AGAG	AGAG	AGGA	AAAG	AGAG	AAAG	AGGA	AGGA	AGAG	AGAG	AGAG	AAAG	AGAG	AAAG	AGAG	AGAG	AAAG	AGAG	AGAG	AAAG	AAAG	AAAG	AGAG	AGAG	AAAG	AGAG	AAAG	AAAG	AGAG	AGAG	AGAG	AGAG	AGAG
2430	ENA|CM002236|CM002236.1	595718	TGCAGCGGCGCAGTCTTGATCGCCATCTTCGGGGCTATTCCCTCGCCGGCGCACAAACTGAGCGAGCTGCTGGAGTTGTTGGGACGGGGTCCGTTCGTGGCATGGATGGTGTTTCAGGG	38,T>C;56,A>G	TA	TA	TG	CA	TG	TA	TG	TG	TG	TG	TG	TG	TG	TG	TA	TG	TG	TG	TA	CA	CA	CA	CA	TG	CA	TG	CA	CA	TG	CA	CA	TG	TG	TG	CA	CA	TG	CA	TG	TG	CA	CA	CA	CA	CA
2433	ENA|CM002236|CM002236.1	596601	TGCAGGGCACCTCAGTAATATGCGGCCGCAGGGCAGGCACGGCAATGGAATGGCTATCGACCTCTTGTAAACTGGAGTACAAATCTCGGATAGATCACTGGGCAAGCTATCACGANNNN	80,A>G;93,A>T	AA	AA	AA	AA	AA	AA	AA	AA	AA	AA	AA	AA	AA	AA	AA	AA	AA	AA	GT	AA	AA	AA	AA	AA	AA	AA	AA	AA	AA	AA	AA	AA	AA	AA	AA	AA	AA	AA	AA	AA	AA	AA	AA	AA	AA
2446	ENA|CM002236|CM002236.1	600503	TGCAGCAGGAGAGGCAGAAGGCGTCGAAAGAGGAAGAGGGCACGGCTTCGACGAGGTTGATGAGGGTGTGTCGAAAGGTGGAGTGCAGGTCCGGGTTGCGCCGGATGAGGGCGTCCATG	108,G>A	G	G	G	G	A	A	G	A	G	A	A	A	G	G	G	G	G	G	A	G	G	G	G	G	G	G	G	G	G	G	G	G	G	G	G	G	G	G	G	G	G	G	G	G	G
2539	ENA|CM002236|CM002236.1	616407	TGCAGATCTCCTCCTGGTTGTCGAGCACGTATTGGAGCAGTGACCGGAGGACGGCGCGGCGCTGGCGGAAGGTGGTCTTGGCCCATTCGACCTGGGCGGCGTGGGCTTGGTCGATAGCG	34,G>A;40,T>G;46,G>A;63,G>C;73,G>A;77,T>G;85,T>G;89,A>G;110,T>G;115,A>G	GTGGGTTATA	GTGGGTTAGA	GTGGGTTATA	GTGGGTTATA	ATGGGTTATA	ATGGGTTATA	ATGGGTTATA	GTGGGTTAGA	ATGGGTTATA	GTGGGTTAGA	ATGGGTTATA	ATGGGTTATA	GTGGGTTAGA	GTGGGTTATA	GTGGGGTATA	ATGGGTTATA	GTGGATTATG	GGACGTGGTG	ATGGGTTATA	ATGGGTTAGA	GTGGGTTATA	GTGGGTTATA	GTGGGTTATA	ATGGGTTATA	GTGGGTTATA	ATGGGTTATA	GTGGGTTATA	GTGGGTTATA	ATGGGTTATA	GTGGGTTATA	GTGGGTTATA	ATGGGTTATA	ATGGGTTATA	ATGGGTTATA	GTGGGTTATA	GTGGGTTATA	ATGGGTTATA	GTGGGTTATA	ATGGGTTATA	ATGGGTTATA	GTGGGTTATA	GTGGGTTATA	GTGGGTTATA	GTGGGTTATA	GTGGGTTATA
2540	ENA|CM002236|CM002236.1	616483	TGCAGTGGACTATCAAGCATGGCGAGAAGGCGCTGCGCCCGGAGTCGAGGCCTACGAACCTGTTGATGGCGTATAAGAGGAACACGGTGCACTACGAGCCGCTGGGCGTGGTTGCTGCG	25,G>A;34,G>A;106,C>T	GGC	AGC	GGT	GAT	GGC	GGT	GGC	AGC	GGC	AGC	AGC	GGC	AGC	GGT	GGC	GGC	GGC	GGC	GGC	GGC	GAT	GAT	GAT	GGC	GAT	GGC	GAT	GAT	GGC	GAT	GAT	GGC	GGC	GGC	GAT	GAT	GGC	GAT	GGC	GGC	GAT	GAT	GAT	GAT	GAT
2638	ENA|CM002236|CM002236.1	641966	TGCAGCTGGGCGTTCCGGTACCACAATCTTGGGCGGAGCTGGCTTTACCCTTTTCTTTGTGGATTTGGAGGACTTCCTCTTGAACAGTCTCCAAAGCCCACCGCGATGTTTCTTATCGT	36,A>G	A	A	A	A	A	A	A	A	A	A	A	A	A	A	A	A	G	A	A	A	A	A	A	A	A	A	A	A	A	A	A	A	A	A	A	A	A	A	A	A	A	A	A	A	A
2639	ENA|CM002236|CM002236.1	641969	TGCAGGTAGAGCCACTACAACCACACATATTACGGAAGACGGCCATCGACAAACTGTTATTTCCATCCCCGCCCAGCGCACGTTCAACCTAGCCCCAGTGCCCAGGTCGCCTGGCTTCG	86,A>T;99,G>C;100,C>T;114,C>T	AGCC	AGCC	TGCC	AGCC	ACCC	AGCC	AGCC	AGCC	ACTC	AGCC	AGCC	ACTC	AGCC	ACCT	AGCC	AGCC	ACCC	AGCC	AGCC	AGCC	AGCC	AGCC	AGCC	AGCC	AGCC	AGCC	AGCC	AGCC	AGCC	AGCC	AGCC	AGCC	AGCC	AGCC	AGCC	AGCC	AGCC	AGCC	AGCC	AGCC	AGCC	AGCC	AGCC	AGCC	AGCC
2641	ENA|CM002236|CM002236.1	642829	TGCAGATTTACCTGCATCCTCTCCCAGTTGTTGCGGAGTTACTGTTGTCGAGACGTCCTGGCNNNNTACTTGATTCCAGAACACCAAACTAGATCTCCTACGCCAACCTCCGCACGAGG	43,G>T;46,G>T;48,C>T;79,A>G;90,A>G;94,C>T	GGCAAC	TTTAAC	TTTAAT	GTCGGT	TTTAAT	TTTAAT	GTCGGT	GTCGGT	GTCGGT	GTCGGT	GTCGGT	GTCGGT	TTTAAT	GGCAAC	TTTAAT	GTCGGT	TTTAAT	GGCAAC	GGCAAC	GTCGGT	GGCAAC	GGCAAC	GGCAAC	GTCGGT	GGCAAC	GTCGGT	GGCAAC	GGCAAC	GTCGGT	GGCAAC	GGCAAC	GTCGGT	GTCGGT	GTCGGT	GGCAAC	GGCAAC	GTCGGT	GGCAAC	GTCGGT	GTCGGT	GGCAAC	GGCAAC	GGCAAC	GGCAAC	GGCAAC
2672	ENA|CM002236|CM002236.1	653131	TGCAGTGGGAAAGAGGTGGGTGAGCGACAGTGCGAGACACACAGTGGGCTAGTTGAAGTGAGTCTTGGCCTGGGATCCAATGGTGAAGCTCGAGGCTGGGCACCCTGACCGAGCTGGAA	7,G>A;45,G>A	GG	AA	GA	GA	AG	AA	AA	AA	AA	AG	AG	AA	AG	AA	GA	AA	GA	GA	AG	GA	AG	AG	AG	AA	AG	AA	AG	AG	AA	AG	AG	AA	AA	AA	AG	AG	AA	AG	AA	AA	AG	AG	AG	AG	AG
2675	ENA|CM002236|CM002236.1	654379	TGCAGCAGCATGCCGGTCATCAGGCATAATTATATTCAGGGCGGCTCTTTTCATGACTTCAGCTTGCGCGATAATACCCAGCATTAATGCATTCATGAAGTGTCATTTCCCCGATTCGA	25,A>C;30,T>C	AT	AT	AT	AT	AT	AT	AT	CT	AT	AT	AC	AT	AC	AT	AT	AC	AT	AT	AT	AT	AT	AT	AT	AT	AT	AT	AT	AT	AT	AT	AT	AT	AT	AT	AT	AT	AT	AT	AT	AT	AT	AT	AT	AT	AT
2676	ENA|CM002236|CM002236.1	654382	TGCAGACCAGGCTGAGGCATGTATTGGCCACCTCTTTGTTGTTGTACGTAGTTTGTATACGCCAATGCTTGCGCTTGCTGGGCATCCATTGCGCCGACAGCGGGCATGTAGTTGGGAGG	64,A>G;80,G>A	AG	AG	AG	GG	GA	GG	GG	GG	GG	GG	GG	GG	GG	GG	AG	GG	GG	AG	GG	GG	GG	GG	GG	GG	GG	GG	GG	GG	GG	GG	GG	GG	GG	GG	GG	GG	GG	GG	GG	GG	GG	GG	GG	GG	GG
2745	ENA|CM002236|CM002236.1	667980	TGCAGGGATCATGAATGGGTGTTTGTTGATGCGTCATGTACTGCTGCGCATACGCAATACCTACGACGGGATATTTTCATGACCATTCGCAACGTTCCGACAATTGGTCCTACTAGCCC	6,G>A;9,C>T;58,A>T	GCA	GCA	GCA	GCA	GCA	GCA	ATA	GCA	GCA	GCA	GCA	GCA	GCA	GCA	GCA	GCT	GCA	GCA	GCA	GCA	GCA	GCA	GCA	ATA	GCA	ATA	GCA	GCA	ATA	GCA	GCA	ATA	ATA	ATA	GCA	GCA	ATA	GCA	ATA	ATA	GCA	GCA	GCA	GCA	GCA
2748	ENA|CM002236|CM002236.1	668147	TGCAGGGAGATGACCTCCTCCCGGTTTGAAGACCCGGTGACGCTTGACCGGGCTAGTAGGACCAATTGTCGGAACGTTGCGAATGGTCATGAAAATATCCCGTCGTAGGTATTGCGTAT	109,T>A	T	T	T	T	T	T	T	T	T	T	T	T	T	T	T	A	T	T	T	T	T	T	T	T	T	T	T	T	T	T	T	T	T	T	T	T	T	T	T	T	T	T	T	T	T
2929	ENA|CM002236|CM002236.1	703799	TGCAGTGCTCACGCTTCATCAAGATCACCGCCCGGTCGAATGAAAGGGTCGATTCCTCTTTTTGCACTGAAGGCAACAACGGACGATGAAGATCACGTCAGGTCATAGAAGCGACTGAG	31,C>T;35,T>C;59,T>C;61,T>G;115,T>C	CTTTT	CTTTC	CTTTT	TTTTT	CTTTC	CTTTC	CTTTC	CTTTT	CTTTC	CTTTT	CTTTC	CTTTT	CTTTT	CCTGT	CTTTT	CTTTT	CTCTT	CTTGT	CTTTC	CTTGT	CTTTC	CTTTC	CTTTC	CTTTC	CTTTC	CTTTC	CTTTC	CTTTC	CTTTC	CTTTC	CTTTC	CTTTC	CTTTC	CTTTC	CTTTC	CTTTC	CTTTC	CTTTC	CTTTC	CTTTC	CTTTC	CTTTC	CTTTC	CTTTC	CTTTC
2947	ENA|CM002236|CM002236.1	706566	TGCAGCGTTCAATGGCAGTGCGGCTCAACCCACACTGTCACAGCTGTCTTGCTCAAATTCCGAAAGCTTGCAGACCATTATTGAGACTTCTCATTCCTTTTCCGTACTCTGAATCTCGG	6,G>C;52,T>C	GT	GT	CT	GT	GT	GT	GC	GC	GC	GT	GT	GT	GT	GT	GT	GT	GC	GC	GC	GT	GC	GC	GC	GC	GC	GC	GC	GC	GC	GC	GC	GC	GC	GC	GC	GC	GC	GC	GC	GC	GC	GC	GC	GC	GC
2971	ENA|CM002236|CM002236.1	709204	TGCAGCTTGACACCAAGCCGTGGCAGGCTATTGTTGGTGCATTGCCAATGTGTGTGAGAGAGACCTGACGTTCGGAAGCGCAATTGATATGCAATATTACTTTCCACCCCCGGTATAAT	56,A>T;83,T>C;87,T>A;105,A>G;108,C>G;110,C>T	ATTACC	TTTACC	TCTACC	TTTACC	TTTACT	TTTACC	TTTACC	TTTACC	TCTACC	ATTACC	TTAAGC	TTTGCC	TTTACC	ATTACC	ATTACC	ATTACC	TTTACC	TTTACC	TCTACC	TTTACC	TCTACC	TCTACC	TCTACC	TTTACC	TCTACC	TTTACC	TCTACC	TCTACC	TTTACC	TCTACC	TCTACC	TTTACC	TTTACC	TTTACC	TCTACC	TCTACC	TTTACC	TCTACC	TTTACC	TTTACC	TCTACC	TCTACC	TCTACC	TCTACC	TCTACC
2972	ENA|CM002236|CM002236.1	709547	TGCAGTCAATGCGATTGCTTGGGTTACATTCTCGTTGGTAGACAAACGCGGCAGTGAACTGCGTGAGTGCCTGACTGGCAAGTAAAGGGGGGCCGGCATCGTTGTCCACCGGTCGGTCG	49,G>A;55,G>A;114,G>A	GGG	GGG	GGG	AGG	GGG	GAG	GGG	GGG	GGG	GGG	AGG	AGG	GGG	GGG	GGG	GGG	AGG	GGG	GAG	GGA	GAG	GAG	GAG	GGG	GAG	GGG	GAG	GAG	GGG	GAG	GAG	GGG	GGG	GGG	GAG	GAG	GGG	GAG	GGG	GGG	GAG	GAG	GAG	GAG	GAG
3001	ENA|CM002236|CM002236.1	714108	TGCAGGCCGCCGTAGTCCCCCACAAGTTCTGGGTGATTTTGGCGGGCGGACCCCGCTCACATGGCGGGGTTGGCCGGTAAGGTACCAGGGTACCTCATTTCCCCTTCGTANNNNNNNNN	30,G>A;56,T>C;73,C>T;77,T>C;97,T>A	GTCTT	GTCTT	GTCTT	GTCTT	GCCCT	GCTCT	GTCTT	GCTCT	GCCCT	GCCCT	GCTCT	ACCCT	GCCCT	GCTCT	GCCCA	GCCCT	GCCCT	GCCCT	GTCTT	ACCCT	GTCTT	GTCTT	GTCTT	GTCTT	GTCTT	GTCTT	GTCTT	GTCTT	GTCTT	GTCTT	GTCTT	GTCTT	GTCTT	GTCTT	GTCTT	GTCTT	GTCTT	GTCTT	GTCTT	GTCTT	GTCTT	GTCTT	GTCTT	GTCTT	GTCTT
3048	ENA|CM002236|CM002236.1	722366	TGCAGCAGCTTGGCTATAGGATTGCAATGGATTGCGATGAAGCATTCCGTAGCTCTCTTGTCGGGTCTGAAACTAGTGTTGCTGTTAGCGGGTCTCGTGAGAACAGTCCGTTTTCCCTC	17,A>G;82,T>C	AT	AT	AT	AT	AT	AT	AC	AC	AT	AT	AC	GT	AT	AT	AT	AC	AT	AT	AT	AC	AT	AT	AT	AC	AT	AC	AT	AT	AC	AT	AT	AC	AC	AC	AT	AT	AC	AT	AC	AC	AT	AT	AT	AT	AT
3087	ENA|CM002236|CM002236.1	727444	TGCAGACTGATGTCGAGCGGCTTCGGGAAAAGGAACAGTACGAGGCCGCCATTGCCAAACTCAAAAAGCTGAAGCTTGTGGTCGCCTATAACGAGGCCCGTGAACAATTTCACGTTGAG	82,C>T;88,T>C	CT	CT	CT	CT	CT	CT	CT	CT	TC	CT	CT	CT	CT	CT	CT	CT	CT	TT	TT	CT	TT	TT	TT	CT	TT	CT	TT	TT	CT	TT	TT	CT	CT	CT	TT	TT	CT	TT	CT	CT	TT	TT	TT	TT	TT
3088	ENA|CM002236|CM002236.1	727447	TGCAGAGCTGCTTGGCGCTCCTCCAATCTCTTGATCTCCTCGCCGCTCTCGTCGGCACTGCGCTGGGCTTCTGCTTGGACCCTGTAGTGGTCTTTCAGCTCGTTTTGCCACGCAATCAT	98,C>T;102,T>C;104,T>C	CTT	TCT	TCT	TCT	TCT	TCT	TCT	TCT	TCT	TCC	TCT	TCT	TCT	TCT	TCT	TCT	TCT	TCT	TCT	TCT	TCT	TCT	TCT	TCT	TCT	TCT	TCT	TCT	TCT	TCT	TCT	TCT	TCT	TCT	TCT	TCT	TCT	TCT	TCT	TCT	TCT	TCT	TCT	TCT	TCT
3154	ENA|CM002236|CM002236.1	736836	TGCAGCTTTGTTGCCAAGACGCTCTCGCGACGTCACAAAATCAAGACTATTTACTACGTGAGTGATTACACTCGCTGTTCGCAAACTTGAAGAACATCGCCGCAGTTGCTATCCTCAAG	46,C>T;49,T>C;55,A>C;64,A>T;65,T>C;79,C>T;97,C>G	CTAATCC	TCCTCTG	TTAATCC	CTAATCC	TTAATTC	CTAATCC	TCCTCTC	CTAATCC	TTAATTC	TTAATCC	TTAATCC	TCCTCTC	CTAATCC	TTAATCC	TTAATCC	TTAATCC	CTAATCC	CTAATCC	CTAATCC	CTAATCC	CTAATCC	CTAATCC	CTAATCC	TCCTCTC	CTAATCC	TCCTCTC	CTAATCC	CTAATCC	TCCTCTC	CTAATCC	CTAATCC	TCCTCTC	TCCTCTC	TCCTCTC	CTAATCC	CTAATCC	TCCTCTC	CTAATCC	TCCTCTC	TCCTCTC	CTAATCC	CTAATCC	CTAATCC	CTAATCC	CTAATCC
3157	ENA|CM002236|CM002236.1	737408	TGCAGCCTCTGAAAGTGGATGCATTTGCGCCTGCCAATTGGCCTGTTCAGTGCCTGTAAAGTGCGCGGCAGCGGCAGGGGAAAAGGGACTGNNNNNNNNNNNNNNNNNNNNNNCCTGAT	41,C>A;114,C>A;115,T>C;116,G>C	CCTG	ACTG	ACTG	ACTG	ACTG	ACTG	ACTG	ACTG	CCTG	CCTG	CCTG	ACTG	ACTG	ACTG	ACTG	ACTG	AACC	ACTG	CACC	ACTG	CACC	CACC	CACC	ACTG	CACC	ACTG	CACC	CACC	ACTG	CACC	CACC	ACTG	ACTG	ACTG	CACC	CACC	ACTG	CACC	ACTG	ACTG	CACC	CACC	CACC	CACC	CACC
3244	ENA|CM002236|CM002236.1	753688	TGCAGGTGGAGGCTGAGATCGCCCAAGCAAGTCAGCCCTACCTTGCTCTGTTTGGACTTTGGATCCGTGCCCGCCAGGAGCACATCTCTCAACACCACCTCAGGAGTACTCTCCCCTTC	51,T>C;58,T>C;93,A>G;95,C>T;112,C>T;115,C>T	TTACCC	CTACCC	TTACCC	TTACCC	CTACCC	TCACCC	TCACCC	CTACCC	TTACCC	TTACCT	TTACCC	TTACCC	TTATCC	TTACCC	TTACCC	TTACCC	TTGCCC	TTACTC	TTACCC	CTACCC	TTACCC	TTACCC	TTACCC	TCACCC	TTACCC	TCACCC	TTACCC	TTACCC	TCACCC	TTACCC	TTACCC	TCACCC	TCACCC	TCACCC	TTACCC	TTACCC	TCACCC	TTACCC	TCACCC	TCACCC	TTACCC	TTACCC	TTACCC	TTACCC	TTACCC
3245	ENA|CM002236|CM002236.1	753691	TGCAGTAGCGGTACAGGGCAGGGGAACACCGTGGGGATGGATAGCGGCGAGGCGGGAGTCAGTCGGTGTGCTGGAGCTCGTCTCGTCTCCTTTATCTGTACTGTCCGCGCGGCTGCAAG	52,C>A;55,G>A;69,G>A;71,T>C;76,C>T;81,C>G;82,T>C;83,C>T;104,C>T;106,G>A	CGGTCCTCCG	CGGTTCTTCG	CGATTCTCCG	CGGTCCTCCG	CGGTTCTCCG	CGGCTCTCCG	CGGCTCTCCG	CGGTTCTCCG	CGGTTCTCCG	CGGTTGCCCG	CGGTTCTCCG	CGATTCTCCG	CGGTTCTCCG	CAGCTCTCTG	CGATTCTCCG	AGGTTCTCCA	CGGTTCTCCG	CGATTCTCCG	CGGTCCTCCG	CGGTTCTCCG	CGGTCCTCCG	CGGTCCTCCG	CGGTCCTCCG	CGGCTCTCCG	CGGTCCTCCG	CGGCTCTCCG	CGGTCCTCCG	CGGTCCTCCG	CGGCTCTCCG	CGGTCCTCCG	CGGTCCTCCG	CGGCTCTCCG	CGGCTCTCCG	CGGCTCTCCG	CGGTCCTCCG	CGGTCCTCCG	CGGCTCTCCG	CGGTCCTCCG	CGGCTCTCCG	CGGCTCTCCG	CGGTCCTCCG	CGGTCCTCCG	CGGTCCTCCG	CGGTCCTCCG	CGGTCCTCCG
3308	ENA|CM002236|CM002236.1	765646	TGCAGATGTCAACATATCGATGACCACCGAGAGGGGTAGATAGGAGAGTATAAATCTGAGGTCTTCGGTCGCAATGTGACTTTCTGGGCTCATTTTGATGGGTTTTGGGAGGGCCGCGA	12,C>A;15,A>G;26,C>T;40,T>A;42,G>A;45,G>A;51,A>G;78,A>G;88,C>T;98,T>C	CACTGGAACT	AGTAGGGGTT	AGTAGGGGTT	AGTAGGGGTT	AGTAGGGGTT	GGCTAAGGCC	GGCTAAGGCC	GGCTAAGGCC	AGTAGGGGTT	TGCTAGGGCC	GGCTAAGGCC	GGCTAAGGCC	GGCTAAGGCC	GGCTAAGGCC	CACTGGAACT	AGTAGGGGTT	GGCTAAGGCC	GGCTAGGGCC	AGTAGGGGTT	GGCTAAGGCC	AGTAGGGGTT	AGTAGGGGTT	AGTAGGGGTT	GGCTAAGGCC	AGTAGGGGTT	GGCTAAGGCC	AGTAGGGGTT	AGTAGGGGTT	GGCTAAGGCC	AGTAGGGGTT	AGTAGGGGTT	GGCTAAGGCC	GGCTAAGGCC	GGCTAAGGCC	AGTAGGGGTT	AGTAGGGGTT	GGCTAAGGCC	AGTAGGGGTT	GGCTAAGGCC	GGCTAAGGCC	AGTAGGGGTT	AGTAGGGGTT	AGTAGGGGTT	AGTAGGGGTT	AGTAGGGGTT
3309	ENA|CM002236|CM002236.1	765649	TGCAGCCTCCGATGATCAATATCAAGCTTGGAAGATCGCCGAGCGTTTCAACGAGTTCATCATCCCACAGAAGCTCGAGTGTATGAGAAACAACGACGTCGAGGGTCTCAACTCACTCC	5,C>T;10,G>A;20,A>C;39,C>T;60,C>T;68,A>G	CGACCA	TACTCG	TACTCG	TACTCG	TACTCG	CACTTG	CACTTG	CACTTG	TACTCG	CACTTG	CACTTG	CACTTG	CACTTG	CACTTG	CGACCA	TACTCG	CACTTG	CACTTG	TACTCG	CACTTG	TACTCG	TACTCG	TACTCG	CACTTG	TACTCG	CACTTG	TACTCG	TACTCG	CACTTG	TACTCG	TACTCG	CACTTG	CACTTG	CACTTG	TACTCG	TACTCG	CACTTG	TACTCG	CACTTG	CACTTG	TACTCG	TACTCG	TACTCG	TACTCG	TACTCG
3330	ENA|CM002236|CM002236.1	768306	TGCAGCTCGTCGAGAAGCTCGTTGAGCTTGCGGTTCTTCTCGCGCTCCTCAAGAGGAATGTAGTATTGCTGAAGACCGTGAAGGGTCAATTTGGTGTCTTCGTCAACGTAGTGCTCGGT	62,G>A;89,T>C;104,A>G	GTA	GTA	ACA	GTA	GTA	GCG	GCG	GTA	GTA	GTA	GTA	GTA	GTA	GCG	GTA	GTA	GTA	GTA	GTA	GCG	GTA	GTA	GTA	GCG	GTA	GCG	GTA	GTA	GCG	GTA	GTA	GCG	GCG	GCG	GTA	GTA	GCG	GTA	GCG	GCG	GTA	GTA	GTA	GTA	GTA
3371	ENA|CM002236|CM002236.1	775695	TGCAGCTCATCCAGACGGGCGGCCGTCAAGGAGTTTGTCCTCGATTCCGCATGTATCGCTCTCCGGTCCACTTCGCCATACCGATTTGAGGTGAAGCTCATCAACGGATCGTCCAAAAT	5,C>T;57,G>A;101,C>T	CGC	CGC	CGC	CGC	TGC	TGT	TGT	CGC	CGC	CGC	TGT	CGC	CAC	CGC	CGC	CGC	CGC	TGT	CGC	CGC	CGC	CGC	CGC	TGT	CGC	TGT	CGC	CGC	TGT	CGC	CGC	TGT	TGT	TGT	CGC	CGC	TGT	CGC	TGT	TGT	CGC	CGC	CGC	CGC	CGC
3372	ENA|CM002236|CM002236.1	775698	TGCAGTACACTCAGGGCCCTCCGCCACTCGGAGGCATGCCGAGGCGCGCCAGCCAATCACCAGGGAACCCATACAGCCCATCCATGAGGGGCGGTAGCGGTCGCCCTTCTCCACCAAAC	61,A>C	A	A	C	A	A	A	A	A	A	A	A	A	A	A	A	A	A	A	A	A	A	A	A	A	A	A	A	A	A	A	A	A	A	A	A	A	A	A	A	A	A	A	A	A	A
3433	ENA|CM002236|CM002236.1	786949	TGCAGCCTATCGATAGTGCCTCCTCGTCACAGTTGTTTTCTCTGCCGGACCAGGGCGGCGTAAAGACTCCGGCCAGTCGTGCCTACCCCTGAGAGATGCCTTGTTCCAAGCACCGTTGC	34,G>A	G	G	G	G	G	G	G	G	G	G	G	G	G	G	G	G	G	A	G	G	G	G	G	G	G	G	G	G	G	G	G	G	G	G	G	G	G	G	G	G	G	G	G	G	G
3434	ENA|CM002236|CM002236.1	786952	TGCAGATGGCGTAATTATGGGTAGGAGAGAGCATTCATTCCCCATCTGACGAAGACAAGAACCTTAGTATGGAAATAATTGAAGTAGCAAACCTCATTTTACGGTTGGTGCTTATGGTG	13,A>G;21,T>C;43,A>G;65,A>G;79,T>C;84,T>G;89,A>G;108,T>C;111,T>C	ATAATTATT	ATGGTGGTC	ATGGTGGCT	ATGGTGGCT	ATGGTGATC	ATGGTGGTC	ATGGTGGTC	ATGGTGATC	ATGGTGGCT	ATGGTGGCT	ATGGTGGTC	GTGGTGGTC	ATGGTGGCT	ATAGTTATT	ATGGCGGCT	ATGGTGGTC	ACAGTTATT	ACAGTTATT	ATGGTGGCT	ATGGTGGTC	ATGGTGGCT	ATGGTGGCT	ATGGTGGCT	ATGGTGGTC	ATGGTGGCT	ATGGTGGTC	ATGGTGGCT	ATGGTGGCT	ATGGTGGTC	ATGGTGGCT	ATGGTGGCT	ATGGTGGTC	ATGGTGGTC	ATGGTGGTC	ATGGTGGCT	ATGGTGGCT	ATGGTGGTC	ATGGTGGCT	ATGGTGGTC	ATGGTGGTC	ATGGTGGCT	ATGGTGGCT	ATGGTGGCT	ATGGTGGCT	ATGGTGGCT
3467	ENA|CM002236|CM002236.1	792774	TGCAGGAGCCAAGGCCAGAGCTCAGATAGCATCACTTAGAGTAGGTTGACTGTTGAGAGGTGTGGTACAGAAAATTATTCAATTTTCGGCAGCAAGACCAGCAACGGAGGCCGGAAGGG	11,A>G;39,A>G;41,T>C;49,C>T;60,T>C;63,G>A;75,T>C;78,T>C;80,A>G;101,C>T	AATCTGTTAC	AGTCTGTTAC	AGTCTGTTAC	AGTCTGTTAC	AGCTTGTCAC	AGCTTGTCAC	AGCTTGTCAC	AGTCTGTTAC	AGTCTGTTAC	AGCTTGTCAC	AGTCTGTTAC	AGCTTGTCAC	AGCTTGTCAC	AGCTTGTCAC	GGTTCACTGT	AGCTTGTCAC	AGCTTGTCAC	AGCTTGTCAC	AGTCTGTTAC	AGTCTGTTAC	AGTCTGTTAC	AGTCTGTTAC	AGTCTGTTAC	AGCTTGTCAC	AGTCTGTTAC	AGCTTGTCAC	AGTCTGTTAC	AGTCTGTTAC	AGCTTGTCAC	AGTCTGTTAC	AGTCTGTTAC	AGCTTGTCAC	AGCTTGTCAC	AGCTTGTCAC	AGTCTGTTAC	AGTCTGTTAC	AGCTTGTCAC	AGTCTGTTAC	AGCTTGTCAC	AGCTTGTCAC	AGTCTGTTAC	AGTCTGTTAC	AGTCTGTTAC	AGTCTGTTAC	AGTCTGTTAC
3475	ENA|CM002236|CM002236.1	792992	TGCAGGTTCACTCCGAACACCAAAAATCTTGAGGCAACAAGCATATGCACCATGCATATAACTCCAGAGATTCTGTATATCAATTTTCTTTTTCTTCGCCGGGTGTCCCGAAGTTCCGG	20,C>T;37,C>T;61,C>A;83,T>A;87,C>T	CCCTC	CCCTC	CCATC	CCATC	CCATC	CCATC	CCATC	CCATC	CCATC	CCATC	CCAAC	CCATC	CTAAC	CCATC	TCATT	CCAAC	CCAAC	CCATC	CCATC	CCATC	CCATC	CCATC	CCATC	CCATC	CCATC	CCATC	CCATC	CCATC	CCATC	CCATC	CCATC	CCATC	CCATC	CCATC	CCATC	CCATC	CCATC	CCATC	CCATC	CCATC	CCATC	CCATC	CCATC	CCATC	CCATC
3476	ENA|CM002236|CM002236.1	792995	TGCAGTTGGCATGCCGTACAGGCCAGGCTGGGCACTTTCCCTATGATAATAGCGCATGAACAGGTTTCAACTCGCTAGGCCTACAGAAAAGCACCAACATCGCCCCTTCCGGCCTCCGT	28,T>A;33,A>G;35,T>C;47,A>G;80,C>T	TATAC	TATAC	TATAC	TATAC	TATAT	TACGC	TACGC	TATAC	TATAC	TATAT	TACGC	TATAT	TACGC	TACGC	AGTAC	TATAC	TACGC	TATAC	TATAC	TATAC	TATAC	TATAC	TATAC	TACGC	TATAC	TACGC	TATAC	TATAC	TACGC	TATAC	TATAC	TACGC	TACGC	TACGC	TATAC	TATAC	TACGC	TATAC	TACGC	TACGC	TATAC	TATAC	TATAC	TATAC	TATAC
3533	ENA|CM002236|CM002236.1	804928	TGCAGTATGAAACCGGTCCGAAGAGCCACCAGCTGCTGGATTTACAGAGACGCATGTCGAGGTAGTAGTAATTACTTAGCTCATGCTGACCTAGTCACACTGTCGCCCGTAAAAGTTGG	6,A>T;9,A>G;93,G>A;99,C>T	AAGC	AAGC	AGGC	AAGC	AAGC	AAGC	AAGT	AAGC	AAGC	TAGC	AAGC	AAGC	AAGC	AAAC	AAGC	AAGC	AAGC	AAGC	AAGC	AAGC	AAGC	AAGC	AAGC	AAGT	AAGC	AAGT	AAGC	AAGC	AAGT	AAGC	AAGC	AAGT	AAGT	AAGT	AAGC	AAGC	AAGT	AAGC	AAGT	AAGT	AAGC	AAGC	AAGC	AAGC	AAGC
3534	ENA|CM002236|CM002236.1	804931	TGCAGTGTTGGCACCAAACCCTTCGGGCCAGCTCAAACAACACCGGGAGATTCTGCCACTCTGCAAACCGTTTCGTCACAGACATGCATTTCTGACCTTGATGACTGCACATCTTTGTC	24,G>C;43,C>T;44,G>A	GCG	GCG	GCG	GCG	GCG	GCG	GTA	GCG	GCG	CCG	GCG	GCG	GCG	GCG	GCG	GCG	GCG	GCG	GCG	GCG	GCG	GCG	GCG	GTA	GCG	GTA	GCG	GCG	GTA	GCG	GCG	GTA	GTA	GTA	GCG	GCG	GTA	GCG	GTA	GTA	GCG	GCG	GCG	GCG	GCG
3556	ENA|CM002236|CM002236.1	809069	TGCAGCTCGCTTCTTCGAAACGCCTCATATCCCACTACCACCTCAACCTCCTACGCCTCCGTCGATTCCCTTTTCTCGGTTTCTTCTTTAATCTCGGTGCCGTTCAACACTACTTCGTC	38,C>T;103,T>C;115,C>T	CTC	CTC	CCC	CTC	TCC	CCC	TCC	CCC	CCT	TCC	CCC	CCT	CCC	CCC	CTC	CTC	CTC	CTC	CTC	CTC	CTC	CTC	CTC	TCC	CTC	TCC	CTC	CTC	TCC	CTC	CTC	TCC	TCC	TCC	CTC	CTC	TCC	CTC	TCC	TCC	CTC	CTC	CTC	CTC	CTC
3557	ENA|CM002236|CM002236.1	809072	TGCAGCGGGGGTGCACGCGACGTTCGCTGCTGAAATTCATGGTGCACTTATGGTGGTTGAAAGCAAAACCAAGTACCTCCAGTCGCCGTCTTGTTGTAGTATCGACCGATTAGATCGTT	9,G>A	G	G	A	G	G	G	G	G	G	G	G	G	A	G	G	G	G	G	G	G	G	G	G	G	G	G	G	G	G	G	G	G	G	G	G	G	G	G	G	G	G	G	G	G	G
3564	ENA|CM002236|CM002236.1	809845	TGCAGGACAGGAACTACTCGGCAAAGGCTTGGAGCAAGATCTCTGGCCTCAATGTCAAGGAGATTAACCAGAATGAGATGGCTTTTCTCTTGGCGGTCAACTGGAAGCTGCACATCCCA	64,T>C;70,G>A	TG	TG	CA	TG	TG	TG	TG	TG	TG	CA	CA	TG	CA	CA	TG	TG	TG	TG	TG	TG	TG	TG	TG	TG	TG	TG	TG	TG	TG	TG	TG	TG	TG	TG	TG	TG	TG	TG	TG	TG	TG	TG	TG	TG	TG
3566	ENA|CM002236|CM002236.1	810035	TGCAGCCCAGCAAATTTATCAGCAGCAATGCGCCAACTACAAGACCGCTGTCCGCAAGTTGACTCCAGAGTTGGATAACGTCGAGGAAGTGGCCTCCTGGTTTCAGCAAAGATCGCCTA	12,A>G;43,A>G;44,C>A;45,C>T;48,T>C;90,G>A;96,C>T	AACCTGC	AACCTGC	GGACTGT	AACCTGC	AACTTGC	AACTTAC	AACCTAC	AACCTAC	AACCTGC	AAATCGC	GAACTGT	AACCTGC	GAACTGT	GAATCGC	AACCTAC	AACCTGC	AACCTGC	AACCTGC	AACCTGC	AACCTGC	AACCTGC	AACCTGC	AACCTGC	AACCTAC	AACCTGC	AACCTAC	AACCTGC	AACCTGC	AACCTAC	AACCTGC	AACCTGC	AACCTAC	AACCTAC	AACCTAC	AACCTGC	AACCTGC	AACCTAC	AACCTGC	AACCTAC	AACCTAC	AACCTGC	AACCTGC	AACCTGC	AACCTGC	AACCTGC
3567	ENA|CM002236|CM002236.1	810038	TGCAGAACCAGAGCAGGGTGGAAGCGACAAATTGAGCTTGGCCATGCACTCAGTCCACCGTTCATACAAGTGGTCTGGGATGTGCAGCTTCCAGTTGACCGCCAAGAGAAAAGCCATCT	6,A>G;29,A>G;37,T>C;60,T>C;66,C>T;68,A>G	AATTCA	AATTCA	AGCCTA	AATTCA	AATTCA	AATTCA	AATTCG	AATTCA	GATTCA	AGCCTA	AGCCTA	AATTCA	AGCCTA	AGCCTA	AATTCA	AATTCA	AATTCA	AATTCA	AATTCA	AATTCA	AATTCA	AATTCA	AATTCA	AATTCG	AATTCA	AATTCG	AATTCA	AATTCA	AATTCG	AATTCA	AATTCA	AATTCG	AATTCG	AATTCG	AATTCA	AATTCA	AATTCG	AATTCA	AATTCG	AATTCG	AATTCA	AATTCA	AATTCA	AATTCA	AATTCA
3570	ENA|CM002236|CM002236.1	810383	TGCAGTGAGCGCTGTGTCTTGTCTTCTTGCCAAGGGCTCGTCGATGGGATACGCTATGCATCAGGCTTCGCACGCAACGGCTGCTCAGGTCTCGGATCGGTGGCCTTCGGCTTCATCTC	39,G>T;84,T>C	GT	GT	GT	GT	GT	GC	GC	GC	TT	GT	GT	TT	GT	GT	GC	GT	GT	GT	GT	GT	GT	GT	GT	GC	GT	GC	GT	GT	GC	GT	GT	GC	GC	GC	GT	GT	GC	GT	GC	GC	GT	GT	GT	GT	GT
3649	ENA|CM002236|CM002236.1	827947	TGCAGTTTGCCTTGTAGATCGTACATGAAGGCCGACTGGGGGTAGGAACTCTTGGAACCGTAGACGTCGAACAGAAGGACGCAATCGTGTTTAATCAGGACCTTCAAGTGTAGCAGGTT	32,C>T;44,G>T;56,A>G	CGA	CGA	CGA	CGA	TTG	CGA	CGA	CGA	CGA	CGA	TTG	CGA	CGA	CGA	TTG	CGA	CGG	CGA	CGA	CGA	CGA	CGA	CGA	CGA	CGA	CGA	CGA	CGA	CGA	CGA	CGA	CGA	CGA	CGA	CGA	CGA	CGA	CGA	CGA	CGA	CGA	CGA	CGA	CGA	CGA
3650	ENA|CM002236|CM002236.1	827950	TGCAGCAGAAGCAGTCGTCCGGAGCCAACAGTCTGCCCTACGAATTCCGCGCTCTCGAAGCCGTGCTAATGTCGGTCACTTCCGAGCTGGAGGCTGACTTCGAAGCCGTCCGCGACCCT	49,C>T;55,C>T	CC	CC	CC	CC	CC	CC	CT	CC	CC	CC	CC	CC	CC	CC	CC	TC	CC	CC	CC	CC	CC	CC	CC	CC	CC	CC	CC	CC	CC	CC	CC	CC	CC	CC	CC	CC	CC	CC	CC	CC	CC	CC	CC	CC	CC
3652	ENA|CM002236|CM002236.1	829035	TGCAGGCACAACATCGAACTGGGATTTGGCGAGGTGCGTTGCGGCCATCTTTTTGGAAAGGCAGGAAGGCCTTACAAACACCGCGAATCACTCTCTCTGTTTGATTTGCGCGCCTTTCT	30,G>A;32,G>C;54,G>A;106,T>C	GGGT	GGGT	GCGC	GGAT	GGGC	GGAC	GGGC	GGGC	GGGC	GGAC	GGGC	GGGC	GGGC	GGGT	GGGC	AGGC	GGGT	GGAC	GGAC	GGAC	GGAC	GGAC	GGAC	GGGT	GGAC	GGGT	GGAC	GGAC	GGGT	GGAC	GGAC	GGGT	GGGT	GGGT	GGAC	GGAC	GGGT	GGAC	GGGT	GGGT	GGAC	GGAC	GGAC	GGAC	GGAC
3731	ENA|CM002236|CM002236.1	842310	TGCAGAAAGATGTCTCGTCTCGACCCGCGTCTCTCCTTCTTCTTCTTCTCATTCGTCGTCGTCGGCATAGAGGTACTTCCCGGTCCATTGTTGTCATTTCCGTCAATCGAATTTCGNNN	56,C>T;59,C>T;90,T>C;99,C>T;113,T>G	CCTCT	CCTCT	CCTCT	CCTTT	CCTCG	CCTCT	CCTCG	CCTCG	CCCTT	CCTCG	CCTCG	CCTCT	CCTCG	CCTCT	CCTCT	CCTCT	CCTTT	CCTCG	TTTCT	CCTTT	TTTCT	TTTCT	TTTCT	CCTCT	TTTCT	CCTCT	TTTCT	TTTCT	CCTCT	TTTCT	TTTCT	CCTCT	CCTCT	CCTCT	TTTCT	TTTCT	CCTCT	TTTCT	CCTCT	CCTCT	TTTCT	TTTCT	TTTCT	TTTCT	TTTCT
3745	ENA|CM002236|CM002236.1	845593	TGCAGGTGAGTGATGACTTTCTCGACCGTTTACTGGCCGCAAACTGACAGCCCTCGCAGAGGACGCTCTTGGGATCAATCAGAAGGCTCGCATTTGGGCAAAGATGGCGGTTGAGAAAG	11,G>A;36,C>T;43,C>T;62,A>T;108,G>A	GCCAG	GCCAA	GCCAG	GCCAA	GCCAA	GCCAA	GCCAA	GTCAA	GCCAA	GCCAA	GCCAA	GCCAA	GCCAA	ACCAA	GCCAA	GCCAG	GCCTA	GCCAA	GCCAA	GCTAA	GCCAA	GCCAA	GCCAA	ACCAA	GCCAA	ACCAA	GCCAA	GCCAA	ACCAA	GCCAA	GCCAA	ACCAA	ACCAA	ACCAA	GCCAA	GCCAA	ACCAA	GCCAA	ACCAA	ACCAA	GCCAA	GCCAA	GCCAA	GCCAA	GCCAA
3746	ENA|CM002236|CM002236.1	845596	TGCAGGTTCCTCAACTTCAACATTGACCCAACCATCTCCAAGTCCCTGCGGAGTGATATCGCTGGAGATCCAACCCATACACTCGGCAGAACCCTTACCGGCCGCAAGGACACGGCCGA	30,A>G;45,C>T;114,G>A	ACG	GTG	ACG	ACG	ACA	ACA	GTG	ACG	ACA	ACA	ACA	ACA	ACA	ACA	GTG	ACG	ACG	ACG	ACA	ACA	ACA	ACA	ACA	ACA	ACA	ACA	ACA	ACA	ACA	ACA	ACA	ACA	ACA	ACA	ACA	ACA	ACA	ACA	ACA	ACA	ACA	ACA	ACA	ACA	ACA
3749	ENA|CM002236|CM002236.1	846196	TGCAGGCCATCCACTTCATAAATCATACACATATACAGCTCTGCATTTGTCAGAGTTAATGGCGAAGAAAGACTTCTCTCTCGAGGCGTTACTAGATGACTACTCGTCCGCTGCTCACC	23,C>T;48,G>A;57,A>G	CGA	CGA	CGA	CAG	CAA	CGA	CGA	CAA	CAA	CAA	CAA	CAA	CAA	CAA	CGA	CGA	CAA	CAA	TGA	CAA	TGA	TGA	TGA	CAA	TGA	CAA	TGA	TGA	CAA	TGA	TGA	CAA	CAA	CAA	TGA	TGA	CAA	TGA	CAA	CAA	TGA	TGA	TGA	TGA	TGA
3750	ENA|CM002236|CM002236.1	846199	TGCAGACGTGTTAGTAAAGACGAATAGATTGGGACGAAAAGGACTTAGCATACCGACGACGCTTACGGCCTTACCAGCAGCGCCACGCCCGGATAGGTCCACTTGCTGGATAGTAGGGC	5,A>G;35,G>A;41,G>A;42,A>G;43,C>T;45,T>G;86,G>A;108,G>A	AGGACTGG	AGGATGGG	AGGACTGG	AGGATGGG	AGGATGGG	AGGATGGG	AGGATGGG	AGGATTGG	AGGATGGG	AGGATGGG	AGGATGGG	AGGATGGG	AGGATGGG	AGGATGGG	AAGACTGG	AGGACTGG	AGGATGGG	GGAGTTAG	AGGATGGA	AGGATGGG	AGGATGGA	AGGATGGA	AGGATGGA	AGGATGGG	AGGATGGA	AGGATGGG	AGGATGGA	AGGATGGA	AGGATGGG	AGGATGGA	AGGATGGA	AGGATGGG	AGGATGGG	AGGATGGG	AGGATGGA	AGGATGGA	AGGATGGG	AGGATGGA	AGGATGGG	AGGATGGG	AGGATGGA	AGGATGGA	AGGATGGA	AGGATGGA	AGGATGGA
3780	ENA|CM002236|CM002236.1	851053	TGCAGTGTCTCTTCCCCTGCATCTTCTCTGCATTTTCTTGTTCAGCCATGTGCCGGCCGTCAGCACGTTCCCGCAGGTACTAAGGCAAGCCATGTTTGTTCTGTATGCACATCACANNN	25,C>T;44,G>T;57,C>A;59,T>C;61,A>C;64,A>C;75,G>C;84,G>A;87,A>C;100,C>A	CGCTAAGGAC	TTACAACGAC	CGCTAAGGAC	CGCTAAGGAC	TGACAACGAA	TGACAACAAC	TGACACCGCC	TGACAACAAC	CGCTAAGGAC	TGACACCGCC	TGACAACAAC	TGACAACGAA	CGCTAAGGAC	CGCTAAGGAC	TGACACCGCC	CGCTAAGGAC	CGCTCAGGAC	CGCCAACGAA	CGCTAAGGAC	CGCTAAGGAC	CGCTAAGGAC	CGCTAAGGAC	CGCTAAGGAC	CGCTAAGGAC	CGCTAAGGAC	CGCTAAGGAC	CGCTAAGGAC	CGCTAAGGAC	CGCTAAGGAC	CGCTAAGGAC	CGCTAAGGAC	CGCTAAGGAC	CGCTAAGGAC	CGCTAAGGAC	CGCTAAGGAC	CGCTAAGGAC	CGCTAAGGAC	CGCTAAGGAC	CGCTAAGGAC	CGCTAAGGAC	CGCTAAGGAC	CGCTAAGGAC	CGCTAAGGAC	CGCTAAGGAC	CGCTAAGGAC
3863	ENA|CM002236|CM002236.1	865141	TGCAGATCCGAGTGGCGCACAGCAAGGAGCTCGCGGAGCCAGATGATCTCGTCGTCACGCTTGGAAATCTTGGTCTCAGCTTCGGGATCGGCCTTCTCGAGTTGCTGCTCGAGTTCCTC	56,A>G;91,C>T;98,G>A	ACG	GCG	ACG	GCG	GCA	ACG	ACG	ACG	ACG	GCG	ACG	ATG	ACG	ACG	GCG	ACG	GCG	GCG	ACG	GCG	ACG	ACG	ACG	ACG	ACG	ACG	ACG	ACG	ACG	ACG	ACG	ACG	ACG	ACG	ACG	ACG	ACG	ACG	ACG	ACG	ACG	ACG	ACG	ACG	ACG
3864	ENA|CM002236|CM002236.1	865144	TGCAGGACATTATTGGTGCTCTTTCCAGTGACAACTACGACAAGGACGCGGTCCGCGATGCCGCTATCAGGCTCAAGGCCAACCTCCAGATGGAGGAGCAGGAGCGTGAGCGCGCGATG	13,T>C;49,G>T;55,C>T	TGC	CTC	TGT	CTC	CTC	TGT	TGT	TGT	TGT	CTC	TGC	TGC	TGC	TGT	CTC	TGC	CTC	CTC	TGC	CTC	TGC	TGC	TGC	TGT	TGC	TGT	TGC	TGC	TGT	TGC	TGC	TGT	TGT	TGT	TGC	TGC	TGT	TGC	TGT	TGT	TGC	TGC	TGC	TGC	TGC
3875	ENA|CM002236|CM002236.1	866856	TGCAGGCTCAAGGCGGTTATGCACCACTTCTTCAACAATCTTCTTGATGTCTTCGCTGCCGACCGAGGAGACCTTTGGCTGAGTAATCTGAGCCTTCAGCTCTTCAAGGGCCTGAAGGA	12,G>A;54,G>A;71,C>T	GGC	GGC	GAC	GGC	GAC	GGC	GAC	GGC	GAC	GAC	GGC	GAC	GGC	GAC	AGT	GGC	GGC	GAC	GGC	GGC	GGC	GGC	GGC	GAC	GGC	GAC	GGC	GGC	GAC	GGC	GGC	GAC	GAC	GAC	GGC	GGC	GAC	GGC	GAC	GAC	GGC	GGC	GGC	GGC	GGC
3876	ENA|CM002236|CM002236.1	866859	TGCAGTGGATCAAGCCAAGGAGGCCCAGGTCACTGACCTTCAGGCTCGCGTCCTGGAACTCGAGGAGCGACTCCGCTCTCAGGAGGCCAAGGTGGAGACGGAGATTGCGGCCAGGCGCG	34,G>A;89,A>G	GA	GA	AA	GA	AA	GA	AA	GA	AG	AA	GA	AA	GA	AA	GA	GA	GA	AA	GA	GA	GA	GA	GA	AA	GA	AA	GA	GA	AA	GA	GA	AA	AA	AA	GA	GA	AA	GA	AA	AA	GA	GA	GA	GA	GA
3883	ENA|CM002236|CM002236.1	867723	TGCAGTCGTTGTAATGCTCATGCTCTCCTTCTTCCTGGACCCTTCGCGTCTGGGCGGTGGTGGTTTAGGGGCCCATCGAGAAGCAGCGAGCCCCTTAGTAGGCTTCGATGGCACAATAA	38,A>C;39,C>T;54,C>T;69,G>A;111,C>A;115,A>G	ACCGCA	ACCACA	ACCACA	CTCACG	ACCGCA	CTCACG	ACCACA	ACCGCA	ACCACA	ACCACA	ACCGCA	ACCACA	ACCGAG	ACCACA	ACTACG	ACCGAG	ACCACA	ACCACA	ACCGAG	ACCGAG	ACCGAG	ACCGAG	ACCGAG	ACCACA	ACCGAG	ACCACA	ACCGAG	ACCGAG	ACCACA	ACCGAG	ACCGAG	ACCACA	ACCACA	ACCACA	ACCGAG	ACCGAG	ACCACA	ACCGAG	ACCACA	ACCACA	ACCGAG	ACCGAG	ACCGAG	ACCGAG	ACCGAG
3885	ENA|CM002236|CM002236.1	867855	TGCAGGTACCTTTTCCGTATGATCTACCTCCGCAACTTCTACAACAGGCGTCTGCTGAGGTGGCTGTTGAGAAGAGCCAGTAGCGACATCTGTAACTTCCATAGGCCAAGTCGATATTC	35,C>T;77,C>T	CC	CC	CC	TC	CC	TC	CC	CC	CC	CC	CC	CC	CT	CC	CC	CT	CC	CC	CT	CT	CT	CT	CT	CC	CT	CC	CT	CT	CC	CT	CT	CC	CC	CC	CT	CT	CC	CT	CC	CC	CT	CT	CT	CT	CT
3886	ENA|CM002236|CM002236.1	867858	TGCAGAGTATGACGTGGTTATTGTGCCATCGAAGCCTACTAAGGGGCTCGCTGCTTCTCGATGGGCCCCTAAACCACCACCGCCCAGACGCGAAGGGTCCAGGAAGAAGGAGAGCATGA	20,T>C;24,G>T;66,C>T;81,G>A;96,G>A;97,T>G	TGCGGT	TGTGGT	TGTGGT	CGTGAG	TGCGGT	CGTGAG	TGTGGT	TGCGGT	TGTGGT	TGTGGT	TGCGGT	TGTGGT	CTCGGT	TGTGGT	CGTAGT	CTCGGT	TGTGGT	TGTGGT	CTCGGT	CTCGGT	CTCGGT	CTCGGT	CTCGGT	TGTGGT	CTCGGT	TGTGGT	CTCGGT	CTCGGT	TGTGGT	CTCGGT	CTCGGT	TGTGGT	TGTGGT	TGTGGT	CTCGGT	CTCGGT	TGTGGT	CTCGGT	TGTGGT	TGTGGT	CTCGGT	CTCGGT	CTCGGT	CTCGGT	CTCGGT
3890	ENA|CM002236|CM002236.1	868969	TGCAGCCGATTGACGGACCGGCTGCTGAAGACGACGAGATCGAGACGAATCCGAGCAACCTAGGAACGCCCATCCAAGCGCTCGAATTCCAGAAAATGATGCATCAACATACCCTATCT	40,C>T	C	C	C	C	C	C	C	C	C	C	C	C	C	C	C	C	C	C	T	C	T	T	T	C	T	C	T	T	C	T	T	C	C	C	T	T	C	T	C	C	T	T	T	T	T
4151	ENA|CM002236|CM002236.1	925508	TGCAGCAGCAAAGCACCACGATGAGGCTCTGTCCAAACTGAAACTCACATTGTCCATTCAGGAACACGTCCAGCGGGAAAAAGGGGCAAGCCACGGGCACGACGGGTTTCTCCACGACG	5,C>T;10,A>G;12,G>A;36,A>G;87,A>T	CAGAA	TAAAA	CAAAA	CGAAT	CAGAA	CAGAA	TAAAA	CAGAA	CAAAA	CAGAA	CAGAA	CAGAA	CAAAA	TAAAA	TAAGA	TAAAA	TAAAA	CAGAA	CAGAA	CAAAA	CAGAA	CAGAA	CAGAA	TAAAA	CAGAA	TAAAA	CAGAA	CAGAA	TAAAA	CAGAA	CAGAA	TAAAA	TAAAA	TAAAA	CAGAA	CAGAA	TAAAA	CAGAA	TAAAA	TAAAA	CAGAA	CAGAA	CAGAA	CAGAA	CAGAA
4171	ENA|CM002236|CM002236.1	930877	TGCAGGATACAAACACTTGGCGCCCCAGGATGGGATGACAAGCACTGTCAGCCATGGCCAGCCACCCGTCCGAAAAAATGCCGACAGGCTGGCAACGACCGGCAGAGACTGCCAACTGG	8,A>G;28,G>A;35,T>C	AGT	GGC	GGC	AGT	GGC	GGC	GGC	GGC	GGC	GAC	GGC	GAC	GGC	GGC	GGC	GGC	GAC	GAC	AGT	GGC	AGT	AGT	AGT	GGC	AGT	GGC	AGT	AGT	GGC	AGT	AGT	GGC	GGC	GGC	AGT	AGT	GGC	AGT	GGC	GGC	AGT	AGT	AGT	AGT	AGT
4250	ENA|CM002236|CM002236.1	953158	TGCAGGCGACCACCCCGATGCGCTTCAAGATGCCTACAACAAGAAGCGGCAGCGGGCTCTCGCTGCCAAAGACGACTATGTCCAGCTGCCTCAGCCTCTCAAGAAACAGAAATCCACCC	27,A>T;93,G>A	AG	AA	AA	AG	AG	AG	AG	AG	AG	AG	AA	AA	AA	AG	AG	AG	TG	AG	AG	AG	AG	AG	AG	AG	AG	AG	AG	AG	AG	AG	AG	AG	AG	AG	AG	AG	AG	AG	AG	AG	AG	AG	AG	AG	AG
4251	ENA|CM002236|CM002236.1	953161	TGCAGGTCTGCGCAGAGAGAGGGGCGTGCTGCTTGTCTCTGGGGAGTTTGATGAAAGTAGCAATTGGAGTGAATAACTCGAAGGAGGGTGGCGAGCGGCAGAATCGCTTGCGAACGGGT	31,C>G;57,T>C;93,A>C	CTA	GCA	GCA	CTA	CTA	CCC	CCA	CCC	CCC	CCC	GCA	GCA	GCA	CCA	CTA	CTA	CTA	CTA	GCA	CTA	GCA	GCA	GCA	CCA	GCA	CCA	GCA	GCA	CCA	GCA	GCA	CCA	CCA	CCA	GCA	GCA	CCA	GCA	CCA	CCA	GCA	GCA	GCA	GCA	GCA
4261	ENA|CM002236|CM002236.1	955889	TGCAGGAAGAAGCACCAGAAGCGCCTTAGCGCCCCCTCGCACTGGCTTCTCGACAAGCTGTCGGGTGTCTATGCTCCCCGCCCTTCCGCTGGTCCTCACAAGCTCCGCGAGTGCATGCC	77,C>A	C	C	C	C	C	C	C	C	C	C	C	C	C	C	C	A	C	C	C	C	C	C	C	C	C	C	C	C	C	C	C	C	C	C	C	C	C	C	C	C	C	C	C	C	C
4262	ENA|CM002236|CM002236.1	955892	TGCAGTAGGGAGTCGGAGTCAGTCATTGCCGCTGCTGGAAAGCTTCGATTTTGCGACATCTCCACGCGATCTTTTGGTGTTGCAGCGTTTGGCGCCCAATTTCGAAGACGTGACCGAAC	16,A>T;32,T>C;37,G>A;40,A>G;42,C>G;67,G>A;98,A>G	ATGACGA	ACAAGAA	ACAGGGA	ACAGGGA	ATGACGA	ATGACGA	ACAAGGA	ATGACGA	ATGACGA	ATGACGA	ACAGGGA	ATGACGA	ACAGGGA	TCAACGA	ACAAGAA	ACAGGGG	ACAGGGA	ACAGGGA	ACAGGGA	ACAGGGA	ACAGGGA	ACAGGGA	ACAGGGA	TCAACGA	ACAGGGA	TCAACGA	ACAGGGA	ACAGGGA	TCAACGA	ACAGGGA	ACAGGGA	TCAACGA	TCAACGA	TCAACGA	ACAGGGA	ACAGGGA	TCAACGA	ACAGGGA	TCAACGA	TCAACGA	ACAGGGA	ACAGGGA	ACAGGGA	ACAGGGA	ACAGGGA
4317	ENA|CM002236|CM002236.1	964362	TGCAGTAGCGTCTGGTAGTATGCTCGGGCTATATATTTGGCGAGCTAGAGGTCACGCCGCGCTTCAGGTACCTGAATTGGTGTCATCAAGTGGAAACAGAAGATGGACTTGGCTCTGGG	59,C>G	C	C	C	C	C	C	C	C	C	C	G	C	G	C	C	C	C	C	C	C	C	C	C	C	C	C	C	C	C	C	C	C	C	C	C	C	C	C	C	C	C	C	C	C	C
4346	ENA|CM002236|CM002236.1	970002	TGCAGACTCAGGATTGGACTTGTTGACCACTGGCTGCCTCTCGAGACAGTGGACCCAAAGCGCGAGGATCGCAAAGAACGTACCATCAAGACTCAGCTCGGCAACACTTGCCCGCAAAC	10,G>A;11,G>A;22,T>C;23,T>C;53,C>T;80,T>C;87,A>G;89,G>A	GGTTCTAG	GGTTCTAG	GGTTCTAG	AGCTCTAA	GGTTCTAG	GATCCCAG	GGTTCTAG	GGTTCTAG	GGTTCTAG	GGTTCTAG	GGTTCTAG	GGTTCTAG	GATCCCAG	GGTTCTGG	GATCCCAG	GGTTCTAG	GATCCCAG	GGTTTCAG	GGTTCTAG	GGTTCTAG	GGTTCTAG	GGTTCTAG	GGTTCTAG	GGTTCTGG	GGTTCTAG	GGTTCTGG	GGTTCTAG	GGTTCTAG	GGTTCTGG	GGTTCTAG	GGTTCTAG	GGTTCTGG	GGTTCTGG	GGTTCTGG	GGTTCTAG	GGTTCTAG	GGTTCTGG	GGTTCTAG	GGTTCTGG	GGTTCTGG	GGTTCTAG	GGTTCTAG	GGTTCTAG	GGTTCTAG	GGTTCTAG
4347	ENA|CM002236|CM002236.1	970005	TGCAGATGCCTCGGCAGAGAAAGTCGGTAGATAGCGGAGGTGGCTCAAAGCGAATCAGAGCTCTCCGGCCACGATCAGAAACATCTTGACGGTCCTCATCAAGTTCAATGTAGCTAATA	13,G>A;19,A>G;22,G>A;33,G>A;85,T>C;97,A>G;112,G>A	GAGGTAG	GAGGTGA	GAGGTAA	GAGGTAA	GAGGTAG	GAGGCGA	GAGGTAG	GAGGTAG	GAGGTAG	GAGATAG	GAGGTAG	GAGGTAA	AGAGTAG	GAGGTAG	AGAGTAA	GAGGTAA	AGAGTAA	GAGGTGA	GAGGTAG	GAGGTAG	GAGGTAG	GAGGTAG	GAGGTAG	GAGGTAG	GAGGTAG	GAGGTAG	GAGGTAG	GAGGTAG	GAGGTAG	GAGGTAG	GAGGTAG	GAGGTAG	GAGGTAG	GAGGTAG	GAGGTAG	GAGGTAG	GAGGTAG	GAGGTAG	GAGGTAG	GAGGTAG	GAGGTAG	GAGGTAG	GAGGTAG	GAGGTAG	GAGGTAG
4364	ENA|CM002236|CM002236.1	978520	TGCAGGAACGACCGGGAACAGTGGACAGGCTTTTCGTTGTATCCCGTCCCGGCTCAGTCACTTGCACGCAATCACTTCATCAGCCATCATCCACCCTCAGTTCCACTTTCGCTCCCAGC	44,C>T;98,A>C	CA	CA	CA	CA	CA	TC	CA	CA	CA	CC	CA	CA	CA	CA	CC	CA	CA	CA	CC	CA	CC	CC	CC	CA	CC	CA	CC	CC	CA	CC	CC	CA	CA	CA	CC	CC	CA	CC	CA	CA	CC	CC	CC	CC	CC
4366	ENA|CM002236|CM002236.1	979857	TGCAGACGACGACTCAAACAAAATCACCCTCACCCTCCCCCCTTCCGACGATACCCCGAGCCCGAACCGACAACAAGTCCCCGCCAAAACGACCTGGACCTTACTGCTCTATCTCACCT	36,C>T;42,T>C;45,C>T;53,C>T;73,C>T;74,A>C;105,G>A	CTCCCAG	CTCCCAA	TCTTTCG	CTCCCAG	CTCCCAG	CTCCCAG	TCTTTCG	CTCCCAG	TCTTTCG	CTCCCAG	CTCCCAG	CTCCCAG	CTCCCAG	CTCCCAG	TCTTTCG	CTCCCAG	CCTTCTG	CTCCCAG	CTCCCAG	CTCCCAG	CTCCCAG	CTCCCAG	CTCCCAG	CTCCCAG	CTCCCAG	CTCCCAG	CTCCCAG	CTCCCAG	CTCCCAG	CTCCCAG	CTCCCAG	CTCCCAG	CTCCCAG	CTCCCAG	CTCCCAG	CTCCCAG	CTCCCAG	CTCCCAG	CTCCCAG	CTCCCAG	CTCCCAG	CTCCCAG	CTCCCAG	CTCCCAG	CTCCCAG
4373	ENA|CM002236|CM002236.1	989615	TGCAGTTGTTCCTGCATGTACACAGTGTGTGATTATTTGGTGCAAACATGTCGGGGACGAGGTGGGCGGCAGATTGGAGGTGTCCCGAACGTTGTCGGCGAGGAGAGATTCAATCTGCA	69,C>T;80,T>C	CT	CT	CT	CT	TC	CC	CT	CT	CC	CT	CC	CT	CT	CC	CT	CT	CT	CT	CC	CT	CC	CC	CC	CC	CC	CC	CC	CC	CC	CC	CC	CC	CC	CC	CC	CC	CC	CC	CC	CC	CC	CC	CC	CC	CC
4374	ENA|CM002236|CM002236.1	989618	TGCAGGGAGGCTTATTCACTGTGCCAGCAAATGATCTGACAATGGAGCCCCATCTTCAAGACCCTGACCGTCGTCAAGAGTGTCGACACCTCTACGCGAGCATCAGCAAAATTGCCTAG	106,C>A	C	C	C	C	C	C	C	C	A	C	A	C	C	A	C	C	C	C	C	C	C	C	C	A	C	A	C	C	A	C	C	A	A	A	C	C	A	C	A	A	C	C	C	C	C
4377	ENA|CM002236|CM002236.1	993332	TGCAGGCATGAGTGCCTCTAAGCCAAATGCCGAAATCCATCATTTGAACAGAACTACTGCGGAGGACTTAATACTGGGCTTTTCTTTCCCTCACGCCATGGTTTTCGGAATGGACAAAA	35,T>A;50,G>A;100,G>A	TGG	TGG	TGG	TGG	TGG	TGG	TGG	TGG	TGG	TGG	TGG	TGG	TGG	TGG	TGG	TGG	TGG	TGG	AGG	TAA	AGG	AGG	AGG	TGG	AGG	TGG	AGG	AGG	TGG	AGG	AGG	TGG	TGG	TGG	AGG	AGG	TGG	AGG	TGG	TGG	AGG	AGG	AGG	AGG	AGG
4378	ENA|CM002236|CM002236.1	993335	TGCAGACGGGGCAGGCACGGCCTCGGATTACCCATGTTTCAGTGCCCTTCTTGAGACATTCTGGGCAACGAACACCGGGAAGCTGTGAAGGCACAAGTGTTAGTCACTGTATTTACCAC	89,G>A;103,T>C	GT	GT	GT	GT	AT	AC	GT	GT	AC	GT	GT	GT	GT	AC	GT	AT	GT	GT	GT	AT	GT	GT	GT	AC	GT	AC	GT	GT	AC	GT	GT	AC	AC	AC	GT	GT	AC	GT	AC	AC	GT	GT	GT	GT	GT
4379	ENA|CM002236|CM002236.1	997874	TGCAGGCCCATCTGGTGCATGACGAGTACCAGTGCGATAGCTGGATACACTCGCCTTCGCTAAACCCCGCCGAGATGTTGCCGGAGCTGCTGGGGGCGATTGTGGCGAATGGGGCCAGC	94,G>T	G	T	T	G	T	T	G	G	G	G	G	G	G	T	T	T	T	T	G	T	G	G	G	T	G	T	G	G	T	G	G	T	T	T	G	G	T	G	T	T	G	G	G	G	G
4380	ENA|CM002236|CM002236.1	997877	TGCAGCAGGAAATTGAGCACCTCCAACGAGGGAAATGACGGCACGCGGTGAGGGTCGTTTATTTGCGACAAGACTATTGCGAAGAGCCGGTCCCTGGTGCCTGAGTCGATCTTGATCTT	32,A>G;35,T>C;59,T>G;95,G>A	ATTG	ATTA	ATTA	ATTG	ATTA	ATTA	ATTG	ATTG	ATTG	ATTG	ATTG	ATTG	ATTG	ATTA	ATTA	GCTG	GTGA	GCTG	ATTG	GCTG	ATTG	ATTG	ATTG	ATTA	ATTG	ATTA	ATTG	ATTG	ATTA	ATTG	ATTG	ATTA	ATTA	ATTA	ATTG	ATTG	ATTA	ATTG	ATTA	ATTA	ATTG	ATTG	ATTG	ATTG	ATTG
4	ENA|CM002236|CM002236.1	1004643	TGCAGAGATTTTTGAGCGGAGCTCGCCGTCCCACCAGTTCTCTGCCTACACACAGCCGTCATGCACCTGAAGAGATATGCGTTCCAGCCATCCCGAAAGACGTCGAGCGCGAATTCCGT	54,G>A	G	G	G	G	A	G	G	G	G	G	G	G	G	A	G	G	G	G	G	G	G	G	G	A	G	A	G	G	A	G	G	A	A	A	G	G	A	G	A	A	G	G	G	G	G
5	ENA|CM002236|CM002236.1	1006144	TGCAGATAACCGGCGGCGGCGGCGGATTCAAAAGTCACGGAGTTGGACCTGGGACTGGTGGCTGTGGTGCAGTTCCGTGACATTGGCCGAACAGTACTGGCCCCCTTTTCCTTGTGTGG	43,T>C	T	T	T	T	T	T	T	T	T	T	T	T	T	C	T	T	T	C	T	T	T	T	T	C	T	C	T	T	C	T	T	C	C	C	T	T	C	T	C	C	T	T	T	T	T
6	ENA|CM002236|CM002236.1	1006147	TGCAGCCACACCAGGAGAGGTAAGTTCCATTCATCACAAAGATCCGCTTAAAGATTGCTGACAATTATGTTCCATAGCTGGGCTCATCCGCCCCAAACCCGCCTGACCTGGAACCACGA	13,G>A;44,C>T;52,G>C	GCG	ATG	GTG	GTG	GCG	GTG	GCG	GCG	GTG	GTG	GCG	GCG	GCG	GTC	GTG	GTG	GTG	GTC	GTG	GTG	GTG	GTG	GTG	GTC	GTG	GTC	GTG	GTG	GTC	GTG	GTG	GTC	GTC	GTC	GTG	GTG	GTC	GTG	GTC	GTC	GTG	GTG	GTG	GTG	GTG
7	ENA|CM002236|CM002236.1	1006631	TGCAGGAGGAGGGAAGACTCCCTGGCGCAGAGACAGCGCAGACAGGATCGAAGAGGACGGCAGAATAATGCTATGCCTTAGTATACTGAAACTGCTGCCATGCCTCGATCCGTGAATCG	14,A>G;16,A>T;49,G>A;50,A>G;63,A>G;106,G>A	AAGAAG	AAAAGG	AAAAGG	AAGAGG	GTAAGG	AAAAGG	GTAAGG	AAAAGG	AAAAGG	AAGGAG	GTAAGG	GTAAGG	AAGAGA	GTAAGG	AAGAGG	AAGAGG	AAGAGG	GTAAGG	AAGAGG	AAAAGG	AAGAGG	AAGAGG	AAGAGG	GTAAGG	AAGAGG	GTAAGG	AAGAGG	AAGAGG	GTAAGG	AAGAGG	AAGAGG	GTAAGG	GTAAGG	GTAAGG	AAGAGG	AAGAGG	GTAAGG	AAGAGG	GTAAGG	GTAAGG	AAGAGG	AAGAGG	AAGAGG	AAGAGG	AAGAGG
8	ENA|CM002236|CM002236.1	1006634	TGCAGCAGCATTAATACCACCCAACTTATCATGGGGAATACACAATCATCACTCGAAAACCCCGATTTGTCTCCCTCGAGGCTGTCCAAACCCAAAACCGTCAACCCTACCAACGAAGG	16,C>T;108,A>G	CA	CA	TA	TA	CA	CA	CA	CA	CG	CA	CA	CA	TA	CA	TA	TA	TA	CA	TA	CA	TA	TA	TA	CA	TA	CA	TA	TA	CA	TA	TA	CA	CA	CA	TA	TA	CA	TA	CA	CA	TA	TA	TA	TA	TA
9	ENA|CM002236|CM002236.1	1015748	TGCAGTGGCATGGGCGGAGGTGCCGGAGGTCCCGGTGGCGGTGCTGGAGGTCAGGGCAATGGTGCCAGCGGTTCCGGCAATGGTGTTGGAGGCCTCGGTAATGGCGCCAACGGTCTTGG	52,A>T;72,T>C;92,C>T;108,A>G;109,A>G	ATCAA	TCCGG	TCCGG	TCCGG	TCCGG	TCTGG	ATCAA	TCCGG	TCCGG	TCCGG	TCCGG	TCCGG	TCCGG	TCCGG	ATCAA	TCCGG	ATCAA	ATCAA	ATCAA	ATCAA	ATCAA	ATCAA	ATCAA	TCCGG	ATCAA	TCCGG	ATCAA	ATCAA	TCCGG	ATCAA	ATCAA	TCCGG	TCCGG	TCCGG	ATCAA	ATCAA	TCCGG	ATCAA	TCCGG	TCCGG	ATCAA	ATCAA	ATCAA	ATCAA	ATCAA
11	ENA|CM002236|CM002236.1	1016211	TGCAGGAAGCGGCGCTGGTGCTTACGACAATGGAGCTGGGAATGGCGCTGGCAATGGCGGAAATGGTGGCAACGGCAATGGTGGCAATGGTGCTGGCTCTGGTCTTGGAGGCTTGGGTG	12,C>T;26,A>G;101,G>A;114,G>T	CAGG	CAGG	CGGT	CAGG	CAGG	CAAG	CAGG	CAGG	CAGG	CAGG	CAGG	CAGG	CGGT	CGGT	CAGG	TAGG	CAGG	CAGG	CAGG	CAGG	CAGG	CAGG	CAGG	CGGT	CAGG	CGGT	CAGG	CAGG	CGGT	CAGG	CAGG	CGGT	CGGT	CGGT	CAGG	CAGG	CGGT	CAGG	CGGT	CGGT	CAGG	CAGG	CAGG	CAGG	CAGG
18	ENA|CM002236|CM002236.1	1027894	TGCAGCCGACTAGCGAATGCTGTGGTCGTCGTGGGCAATTTATCTCGGGGACTGGATGAAAGGTAAACTGAAGTGAGAGTAAGCTTGCGGCTGGAGCTGAGACTCACGGTTGGACAGCC	94,A>C;102,C>A;105,A>T	ACA	ACA	ACA	ACA	ACA	ACA	ACA	ACA	ACA	ACA	AAA	AAA	ACA	ACA	CAA	ACT	ACA	ACA	ACA	ACA	ACA	ACA	ACA	ACA	ACA	ACA	ACA	ACA	ACA	ACA	ACA	ACA	ACA	ACA	ACA	ACA	ACA	ACA	ACA	ACA	ACA	ACA	ACA	ACA	ACA
20	ENA|CM002236|CM002236.1	1033017	TGCAGATTCTCGGCCGTACGCGAACCCCAGCAGCTCAACTTGGATCTTCATCATCTACGCATCCACACATCATCGTCATCCACCCATCCATCCCCTTCGTCGACTCGACTAGAAGCTTT	112,A>G	A	A	A	A	A	A	A	G	A	A	A	A	A	A	A	A	A	A	A	A	A	A	A	A	A	A	A	A	A	A	A	A	A	A	A	A	A	A	A	A	A	A	A	A	A
22	ENA|CM002236|CM002236.1	1033151	TGCAGCGGCCGGGACAGCAATACCATCCTGGTAAATTTCGGGTGATCCTGGCAGGTACAGAATCTTTCCGACTCTATTGTCATTCATTCTTCTCCATATGGGAGCATTGGCCAGTCCAC	13,A>G;19,A>T;74,T>C;103,G>C	AATG	AATG	AATG	AATG	AATG	GTTC	AATG	AATG	AACG	AATG	AATG	AATG	AATG	AATG	AATG	GTTG	AATG	AATG	AATG	GTTG	AATG	AATG	AATG	AATG	AATG	AATG	AATG	AATG	AATG	AATG	AATG	AATG	AATG	AATG	AATG	AATG	AATG	AATG	AATG	AATG	AATG	AATG	AATG	AATG	AATG
23	ENA|CM002236|CM002236.1	1033154	TGCAGATGTGTGGCGAAGCAAAGCTTCTAGTCGAGTCGACGAAGGGGATGGATGGGTGGATGACGATGATGTGTGGATGCGTAGATGATGAAGATCCAAGTTGAGCTGCTGGGGTTCGC	25,T>C	T	T	T	T	T	T	T	C	T	T	T	T	T	T	T	T	T	T	T	T	T	T	T	T	T	T	T	T	T	T	T	T	T	T	T	T	T	T	T	T	T	T	T	T	T
25	ENA|CM002236|CM002236.1	1034469	TGCAGTCTAGAGCTGTCCAAAATCGAAGGCACTCTACTTGGTCGCGGTGGCCGCACTGGTGGTTGTGACTTTCCAACTGGAGGTCGATATGGATCTTGCCCCTGCCCAGTGAGAGGAAC	15,T>C	T	T	T	T	T	T	T	T	T	C	T	T	T	T	T	T	T	T	T	T	T	T	T	T	T	T	T	T	T	T	T	T	T	T	T	T	T	T	T	T	T	T	T	T	T
26	ENA|CM002236|CM002236.1	1036406	TGCAGGCGCCGTTGCCGGCTACGTCGGTGCCGGCGGCTTCGACAAGTGCTGCTGCTGGGGGAGGGAGTGATGGAAGTGGAAGTGGTGGGAGTGGGGGAGGATCGGGAAACGGTGGTACC	16,G>A;64,G>A;88,G>A;94,G>A;100,A>T;106,A>G;108,A>G	GGGGAAA	GGGGAAG	GGGATAG	GGGGAAA	GGGGAAA	GGGGAAA	GGGGAAA	GGGGAAG	GGGGAAA	GGGGAAA	GGGGAAA	GGGGAAA	GGGGAAA	GGGGAAA	GGGGAAA	GGGGAAG	GGGGAAA	GGGGAAA	GGGATAG	AAAAAGG	GGGATAG	GGGATAG	GGGATAG	GGGGAAA	GGGATAG	GGGGAAA	GGGATAG	GGGATAG	GGGGAAA	GGGATAG	GGGATAG	GGGGAAA	GGGGAAA	GGGGAAA	GGGATAG	GGGATAG	GGGGAAA	GGGATAG	GGGGAAA	GGGGAAA	GGGATAG	GGGATAG	GGGATAG	GGGATAG	GGGATAG
28	ENA|CM002236|CM002236.1	1036605	TGCAGGAAGCGGCTCAGGCTCAGGATCTGGTTCAGGATCTGGTAGCGGAAGTGGTTCAGGCTCCGGTGATGGCTCCAGCTTCACCACTATAACTACAACCGGCACCACCTCGGCCAGCT	21,A>G;27,T>G;102,C>G;111,G>C	ATCG	GTGG	GTCG	ATCG	ATCG	ATCG	ATCG	GGCG	ATCG	ATCG	ATCG	ATCG	ATCG	ATCG	ATCG	GGCG	ATCG	ATCG	GTCG	GTGC	GTCG	GTCG	GTCG	ATCG	GTCG	ATCG	GTCG	GTCG	ATCG	GTCG	GTCG	ATCG	ATCG	ATCG	GTCG	GTCG	ATCG	GTCG	ATCG	ATCG	GTCG	GTCG	GTCG	GTCG	GTCG
32	ENA|CM002236|CM002236.1	1037840	TGCAGCAAAAAGACTCCATCTCCTCCGCAGCTATAGCATCAAGCCTTCCCAATTCGGACGGAATTCGCAACATGATTGGACAGATTGGACGAAACCAACTTCTTGTCGTTTTGAACGCT	8,A>G;70,C>G	AC	AC	GG	AC	AC	AC	AC	AC	AC	AC	AC	AC	AC	AC	AC	AC	AC	AC	AC	AC	AC	AC	AC	AC	AC	AC	AC	AC	AC	AC	AC	AC	AC	AC	AC	AC	AC	AC	AC	AC	AC	AC	AC	AC	AC
39	ENA|CM002236|CM002236.1	1061261	TGCAGGCACACACGATGGTGTCCCAGTAACACCTCGGTGGGCCGGGGGGCCAGCGCAAGCGGTTTCCGTTCCATCCAGCCTGAGGTTCAGAGTCGGCTCTTTGTCGCTTCGTACTCTCC	56,A>G;81,G>A	AG	AG	GG	AG	GG	GG	AG	AA	AG	AG	AG	AG	AG	AG	AG	AG	AG	GG	GG	AG	GG	GG	GG	AG	GG	AG	GG	GG	AG	GG	GG	AG	AG	AG	GG	GG	AG	GG	AG	AG	GG	GG	GG	GG	GG
40	ENA|CM002236|CM002236.1	1067237	TGCAGCCAAGCGAATCCACTTCTCAACCCTCGACGTTACCCGACTTTGAAATTGCATCGATATCAACCTCGATGGCTCAGAATTTCAGCTGTCTAATATGCTCAAAGGATCTATTTAAN	7,A>T;17,A>G;46,T>C;47,G>A;77,C>T;79,G>A;110,C>A	AATGCGC	AATGCGC	AATGCGC	AATGCAA	AATGCGC	AATGTGC	AATGCGC	AATGCGC	AATGTGC	TACACGC	AATGCGC	AATGCGC	AGTGCGA	AATGCGA	AATGCGA	AATGCGA	AATGCGA	AATGCGC	AATGCGC	AATGCGA	AATGCGC	AATGCGC	AATGCGC	AATGCGA	AATGCGC	AATGCGA	AATGCGC	AATGCGC	AATGCGA	AATGCGC	AATGCGC	AATGCGA	AATGCGA	AATGCGA	AATGCGC	AATGCGC	AATGCGA	AATGCGC	AATGCGA	AATGCGA	AATGCGC	AATGCGC	AATGCGC	AATGCGC	AATGCGC
41	ENA|CM002236|CM002236.1	1067240	TGCAGAACGGCTGGCTATTGGCTCACGTGTCCTTTAACAGCCTCCAGGGGCATGAGCTACTGTTCACCCGACAGCGACCTTGACACTGACAACCTACAGCTTGAGGTACTTCTGTATAC	9,G>A;101,T>G	GT	GT	GG	GG	GT	GG	AT	GT	GG	GG	GT	GG	GG	GG	GG	GG	GG	GG	GT	GG	GT	GT	GT	GG	GT	GG	GT	GT	GG	GT	GT	GG	GG	GG	GT	GT	GG	GT	GG	GG	GT	GT	GT	GT	GT
44	ENA|CM002236|CM002236.1	1078357	TGCAGTCACCAAAAGCTCTCTTGAACTGCTGGCATTGGGTCGGGAGGGTGTCGACGAGCGGAGGACGGAGGCAGTCGGCGGCCGAGTTTCTGTGAACCATGACACATTCCGACTCCTGG	19,C>T;58,C>G;76,G>A;100,G>A	CCGG	TCGA	TCGA	TCGA	TCGA	TCGA	CCAG	CCGG	TCGA	TGGA	CCGG	CCGG	TCGA	CCGA	TCGA	TCGA	CCGG	CCGG	CCGG	TCGA	CCGG	CCGG	CCGG	CCGA	CCGG	CCGA	CCGG	CCGG	CCGA	CCGG	CCGG	CCGA	CCGA	CCGA	CCGG	CCGG	CCGA	CCGG	CCGA	CCGA	CCGG	CCGG	CCGG	CCGG	CCGG
45	ENA|CM002236|CM002236.1	1078360	TGCAGGCGAGGCATGATCGACATGCGCAAGCGATTCCGCGGCAACCAGCCCATCACCTTCCAGAAGCTACAGGAGACTGAGCAATCAGGCGAGGGCTACCAGTTGTATGCCGGCAAGTC	107,T>C	T	T	T	T	T	T	T	T	T	T	T	T	T	C	T	T	T	T	T	T	T	T	T	C	T	C	T	T	C	T	T	C	C	C	T	T	C	T	C	C	T	T	T	T	T
46	ENA|CM002236|CM002236.1	1093705	TGCAGTAGCGTTTGCGGCGTGGCTGAGCAGGTGTTTGTGTTTCAAGATCCAATGCTTCGTCGCTTCAGATGTACCATCTTGGAGATGGCTCAAGCAGTTGGCTGTTGTGATGGTGTAGA	11,T>A;33,T>G;36,G>T;40,T>G	TTGT	TTTT	TTTT	TTTT	TGTT	TGTT	TGTT	ATTT	TGTT	ATTT	TGTT	TGTT	TGTT	TTTT	TTTG	TGTT	TTTT	TGTT	TTTT	TTTT	TTTT	TTTT	TTTT	TTTT	TTTT	TTTT	TTTT	TTTT	TTTT	TTTT	TTTT	TTTT	TTTT	TTTT	TTTT	TTTT	TTTT	TTTT	TTTT	TTTT	TTTT	TTTT	TTTT	TTTT	TTTT
47	ENA|CM002236|CM002236.1	1093708	TGCAGGTACTAGCAGAATGAAGGATGGAGGGGCAGTAATGCCCCCACACCCAATCGTTGATGTTCTCGCCGATTGCCTTCACGGACTTCTTTCGGCCCAGAAGAAGAGCAAAAGTGGAG	45,A>C;56,T>G;67,G>A;73,T>C;81,C>T;111,A>C	ATGTCA	ATGTCA	ATGTCA	CGACTC	AGGCTA	AGGCTA	AGGCTA	ATGTCA	AGGCTA	ATGTCA	AGGCTA	AGGCTA	AGGCTA	ATGTCA	CGACTC	AGGCTA	ATGTCA	AGGCTA	ATGTCA	ATGTCA	ATGTCA	ATGTCA	ATGTCA	ATGTCA	ATGTCA	ATGTCA	ATGTCA	ATGTCA	ATGTCA	ATGTCA	ATGTCA	ATGTCA	ATGTCA	ATGTCA	ATGTCA	ATGTCA	ATGTCA	ATGTCA	ATGTCA	ATGTCA	ATGTCA	ATGTCA	ATGTCA	ATGTCA	ATGTCA
48	ENA|CM002236|CM002236.1	1095693	TGCAGCTAGGCTTGGGCTTCTCGGGCTGAGGAGGGTAGACGATGGTCACGTTGGTAGCACCACCGCACTGCTTGTTCACGACGTTGGTGCCATCCTTTGAGCACCGGTTACGGTGCTTG	16,C>G;76,C>T;91,A>G	CCA	CCA	CCA	GCA	CCA	CCA	CCA	CTG	CCA	CTG	CCA	CCA	CCA	CCA	CCA	CCA	CCA	CCA	CCA	CCA	CCA	CCA	CCA	CCA	CCA	CCA	CCA	CCA	CCA	CCA	CCA	CCA	CCA	CCA	CCA	CCA	CCA	CCA	CCA	CCA	CCA	CCA	CCA	CCA	CCA
52	ENA|CM002236|CM002236.1	1099797	TGCAGGAGTCTCAGATCGACCATCTTGGTGTTGTTCCATGATGCATACCGCCACGGTGGAGTGCCTACAAGAAACAAATAGTCCGCGGTACTAGGCATAAACCTTTATTTCGCATGACC	7,G>T;20,C>G;27,G>A;46,A>G;82,C>G;83,C>T;94,G>T;99,A>G;103,T>A	GCGACCGAT	GCGGGCTGT	GCGGGCTGT	GCGACCGAT	GCGACCGAT	GCGACCGAT	GCGACCGAT	GCGACCGAT	TGAGCCTGA	GCGACCGAT	GCGACCGAT	GCGACCGAT	GCGACCGAT	GCGACCGAT	GCGGGCTGT	TGAGGTTGA	GCGGGCTGT	GCGACCGAT	GCGACCGAT	GCGGGCTGT	GCGACCGAT	GCGACCGAT	GCGACCGAT	GCGACCGAT	GCGACCGAT	GCGACCGAT	GCGACCGAT	GCGACCGAT	GCGACCGAT	GCGACCGAT	GCGACCGAT	GCGACCGAT	GCGACCGAT	GCGACCGAT	GCGACCGAT	GCGACCGAT	GCGACCGAT	GCGACCGAT	GCGACCGAT	GCGACCGAT	GCGACCGAT	GCGACCGAT	GCGACCGAT	GCGACCGAT	GCGACCGAT
53	ENA|CM002236|CM002236.1	1099800	TGCAGTACGCTATTTTCACAAGATGAAGAAAATTGCTTCAAATCATTCAACGTGGCTATCATCTAACTAACAATCTGTGCCATCGGTCCTGTGAATACGCTGTGTCTTCGCAGAGGTGA	21,G>T;32,T>A;40,A>T;65,A>G;66,C>T;74,C>T;86,T>C;109,G>C	GTAACCTG	GTAACCTG	GTAACCTG	GTAACCTG	GTAACCTG	GTAACCTG	GTAACCTG	GTAACCTG	TATGTTCC	GTAACCTG	GTAACCTG	GTAACCTG	GTAACCTG	GTAACCTG	GTAACCTG	TATGTCTG	GTAACCTG	GTAACCTG	GTAACCTG	GTAACCTG	GTAACCTG	GTAACCTG	GTAACCTG	GTAACCTG	GTAACCTG	GTAACCTG	GTAACCTG	GTAACCTG	GTAACCTG	GTAACCTG	GTAACCTG	GTAACCTG	GTAACCTG	GTAACCTG	GTAACCTG	GTAACCTG	GTAACCTG	GTAACCTG	GTAACCTG	GTAACCTG	GTAACCTG	GTAACCTG	GTAACCTG	GTAACCTG	GTAACCTG
59	ENA|CM002236|CM002236.1	1111780	TGCAGTGATGACCGGTGTTATTTCCGATGCCCGTGCGGCAGTTCATCCCGCAATCGCAACTGAACCTAAACTACTCCACACACCCAAACCAAACCCCAACATGGATGCCCGCTCCCCCC	70,C>A;94,C>A	CC	CA	CA	CC	CC	CC	CA	CC	CC	CC	CC	CC	CC	CC	CA	AC	CA	CA	CC	CA	CC	CC	CC	CC	CC	CC	CC	CC	CC	CC	CC	CC	CC	CC	CC	CC	CC	CC	CC	CC	CC	CC	CC	CC	CC
62	ENA|CM002236|CM002236.1	1141315	TGCAGCGGTACATCGCTATCCGTCCAATGCATCGACAGTGAACAGAAATGATATCCCCGATACCTATCCCAATACTTACGACTACGATGACGACGAGAGCGACCCCGAAGGTGCTGCTG	21,G>T;24,C>T	GC	TC	GC	GC	GC	TT	GC	TC	TT	TT	TC	TC	GC	GC	TC	TC	GC	TC	TC	TT	TC	TC	TC	GC	TC	GC	TC	TC	GC	TC	TC	GC	GC	GC	TC	TC	GC	TC	GC	GC	TC	TC	TC	TC	TC
63	ENA|CM002236|CM002236.1	1141318	TGCAGCGGATCCCACATTTGTCGAAGCAGTCGAACTGTAGCGGTGCAGTCCCTGGTCGTCCTCTGATATATTGCCATTAACGCCACGGTACTGTCGTGGCTCCACCTCCGCGATGATAT	54,G>A;65,A>G;69,A>G;71,T>C;110,C>A;114,G>A	GAATCG	GAATAG	GAGTAG	GAATAG	GAATCG	GAGTAG	GAACCG	AAATCG	GAGTAG	GAGTAG	GAGTAG	GAATCG	GGATCA	AAATCG	GAATAG	GAATAG	GGATCG	GAATAG	GAATAG	GAGTAG	GAATAG	GAATAG	GAATAG	AAATCG	GAATAG	AAATCG	GAATAG	GAATAG	AAATCG	GAATAG	GAATAG	AAATCG	AAATCG	AAATCG	GAATAG	GAATAG	AAATCG	GAATAG	AAATCG	AAATCG	GAATAG	GAATAG	GAATAG	GAATAG	GAATAG
66	ENA|CM002236|CM002236.1	1145266	TGCAGGATACTAAGGGGACGGTCAAGATTTGCATGAGTCATCCTGAGGTGCCCGGTGGACAGATTGTGTTGGAGATGTTGCTTAATGATGGGCATGCGGAGAAGGCTTAGATGGCCGGG	77,T>C;79,G>A;97,G>A	TGG	TGA	TGA	TAG	TAG	TAG	TGA	TAG	TGA	TGG	TAG	TGA	TGA	TAG	TAG	CGA	TAG	TAG	TGA	TGG	TGA	TGA	TGA	TAG	TGA	TAG	TGA	TGA	TAG	TGA	TGA	TAG	TAG	TAG	TGA	TGA	TAG	TGA	TAG	TAG	TGA	TGA	TGA	TGA	TGA
67	ENA|CM002236|CM002236.1	1145269	TGCAGCACTCCCGCCTGCAACAAAGTATGCGGCTGCGCATGCTGCTGGCCACTGCCCGTGGGGCCTCTAAACCCATAGTCCAAACACCTTACATCGCGGCCGGCAATGATCTGCCGCAA	26,A>G	A	A	A	A	A	A	G	A	A	A	A	A	A	A	A	A	A	A	A	A	A	A	A	A	A	A	A	A	A	A	A	A	A	A	A	A	A	A	A	A	A	A	A	A	A
68	ENA|CM002236|CM002236.1	1148064	TGCAGGCGCAATAGGCAACTGCGCGGTGGGCTTTTCGGGCTTGGCTGGCGATGGAAGCGGCGGAGGTCTTATTGTAGTTGGAGATTCTGCTGTTGTTTTCGTCTTTCTCGCAGTCGGTA	84,T>C	T	T	T	T	T	T	T	T	T	T	T	T	C	T	T	T	T	T	T	T	T	T	T	T	T	T	T	T	T	T	T	T	T	T	T	T	T	T	T	T	T	T	T	T	T
72	ENA|CM002236|CM002236.1	1151008	TGCAGCCTAGCTCGCTCAGCTCTACTCCCCCCTCGCGCCTCCAGTCCCCCACGTCTTCCTCCCTTCGGATAGATGGTAGCCATCCAACACCCGGCTTCTCAAGGTCCCGAGATCGAGGT	78,G>A;101,A>T	GA	AA	AT	AA	AA	AA	AA	AA	AA	AA	AT	AT	AT	AA	AA	AT	AA	AA	AA	AA	AA	AA	AA	AA	AA	AA	AA	AA	AA	AA	AA	AA	AA	AA	AA	AA	AA	AA	AA	AA	AA	AA	AA	AA	AA
74	ENA|CM002236|CM002236.1	1163623	TGCAGGACTGGTCCAAAGCATGGGTTCACGGACTGAAAAAGAAGGAAGCGGCCAGTTAACGCCTGCCCCCCAGTTCCCTATNNNNNNNNNNNNNNNNNNNNNNNNNNNNNNNNNNNNNN	43,G>A;44,G>C	GG	AC	AC	AC	GG	GG	AC	GG	GG	GG	GG	GG	GG	GG	AC	AC	AC	AC	AC	AC	AC	AC	AC	GG	AC	GG	AC	AC	GG	AC	AC	GG	GG	GG	AC	AC	GG	AC	GG	GG	AC	AC	AC	AC	AC
75	ENA|CM002236|CM002236.1	1163726	TGCAGGCGAAAGGGATGAATGGTACTGTCAATATAACTTGAGTATGGTATTGGGAGAGAGCGAGAGAGTTGCTTTTCACAACAGAGAATTTGCTTTGTGGCGTGGCCCATATACCAGAC	28,C>T;88,T>A;108,A>T;109,T>A	CTAT	TTAT	TAAT	TAAA	CTAT	TTTT	TAAT	TTAT	TTTT	CTAT	TTAT	TTTT	TTTT	CTAT	TTAT	TAAT	TTAT	TAAT	TAAT	TAAT	TAAT	TAAT	TAAT	CTAT	TAAT	CTAT	TAAT	TAAT	CTAT	TAAT	TAAT	CTAT	CTAT	CTAT	TAAT	TAAT	CTAT	TAAT	CTAT	CTAT	TAAT	TAAT	TAAT	TAAT	TAAT
78	ENA|CM002236|CM002236.1	1173410	TGCAGCTACTCCCACAGCCAAGATTGAGAAGAAGCGATCACATAAGAAGAAGGGTCGCAATCAATACACACGTGATGACAACGAGCCATCACCTGCAAGATCACAGTCAGGGGAGGCAC	57,C>T;90,A>G	CA	CA	CA	CA	CA	CA	CG	CA	CA	CA	CA	CA	CA	CA	CA	CA	CA	CA	CA	TA	CA	CA	CA	CA	CA	CA	CA	CA	CA	CA	CA	CA	CA	CA	CA	CA	CA	CA	CA	CA	CA	CA	CA	CA	CA
79	ENA|CM002236|CM002236.1	1176724	TGCAGGTCGGGTCTGGTTCAGGTTGTTGTCGAGTTGAGCAAAGCTTTCCAAGTGAAATTGCACCTACCGTCGTCGAATGGGTCTCGTTTGCTTCTCAAAGGGAAAATGGCAGTACATGG	62,C>T;99,G>A;101,G>T	CGG	TGT	TGT	TGT	TGT	TAG	TGG	TGT	TGT	TGT	TGT	CGG	TGT	TAG	TGT	CGG	CGG	CGG	TGT	TGT	TGT	TGT	TGT	TAG	TGT	TAG	TGT	TGT	TAG	TGT	TGT	TAG	TAG	TAG	TGT	TGT	TAG	TGT	TAG	TAG	TGT	TGT	TGT	TGT	TGT
80	ENA|CM002236|CM002236.1	1176727	TGCAGCGAGCAATGAACCGAACCCCCGCCTCCCCTTCAGGTTCCCATTACCCCAAATAATTTCCCCTTGTGTGCAACAACGAGTTTCGTTGTCTTCCACCATCGATGTTTGTTTGAACC	17,C>T;18,G>A;60,T>C;89,T>C;92,C>T;115,A>C	CGTTCA	CGTTCA	CGTTCA	CGTTCA	CGTTCA	TATCCC	CGCCTC	CGTTCA	CGTTCA	CGTTCA	CGTTCA	CGTTCA	CGTTCA	CGTCCC	CGTTCA	CGTTCA	CGTTCA	CGTTCA	CGTTCA	CGTTCA	CGTTCA	CGTTCA	CGTTCA	CGTCCC	CGTTCA	CGTCCC	CGTTCA	CGTTCA	CGTCCC	CGTTCA	CGTTCA	CGTCCC	CGTCCC	CGTCCC	CGTTCA	CGTTCA	CGTCCC	CGTTCA	CGTCCC	CGTCCC	CGTTCA	CGTTCA	CGTTCA	CGTTCA	CGTTCA
83	ENA|CM002236|CM002236.1	1180611	TGCAGCAATATTAGCGTGATTTTATACCCTGTTCTGGATTTTATGACGGTGATGGAGAGGAGGGCGCAGATGTCGGGGTGGTCACAGCGACTAGAGAGGATCGATCAGAGGATCGACTC	26,C>T;33,C>T;46,C>T;47,G>A;57,A>T;66,C>T;100,T>A	CCCGACT	CCCGACT	CTTGACT	CCCGACT	CCCGACT	CCCGACT	TCTATCA	CCCGATT	CCCGACT	CCCGACT	CCCGACT	CCCGACT	CCCGACT	CCCGACT	CCCGACT	CCCGACT	CCCGACT	CTTGACT	CCCGACT	CTTGACT	CCCGACT	CCCGACT	CCCGACT	CCCGACT	CCCGACT	CCCGACT	CCCGACT	CCCGACT	CCCGACT	CCCGACT	CCCGACT	CCCGACT	CCCGACT	CCCGACT	CCCGACT	CCCGACT	CCCGACT	CCCGACT	CCCGACT	CCCGACT	CCCGACT	CCCGACT	CCCGACT	CCCGACT	CCCGACT
84	ENA|CM002236|CM002236.1	1180614	TGCAGACTAATGTTACAAAGAATAGGGGGCAGGGAGGTGGCATGGCCACAATAGCCTGGGCTACGTCCCGCCCCCATCAGGTACCGTCGAGACGCGGGCAACGTGATCTGGGACACGTT	57,G>A;111,G>A	GG	GA	GA	GA	GA	GA	AA	GA	GG	GA	GA	GA	GA	GA	GA	GA	GA	GA	GA	GA	GA	GA	GA	GA	GA	GA	GA	GA	GA	GA	GA	GA	GA	GA	GA	GA	GA	GA	GA	GA	GA	GA	GA	GA	GA
99	ENA|CM002236|CM002236.1	1243945	TGCAGCTTTTAGCCTCCCGAAGACACTGGCTGGAATGGTTTCGGGGTCACCCCCAGATCCCCCACCACGCAAGCGGCCTAGCCCTGCCGAAGCCATCTTCAACAACCTTGCTCCAAGTG	9,T>C;27,G>A;51,C>T	TGC	TGT	CAT	CGT	TGT	CGT	CGT	CAT	CAT	TGT	CGT	CAT	CGT	TGT	TGT	TGT	CGT	TGT	CAT	CGT	CAT	CAT	CAT	TGT	CAT	TGT	CAT	CAT	TGT	CAT	CAT	TGT	TGT	TGT	CAT	CAT	TGT	CAT	TGT	TGT	CAT	CAT	CAT	CAT	TGT
100	ENA|CM002236|CM002236.1	1243948	TGCAGAAACAGCCGTGTTGGAGCGGGTAAAGAGCCTATTGCTAGGCGATGTCGATAGGCTTTGAGTTTGGTCGCCTTCTCGTAGATGATCTCGAGACATCTTCGGGGGAGTTTCGCCAG	33,C>T	C	C	C	T	C	C	T	C	C	C	C	C	T	C	C	C	T	C	C	T	C	C	C	C	C	C	C	C	C	C	C	C	C	C	C	C	C	C	C	C	C	C	C	C	C
101	ENA|CM002236|CM002236.1	1247260	TGCAGCGAGGCCACGGCGGGCGCGGGCGCGGGCTTACGGCCAGCGACTGGTCGCTTGGCGGGCGGCTGAGGAGCTACACGACCGCCACCGTTGGCAGCGGGGGGAGGAGGAGGAGGAGG	65,C>T;77,A>G;113,A>G	CAA	CGA	CAA	CGA	CAA	TGA	CGA	CGA	CAG	CGA	TGA	CAA	CGA	CAA	CAA	CAA	CGA	CAA	CGA	CAA	CGA	CGA	CGA	CAA	CGA	CAA	CGA	CGA	CAA	CGA	CGA	CAA	CAA	CAA	CGA	CGA	CAA	CGA	CAA	CAA	CGA	CGA	CGA	CGA	CAA
104	ENA|CM002236|CM002236.1	1248608	TGCAGCTCCGTGAAGAAGGCCATAAGGTGTTGGGAGGCCGCAAGGAGCGCAGGAGAATGTCTATTCTTGGTTCCCGTCGGTTCTTGGGTGACTACCTTGGCATCAATGCTACCACCGGT	22,T>C;73,C>T	TC	TC	CC	TC	CC	TC	TT	CC	CC	CC	TC	CC	CC	CC	CC	CC	TC	CC	TC	TC	TC	TC	TC	CC	TC	CC	TC	TC	CC	TC	TC	CC	CC	CC	TC	TC	CC	TC	CC	CC	TC	TC	TC	TC	CC
105	ENA|CM002236|CM002236.1	1252635	TGCAGGACACACATTCCGCTTCTCGTTTCACTATACGTTCAAAGTCACCCCGAGAGGATTCGGAGCCCCTCTCTTCCAGCCTTCCTTGGCCCCCGTGGTCCCCCTGTCTGACCTCAAAC	14,T>A;32,A>G;89,C>T;99,C>T	TACC	TACC	TACC	TGCC	TACC	TGCC	AACC	TACC	TACC	TACC	TGCC	TACC	AACC	TACC	TATT	TACC	AACC	TACC	TACC	TACC	TACC	TACC	TACC	TACC	TACC	TACC	TACC	TACC	TACC	TACC	TACC	TACC	TACC	TACC	TACC	TACC	TACC	TACC	TACC	TACC	TACC	TACC	TACC	TACC	TACC
109	ENA|CM002236|CM002236.1	1253656	TGCAGGACGCCATCCTTCTCTGGTGTCTAGCGCCGCCGGGAGCATGTCACTGGGAGATTTGGAGGGACTGCACAAAGGATCAGGGACAATTCGGCCTGTTCGAGACGAGCCTCCCCTGT	40,A>C;95,C>T;98,T>G	ACT	ACT	ACT	ACT	ACT	ACT	ACT	ACT	ACG	ACT	ACT	ACT	CCT	ACT	ACT	ACG	ATT	ACT	ACT	ACT	ACT	ACT	ACT	ACT	ACT	ACT	ACT	ACT	ACT	ACT	ACT	ACT	ACT	ACT	ACT	ACT	ACT	ACT	ACT	ACT	ACT	ACT	ACT	ACT	ACT
111	ENA|CM002236|CM002236.1	1255242	TGCAGAACGATCATGAGGTTCATCCGACCTAAGATTAGATTCATCCCACTTGATGAGAATATCTGGATGCATAGACAGCTTGCTTACGCTATGCTTCTCTTTACCGTCATTCACACCGC	29,T>C;106,T>C;110,T>C;116,C>T	TTTC	CTCC	CCTC	CCTC	CTCC	CTCC	TCTT	TTTC	CTCC	CTCC	CTCC	CTCC	CTCC	CTCC	CTCC	CTCC	TCTC	CTCC	CTCC	CCTC	CTCC	CTCC	CTCC	CTCC	CTCC	CTCC	CTCC	CTCC	CTCC	CTCC	CTCC	CTCC	CTCC	CTCC	CTCC	CTCC	CTCC	CTCC	CTCC	CTCC	CTCC	CTCC	CTCC	CTCC	CTCC
115	ENA|CM002236|CM002236.1	1258299	TGCAGCTGATTGCTGACAATAAGGTTGCTGTTGTCCTCATGGCGGGCGGTCAGGGCACCCGTCTTGGCAGTTCTGCCCCCAAGGGCTGCTTCGACATCGGTCTGCCCTCTCACAAGTCT	19,T>C;43,G>A;58,C>T	TGC	TAT	TGC	TAT	TGC	TGC	TGC	TGC	TGC	TGC	TGC	TGC	TGC	TAT	CGT	TGC	TAT	TAT	CGT	TGC	CGT	CGT	CGT	TAT	CGT	TAT	CGT	CGT	TAT	CGT	CGT	TAT	TAT	TAT	CGT	CGT	TAT	CGT	TAT	TAT	CGT	CGT	CGT	CGT	TAT
116	ENA|CM002236|CM002236.1	1258302	TGCAGGCCGCGGTTCCACCACTCATCCTGAGTCTGTTTGTCGGAGTCCAAGGTACTGGCTCTGGCCGAGTCGGGCAATGGCTCGAGGGTGGGCTTCTCACTCTCAGAGGACTGAGGAGT	35,T>C;77,T>C;111,T>G	TTT	TTT	TTT	TTT	TTT	TTT	TTT	TTT	TTT	TTT	TTT	TTT	TTT	TTG	CCT	TTT	TTT	TTT	CCT	TTT	CCT	CCT	CCT	TTG	CCT	TTG	CCT	CCT	TTG	CCT	CCT	TTG	TTG	TTG	CCT	CCT	TTG	CCT	TTG	TTG	CCT	CCT	CCT	CCT	TTG
117	ENA|CM002236|CM002236.1	1258452	TGCAGGTGCTGGCTTCGAAACGCCGCGAGCAGGCCGGCTCCCCGGTGGTGCCATGGTACGTCATGACGTCCGGCCCTACTCGCAAGGCCACCGAGGACTTCTTCAAGACCAACAACTAC	17,A>C	A	A	A	A	C	A	A	A	A	A	A	A	A	C	C	A	A	A	C	A	C	C	C	C	C	C	C	C	C	C	C	C	C	C	C	C	C	C	C	C	C	C	C	C	C
118	ENA|CM002236|CM002236.1	1258455	TGCAGTCTTGCGATCCTTTCGGCTTGGATCTGGAAAAGAGACTTGTGAGAGGGCAGACCGATGTCGAAGCAGCCCTTGGGGGCAGAACTGCCAAGACGGGTGCCCTGACCGCCCGCCAT	8,T>C;14,C>T;98,G>A;113,C>T	TCGC	TCAT	TCGC	TCAT	CCGC	TCGC	TTGC	TCGC	TCGC	TCGC	TCGC	TCGC	TCGC	CCAT	CCAC	TCGC	TCAT	TCAT	CCAC	TCGC	CCAC	CCAC	CCAC	CCAT	CCAC	CCAT	CCAC	CCAC	CCAT	CCAC	CCAC	CCAT	CCAT	CCAT	CCAC	CCAC	CCAT	CCAC	CCAT	CCAT	CCAC	CCAC	CCAC	CCAC	CCAT
121	ENA|CM002236|CM002236.1	1262106	TGCAGATCGGTCACCGGTGCCGTAAGAATGGCGTCCACACTTCCCAAGCTGCCCGTCTTCGAGGCCATCTCTCGCCATGACCCCGAGTCTACCGTCGTCGTTCACTCAAACAGTGGGAG	10,T>C;11,C>T;32,G>C;78,G>A	TCGG	TCCG	TCCG	TTCA	TCGG	TTCA	TCCG	TCGG	TTCA	TCCA	TCCA	TTCA	TCGG	TTCA	TTCA	TCCA	CCGA	TCCA	TCCA	TCCA	TCCA	TCCA	TCCA	TTCA	TCCA	TTCA	TCCA	TCCA	TTCA	TCCA	TCCA	TTCA	TTCA	TTCA	TCCA	TCCA	TTCA	TCCA	TTCA	TTCA	TCCA	TCCA	TCCA	TCCA	TTCA
126	ENA|CM002236|CM002236.1	1271818	TGCAGTTGTGGCAGACAATCTCCAACATCTTCTTCACCCGCTTGATGAAGCCCGGATGGTAGACGGGTCGGGCCAGCTCGATGTGACCGAAATGGCCGGGGCACTCGGACATGTTCTCG	16,A>G;24,A>G	AA	AA	AA	AA	AA	AA	AA	AA	AA	AA	AA	AA	AA	AA	AA	AA	GG	AA	AA	AA	AA	AA	AA	AA	AA	AA	AA	AA	AA	AA	AA	AA	AA	AA	AA	AA	AA	AA	AA	AA	AA	AA	AA	AA	AA
127	ENA|CM002236|CM002236.1	1274560	TGCAGTTAAGGCCATGCTTGATCGCATGATCGTTGTCAGAGGAGACGATCCTATCTCCAAGGAGGCAGACTACAACGCCACGATCCTGTTCAAGGCCCAGCTCCGGTCTCGCTTGGCGT	54,C>T;87,G>A;102,C>T	CGC	CGC	CGC	CGC	CGT	TAT	CGC	CGC	CGT	CGC	CGC	TAT	CGC	CGC	CGT	CGC	CGC	CGC	CGT	CGC	CGT	CGT	CGT	CGC	CGT	CGC	CGT	CGT	CGC	CGT	CGT	CGC	CGC	CGC	CGT	CGT	CGC	CGT	CGC	CGC	CGT	CGT	CGT	CGT	CGC
128	ENA|CM002236|CM002236.1	1274563	TGCAGGAATGACATCCTTGGGGGTAAGATCACTGCGAGCGGTCTCATCGACCTTGAACAGCTTCTTGGCAGTATCAATAATACGAATGATGTTAAGCGGGAGCTGCATCTTCGTGTCAT	27,A>G;33,G>A;39,G>A;48,G>C;60,C>T;78,A>G;93,A>G;96,C>A	AGGGCAAC	GGGGCAAC	GGGGCAAC	GAGGCAAC	GGGGCAAC	GGACCGGA	GGGGTAAC	AGGGCAAC	GGGGCAAC	GGGGCAAC	GGGGCAAC	GGACCGGA	GGGGCAAC	GGGGCAAC	AGGGCAAC	GGGGCAAC	GGGGCAAC	GGACCGGA	GGGGCAAC	GGGGCAAC	GGGGCAAC	GGGGCAAC	GGGGCAAC	GGGGCAAC	GGGGCAAC	GGGGCAAC	GGGGCAAC	GGGGCAAC	GGGGCAAC	GGGGCAAC	GGGGCAAC	GGGGCAAC	GGGGCAAC	GGGGCAAC	GGGGCAAC	GGGGCAAC	GGGGCAAC	GGGGCAAC	GGGGCAAC	GGGGCAAC	GGGGCAAC	GGGGCAAC	GGGGCAAC	GGGGCAAC	GGGGCAAC
132	ENA|CM002236|CM002236.1	1288805	TGCAGTAGGGACGAAGAAGCCTACGAGGAACAAAATGATGACGAGGATGATGAAGGCAATGGTATATTTTAAGGCTTGCCAGAAGCGGGTGCTCCAAGTCTCTCTTCCCTCCTCCTCCA	9,G>A;12,G>A;32,A>G;33,A>G;35,T>C;45,G>A;69,T>C;96,A>G;99,C>T	GGAATGTAC	GGAATGTAC	GAGGCACAC	GAGGCGTAC	GGAATGTAC	GAGGCACAC	AAGGCACAC	GGGGTATGT	GGAATGTAC	GAGGTACAC	AAGATACAC	GGAATGTAC	GGGGTATGT	GAGGTACAC	GAGGCGTAC	GAGGTACAC	GGGGTATGT	GAGGCGTAC	AAGATACAC	GAGGCACAC	AAGATACAC	AAGATACAC	AAGATACAC	GAGGTACAC	AAGATACAC	GAGGTACAC	AAGATACAC	AAGATACAC	GAGGTACAC	AAGATACAC	AAGATACAC	GAGGTACAC	GAGGTACAC	GAGGTACAC	AAGATACAC	AAGATACAC	GAGGTACAC	AAGATACAC	GAGGTACAC	GAGGTACAC	AAGATACAC	AAGATACAC	AAGATACAC	AAGATACAC	GAGGTACAC
135	ENA|CM002236|CM002236.1	1292415	TGCAGGCATGGCTTCAGATCGCCCAGCCAATGACTCCTTGGATCAGTCACTTCTGGACAGGCTCAATGCCCTCAAGTCCACCAGTGTCACGCTTGATACTANNNGCAATAAGCTTGGTC	24,A>G;39,G>A;60,G>A;66,T>C;106,A>G;108,T>C	AGGTAT	AGGTAT	AGGTAC	GAACAC	AGGTAT	AGGTAT	AGGTAT	AGGTAT	AGGTAT	AGGTAT	AGGTAT	AGGTAT	GAACAC	AGGTAT	AGGTAT	AGGTAT	AGGTAT	GAACAC	GAACGC	AGGTAT	GAACGC	GAACGC	GAACGC	AGGTAT	GAACGC	AGGTAT	GAACGC	GAACGC	AGGTAT	GAACGC	GAACGC	AGGTAT	AGGTAT	AGGTAT	GAACGC	GAACGC	AGGTAT	GAACGC	AGGTAT	AGGTAT	GAACGC	GAACGC	GAACGC	GAACGC	AGGTAT
139	ENA|CM002236|CM002236.1	1293202	TGCAGGGGAAGTGGCCATCTGATATGGCCACCGAACAGACACGTGCAACTGCACTGCACTGCCTCGCAAGCCAAAAGCTTAACCCGTCGTCTGTCAGCCGACAGCATCACCGACNNNNN	50,G>A;68,A>G	GA	GA	GA	GA	GA	GA	GA	GA	GA	GA	GA	GA	GA	GA	GA	AG	AG	AG	AA	GA	AA	AA	AA	GA	AA	GA	AA	AA	GA	AA	AA	GA	GA	GA	AA	AA	GA	AA	GA	GA	AA	AA	AA	AA	GA
140	ENA|CM002236|CM002236.1	1303336	TGCAGAGGTACGTCTGCCCGCTGCCGAGCTTCCGAACCAGCCGCCTCTTGTTGTAGTGTGCCCAGTCGTCGCCAGTGAGCCATTGAGCCGCCAATGCACGCCTTCAAACCCAACCGTAT	35,A>G	A	A	A	G	A	A	A	A	A	A	A	A	A	A	A	A	A	A	A	A	A	A	A	A	A	A	A	A	A	A	A	A	A	A	A	A	A	A	A	A	A	A	A	A	A
141	ENA|CM002236|CM002236.1	1303339	TGCAGGCCGACGTCGACAGACGGATATAATCCCGCCCTGTCTTGCGCCATGTTGTGTCCTGAGACCGTTGGTGACTTGAGAACGACCCAGTCGACAAGAAAATCCTTACTCAAAATGCC	21,G>T;37,T>C;61,A>T	GTA	TTT	TTT	GTT	GTA	TTT	GTT	GTT	GTT	TTT	GTA	GTA	GTT	GTA	GCT	GTA	GTT	GTT	GCT	GTT	GCT	GCT	GCT	GTA	GCT	GTA	GCT	GCT	GTA	GCT	GCT	GTA	GTA	GTA	GCT	GCT	GTA	GCT	GTA	GTA	GCT	GCT	GCT	GCT	GTA
146	ENA|CM002236|CM002236.1	1324195	TGCAGAAAAACAAACTCATGCACCTGCAATGCATGTACGGCTCGGACATGCATCGATGCAGTGGTGTTGATGCTAACGAGCCGCAACACCCACATGTGCTGAAGGCAGGGCGAAGATAA	54,G>A	G	G	G	A	G	G	G	G	G	G	G	G	G	G	G	G	G	G	G	G	G	G	G	G	G	G	G	G	G	G	G	G	G	G	G	G	G	G	G	G	G	G	G	G	G
154	ENA|CM002236|CM002236.1	1334722	TGCAGAGAGCAGGATCCATCGTGCAAGATGCATGGGATGCAAGTCTTTGGGCTCGCTCAGAAGCCATTCGGAACAGCTTCTGACAGGTTTTCGCTCGAAAGGCAGTTTACGGCTTGANN	17,A>G;18,T>C;35,G>A;56,T>C;64,C>A;77,T>G;98,A>G;103,A>C	ATGTCTAA	ATGTCTAA	ATGTCTAA	ATGTCTAA	ATGTCTAC	ATGTCTAC	GTGTCGAA	ATGTCTAA	ATGTCTAA	ATGTCTGA	ATGTATGA	ATGTCTAC	ATGTCTAA	ACGTCTAA	ATATCTGA	ATGCCTAA	ATGTCTAA	ATGTCTAA	ATGTCTAA	ATGTCTGA	ATGTCTAA	ATGTCTAA	ATGTCTAA	ACGTCTAA	ATGTCTAA	ACGTCTAA	ATGTCTAA	ATGTCTAA	ACGTCTAA	ATGTCTAA	ATGTCTAA	ACGTCTAA	ACGTCTAA	ACGTCTAA	ATGTCTAA	ATGTCTAA	ACGTCTAA	ATGTCTAA	ACGTCTAA	ACGTCTAA	ATGTCTAA	ATGTCTAA	ATGTCTAA	ATGTCTAA	ACGTCTAA
155	ENA|CM002236|CM002236.1	1334725	TGCAGGTTTAGTAATAGGAATAGCAATTTGGAAGAGAAGATCCTCTGTGAAAGTCCAGTTGAGGAGCAGACCTGACAGAGTGACAAGGTGACAGGATAGAGGAGTGCCCATCATCCGCC	17,G>A;23,C>T;24,A>G;29,G>A;30,G>A;32,A>G;68,G>T;77,G>A;95,A>G	GCAGGAGGA	GCAGGAGGA	GCAGAAGGG	GCAGGAGGA	GCAGGAGGG	GCAGGAGGG	ACAAGAGGG	GCAGAAGGG	GCAGGGGGG	GCAGGAGGG	GTAGGAGGG	GCAGGAGGG	GCAGGAGGG	GCAGGAGGA	GCAGGAGGG	GCGGGATAG	GCAGGAGGG	GCAGAAGGG	GCAGGAGGA	GTAGGAGGG	GCAGGAGGA	GCAGGAGGA	GCAGGAGGA	GCAGGAGGA	GCAGGAGGA	GCAGGAGGA	GCAGGAGGA	GCAGGAGGA	GCAGGAGGA	GCAGGAGGA	GCAGGAGGA	GCAGGAGGA	GCAGGAGGA	GCAGGAGGA	GCAGGAGGA	GCAGGAGGA	GCAGGAGGA	GCAGGAGGA	GCAGGAGGA	GCAGGAGGA	GCAGGAGGA	GCAGGAGGA	GCAGGAGGA	GCAGGAGGA	GCAGGAGGA
156	ENA|CM002236|CM002236.1	1336091	TGCAGCCCCCGAGCGGCTCGCAAGCAAACAAACAAGGTGGCTGGCCTGAAACGATGCCCAATTTGATGGCGATTAGAAAATGTTTGCTGGGGAAACGGCAAGACTGGATATGCCACGTG	20,C>T;47,G>A;52,G>A;58,C>T;59,A>G;73,T>C;95,C>A	CGGCATC	CGGCGTA	CGGCGTA	CGGCGTA	CGACACC	CGGCATC	CGGCATC	CGGCATC	CGGCACC	CGGCATC	CGGCACC	CGGCACC	CGGCATC	CGGCATC	TGGCGTC	CGGTACC	CGGCACC	CGGCGTA	CAGCGTA	CGGCGTA	CAGCGTA	CAGCGTA	CAGCGTA	CGGCATC	CAGCGTA	CGGCATC	CAGCGTA	CAGCGTA	CGGCATC	CAGCGTA	CAGCGTA	CGGCATC	CGGCATC	CGGCATC	CAGCGTA	CAGCGTA	CGGCATC	CAGCGTA	CGGCATC	CGGCATC	CAGCGTA	CAGCGTA	CAGCGTA	CAGCGTA	CGGCATC
163	ENA|CM002236|CM002236.1	1358353	TGCAGGTCATCATTGCAAGAAACAGCCAACAACTGCCTTTAGAGGTAGGTGGGACGGAGCGTGAGTTGAACGGCTATCGCCGAACACTACAAGTCCACCACGACGACTAACTTTCCCCA	38,T>C;47,G>C;50,G>A;65,T>A;66,T>C;72,G>A;77,C>G;88,A>G;101,G>A;102,A>G	TGGTTGCAGA	TGGTTGGAGA	TCGTTGCAGA	TGGTTGGAGA	TGGTTGCAGA	CGATTGCAAG	TGGTTGCAGA	TGGTTGCAGA	TGGTTGGGGA	TGGTTGCAGA	TGGTTACAGA	TGGTTGCAGA	TGGATGCAGA	CGGTTGCAGA	TGGTTGCAGA	TGGTTGCAGA	TGGTTGCAGA	CGATCGCAGA	CGATTGCAAG	CGATCGCAGA	CGATTGCAAG	CGATTGCAAG	CGATTGCAAG	CGGTTGCAGA	CGATTGCAAG	CGGTTGCAGA	CGATTGCAAG	CGATTGCAAG	CGGTTGCAGA	CGATTGCAAG	CGATTGCAAG	CGGTTGCAGA	CGGTTGCAGA	CGGTTGCAGA	CGATTGCAAG	CGATTGCAAG	CGGTTGCAGA	CGATTGCAAG	CGGTTGCAGA	CGGTTGCAGA	CGATTGCAAG	CGATTGCAAG	CGATTGCAAG	CGATTGCAAG	CGGTTGCAGA
164	ENA|CM002236|CM002236.1	1360405	TGCAGACGCGAGCCGGGGACGAGACGAGGGGTGTTGCTCTGGGTGGGTGCCGATGCGTGCTGGGTATGCGTGCTGCTGTGGGTGTGAATAGAATGGACGGGATAGTCTGGACCTACCTA	34,T>G;40,G>T;89,A>G	TGA	TGG	TTA	TTG	TTA	TGA	TTA	TGA	TGA	TGA	TTA	TGA	TGA	TGA	TGA	TTA	TTA	GTA	TTA	TTA	TTA	TTA	TTA	TGA	TTA	TGA	TTA	TTA	TGA	TTA	TTA	TGA	TGA	TGA	TTA	TTA	TGA	TTA	TGA	TGA	TTA	TTA	TTA	TTA	TGA
167	ENA|CM002236|CM002236.1	1368449	TGCAGGTCCGTTGGGCACCACAACCTCGCGCTGGGGCAGGACTCAGGCATGAAACGATCACCAGCCCCGAAGACCAATACACGAGTATCACGACAACCACTATCAGTCTACTAAACCCG	6,T>A;7,C>A;13,G>T;28,C>A;53,A>G;63,G>C;113,A>G	TCGCAGA	TCGAACG	TCGAAGG	TCGAAGG	TCGCAGA	AAGAAGA	TCGAAGA	TCGAAGG	TCGAAGA	AAGAAGA	TCGCAGA	TCGCAGA	AAGAAGA	TCTAAGG	TCGAGGA	TCGAAGG	TCGAAGG	AAGAAGA	TCGAACG	TCGCAGA	TCGAACG	TCGAACG	TCGAACG	TCTAAGG	TCGAACG	TCTAAGG	TCGAACG	TCGAACG	TCTAAGG	TCGAACG	TCGAACG	TCTAAGG	TCTAAGG	TCTAAGG	TCGAACG	TCGAACG	TCTAAGG	TCGAACG	TCTAAGG	TCTAAGG	TCGAACG	TCGAACG	TCGAACG	TCGAACG	TCTAAGG
173	ENA|CM002236|CM002236.1	1379145	TGCAGCTCCTCACCGTCATTCCATTCAAGCTCGGTCTCGTGTCTAGATTACAGCGTTGCTAACAAACGCAAGACATTTCCGACGATGCTTTGGCGATATCTTGATTCTTCCGGCCCTGA	38,G>C;45,G>T;54,G>A;63,A>G;68,C>T;75,T>C;111,G>A	GGGACTG	GGGGTCG	GGGGTCG	GGGGTCG	GGGACTG	GGGGTCG	GGGACTG	CTGGTCG	GGGGTCG	GGGGTCG	GGGGTCG	GGAACTG	GGGGTCG	GGGGTCG	GGGGTCA	GGGGTCA	GGGGTCG	GGGGTCG	GGGGTCG	GGGACTG	GGGGTCG	GGGGTCG	GGGGTCG	GGGGTCG	GGGGTCG	GGGGTCG	GGGGTCG	GGGGTCG	GGGGTCG	GGGGTCG	GGGGTCG	GGGGTCG	GGGGTCG	GGGGTCG	GGGGTCG	GGGGTCG	GGGGTCG	GGGGTCG	GGGGTCG	GGGGTCG	GGGGTCG	GGGGTCG	GGGGTCG	GGGGTCG	GGGGTCG
177	ENA|CM002236|CM002236.1	1380849	TGCAGCTTGCATGCAGCCATCTGAAAAAGGACGTCAAAACAACCATGAGGCAACAAAGAGAAGAATAGCAGAAGACGGTGAGAATGAATATCTGGCTTTGATGTCCAGTACGGGTCCCT	11,T>G;32,G>C;84,T>G;88,T>C;91,C>T;92,T>C;107,G>A;115,C>T	TGTTCTGC	TGGTTTGC	TGGTTTGC	TGGTTTGC	TGTTCTGC	TGGTTTGC	GGTTCTAC	TGTTCCGC	TGGTTTGC	TGTTCTGT	TGTTCTGT	TGTTCTGC	TGTTCTGT	TGTTCTGT	TGTTCTGT	TCTCCTAC	TGTTCTGT	TGTTCTGT	TGGTTTGC	TGTTTTGC	TGGTTTGC	TGGTTTGC	TGGTTTGC	TGTTCTGT	TGGTTTGC	TGTTCTGT	TGGTTTGC	TGGTTTGC	TGTTCTGT	TGGTTTGC	TGGTTTGC	TGTTCTGT	TGTTCTGT	TGTTCTGT	TGGTTTGC	TGGTTTGC	TGTTCTGT	TGGTTTGC	TGTTCTGT	TGTTCTGT	TGGTTTGC	TGGTTTGC	TGGTTTGC	TGGTTTGC	TGTTCTGT
180	ENA|CM002236|CM002236.1	1385762	TGCAGAACTAAGGATAACGGTTTGGTCTCGGGACCTGGGAGGTACTTGATGGTAGGTTTAATACTGGAGAGCAAAAGCAAACGTGCTGATGGTAGAAGCAGCTCCGGGTCGTGATTCGC	25,T>C;50,G>T	TG	TT	TT	TG	CT	TG	TT	TG	CT	CT	TT	TG	CT	TG	CT	TG	TG	TG	TT	TT	TT	TT	TT	TG	TT	TG	TT	TT	TG	TT	TT	TG	TG	TG	TT	TT	TG	TT	TG	TG	TT	TT	TT	TT	TG
182	ENA|CM002236|CM002236.1	1386941	TGCAGGCCTACATCTGGGCCCTCCACTCCACACGCCAAACTGCGGATGGAATGCTTATGTTTTTATCCACGTCCCGGCTTGCCCCGGACTGGTCTGCCCGCCCAGAGAGATGGAGGACC	102,C>T;108,G>A	CG	CG	CG	CG	CA	CG	CG	CA	CG	CA	CG	CA	CA	CA	CG	CG	CG	CG	TG	CG	TG	TG	TG	CA	TG	CA	TG	TG	CA	TG	TG	CA	CA	CA	TG	TG	CA	TG	CA	CA	TG	TG	TG	TG	CA
187	ENA|CM002236|CM002236.1	1389702	TGCAGACTGCATGCTGCAAGTCCAGGTACCGGAACTGCCAGGCCGGACCACGCTATTGATTTCAAAAACTCGCCAGTCCCAAGCTCTCGGTATCGTCTCCTGTCATGTGAGTGGCAGTC	63,A>C;86,T>C	AT	AC	AC	AT	AT	AT	AT	AT	AC	AT	CT	AT	AT	AC	AT	AT	AT	AC	AT	AC	AT	AT	AT	AC	AT	AC	AT	AT	AC	AT	AT	AC	AC	AC	AT	AT	AC	AT	AC	AC	AT	AT	AT	AT	AC
192	ENA|CM002236|CM002236.1	1395602	TGCAGGCGACAGAGTGAGCGAGAGCGGTACTCGCCGCCACGTACCCATCAGCAGCATCAGAGAACCATCTGAGCATTTGTCTCCCAGGGCCAGTCACCGGATCGATACCCAACAGCCGG	78,G>A;107,C>A;108,C>T	GCC	GCC	ACC	GCC	GCC	ACC	GCC	GCC	ACC	ACC	ACC	GCC	ACC	GCC	GAT	ACC	ACC	ACC	ACC	ACC	ACC	ACC	ACC	GCC	ACC	GCC	ACC	ACC	GCC	ACC	ACC	GCC	GCC	GCC	ACC	ACC	GCC	ACC	GCC	GCC	ACC	ACC	ACC	ACC	GCC
196	ENA|CM002236|CM002236.1	1400963	TGCAGACAATCTGGCAGGATCCCCTTGGATTTGATCCGACGGAGAAGAGCCCTCTATTGGTCTTCTGTCTTTCGAGTCTCTGTCACCAGGATGGCCCTCTTCCGCAGTACCGGGTTCTT	72,C>G;75,G>T;105,A>G	CGA	CTG	CGG	CGG	CGA	CGA	CGG	GGG	CGA	CGA	GGG	CGG	GGG	CGA	CGG	CGG	CGA	CGG	CGG	CGG	CGG	CGG	CGG	CGA	CGG	CGA	CGG	CGG	CGA	CGG	CGG	CGA	CGA	CGA	CGG	CGG	CGA	CGG	CGA	CGA	CGG	CGG	CGG	CGG	CGA
197	ENA|CM002236|CM002236.1	1400966	TGCAGACCATGGTCGCACTTCGCCGATTGAGATCCCATCTCAAGAGCATACCCATCAAGATGGGAACCATGAAGCGGAGGGAGACGAAGGACAGCACGAGAGCGAGGTTGACTCCGATG	42,A>T;60,T>C;107,T>C;114,C>T	ATTC	ATTC	ATTC	ATTC	ATTC	ATTC	ATTC	ATTT	ATTC	TCTC	ATTT	ATTC	ATTT	ATTC	ATTC	ATCC	ATTC	ATTC	ATTC	ATTC	ATTC	ATTC	ATTC	ATTC	ATTC	ATTC	ATTC	ATTC	ATTC	ATTC	ATTC	ATTC	ATTC	ATTC	ATTC	ATTC	ATTC	ATTC	ATTC	ATTC	ATTC	ATTC	ATTC	ATTC	ATTC
200	ENA|CM002236|CM002236.1	1404458	TGCAGGGTTGGGGATTTCTGCATCGTTCAAAAGCTGCCGGAAAAGCTTCTTGACGTGGTTCATGCTTATGGGGTTTAATCCACCGGTTGATGACCTGCCCTCGAAGTAAGAATCCCTTC	51,G>A;102,G>A;105,G>A	GGG	GAG	GAG	GAG	GGA	GGG	GGG	GGG	GGG	AGG	GGG	GAG	GGG	GGA	GGG	GAG	GAG	GGG	GGG	GAG	GGG	GGG	GGG	GGA	GGG	GGA	GGG	GGG	GGA	GGG	GGG	GGA	GGA	GGA	GGG	GGG	GGA	GGG	GGA	GGA	GGG	GGG	GGG	GGG	GGA
201	ENA|CM002236|CM002236.1	1404461	TGCAGCGTGGGAAAAGGCCCTCATCCCAATCCTTGATAGATGTGCTGATGACGTTGATCCGGATGTCCGTAACGGAGATGACATGGACATTCGCCACTGGATCAAGTTGAAAAAGATAC	18,C>T	C	C	C	C	C	C	C	C	C	T	C	C	C	C	C	C	C	C	C	C	C	C	C	C	C	C	C	C	C	C	C	C	C	C	C	C	C	C	C	C	C	C	C	C	C
202	ENA|CM002236|CM002236.1	1411860	TGCAGCAACATTTCTGGCTATAGTACCGTCTTCCTTCCTGGGTCGTCACCCAGCTTCATCTTAAAGACAGCCAAGTCCAGTCCCAGGGTTCTGAGTCTACAGGGATCCGGTGTTCAAGC	57,A>G;90,C>T	AC	AC	AC	AC	AT	AC	AC	AC	AC	AC	AC	AC	AC	AC	AC	AC	GC	AC	AC	AC	AC	AC	AC	AC	AC	AC	AC	AC	AC	AC	AC	AC	AC	AC	AC	AC	AC	AC	AC	AC	AC	AC	AC	AC	AC
203	ENA|CM002236|CM002236.1	1411863	TGCAGCGCCGCATAGGAAGGAAGCGCTGTGCATTGTGAGGCTCGTCATCGTCTACTGGCTTCTCCTCGGGGGCTTTGGCAAAGGTTGAGTTGGGTACTTTTTGGAAGAAGAGGGATTTT	53,A>G	A	G	G	G	A	A	A	A	A	A	A	A	G	A	G	A	A	A	A	G	A	A	A	A	A	A	A	A	A	A	A	A	A	A	A	A	A	A	A	A	A	A	A	A	A
206	ENA|CM002236|CM002236.1	1422521	TGCAGCCGACAACGGTAGAACCGTAAGGCATTCTTCTAACAGACTCCAACTCCTCGGCCTACCTTGGCTGATGTTTGCTATTGCGCAAGTCCAACAACCTTGGAGGCTTTCGTGTTCAC	9,C>A;19,A>G;47,A>G;55,G>A;62,C>A;85,C>A;87,A>G;96,A>G;107,T>C	CAAGCCAAT	AAGGCAAGT	AAGGCCAAT	AAGGACAAT	AAGGCAAGC	AAGGCAAGC	AAGGACAAT	AAGGCAAGT	AAGAACAAT	AAGGCAAGT	AAGGCCAAT	AAGGCAAGT	AAGGCAAGT	AAGGCAAGC	AAGGCAAGT	AAGGCAAGT	AGGGCAGAT	AAGGCCAAT	AAGGCAAGT	AAGGCCAAT	AAGGCAAGT	AAGGCAAGC	AAGGCAAGT	AAGGCAAGC	AAGGCAAGT	AAGGCAAGC	AAGGCAAGT	AAGGCAAGT	AAGGCAAGC	AAGGCAAGT	AAGGCAAGT	AAGGCAAGC	AAGGCAAGC	AAGGCAAGC	AAGGCAAGT	AAGGCAAGT	AAGGCAAGC	AAGGCAAGC	AAGGCAAGC	AAGGCAAGC	AAGGCAAGT	AAGGCAAGT	AAGGCAAGT	AAGGCAAGC	AAGGCAAGC
208	ENA|CM002236|CM002236.1	1427437	TGCAGCCCAACGGCGGTCACCTTCTGGATCCATTCCATCGCCAACTCCAGTTGCCCTCGCGACCGACTTGCACCCCGACTCAAACTGCTGGCGTCCTCTCACCACCCGTATCAGAGAAA	45,T>C;50,T>C;78,C>T;82,A>G;94,C>T	TTCAC	TCCAC	TCCAC	TTCAC	TTCGC	TTCGC	TTCAT	TTCAC	TTCAC	TTCGC	CTCAC	TTCGC	TTCAC	TTCAC	TTTAC	TTCAC	TTCAC	TTCAC	TTCAC	TTCAC	TTCAC	TTCAC	TTCAC	TTCAC	TTCAC	TTCAC	TTCAC	TTCAC	TTCAC	TTCAC	TTCAC	TTCAC	TTCAC	TTCAC	TTCAC	TTCAC	TTCAC	TTCAC	TTCAC	TTCAC	TTCAC	TTCAC	TTCAC	TTCAC	TTCAC
214	ENA|CM002236|CM002236.1	1438528	TGCAGTACCGTCAGGTTAGCAATATTGATCATGGTAGTGTCGAATGGGATGCGCTGACTTGAACAACAGAATATGAGGCTCTGGCTCATGAACCTCGTAGTGTTCCCAACCGAGACTCT	11,C>T;26,G>C;34,T>C;50,G>A;55,G>T;96,G>A;102,T>C	CGTGGGT	CGTGTGT	CGTGTGT	CGTGGGT	CGCGTAT	CGTATGC	CGTGTGT	CGTGTGT	TGTGTGT	CGTGTGT	CGTGGGT	CGCGTAT	CGTGTGT	CGTGGGT	CCTGGGT	CGTGGGT	CGTGTGT	CGTGTGT	CCTGGGT	CGTGTGT	CCTGGGT	CGTGGGT	CCTGGGT	CGTGGGT	CCTGGGT	CGTGGGT	CCTGGGT	CCTGGGT	CGTGGGT	CCTGGGT	CCTGGGT	CGTGGGT	CGTGGGT	CGTGGGT	CCTGGGT	CCTGGGT	CGTGGGT	CGTGGGT	CGTGGGT	CGTGGGT	CCTGGGT	CCTGGGT	CCTGGGT	CGTGGGT	CGTGGGT
218	ENA|CM002236|CM002236.1	1442136	TGCAGAAGCTCGTCAAGGGCATCTACGGTCGCGCTAGTCCGACAGGTGTGAGCGAGTTCAAGAGTTGGGCTGCATTCGAGGAGAAGGCCAGCCTTCTCTGGAACAATGCTCACTATTAT	13,C>T;19,C>T	CC	CT	CT	CT	CT	TT	CT	CT	CT	CT	CC	CT	TT	CC	CT	CC	CC	CT	CT	CT	CT	CC	CT	CC	CT	CC	CT	CT	CC	CT	CT	CC	CC	CC	CT	CT	CC	CC	CC	CC	CT	CT	CT	CC	CC
219	ENA|CM002236|CM002236.1	1442139	TGCAGGCCCTTGAGGGAAAGGGGCTCAGTGATGACAGCAAAGTAGTCCTTGAAGCTCCTTGGAGGAAGGTTGATAAAGTCGAGGAAATACGGGTCACTGTTTTGTTATGTTAGTATGGA	50,G>A;102,T>C;105,T>C;107,T>C	GTTT	GTTT	GTTT	GTTT	GTTT	GTTC	GTTT	GTTT	GTTT	GCTT	GTTT	GTTT	GTTC	GTTT	GTTT	GTTT	AGCT	GTTT	GTTT	GTTT	GTTT	GTTT	GTTT	GTTT	GTTT	GTTT	GTTT	GTTT	GTTT	GTTT	GTTT	GTTT	GTTT	GTTT	GTTT	GTTT	GTTT	GTTT	GTTT	GTTT	GTTT	GTTT	GTTT	GTTT	GTTT
220	ENA|CM002236|CM002236.1	1442545	TGCAGTTCCCATTATACCTCAAGATAAAGTCAGGAGTCTGTCCACCTCCGTGGTACCAAGCCCTGCCGTCACTCAGGCTAAGCTCGAGGGGGGTGTTCAACAATCGCCTGTGCCTCTAC	111,G>A;114,T>C	GT	GC	GC	AC	GC	GT	GT	GT	GT	GT	GT	GC	GT	GT	GC	GT	GT	GC	GC	GT	GC	GT	GC	GT	GC	GT	GC	GC	GT	GC	GC	GT	GT	GT	GC	GC	GT	GT	GT	GT	GC	GC	GC	GT	GT
221	ENA|CM002236|CM002236.1	1442548	TGCAGACGGGACAACTCTATTGCCATTGACAGCTCCATGGCTATAGTTGGAATCAATGGATTGGCCAGTTGGGGGCGCTGGCGAGGCGGCAGCGCTACCCCGAGAGCCGCCCACATGAA	9,G>C	G	G	G	G	G	G	G	G	G	G	G	G	G	G	G	G	C	G	G	G	G	G	G	G	G	G	G	G	G	G	G	G	G	G	G	G	G	G	G	G	G	G	G	G	G
222	ENA|CM002236|CM002236.1	1442746	TGCAGAACCTGCCTGTTGCGAATTGATTCCCGGCGTCATGGTTCCGGGTCCCACGGCAACCCCATTCACGCCCGCTTGGGGCGGTAGAGGCACAGGCGATTGTTGAACACCCCCCTCGA	7,C>T;36,C>G;38,T>A;87,A>G;90,C>T	CCTAC	CCAGC	CCAGC	CCAGT	CCAGC	CCTAC	CCTAC	CCTAC	CCTAC	CCTAC	CCTAC	CCAGC	CCTAC	CCTAC	CCAGC	CGTAC	TCTAC	CCAGC	CCAGC	CCTAC	CCAGC	CCTAC	CCAGC	CCTAC	CCAGC	CCTAC	CCAGC	CCAGC	CCTAC	CCAGC	CCAGC	CCTAC	CCTAC	CCTAC	CCAGC	CCAGC	CCTAC	CCTAC	CCTAC	CCTAC	CCAGC	CCAGC	CCAGC	CCTAC	CCTAC
223	ENA|CM002236|CM002236.1	1443035	TGCAGCTTATTCCACGACTGTCTCCCATCCTGGAGCAGCAACAACGACAATATCGCCTTTTCATCACCATTAATGGTTCAATGGTGGGAAGGGCGACTCCCTTACCGATTCCTGACGAC	79,A>G	A	A	A	A	A	A	A	G	A	A	A	A	A	A	A	A	A	A	A	G	A	A	A	A	A	A	A	A	A	A	A	A	A	A	A	A	A	A	A	A	A	A	A	A	A
224	ENA|CM002236|CM002236.1	1443038	TGCAGTCTGCTATGATTAGTGGGCAGATGAACAGTCAAGTTCTGCTGGGCCAATCTTGGATGAGCCGGAACTTCAAGTCTAAACCGCCTCTCGAGGGGGATGCTTGGATGGGTACGAAT	50,C>A	C	C	C	C	C	C	C	C	C	C	C	C	C	C	C	C	A	C	C	C	C	C	C	C	C	C	C	C	C	C	C	C	C	C	C	C	C	C	C	C	C	C	C	C	C
229	ENA|CM002236|CM002236.1	1450525	TGCAGTCCTTGCTAGCGCCCCCAGAAGAGACCGGAGGCGCTCAAGGTGAAAAAAAGTTCCCAGGGACAAGACCCCTCAACGCCCCTCCCACACCCCCATGTCGGTCAAACCCAGCCAGT	56,T>C;88,C>T;93,C>T	TCC	TCC	TCC	TCC	TCC	TCC	TCC	TCC	TCC	TCC	TCC	TCC	TCC	CCC	TCT	TCC	TTC	TCC	TCC	TCC	TCC	CCC	TCC	CCC	TCC	CCC	TCC	TCC	CCC	TCC	TCC	CCC	CCC	CCC	TCC	TCC	CCC	CCC	CCC	CCC	TCC	TCC	TCC	CCC	CCC
230	ENA|CM002236|CM002236.1	1450528	TGCAGTGCAGGGTGGGCAAGGGCAACTTTTCGAAGTGGAGGAGGGGGAGGGGTCTGTAGGCAGTTGCAGGAAAGACGGGATTCGTTTCATTGGATTGTTGACTCGCTGACATGACAGGG	60,C>T;65,G>A;91,G>A;99,G>A;109,C>T;113,A>G	CGGGCA	CGGGCA	CAGGCA	CGGGCG	TGGACA	CAGGCA	CGAGCA	CGGGTA	CGGGCA	CGGGTA	CGGGCA	CAGGCA	CGGGTA	CGGGCA	CGGGCA	CAGGCA	CAGGCA	CAGGCA	CAGGCA	CGGGCA	CAGGCA	CGGGCA	CAGGCA	CGGGCA	CAGGCA	CGGGCA	CAGGCA	CAGGCA	CGGGCA	CAGGCA	CAGGCA	CGGGCA	CGGGCA	CGGGCA	CAGGCA	CAGGCA	CGGGCA	CGGGCA	CGGGCA	CGGGCA	CAGGCA	CAGGCA	CAGGCA	CGGGCA	CGGGCA
231	ENA|CM002236|CM002236.1	1455081	TGCAGAGAGCGACGTCACAGTCTAGACACGTTGAACTGGCCCCTAAAAGTGTACCTCGAGAGTCTCGGGAAGCACCACGGATTATCAGGTAGAGGTGCCNTTTCATCTCTACACGGGCA	37,G>C;60,A>C;61,G>A;65,C>A;68,G>A;82,T>C;84,T>C;96,G>A	GAGCGTTG	GAGCATTA	GCACGTCA	GAGCGTTA	GAGCGTTA	CCAAGCTA	CCAAGCTA	CCAAGCTA	GAGCGTTG	CCACGTCA	GAGCGTTG	GAGCGTTA	GAGCGTTA	GAGCGTTG	GAGCGTTA	CCAAGCTA	CCAAGCTA	CCAAGCTA	CCAAGCTA	GAGCGTTA	CCAAGCTA	GAGCGTTG	CCAAGCTA	GAGCGTTG	CCAAGCTA	GAGCGTTG	CCAAGCTA	CCAAGCTA	GAGCGTTG	CCAAGCTA	CCAAGCTA	GAGCGTTG	GAGCGTTG	GAGCGTTG	CCAAGCTA	CCAAGCTA	GAGCGTTG	GAGCGTTG	GAGCGTTG	GAGCGTTG	CCAAGCTA	CCAAGCTA	CCAAGCTA	GAGCGTTG	GAGCGTTG
234	ENA|CM002236|CM002236.1	1459736	TGCAGATTCGAGCCCCAACCCACGATTGACCATCATAACTCAACGATGCAACAAGATCGCGAAAGAGTACGGTCAACCGCCACTCTATGATTCGCAAGACATGGGCTACCGCTTTCACG	21,A>T;25,T>C;32,T>C;34,A>C;38,C>T;56,T>C;59,C>T;87,T>C;94,C>G	ATTACTCTC	ACCCTCTTC	ACCCTCTTC	ACCCTCTTC	ACCCTCTTC	TTTACTCTC	ACCCTCTTC	ACCCTCTTC	ACCCTCTTC	ACCCTCTTC	ACCCTCTTC	ATTACTCTC	ATTACTCTC	ACCCTCTTC	ATTACCCTC	ATTACCCTC	TTTACTCCC	TTTACTCTC	ATTACTCTC	ACCCTCTTG	ATTACTCTC	ACCCTCTTC	ATTACTCTC	ACCCTCTTC	ATTACTCTC	ACCCTCTTC	ATTACTCTC	ATTACTCTC	ACCCTCTTC	ATTACTCTC	ATTACTCTC	ACCCTCTTC	ACCCTCTTC	ACCCTCTTC	ATTACTCTC	ATTACTCTC	ACCCTCTTC	ACCCTCTTC	ACCCTCTTC	ACCCTCTTC	ATTACTCTC	ATTACTCTC	ATTACTCTC	ACCCTCTTC	ACCCTCTTC
236	ENA|CM002236|CM002236.1	1468756	TGCAGGACAGAGGTGTCTTGCCCTTTCTACAAAAGTACATTGACGAGGGCAGACTCGGAGCCAAGAGCAGCAAGGGCGGTCTTTACCCTCCTAATCACACTGTCAAGACGGCTAACCAG	11,G>A;100,T>C;113,A>G	GTA	GCA	GTA	GCA	GTA	GCA	GCG	GCG	GCA	GCG	GCG	GCG	GCA	GCA	GCA	GCA	ACA	GTA	GCA	GCA	GCA	GCA	GCA	GCA	GCA	GCA	GCA	GCA	GCA	GCA	GCA	GCA	GCA	GCA	GCA	GCA	GCA	GCA	GCA	GCA	GCA	GCA	GCA	GCA	GCA
237	ENA|CM002236|CM002236.1	1468759	TGCAGGCCACGCTCTTGGATGTAGTGCTTCTCGATGAGCGAAACGGTATCTAGGCCGACCGAGTCCATCAGAGTGCAGGGTGGACTACCGTTCTCGATAAACATCTCGGTCCAAACAGC	17,G>A;44,G>A;106,C>T;113,A>G	GGCA	GGCG	GGCG	GGCG	GGCG	GGCG	GGCG	GGTG	GACG	GGCG	GGTG	GGTG	GACG	GGCG	GGCG	GGCG	GGCG	GGCG	AGCG	GGCG	AGCG	GGCG	AGCG	GGCG	AGCG	GGCG	AGCG	AGCG	GGCG	AGCG	AGCG	GGCG	GGCG	GGCG	AGCG	AGCG	GGCG	GGCG	GGCG	GGCG	AGCG	AGCG	AGCG	GGCG	GGCG
238	ENA|CM002236|CM002236.1	1469961	TGCAGCCAGCTAGAATAGGAAGCCCCCTTTTATTCTTGTGTTGATAAAGGCGGTCTCGGTGAAAGTGGTTGCAGGAGTGTTAGGATTTCGCACCGCAGTAAAGTGACTGCACTAACATT	64,G>A;70,G>A;75,A>C;91,A>T;105,A>G;110,A>G	GGAAAA	GACAGA	GGAAAA	GGAAGA	GGAAAA	GGAAGA	GGAAGA	GGAAGA	GGAAGA	AGAAGA	GGAAAA	GGAAAA	GGAAAA	GGAAGA	GGAAGA	GGAAGG	GGAAGA	GGATGA	GACAGA	GGAAGA	GACAGA	GGAAGA	GACAGA	GGAAGA	GACAGA	GGAAGA	GACAGA	GACAGA	GGAAGA	GACAGA	GACAGA	GGAAGA	GGAAGA	GGAAGA	GACAGA	GACAGA	GGAAGA	GGAAGA	GGAAGA	GGAAGA	GACAGA	GACAGA	GACAGA	GGAAGA	GGAAGA
239	ENA|CM002236|CM002236.1	1469964	TGCAGACTACCTACCTAACACACCTAGGTAGTTACACACTCGATGCTCTTGGTTGTCTTCTCAACCTACAAGCTCGAACTGGGAACGGCCTGTTCTAGCAAAGCAATGCCCGCAANNNN	72,C>T;86,G>A;87,G>A;88,C>T	CGGC	CGGC	CGGC	CGGC	CGGC	CAAT	CAAT	CAAT	TAAC	CGGC	CGGC	CGGC	CGGC	CGGC	CAAT	CGGC	CGGC	CGGC	CGGC	CGGC	CGGC	CGGC	CGGC	CGGC	CGGC	CGGC	CGGC	CGGC	CGGC	CGGC	CGGC	CGGC	CGGC	CGGC	CGGC	CGGC	CGGC	CGGC	CGGC	CGGC	CGGC	CGGC	CGGC	CGGC	CGGC
242	ENA|CM002236|CM002236.1	1470980	TGCAGGTGCTGCTGCGGGTAGTCAAAGAGCTCGCAACAGCGCGGTTGCGGAGGTCCCAGACCGCTCTTCAGGCCGTTACACCCGAGCTTGTCCAATTGCTCGGTGAGATATATACCGAG	71,G>A;76,T>C	GT	GT	GT	GT	GT	GT	GT	GC	GT	AT	GT	GT	AT	GT	GT	GT	GT	GT	GT	GT	GT	GT	GT	GT	GT	GT	GT	GT	GT	GT	GT	GT	GT	GT	GT	GT	GT	GT	GT	GT	GT	GT	GT	GT	GT
243	ENA|CM002236|CM002236.1	1470983	TGCAGAGCTCCGCTGAGAGCAAGAGCACTCTCTGTTCTGGCGCTCCTCGTGACATTGATGATGCTCGGGATGACGTCTGGCCAGTCGTTGGGGTAGTCTATGCGGACAATCTTTGCGAT	17,A>G;23,A>C;113,T>C	AAT	ACT	AAT	ACT	AAT	AAT	AAT	AAT	GAT	AAC	AAT	AAT	AAC	GAT	GAT	GAT	ACT	AAT	ACT	AAT	ACT	GAT	ACT	GAT	ACT	GAT	ACT	ACT	GAT	ACT	ACT	GAT	GAT	GAT	ACT	ACT	GAT	GAT	GAT	GAT	ACT	ACT	ACT	GAT	GAT
244	ENA|CM002236|CM002236.1	1472942	TGCAGGTAGTTGTCCAGGACATGCTGGAAATCGGCCTCCTCAACACCATCTTCGAGGGCCTCCACAGCGCCTGGGAGGCAAGCACAACGCACGGCCCCAACAAGAAGGTCAGCCAGATC	10,T>C;58,C>T;85,A>G;115,G>A	TCAG	TCAG	TCAG	CCGG	TCAG	TCGG	TCGG	TCGG	TCAG	TCGG	CCGG	TCAG	TCGG	TCAG	TCAG	TTGA	TCAG	TCAG	TCAG	TCAG	TCAG	TCAG	TCAG	TCAG	TCAG	TCAG	TCAG	TCAG	TCAG	TCAG	TCAG	TCAG	TCAG	TCAG	TCAG	TCAG	TCAG	TCAG	TCAG	TCAG	TCAG	TCAG	TCAG	TCAG	TCAG
245	ENA|CM002236|CM002236.1	1472945	TGCAGCCCTTGGACGCCCCCGATATTCTCGGCAATGCGCAGAATCAGCTCGATGGACCTGGCACCGGTCTGGGATTGCTCGCGAGAGCGGGCATCGAGTGTCTTGACGAGGGCTGCGAG	14,G>A;20,G>A;32,A>G;71,G>T;83,A>G	GGAGA	GGAGA	AGAGA	GGAGA	GGAGA	GGAGA	GAGTG	GGAGA	GGAGA	GAGTG	GGAGA	GGAGA	GAGTG	GGAGA	GGAGA	GGAGA	GGAGA	GGAGA	GGAGA	GGAGA	GGAGA	GGAGA	GGAGA	GGAGA	GGAGA	GGAGA	GGAGA	GGAGA	GGAGA	GGAGA	GGAGA	GGAGA	GGAGA	GGAGA	GGAGA	GGAGA	GGAGA	GGAGA	GGAGA	GGAGA	GGAGA	GGAGA	GGAGA	GGAGA	GGAGA
246	ENA|CM002236|CM002236.1	1473326	TGCAGGATTTCTTGGCGATGTGGACGAGTGTGGTGACGGAGCTGGCGGCGAGCGAGGATGATCAGTCGCTGACTGAACAACAAGATTTCCGACAATCGATAAACTCAACATCGAAAGAG	16,G>C	G	C	G	G	C	G	G	G	G	G	G	C	G	G	G	T	G	G	G	G	G	G	G	G	G	G	G	G	G	G	G	G	G	G	G	G	G	G	G	G	G	G	G	G	G
247	ENA|CM002236|CM002236.1	1473329	TGCAGCCTCGCGAGCACAATCTTTTCCTGCACCATGGGGTCCGGCAGCTCCCAGAGGCGGGTGAGCGCCAACATGCTGAGCTTCTGCCGTTCGACCTCGGCCATGCAATCAAAGTTGTT	23,T>C;95,C>T;98,G>A	TCG	CCA	CCA	CTA	CCA	CTA	CCA	CTA	CCA	TCG	CTA	CCA	TCG	CCA	TCG	CCA	TCG	CCA	TCG	TCG	TCG	CCA	TCG	CCA	TCG	CCA	TCG	TCG	CCA	TCG	TCG	CCA	CCA	CCA	TCG	TCG	CCA	CCA	CCA	CCA	TCG	TCG	TCG	CCA	CCA
249	ENA|CM002236|CM002236.1	1479283	TGCAGCCTTGAAGCCACACTTCCTTCCAGCCGAACATCTCTCGATGCTCGCTTCTCCCGCTCGCCGTCCTCCGCCATCCCCATGGAAGAACAGCATCAAGACCCCGGCAAAGCGTGTCG	5,C>T	C	T	C	T	T	C	C	T	C	T	C	T	C	T	C	T	C	C	C	T	C	T	C	T	C	T	C	C	T	C	C	T	T	T	C	C	T	T	T	T	C	C	C	T	T
252	ENA|CM002236|CM002236.1	1489522	TGCAGTCCCGCCACGCCCAACTGAATGGAACTGGTCCGGTAAATGAAGCCCAGGAGATAATCATTACCCGAGCACACATTCCACAGCTTGCCACTGACCACGCTCCTCATCATCTCCCA	14,G>A;29,A>G	GA	AA	GA	GA	GA	GA	GA	GA	GA	GA	GA	GA	GG	GA	GA	GA	GA	GA	GA	GA	GA	GA	GA	GA	GA	GA	GA	GA	GA	GA	GA	GA	GA	GA	GA	GA	GA	GA	GA	GA	GA	GA	GA	GA	GA
253	ENA|CM002236|CM002236.1	1489525	TGCAGGAGATCAAGGGTATCGAGGGTGTTGAGAATCTCGATTTGACGGGCACGGTGAAGGGACATATGCGTTACCCGGACATCTTGGGAAAGATCCTGGAGAAGTGTGGTGTGGAAATT	40,T>C;78,A>G;109,T>A	TAT	TAT	TAT	TAA	TAT	TAT	TAT	TAT	TAT	TAT	TAT	TAA	CAT	TAA	TAT	TAT	TAT	TAT	TGT	TAA	TGT	TAA	TGT	TAA	TGT	TAA	TGT	TGT	TAA	TGT	TGT	TAA	TAA	TAA	TGT	TGT	TAA	TAA	TAA	TAA	TGT	TGT	TGT	TAA	TAA
255	ENA|CM002236|CM002236.1	1496408	TGCAGTGCTGCTCCGCCTTGTCCACTGTTGAATACGACATTCCATACCCTCTGAGCCAAGACCCGGTCAAAGAGGTAACTGTAATATGTGCTGCCGTATCCGACCAAGTGGCCGAAAAA	68,A>G	A	A	A	A	A	A	A	A	A	A	A	A	A	A	A	G	A	A	G	A	G	A	G	A	G	A	G	G	A	G	G	A	A	A	G	G	A	A	A	A	G	G	G	A	A
257	ENA|CM002236|CM002236.1	1499410	TGCAGGTGATGAAGGACGCAGAAGGAGGTGGGTTTCATGAGCTTCATACAACGTTCCCAGCCTCTTACTCAAGAACCGGAACAAGTCAATCACCATCACCCACAGCACGATCACCGATC	9,T>C;103,A>G	TA	TA	TA	TA	TG	CA	CA	CA	CA	CA	TA	CA	TA	TA	TA	TA	TA	TA	CA	TA	CA	TA	CA	TA	CA	TA	CA	CA	TA	CA	CA	TA	TA	TA	CA	CA	TA	TA	TA	TA	CA	CA	CA	TA	TA
261	ENA|CM002236|CM002236.1	1511440	TGCAGCTTGCCCAGATTTTCCTCCGTCAACGCCTCTCCTTCTCTCCGCTCTATCGAGGCCGGACTTGTCGTCATATCTGCCACGCTCGGCTGTGATGGGTAATGCTGCGAACTGGCATC	8,G>A;41,T>C;54,G>A;89,C>T	GTGC	GCGT	GCAT	GCGT	GCGC	GCGC	GCGC	GCGC	GCAT	ACGC	GCGC	ACGC	GCGC	GCGC	GCGC	GCGC	GCGT	GCGT	ACGC	ACGC	ACGC	GCGC	ACGC	GCGC	ACGC	GCGC	ACGC	ACGC	GCGC	ACGC	ACGC	GCGC	GCGC	GCGC	ACGC	ACGC	GCGC	GCGC	GCGC	GCGC	ACGC	ACGC	ACGC	GCGC	GCGC
263	ENA|CM002236|CM002236.1	1513521	TGCAGGACCACAAGTTTGGTAAGTACCATCACAGATCTAAGCATTTGAGTGTTTTGAAGAGTCTAACGACAGACTCAGCAGGTAGATGGTACCGCACCGGTTTTCAGCCCATTCTCAGG	7,C>T;41,C>T	CC	CC	CC	CC	CC	CC	CC	CC	TC	CC	CC	CC	CC	CC	CC	CC	CC	CC	CT	CC	CT	CC	CT	CC	CT	CC	CT	CT	CC	CT	CT	CC	CC	CC	CT	CT	CC	CC	CC	CC	CT	CT	CT	CC	CC
264	ENA|CM002236|CM002236.1	1513563	TGCAGAAAAGCAGGCGTCTGACCATCCGGTAATTGTTGGTTGATGTTGTTGAAAACTTCGTAAACATCCTTCCCGATAAACCAAGAGGAGCTGCCACACTCCGGCGAGAGAGCATCCCA	8,A>C;13,G>C;83,A>G	AGA	AGA	AGA	AGA	AGA	AGA	AGA	AGA	AGA	AGA	AGA	AGA	AGA	AGA	CGA	CGA	AGA	AGA	AGG	AGA	AGG	AGA	AGG	AGA	AGG	AGA	AGG	AGG	AGA	AGG	AGG	AGA	AGA	AGA	AGG	AGG	AGA	AGA	AGA	AGA	AGG	AGG	AGG	AGA	AGA
275	ENA|CM002236|CM002236.1	1535313	TGCAGGTCCGTCGTCCGTGCAAGCACCGCGGGAATCGCACATTGGATGGCATACTGGCCCTTGTCGGTAAAATCGTTGGGAGCGATCGGGTAGTGATAGCCACCCTCCCGGCCGGGAAT	10,T>C;56,G>A;80,A>G	TGA	TGA	TGG	TGA	TGA	TGA	TAA	TGA	CGA	TGA	TGA	TGA	TGA	TAA	TGG	TGA	TGA	TGG	TGA	TGA	TGA	TAA	TGA	TAA	TGA	TAA	TGA	TGA	TGA	TGA	TGA	TGA	TAA	TGA	TGA	TGA	TAA	TAA	TAA	TAA	TGA	TGA	TGA	TAA	TAA
276	ENA|CM002236|CM002236.1	1535316	TGCAGGAAAAAGGAAGATGCTCTAAGAGGGCTCGACAGTTCATCATGGAGATGCTCCTGTTTAATGACAATTCGGAGAATGAGTTTTCAGACCAGTTCTACATCGCCAAACTCCTCGAT	7,A>G;31,T>C	AT	AC	AC	AT	AT	AT	GT	AT	AT	AT	AC	AT	AT	GT	AC	AT	AC	AC	AT	AC	AT	GT	AT	GT	AT	GT	AT	AT	AT	AT	AT	AT	GT	AT	AT	AT	GT	GT	GT	GT	AT	AT	AT	GT	GT
281	ENA|CM002236|CM002236.1	1543387	TGCAGGCTTCTTTATATTACATAGCTGAGCAGTAATAAGCGGCGCGTCGTATTCGACACAACGGATATGTCCTGTAGTGCTTACGGTGGTATTCGGGCTGGTGTTAGTCCTCTGCTCGC	17,T>C;59,A>G;66,A>T;67,T>G;70,C>T;93,C>T;94,G>T;95,G>T;109,C>T	TAATCCGGC	CGTTTCGGC	TAATTTGGC	TAATCCGGC	TAATCCGGC	TAATCCGGC	TAATCCGGC	TAATCCGGC	TAATCCGGC	TAATCCGGC	TAATCCGGC	TAATCCGGC	TAATCCGGC	TGTTTCGGC	TGTTTTTTT	CGTTTCGGT	TGAGCTTGT	TAATCCGGC	CGTTTCGGT	TAATCCGGC	CGTTTCGGT	TGTTTCGGC	CGTTTCGGT	TGTTTCGGC	CGTTTCGGT	TGTTTCGGC	CGTTTCGGT	CGTTTCGGT	CGTTTCGGT	CGTTTCGGT	CGTTTCGGT	CGTTTCGGT	TGTTTCGGC	CGTTTCGGT	CGTTTCGGT	CGTTTCGGT	TGTTTCGGC	TGTTTCGGC	TGTTTCGGC	TGTTTCGGC	CGTTTCGGT	CGTTTCGGT	CGTTTCGGT	TGTTTCGGC	TGTTTCGGC
282	ENA|CM002236|CM002236.1	1546144	TGCAGTGTTTTGGATAACAAGCTCAAGTAAGTGGTCCATTACCTACTTGCACAGGTACGCTGCCTTCTGACGTGCCTCTCAGCCAAAAATGTAAATCTGAGTGACAATGTCATCATTCT	6,G>C	G	C	A	G	G	G	G	G	A	G	C	G	G	A	C	C	A	A	C	G	C	A	C	A	C	A	C	C	C	C	C	C	A	C	C	C	A	A	A	A	C	C	C	A	A
283	ENA|CM002236|CM002236.1	1546147	TGCAGCGTTCAGCTGGCGGAAAAGCCCTTTCGGTCCAAGAAGGTTTTGAGCAACCTGATCTCTAGTCTTTCCATCGAGCGCGCTGAACGGATCATCAAGTACCACCATCTTACAGCGAT	41,G>A;85,A>G;107,T>C	GAT	GAC	GAT	GAT	GAT	GAT	GAT	GAT	GAT	GAT	GAT	GAT	GGT	GAT	GAT	GAC	AAT	GAT	GAT	GAT	GAT	GAT	GAT	GAT	GAT	GAT	GAT	GAT	GAT	GAT	GAT	GAT	GAT	GAT	GAT	GAT	GAT	GAT	GAT	GAT	GAT	GAT	GAT	GAT	GAT
284	ENA|CM002236|CM002236.1	1551726	TGCAGCTTTCTGGTCTGGCGAACCGCCTCCTCACGTTCCTCCTGGAGAGTCATGACCTCAATCTGGGCCATGTTCATGCGACTGACGACTTCCTGCATTTCTGAGTCGGCAGCCATCAG	6,T>C;107,G>A	TG	TA	CG	TG	CG	TG	CG	TG	TG	TG	TG	TG	TG	TG	TG	TG	TG	TG	TG	TG	TG	TG	TG	TG	TG	TG	TG	TG	TG	TG	TG	TG	TG	TG	TG	TG	TG	TG	TG	TG	TG	TG	TG	TG	TG
285	ENA|CM002236|CM002236.1	1551729	TGCAGAAGATGATGGAGGAGGAGAGGGTCAAGGTCTTTAACGAGCGGTTCAAGAGCTTTGCGGGCGCTACGGAAGTCAGGGCTTAGGAGACTGAACTTGTTTGTGATGAGAAAGGAACA	99,T>C	T	T	T	T	T	T	T	T	T	T	T	T	T	T	T	T	C	T	T	T	T	T	T	T	T	T	T	T	T	T	T	T	T	T	T	T	T	T	T	T	T	T	T	T	T
287	ENA|CM002236|CM002236.1	1552191	TGCAGCTCTTCCTCATGGCGGTTCACGCGCTCTTCAGCATTGGTTTGCGCGGTAATCACCTGTTCCTCAAGCTCCCTTAGGCGCTTCTGGAGACTGGCAATGCGCTCCGTGCTTACGCG	59,C>T	C	C	C	C	C	T	C	C	T	T	C	C	C	C	C	C	C	C	C	C	C	C	C	C	C	C	C	C	C	C	C	C	C	C	C	C	C	C	C	C	C	C	C	C	C
290	ENA|CM002236|CM002236.1	1555020	TGCAGGTTGCCGGTATTAGAGATACAGGGGCCTTGAAGTTGTACAGAACGATCGGACACGGTGCTTGATCTACATGGAGCAGTTGAAGGTCAGTTTATTGTTCACCCGCATTTAGCCTG	48,C>G;95,T>C	CT	CT	CT	CT	GT	CT	CT	CT	CT	CT	CT	CC	CT	CT	CT	CT	CT	CT	CT	CT	CT	CT	CT	CT	CT	CT	CT	CT	CT	CT	CT	CT	CT	CT	CT	CT	CT	CT	CT	CT	CT	CT	CT	CT	CT
291	ENA|CM002236|CM002236.1	1555023	TGCAGCCCACAAAGACTTTGAAGGAGAGCCCGATTATCTCATCGGCTCAGACAGGGGGCCCATCGTCAGTGTCGCCAGACCGGCATATAAGCGCCGACAGCCTTGGTGTGACCACTCGA	31,G>A;34,T>C;38,T>C;87,T>G	GTTT	GCTT	GCTT	GTTT	GTTT	GTTT	GTTT	GTTT	GTTT	GTTT	GTTT	GTTT	GTTT	GTTT	GTTG	GTCT	GCTT	GCTT	ATTT	GTTT	ATTT	GTTT	ATTT	GTTT	ATTT	GTTT	ATTT	ATTT	ATTT	ATTT	ATTT	ATTT	GTTT	ATTT	ATTT	ATTT	GTTT	GTTT	GTTT	GTTT	ATTT	ATTT	ATTT	GTTT	GTTT
294	ENA|CM002236|CM002236.1	1562467	TGCAGTTCAATTGGGTGAAGCCAAAGTCATCAACATGCTGTTGAACTTATTCCTCGAATCAACGCCGCGCGATCAGCTTAGAGATTATCTCGCCAGACAAGATACATGGGGTCGTAGTG	9,A>G;87,T>C	AT	GT	GT	GT	GC	GT	GT	GC	GT	GT	GC	GT	GC	GT	GT	GC	GT	GT	GT	GT	GT	GT	GT	GT	GT	GT	GT	GT	GT	GT	GT	GT	GT	GT	GT	GT	GT	GT	GT	GT	GT	GT	GT	GT	GT
295	ENA|CM002236|CM002236.1	1562470	TGCAGCGCTCATCAATGTTGTGCCCGCGTTGTTTTGGTCTTCCAACAAGACATGGGCAGGGAAATACTGGCTCAGTGACAGCAGATACTCCAAGACCTCGATACGGCCGTTTTGGATGG	18,T>C;30,G>A;90,C>T;103,C>T	TGCC	CATC	CACC	CACC	CACC	CATC	CACT	CACC	CACC	CATC	CACC	CATC	CACC	CACC	CACC	CACC	CACC	CATC	CACC	CACC	CACC	CACC	CACC	CACC	CACC	CACC	CACC	CACC	CACC	CACC	CACC	CACC	CACC	CACC	CACC	CACC	CACC	CACC	CACC	CACC	CACC	CACC	CACC	CACC	CACC
297	ENA|CM002236|CM002236.1	1564689	TGCAGGCGGACAAATCTTTGAAGTGAAATCTCCAACGGCCAGACGACGCCGCCAGGCATTTCACCAAACCATTGCCCATATTGTCATGTTGTACATTACATGTTCCACAAACCGACAGC	16,T>C;44,G>A;47,G>A;55,G>A;56,C>T;59,T>C;83,T>C;98,C>T;115,C>T	TGGGCTTCC	TAGGCTTCC	TAGGCTCCC	TAGGCTTCC	TAAACTTCC	TAGGCTTCC	TAGGCTCCC	TAAACTTCC	TAAACTTCC	TAGGCTTCC	TAAACTTCC	TAGGCTTCC	TAAACTTCC	TAGGCTCCC	TAGGCTCCC	TAGGCTCCC	TAGGCTCCC	CAGGCCCCC	TAGGCTCCC	TAGGTTCTT	TAGGCTCCC	TAGGCTCCC	TAGGCTCCC	TAGGCTCCC	TAGGCTCCC	TAGGCTCCC	TAGGCTCCC	TAGGCTCCC	TAGGCTCCC	TAGGCTCCC	TAGGCTCCC	TAGGCTCCC	TAGGCTCCC	TAGGCTCCC	TAGGCTCCC	TAGGCTCCC	TAGGCTCCC	TAGGCTCCC	TAGGCTCCC	TAGGCTCCC	TAGGCTCCC	TAGGCTCCC	TAGGCTCCC	TAGGCTCCC	TAGGCTCCC
304	ENA|CM002236|CM002236.1	1592740	TGCAGCGTTTGCCTTGCCAGCAAGAATCTTAGCCTCATGGCATACAAGATCACATCTGGATGCAATCACAAGCCAACCATCTGCAACGCTTGTTTAAGCCAGTGGATTGCTTCGGAGCT	16,C>A	C	A	A	A	A	A	A	A	A	A	A	A	A	A	A	A	A	A	A	A	A	A	A	A	A	A	A	A	A	A	A	A	A	A	A	A	A	A	A	A	A	A	A	A	A
305	ENA|CM002236|CM002236.1	1592743	TGCAGGCTTCGTCGGGTAGAAGCCAAGCTTCCTCGGCCGAGAAGATTTTGGAAGCCTGACCAGAAAGTTCGACCTCGTACGTCTTTCCCCAACAAACGCGTGTAGTCTTACTGACACGC	6,C>T;51,A>C	CA	CC	CC	CC	TC	CC	CC	CC	CC	TC	TC	CC	TC	CC	CC	CC	CC	CC	TC	CC	TC	CC	TC	CC	TC	CC	TC	TC	TC	TC	TC	TC	CC	TC	TC	TC	CC	CC	CC	CC	TC	TC	TC	CC	CC
315	ENA|CM002236|CM002236.1	1616512	TGCAGTGCGGACGCCATTGTATTGATACTTGTCTCCGTTATCATCGAAGCCGAGGTTATACGAACCATCCTTAGCGGACCGCTTAAGCCTTGATTGGCTCGGGGCAATGTCAGACGAGA	33,T>G	T	G	T	T	T	G	T	G	G	T	G	G	T	T	T	T	G	T	T	G	T	T	T	T	T	T	T	T	T	T	T	T	T	T	T	T	T	T	T	T	T	T	T	T	T
316	ENA|CM002236|CM002236.1	1616515	TGCAGCAGACGGCCAATACGTGCTCGTCTTCGACCCAGACCGCAAGGCTTTCGTCCTTCACCAGGTCGATTCAATGTTCAACATGAACATTGCCAAAACACCGACCGACACCAATGCCG	109,A>G;111,C>T	AC	AC	GC	AC	AC	GC	AC	GC	GC	AC	GC	AC	AC	AC	AC	GT	AC	GC	AC	AC	AC	AC	AC	AC	AC	AC	AC	AC	AC	AC	AC	AC	AC	AC	AC	AC	AC	AC	AC	AC	AC	AC	AC	AC	AC
326	ENA|CM002236|CM002236.1	1636603	TGCAGAGGCTACAGCACCCGTCTGCCGCATCCACATCCGCCCTTCCCTCCGAGGAGCACGAGCTGCGAGACGGGAGCTGGAGCTACAGCGGGCGACCGGGATCGGCTGGTGGGTTGATG	24,C>T;55,G>A;106,T>G	CGT	TGG	TGG	CGG	CGG	CGG	CGG	CGG	CGG	CGG	CGG	CGG	CGG	CGG	CGG	CAG	CAG	TGG	TGG	TGG	TGG	CGG	TGG	CGG	TGG	CGG	TGG	TGG	TGG	TGG	TGG	TGG	CGG	TGG	TGG	TGG	CGG	CGG	CGG	CGG	TGG	TGG	TGG	CGG	CGG
327	ENA|CM002236|CM002236.1	1636606	TGCAGCGAGCTGCCGGTCAAGCTCCGGTTGATGCCTAGCGAGATGCTAAGGCGGCCGGAGTAGCTGCTTCGCTTGCTGCTACTTTGGTTGCTTCGCGGCCGAATCTCGTGCCCCTGCTG	11,G>A	G	G	G	G	G	G	G	G	G	G	G	G	G	G	G	A	A	G	G	G	G	G	G	G	G	G	G	G	G	G	G	G	G	G	G	G	G	G	G	G	G	G	G	G	G
328	ENA|CM002236|CM002236.1	1643033	TGCAGTAGTACACCCACGGGTACGCCCTCACGTACGCCTCTTGGCCGGCCGCCACGATCACCGCCCAGCTCTCGTCCGTGACGCCAGGCAATAGGCGGATCTCGTCCACCAGCGAAGCG	19,G>A	G	G	G	G	G	G	G	G	G	G	G	G	G	G	G	A	G	G	G	G	G	G	G	G	G	G	G	G	G	G	G	G	G	G	G	G	G	G	G	G	G	G	G	G	G
329	ENA|CM002236|CM002236.1	1643036	TGCAGCATTGCCTTTGGCGGAGTATCGATTCTGGCGAGCCTGGGCATGGAGGATATCTCAGGCTTGATAGATAGGACGGTTATGGTTCATATGTAACGGAACCATGGCTGGCCGGCGCC	14,T>C;23,A>G;37,G>T;59,A>C	TAGA	CGGA	CGGC	TGGA	TAGA	TAGA	TAGA	TGGA	TAGA	TGTA	TGGA	TGGA	TAGA	TGGA	TGGA	TGGA	CGGA	TGGA	TAGA	CGGA	TAGA	TGGA	TAGA	TGGA	TAGA	TGGA	TAGA	TAGA	TAGA	TAGA	TAGA	TAGA	TGGA	TAGA	TAGA	TAGA	TGGA	TGGA	TGGA	TGGA	TAGA	TAGA	TAGA	TGGA	TGGA
330	ENA|CM002236|CM002236.1	1646004	TGCAGCTTCTCGACATGGGCATGGGCATGCACGCAATATAGAACGCATACCAGTGGTTACAAAGCAGGAGTTGGGAGGCGGTCAAGTTATAACTGTTGATGTTGGAGCCGTGCTACCTC	19,C>A;43,C>T;44,G>A;57,T>C;67,G>A;80,G>A;108,C>T	CCGTGGC	CTACGAC	CTACGAC	CTATGAC	ATACAAT	CTACGAC	CTACGAC	CTACGAC	CTACGAC	CTACGAC	CTACGAC	ATACAAC	CTACGAC	CTACGAC	CTACGAC	CTACGAC	CTACGAC	CTACGAC	CTACGAC	CTACGAC	CTACGAC	CTACGAC	CTACGAC	CTACGAC	CTACGAC	CTACGAC	CTACGAC	CTACGAC	CTACGAC	CTACGAC	CTACGAC	CTACGAC	CTACGAC	CTACGAC	CTACGAC	CTACGAC	CTACGAC	CTACGAC	CTACGAC	CTACGAC	CTACGAC	CTACGAC	CTACGAC	CTACGAC	CTACGAC
331	ENA|CM002236|CM002236.1	1646007	TGCAGCGGCTCGCGGGCCCTGGGTCTTCCTTTGGCCCCGTGGACCAGGACCAGAACGGATGGCAACTGCTCCAACGCATGGCAGGATAACCTTGAGGTCGCGGATACGGGATGTGCGAG	5,C>T;19,T>C;44,C>A;65,C>G;72,A>C;93,G>T;112,G>A	CTCCAGG	TCCCCTA	TCCCCTA	CCCCCTG	CCCCCTG	CCCCCTG	CCCCCTG	CCCCCTG	CCCCCTG	CCCCCTG	CCCCCTG	CCCGCTG	CCCCCTG	TCACCTA	CCCCCTG	TCCCCTA	CCCCCTG	CCCCCTG	CCCCCTG	TCCCCTA	CCCCCTG	TCACCTA	CCCCCTG	TCACCTA	CCCCCTG	TCACCTA	CCCCCTG	CCCCCTG	CCCCCTG	CCCCCTG	CCCCCTG	CCCCCTG	TCACCTA	CCCCCTG	CCCCCTG	CCCCCTG	TCACCTA	TCACCTA	TCACCTA	TCACCTA	CCCCCTG	CCCCCTG	CCCCCTG	TCACCTA	TCACCTA
332	ENA|CM002236|CM002236.1	1648671	TGCAGAGGTTGTGAAGCTCTGCAAGAAGCAGCCCGAGAGCTACTTTGCGCGGGCACGTAACGCCCGGCTCATTATGAGCAACCAGATTCCTAGGATGAAGACGGACGGCGCCAAGCCCT	6,G>C;12,G>A;60,C>T;72,T>G;83,A>T;114,G>A	GGCTAG	GGCTAG	GGCTAG	GGCTAG	GGCTAA	GGCTAA	GGCTAA	GGCTAA	GGCTAA	GGCTAA	GGCTTA	GGCTAA	CGCGAA	GACTAG	GGCTAG	GGTTAG	GGCTAG	GGCTAG	GGCTAG	GGCTAG	GGCTAG	GACTAG	GGCTAG	GACTAG	GGCTAG	GACTAG	GGCTAG	GGCTAG	GGCTAG	GGCTAG	GGCTAG	GGCTAG	GACTAG	GGCTAG	GGCTAG	GGCTAG	GACTAG	GACTAG	GACTAG	GACTAG	GGCTAG	GGCTAG	GGCTAG	GACTAG	GACTAG
334	ENA|CM002236|CM002236.1	1652068	TGCAGCCTAGCCACCGTGTTCGCCACACCAACCCGCATACTCGCTGGCCCACACACGAAGACGGCCGTCCTGCGTCCGAGAACGCCTCTGCCATCGGGCCCACCCGTAGCCCACTCCTT	44,T>C	T	T	T	T	T	T	T	T	T	T	T	T	T	T	T	T	T	T	T	C	T	T	T	T	T	T	T	T	T	T	T	T	T	T	T	T	T	T	T	T	T	T	T	T	T
335	ENA|CM002236|CM002236.1	1652071	TGCAGGCGGAGATTTGGGGGGATGATATGTTGGAGGAAATCTTTTTGCATACGGAGAATTATGCTCTGTGAGGGAGTGGCCTTAGGAAGAAGAAAGGCGGCGTGTCCTCTTGCTCTTTA	37,A>G;76,T>A;84,G>A;99,G>A;103,G>A	ATGGG	ATGGA	ATGGA	ATAGG	ATGGG	ATGGG	ATGGG	ATGGA	ATGGG	ATGGG	ATGGG	ATGGG	ATGGG	ATGGG	ATGGA	ATGGA	ATGGA	AAGGG	ATGGA	GTGAG	ATGGA	ATGGG	ATGGA	ATGGG	ATGGA	ATGGG	ATGGA	ATGGA	ATGGA	ATGGA	ATGGA	ATGGA	ATGGG	ATGGA	ATGGA	ATGGA	ATGGG	ATGGG	ATGGG	ATGGG	ATGGA	ATGGA	ATGGA	ATGGG	ATGGG
336	ENA|CM002236|CM002236.1	1653224	TGCAGATACGGAGTTCTTCGCGGAACCAATCCATGGCCTCGAGACGCTTCAGTGACCAGACAACCACAATCTTCTTGGTAATGGCTTTTCCATCACGCATCCTCTTGATGAGGTTAAGT	49,C>T;79,A>G;100,C>T	CAC	CGC	CGC	CAC	CAC	TAT	CAC	TAT	CAC	CAC	CAC	CAC	CAC	CAC	CGC	CGC	CGC	CAC	CGC	CAC	CGC	CAC	CGC	CAC	CGC	CAC	CGC	CGC	CGC	CGC	CGC	CGC	CAC	CGC	CGC	CGC	CAC	CAC	CAC	CAC	CGC	CGC	CGC	CAC	CAC
337	ENA|CM002236|CM002236.1	1653227	TGCAGAGAGGCAGCGCCTCCTGAGAGCGTGACCTGCAAGTTCTTTGTCACATCTGCACAACGCCAGCAACTAAATGCTGGAATATCTTACGGCCGCGCGCCGAGACCATTGAGCAACCT	8,G>A;71,A>C;80,A>G;87,T>C	GAAT	GAAC	GAAC	GAAC	GAAC	ACGC	GAAC	ACGC	GAAC	GAAC	GAAC	GAAC	GAAC	GAAC	GAAC	GAAC	GAAC	GAAC	GAAC	GAAC	GAAC	GAAC	GAAC	GAAC	GAAC	GAAC	GAAC	GAAC	GAAC	GAAC	GAAC	GAAC	GAAC	GAAC	GAAC	GAAC	GAAC	GAAC	GAAC	GAAC	GAAC	GAAC	GAAC	GAAC	GAAC
342	ENA|CM002236|CM002236.1	1655628	TGCAGAATTCGTCCGCCTAGGTCACAGCAAGTCGCCAGCCACTATCGTTCGGCAGAATCCACCCGTGACTCTCTGAACCGTGATGGCGGGCTCAAGGTATAAGCTTGATTGGAAGACCT	40,A>G	A	G	G	G	G	G	G	G	G	G	G	G	G	G	A	G	G	G	A	G	A	G	A	G	A	G	A	A	A	A	A	A	G	A	A	A	G	G	G	G	A	A	A	G	G
346	ENA|CM002236|CM002236.1	1669443	TGCAGAGTCCCGTCGATGCTCGGAACATTAACGTAGAAATGAACAAAGACTACAGAGAGGAAAGCCCGACAACTCCACCAAGGTCACCAACGAGGACGTCAAGATCTTTCAGGTCCAGC	53,A>G;100,A>G;101,A>C;106,T>C	AAAT	AGCT	AGCT	AGCT	AGCC	AGCC	AGCC	AAAT	GGCT	AAAT	AGCC	AGCC	AGCC	AGCC	AAAT	AGCT	AAAT	AAAT	AGCT	AGCT	AGCT	AGCC	AGCT	AGCC	AGCT	AGCC	AGCT	AGCT	AGCT	AGCT	AGCT	AGCT	AGCC	AGCT	AGCT	AGCT	AGCC	AGCC	AGCC	AGCC	AGCT	AGCT	AGCT	AGCC	AGCC
348	ENA|CM002236|CM002236.1	1673708	TGCAGATGAACTCAACTAGCAGCTTCTCCCTCTCCTTTTGGTCCATGAGAAGACCCAGCTGGCCTCGTCATCCCCTTCCACTCATCCCCAGCCCCCTTTTCAACACTTTTTGGGCTGCG	55,C>T;82,C>G;95,C>T;113,G>A	CCCG	CCCG	CGTG	CGTG	CCCG	CGTG	TCTG	CCCG	CCCG	CCCG	CCCG	CCCG	CGTG	CCCG	CCCG	TCTG	CCCA	CCCG	CCCG	CCCG	CCCG	CCCG	CCCG	CCCG	CCCG	CCCG	CCCG	CCCG	CCCG	CCCG	CCCG	CCCG	CCCG	CCCG	CCCG	CCCG	CCCG	CCCG	CCCG	CCCG	CCCG	CCCG	CCCG	CCCG	CCCG
349	ENA|CM002236|CM002236.1	1673711	TGCAGTCAATCGAAAGGATAAGCAGAGATGAGCAGCTCGTTGGTTGGGGTTACTGGTTGACAGGGTTGATTGCGACATTGCAGTCAGTCAAGTGTGTGTATGTGAGCGTGTATCATAGA	26,G>A;88,C>T;98,T>C	GCT	GCT	GCT	GCT	GTC	GCT	ACT	GTC	GTC	GCT	GTC	GCT	GCT	GTC	GCT	ACT	GCT	GCT	GTC	GCT	GTC	GTC	GTC	GTC	GTC	GTC	GTC	GTC	GTC	GTC	GTC	GTC	GTC	GTC	GTC	GTC	GTC	GTC	GTC	GTC	GTC	GTC	GTC	GTC	GTC
351	ENA|CM002236|CM002236.1	1679730	TGCAGTTCAGTTCAGACAATCTTCAAACTGGTACTGAAGGTCCCACCTTATCCATTCTTTCGCAGGGCTGATTCTCAAGCCTCTTTACGATAACAAGTGATTTCCACCACAGTCTTTGC	44,A>G;53,A>G;55,T>C;60,C>T;89,A>G	AATCA	AATCA	GATCA	GATCA	GATCA	AACCA	GATCA	GATCA	GATCA	AATCA	AGTCA	GATCA	GATCA	GATCA	AATCA	AATTA	AATCA	AATCA	AATCG	AATCA	AATCG	GATCA	AATCG	GATCA	AATCG	GATCA	AATCG	AATCG	AATCG	AATCG	AATCG	AATCG	GATCA	AATCG	AATCG	AATCG	GATCA	GATCA	GATCA	GATCA	AATCG	AATCG	AATCG	GATCA	GATCA
352	ENA|CM002236|CM002236.1	1682606	TGCAGCTGTTGTTAGTGGGATTCTTGCTCAACCAAGGTGGCAGTGAAACGTACCTGAGCATTGTCATCTTCGATAGCAATCTCCTCTTCGCAAACGGTACTCCAGAACTCAACTGCAAG	8,T>C;34,A>G	TA	TA	TA	TG	TA	CA	TA	TA	TA	TA	TA	TA	TA	TA	TA	TG	CA	TG	CA	CA	CA	TA	CA	TA	CA	TA	CA	CA	CA	CA	CA	CA	TA	CA	CA	CA	TA	TA	TA	TA	CA	CA	CA	TA	TA
353	ENA|CM002236|CM002236.1	1682609	TGCAGGTTGAGAGCTCGGAGCAGATGCGCCCCTTCTACAACTTCGCCCGCGTTGCTACACTCGAAGTGGTCCCTGTGCTCCTACAGCTCCTCACCAAGCAAGATGAGGATGCGGCTGAT	85,G>A	G	G	G	G	A	G	G	G	G	G	G	G	G	G	G	G	G	G	G	G	G	G	G	G	G	G	G	G	G	G	G	G	G	G	G	G	G	G	G	G	G	G	G	G	G
354	ENA|CM002236|CM002236.1	1684614	TGCAGGAAACGACTTGGGAAGAAGGGACAATGAAATGCAAAACCTCTACAAACACTTCAAGAAGACGCTTTGCCCACGGGCAATTGAACAAAGTTTTAGGATAAAGAACATCTGTCCTT	47,A>G;62,A>C;71,G>A	AAG	GAG	GAA	GAG	GAG	AAG	GAG	GAG	GAG	GAG	AAG	GAG	GAG	GCG	GAG	AAG	GAG	AAG	GAG	GAG	GAG	GCG	GAG	GCG	GAG	GCG	GAG	GAG	GAG	GAG	GAG	GAG	GCG	GAG	GAG	GAG	GCG	GCG	GCG	GCG	GAG	GAG	GAG	GCG	GCG
356	ENA|CM002236|CM002236.1	1687982	TGCAGGGCGACAGAACTTGCAGCCAAACATCGTCGGGAACGGCACCGGGAGTCTCGATAAGGCGTCTGGTAAAGTCGTAATCGGTTTGCGAGGCGGAAGGAAAGGAAACCTCGATCTCC	112,G>A	G	A	A	G	A	G	A	A	A	G	A	A	G	A	A	G	A	G	A	A	A	A	A	A	A	A	A	A	A	A	A	A	A	A	A	A	A	A	A	A	A	A	A	A	A
357	ENA|CM002236|CM002236.1	1687985	TGCAGAGAAGATCTCATCCGCCGCACAGTTCAGTCCCTCAAGGGCGCCAAGAAGGCCATCATCCACATCTACTTGGCTACCAGCGAATGCTTCAGGAGAATTGTTTTCGGTTTCACAGA	44,C>A;77,T>C	CT	AT	AT	AT	AT	AT	AT	AT	AT	AT	AT	AT	CC	AT	AT	CC	AT	CT	AT	AT	AT	AT	AT	AT	AT	AT	AT	AT	AT	AT	AT	AT	AT	AT	AT	AT	AT	AT	AT	AT	AT	AT	AT	AT	AT
359	ENA|CM002236|CM002236.1	1694212	TGCAGACACCAAGCCGGCGTTGCTCTTTAAATCTTTTTTTCCCCTGCGGTCTGGTCGCGAAGGTCCATCTCTAATTTATTTTTATTTTTTATTCTGGGTACGCGCGGCGATCCACGTAC	9,C>T;68,C>T;69,T>C	CCT	CCT	CCT	CCT	TCT	CCT	TCT	CTC	CCT	CCT	CCT	CCT	CCT	TCT	CCT	CCT	CCT	CCT	CCT	CCT	CCT	TCT	CCT	TCT	CCT	TCT	CCT	CCT	CCT	CCT	CCT	CCT	TCT	CCT	CCT	CCT	TCT	TCT	TCT	TCT	CCT	CCT	CCT	TCT	TCT
361	ENA|CM002236|CM002236.1	1698612	TGCAGCCATTTAGTCCCAGCTGAGGTTCAGTTCGTTAGCAAGACAGCTCTTCTCAAATCTGCTTCTCAAGATCATAACTTACCCAGTATCCTTCTGCCTGAGCTTACCTCCTTCTTTGT	42,A>G;72,C>T;114,T>C	ACT	ACT	GTT	ACC	ACT	ACT	ACT	ACC	ACT	ACT	ACT	ACT	ACT	ACT	ATT	ATT	ATT	ACT	ACT	ATT	ACT	ACT	ACT	ACT	ACT	ACT	ACT	ACT	ACT	ACT	ACT	ACT	ACT	ACT	ACT	ACT	ACT	ACT	ACT	ACT	ACT	ACT	ACT	ACT	ACT
362	ENA|CM002236|CM002236.1	1699107	TGCAGTGGTCAGTCAGTGGTCGCGCGCACTGGTCGCACTGACCATGCCAATGGGACATGAATTCTCGGTAAAGCAATTTACCTTCTTAAGGCAGCCCTCACTGCCAAACCGATCTCGGA	11,G>A;44,T>G;59,A>G;71,A>G;73,C>T;97,T>C	GTAACT	GTAACT	GTAACC	GTAACT	GTAACT	ATAACT	GTAACT	GTAACT	ATAACT	ATAACT	GTGACT	GTAACT	GGAGTT	GTAACT	GTAACC	GTAACC	GTAACC	GTAACC	GTAACC	GGAACT	GTAACC	GTAACT	GTAACC	GTAACT	GTAACC	GTAACT	GTAACC	GTAACC	GTAACC	GTAACC	GTAACC	GTAACC	GTAACT	GTAACC	GTAACC	GTAACC	GTAACT	GTAACT	GTAACT	GTAACT	GTAACC	GTAACC	GTAACC	GTAACT	GTAACT
364	ENA|CM002236|CM002236.1	1699952	TGCAGAGGCTACGCAGAAAAACGATATTTGGGACGTCGAGCTGCCCTTTGGCATGCCCAAGGAAACTAAGCTGCTCCCAACCCACAGCCAGGAGCTCCTGCGCGCCGCTCGCTCTGGCC	66,T>A	T	T	T	T	A	A	T	T	A	A	A	A	T	A	T	T	T	T	T	T	T	A	T	A	T	A	T	T	T	T	T	T	A	T	T	T	A	A	A	A	T	T	T	A	A
365	ENA|CM002236|CM002236.1	1699955	TGCAGGTTGGGGAGGCGTTACATTGACCCATTCCTGTCTCCATTGGCGTACAGGTAGACCCTCGAAGTCGTCGTGTTCCGGGAAACCGCTGCGAGCGCCACGCCGAGTCTGGGCTGCTG	15,C>T	C	C	T	C	T	T	C	C	T	T	T	T	C	T	T	T	T	T	T	T	T	T	T	T	T	T	T	T	T	T	T	T	T	T	T	T	T	T	T	T	T	T	T	T	T
366	ENA|CM002236|CM002236.1	1704641	TGCAGAGAACGGGTCAGCATTGGCCGTACACCCTCCAGGGTACATTGACTGGACCCATGATGGCCGAAGAACGGTGCCAGACCGGGGCTGAAGACGCAATCGCAGCGTCGTTCGCAGTG	83,G>A	G	G	G	G	A	G	A	G	A	G	A	G	G	A	G	G	G	G	G	G	G	A	G	A	G	A	G	G	G	G	G	G	A	G	G	G	A	A	A	A	G	G	G	A	A
367	ENA|CM002236|CM002236.1	1704644	TGCAGTCCTAGGTGTGGATGGTGTGCTCAATGCCCGGCGTCAAAGTCCAGCAGATGCGTTGACTTGCGGAATTACTAATGATTCTGGCTTGGTCATGATTTCCTCTGTGCCCCAGATTT	7,C>G;40,C>T	CC	GC	GC	GC	CC	CC	CT	CC	CC	CC	CC	CC	CC	CC	GC	GC	GC	GC	GC	GC	GC	CC	GC	CC	GC	CC	GC	GC	GC	GC	GC	GC	CC	GC	GC	GC	CC	CC	CC	CC	GC	GC	GC	CC	CC
369	ENA|CM002236|CM002236.1	1708445	TGCAGCCTGCCCACTCCTGCGGTAACCATACGTCATACCCACTTGGGGTGCGTTTCCGTGATCCGATCGAGATTTGATCGACATGTTCTAGGAAGTTGCTTGCGGTATAGGCACTGCCA	107,T>C;108,A>G	TA	TG	TG	TG	TA	TA	TA	TA	TA	TA	TA	TA	TA	TA	TG	TG	TG	TG	CG	TG	CG	TA	CG	TA	CG	TA	CG	CG	CG	CG	CG	CG	TA	CG	CG	CG	TA	TA	TA	TA	CG	CG	CG	TA	TA
371	ENA|CM002236|CM002236.1	1711547	TGCAGGAGCCCGGGCACAAAAAAAATGGAATGAAAAAGTGGAGCTAGCCCTCAAAATCTTCAAAACTTTGACCTCCCTTGTTCATGCCGCGCCTTGCCGTCCCATGCGTGACCCTTCAC	58,T>G;68,T>C	TT	GT	GT	GT	GT	GT	GT	GT	GC	GT	GT	GT	GT	GT	GT	GT	GT	GT	GT	GT	GT	GT	GT	GT	GT	GT	GT	GT	GT	GT	GT	GT	GT	GT	GT	GT	GT	GT	GT	GT	GT	GT	GT	GT	GT
372	ENA|CM002236|CM002236.1	1714207	TGCAGACCATTTCCTGGCTTCCGATGTTTTATTTTACTCAAAAACTCTCTTCTACCGAGGCTCCATGCGTTGATTGAACCCTCATCTCGATGTTGTCACCTTGTCTGTTGAGCTTTACC	67,C>T	C	T	T	T	T	T	T	T	T	T	T	T	T	T	T	T	T	T	T	T	T	T	T	T	T	T	T	T	T	T	T	T	T	T	T	T	T	T	T	T	T	T	T	T	T
374	ENA|CM002236|CM002236.1	1722761	TGCAGTTCCTCTATCCTCTCGACAATATGATCCTTTGCTGCCGCTGCCGCCGGGTCAGCATCCTCCGGGAGGACGGCATCGTCCATTTTTCCGACAACGGTGCGTAAGAGCCGCACAAG	5,T>C;19,C>T;56,A>T;85,T>G;94,C>T;95,A>G;101,G>T	TCATCAG	CTTGTGT	CCTGTGT	CCTGTGT	CCTGTGT	CCTGTGT	CCTGTGT	CCTGTGT	CCTGTGT	CCTGTGT	CCTGTGT	CCTGTGT	CCTGTGT	CCTGTGT	CCTGTGT	CCTGTGT	CCTGTGT	CCTGTGT	CCTGTGT	CCTGTGT	CCTGTGT	CCTGTGT	CCTGTGT	CCTGTGT	CCTGTGT	CCTGTGT	CCTGTGT	CCTGTGT	CCTGTGT	CCTGTGT	CCTGTGT	CCTGTGT	CCTGTGT	CCTGTGT	CCTGTGT	CCTGTGT	CCTGTGT	CCTGTGT	CCTGTGT	CCTGTGT	CCTGTGT	CCTGTGT	CCTGTGT	CCTGTGT	CCTGTGT
376	ENA|CM002236|CM002236.1	1723959	TGCAGATTAGGACTCGGTACAAAGCCAGGAACATCAAGGATCATGTCATCCCGTTCGACGAAGCCATTAGCAACTGGGAGGAAGCGAACCAGGTCAAGGCGCAAATCTAGGAGATTCAA	88,C>T	C	C	C	C	T	C	C	C	C	C	T	T	C	C	C	C	C	C	C	C	C	C	C	C	C	C	C	C	C	C	C	C	C	C	C	C	C	C	C	C	C	C	C	C	C
377	ENA|CM002236|CM002236.1	1723962	TGCAGGAACGGAGGATTCTCGCCGAGTCCGCTGTTGGGGCCGCCGTCGTCGTTGTTGTTGTTGTCATTGTTATTACGGTTACGGTTGTTGTAGCTGTCCCTGTCGCCTCTGTCCCTGTC	23,G>A	G	G	G	G	G	G	G	G	G	G	G	G	G	G	G	G	A	G	A	G	A	G	A	G	A	G	A	A	A	A	A	A	G	A	A	A	G	G	G	G	A	A	A	G	G
378	ENA|CM002236|CM002236.1	1727175	TGCAGTGGAAAGTGTTTGAGGATAAGTAGAGGTAGAGGTAGGTAGTCCAGCTGGCCGCCTCACTGCCAACCTGTGTTGGTTGGTGACTCAAGAAGGAAGGGAATCCCTTCCATTGCCTC	27,A>G;30,G>A;70,C>T	AGC	AAC	GAC	AGC	AAC	AGC	AAC	AAC	AAC	AAC	AAC	AAC	AAC	AAC	AGC	AAC	AGT	AGC	AGT	AGT	AGT	AAC	AGT	AAC	AGT	AAC	AGT	AGT	AGT	AGT	AGT	AGT	AAC	AGT	AGT	AGT	AAC	AAC	AAC	AAC	AGT	AGT	AGT	AAC	AAC
379	ENA|CM002236|CM002236.1	1727178	TGCAGCCTCTCGCTTTCCTTTCACTATGGTTCGAAAGCTAACCACCATCTTGACAGGCCCACAGCCCGATCATCGATCGCTTCCTCGTCAAAGTTGTCGAACTTGTCAGCTACCTGCCA	24,T>C;68,A>G;85,C>A;107,A>T;111,A>G	TACAA	CGAAA	CGAAA	TACAG	CGAAA	TACAA	CGAAA	CGAAA	CGAAA	CGAAA	CGAAA	CGAAA	CGAAA	CGAAA	TACAA	CGAAA	CGCTA	CACAA	CGCTA	CGCTA	CGCTA	CGAAA	CGCTA	CGAAA	CGCTA	CGAAA	CGCTA	CGCTA	CGCTA	CGCTA	CGCTA	CGCTA	CGAAA	CGCTA	CGCTA	CGCTA	CGAAA	CGAAA	CGAAA	CGAAA	CGCTA	CGCTA	CGCTA	CGAAA	CGAAA
382	ENA|CM002236|CM002236.1	1743876	TGCAGGGGCAGTCTCGAAATAATTCTCTGTTACCCTTCTGATTGTAACATGCAAAACCGACTGCCAACCTGGAAATCAACATGGAAAGGCCGTGTAGTGAATAGATCTTTCGTCGAGAN	9,A>C;32,C>T;34,C>A;75,T>C	ACCT	ACAT	ACCT	ACCT	ACCC	ACCC	CCCT	ACCC	ACCC	ACCC	ATCT	ATCT	ACCT	ACAT	ACAT	ACCT	ACCT	ACCT	ACCT	ACAT	ACCT	ACAT	ACCT	ACAT	ACCT	ACAT	ACCT	ACCT	ACCT	ACCT	ACCT	ACCT	ACAT	ACCT	ACCT	ACCT	ACAT	ACAT	ACAT	ACAT	ACCT	ACCT	ACCT	ACAT	ACAT
383	ENA|CM002236|CM002236.1	1743879	TGCAGTGGGATTGGTCGCAGGCAATGACGGAGACACGGATCAAGGCCGCAGTCGTCGTTTCCGAAAGATGGGACGGCAGGCAAATTACACCGCGACAACAAGGACGAACGCGCGCACTG	70,G>A	G	G	G	A	G	G	G	G	G	G	G	G	A	G	G	G	A	A	A	G	A	G	A	G	A	G	A	A	A	A	A	A	G	A	A	A	G	G	G	G	A	A	A	G	G
386	ENA|CM002236|CM002236.1	1759866	TGCAGACTTGGAGTAAGTGGAAATGATTTCCACCAGGCAAGGAAATATTTCAAGTGATACTAGTTGCAACACGACCATGCATTGTCACCTCTACAGCGATCCTCAAGGGATCTTACCAA	20,A>T;34,A>T	AA	AA	TA	TA	TA	TA	TA	TA	TA	TA	AA	AA	TT	AA	TA	AA	TA	TA	TA	TA	TA	AA	TA	AA	TA	AA	TA	TA	TA	TA	TA	TA	AA	TA	TA	TA	AA	AA	AA	AA	TA	TA	TA	AA	AA
390	ENA|CM002236|CM002236.1	1764155	TGCAGTCATTTCATTCCTTTCCAGGAACTTCGTCATGCAGGATGCCCTCTTGGACACCTTTGACGGCACCCTGATTTCCAGGGACGCTACCAATCTTGTCAGTGAAGGCAGAGAGCTGA	111,A>G	A	A	A	A	A	A	G	A	A	A	A	A	A	A	A	A	A	A	A	A	A	A	A	A	A	A	A	A	A	A	A	A	A	A	A	A	A	A	A	A	A	A	A	A	A
391	ENA|CM002236|CM002236.1	1764158	TGCAGAGCTCTCGTTCAAAACGAGCACTGCTGTGGTGAGGACTGCGAGCGGCCCGTTGACGAAAGTCATAAGAGCGAGTTGCGGCACGTAGGTAAAGAAGAACATGCCCGTTACCACTC	111,T>C	T	C	T	C	T	T	T	T	T	T	T	T	C	T	T	T	T	T	T	T	T	T	T	T	T	T	T	T	T	T	T	T	T	T	T	T	T	T	T	T	T	T	T	T	T
392	ENA|CM002236|CM002236.1	1765687	TGCAGTACTTGTCAGTTTGCTTCGCGGTCGAGGCGTCGTTCTTTCTTCCCGTCATCTTTCCAACGGCCGGATACGCCATGCAGGTAGGCATTTTTATGGTGCACAAACCCGATCTCCCC	23,G>A;51,T>C	GT	GT	AT	AT	GT	GT	GT	GT	GT	GT	GT	GT	GT	AT	AC	GT	AT	AT	AT	AT	AT	AT	AT	AT	AT	AT	AT	AT	AT	AT	AT	AT	AT	AT	AT	AT	AT	AT	AT	AT	AT	AT	AT	AT	AT
393	ENA|CM002236|CM002236.1	1765690	TGCAGCCGAGTCCACTCAAGCTGCTTCCGTGGCAGCACTTGAGATGTTTCGGTTTAATCATTAACCGTATATGAGCTTCGAAAGTGTGAGCAACACAAGTTTAGGAACCCTGAGACACT	10,T>C	T	C	C	C	T	T	T	T	T	T	T	T	T	C	C	T	C	C	C	C	C	C	C	C	C	C	C	C	C	C	C	C	C	C	C	C	C	C	C	C	C	C	C	C	C
396	ENA|CM002236|CM002236.1	1767595	TGCAGTGGTTCGGGAAACGGGTGCTCCTTCTATATCTGTCTAGGTCTCTCGGGCTTCGCGTGTGTGGAAGGGTCACCCCCTCGCCTACTTCCATCCTCTCATGTCATCCTTCCCCGATT	49,C>T	C	C	T	T	C	C	C	C	C	C	C	C	C	T	T	C	T	T	T	T	T	T	T	T	T	T	T	T	T	T	T	T	T	T	T	T	T	T	T	T	T	T	T	T	T
398	ENA|CM002236|CM002236.1	1768187	TGCAGTGTCGGCCGATGAGACGGGATTCTTGGATCGTTCGCATCGGGCCCTTGGCAAAGGTCATGCCAACAAGGCCTCTGGTCCTGATTACGACCTTTATGGCGGTTACACCCCCGAGG	86,A>G	A	A	A	G	A	A	A	A	A	A	A	A	A	A	A	A	A	A	A	A	A	A	A	A	A	A	A	A	A	A	A	A	A	A	A	A	A	A	A	A	A	A	A	A	A
399	ENA|CM002236|CM002236.1	1768190	TGCAGGGGCGGAGCCGAAGAGGACGGTTGCGGACACAAGGCCGGCAACAGCTTTGGAGACCTTCATATCTAGGGGTCGACTCTCGCTTCCTCCGGCTAGACCGGTGGATGATGCAACGG	100,C>T;115,A>G	CA	CA	CA	CA	CA	CA	CA	CA	CA	CA	CA	CA	CG	TA	CA	CA	CA	CA	CA	CA	CA	TA	CA	TA	CA	TA	CA	CA	CA	CA	CA	CA	TA	CA	CA	CA	TA	TA	TA	TA	CA	CA	CA	TA	TA
400	ENA|CM002236|CM002236.1	1769880	TGCAGGAACTGGAGGCCCAATCGGCTCGGCGCTGCCGACCTCTACTCCTGGCTTCCCATCGGTTCCTTTCCCACTCACAAACAGTACTGTGCCGTCTACCGGAACAAGCACCCTGTCAC	111,C>A	C	C	C	C	C	C	C	C	C	C	C	C	C	C	C	A	C	C	C	C	C	C	C	C	C	C	C	C	C	C	C	C	C	C	C	C	C	C	C	C	C	C	C	C	C
401	ENA|CM002236|CM002236.1	1769883	TGCAGACCCCGGTACTAACGGGGTGGTACCTGTTCCAACGGGGACAGTCGAACTAGATGAAAGGTTATAAGTGGAAGAAACTGGGATAGTTGATGATGCAGGCAACATCGAAGAGCCTG	38,C>T	C	C	T	T	C	C	C	C	C	C	C	C	T	T	T	C	T	T	T	T	T	T	T	T	T	T	T	T	T	T	T	T	T	T	T	T	T	T	T	T	T	T	T	T	T
402	ENA|CM002236|CM002236.1	1777965	TGCAGTATTGCGGCGTTGATGGGTGAAAGGGATGGATATGGAGATGACTCCAAGCGATTTGATGATCAAATAATCCAAGGTAGAACAGAACAAAATTGGGCTTCAAAGCCTTTTCTCTT	17,G>A;30,G>A;43,A>G	GGA	GGA	GGA	GGA	GGA	GGA	GAA	GGA	GGA	GGA	GAA	GAA	GGA	AGA	GGA	GGG	GGA	GGA	GGA	GGA	GGA	AGA	GGA	AGA	GGA	AGA	GGA	GGA	GGA	GGA	GGA	GGA	AGA	GGA	GGA	GGA	AGA	AGA	AGA	AGA	GGA	GGA	GGA	AGA	AGA
403	ENA|CM002236|CM002236.1	1777968	TGCAGGGCGTTTTAGGGCTAGAAACCAGCAGTTCCTCATTCCTGGAGTGTCCTTTTTTTGCACCTTGTCTTGATTTTACCCCATTTTAGCTTTCCTGTTTTTGTTTCATCATTCCGTTG	13,A>G;58,T>C;59,G>A;66,G>T	ATGG	ATGT	ATGG	GTAG	ATGG	ATGG	ATGG	ATGG	ATGG	ATGG	ATGG	ATGG	ATGG	ATGG	ACGG	ATGG	ATGG	ATGT	ACGG	ACGG	ACGG	ATGG	ACGG	ATGG	ACGG	ATGG	ACGG	ACGG	ACGG	ACGG	ACGG	ACGG	ATGG	ACGG	ACGG	ACGG	ATGG	ATGG	ATGG	ATGG	ACGG	ACGG	ACGG	ATGG	ATGG
408	ENA|CM002236|CM002236.1	1782400	TGCAGCAGAAGAGGGGACTTGGGTACAGAGGGATTGACGTGTTGCCTTTGAGCGGGAGTAGTGGAGCTTATGACCGGCCTGCTTGGGCCGACGAGGAGAGGATGATGGACGGACTGAGT	58,T>C;66,C>G	TC	CC	CG	CC	TC	TC	TC	TC	TC	TC	TC	TC	CC	CC	CC	CC	CC	CC	CC	CC	CC	CC	CC	CC	CC	CC	CC	CC	CC	CC	CC	CC	CC	CC	CC	CC	CC	CC	CC	CC	CC	CC	CC	CC	CC
409	ENA|CM002236|CM002236.1	1782403	TGCAGGCTCATGGCCAGCGCTGCACCCCTTCTCCTCAACGCATCCCTGACCCCCATAGCTTGCTCGTGAAGCTTCTCAAATGCATCTTCGAGCGCTTCCATGCCATTGAAAATTTCACG	50,C>T;56,A>G;104,A>G	CAA	CAA	CAA	TGG	CAA	CAA	CAA	CAA	CAA	CAA	CAA	CAA	CAA	CAA	TGG	CAA	TGG	TGG	TGG	TGG	TGG	CAA	TGG	CAA	TGG	CAA	TGG	TGG	TGG	TGG	TGG	TGG	CAA	TGG	TGG	TGG	CAA	CAA	CAA	CAA	TGG	TGG	TGG	CAA	CAA
410	ENA|CM002236|CM002236.1	1783721	TGCAGAGGGAAGATCTTGTGGGAGACGATGCGCGGCTCCTTGTTGTAGCGCACTAGCTCCCATGTGCAGGTGCGGCCCTTGGGCCTCTGCTCGATGTTGACCGCCAACGGCACGTACAA	98,G>A	G	A	G	A	G	G	G	G	G	G	A	A	A	A	A	A	A	A	A	A	A	A	A	A	A	A	A	A	A	A	A	A	A	A	A	A	A	A	A	A	A	A	A	A	A
411	ENA|CM002236|CM002236.1	1783724	TGCAGGGAACCAAGGATAAGCTGTTGTGGCAGGTCACCGTGTCCATTGCCAGCCGTCAGCGCGTGGTCGAGCACGAGAGGGGCAGGGTCGTGCCCGGTAGCGAGAAGGAGCTGGATCTG	82,C>T;100,C>T	CC	CC	CC	TT	CC	CC	CC	CC	CC	CC	CC	CC	CC	CC	TT	CC	TT	TT	TT	TT	TT	CC	TT	CC	TT	CC	TT	TT	TT	TT	TT	TT	CC	TT	TT	TT	CC	CC	CC	CC	TT	TT	TT	CC	CC
412	ENA|CM002236|CM002236.1	1796883	TGCAGAGGGCAAGACAAGAATCCCGAGCAAGAGGAAAAAGAGAGCGAATATTCGATGACTTGGTGCCATCATGAAAGGATTGACTTCAGTTGGTGTTGGCCCCGAGCCAGTAATCCTAC	58,C>T;62,G>A;98,G>A;111,A>G	CGGA	CAGG	CGGA	CAGG	CGAA	CGGA	CGGA	CGGA	CGGA	CGAA	CGGA	CGGA	CGGA	CGGA	CAGG	CGGA	TGGA	CAGG	CAGG	CGGA	CAGG	CGGA	CAGG	CGGA	CAGG	CGGA	CAGG	CAGG	CAGG	CAGG	CAGG	CAGG	CGGA	CAGG	CAGG	CAGG	CGGA	CGGA	CGGA	CGGA	CAGG	CAGG	CAGG	CGGA	CGGA
413	ENA|CM002236|CM002236.1	1796886	TGCAGCTGATCAGACCAAAGAAAAAGCATATGTCTATGGCACTGGCACAGATGGAGAAACACGACAGCTGGCTGTCGACCGCAGACCGGCACTCTATACCGGTGATTTTGGAGACTGCT	111,A>G	A	G	A	G	G	A	A	A	A	G	G	A	G	A	G	A	A	G	G	A	G	A	G	A	G	A	G	G	G	G	G	G	A	G	G	G	A	A	A	A	G	G	G	A	A
415	ENA|CM002236|CM002236.1	1800157	TGCAGATCTACCTGATTTCCGATCTCGTCTCTGCCGCCACCATTCCCGTGCTGATCGTTGGCTTGTCCGACCGGTGCTACTGGTGGCGCGGCTTTGAGGTGGTCGTCGGCGGGTTGGGC	49,G>A	G	G	G	G	G	G	G	G	G	G	G	G	G	G	A	G	G	G	G	G	G	G	G	G	G	G	G	G	G	G	G	G	G	G	G	G	G	G	G	G	G	G	G	G	G
417	ENA|CM002236|CM002236.1	1800841	TGCAGCATTGGGCGGGTTTCGAATCTCTTTCATTACAGACAACATTCAGGGAGCGATGGTGATCGGACTCCTCGTCGTCGCATCCATTGCTATCGGCGTCGAGACCAAGATCGATACCA	63,C>T;93,C>T;111,C>T	CCC	CCC	TTT	CCC	CTC	CTC	CTC	CTC	CTC	CTC	CTC	CCC	CCC	CTC	CCC	TTT	TTT	CCC	CCC	TTT	CCC	CTC	CCC	CTC	CCC	CTC	CCC	CCC	CCC	CCC	CCC	CCC	CTC	CCC	CCC	CCC	CTC	CTC	CTC	CTC	CCC	CCC	CCC	CTC	CTC
420	ENA|CM002236|CM002236.1	1806363	TGCAGGCTGGTCTTCGGTGTGGTGCCAGAAGCCATGATACCAACGGGGTAGCTCTGTGAAGCACGAGTCGGCGTAATACTCGTGTGGTACTGTCTTTTGGTGTCTCCAAAGTCGGAGGC	80,C>A	C	C	C	C	C	C	C	C	C	C	A	C	C	C	C	C	C	C	C	C	C	C	C	C	C	C	C	C	C	C	C	C	C	C	C	C	C	C	C	C	C	C	C	C	C
421	ENA|CM002236|CM002236.1	1806366	TGCAGCGCCGTTCCGTCACGTTCGTAGAGCCGGACCCGCCGGCCAGAGAGCATTCCCGGATCACGTACACCATGGTCAGCAACACGCCTCCTTCCACGCCGAAGGATGATGCGTTCGAC	82,C>T;110,G>T	CG	CG	CG	CG	CG	CG	CG	CG	CG	CG	TT	CG	CG	CG	CG	CG	CG	CG	CG	CG	CG	CG	CG	CG	CG	CG	CG	CG	CG	CG	CG	CG	CG	CG	CG	CG	CG	CG	CG	CG	CG	CG	CG	CG	CG
422	ENA|CM002236|CM002236.1	1810937	TGCAGTAGAGGGAAGACCAAGAGACTTGAGAGTTAGAAAATAGGGTTGTGTTAGAGTTTCTTTTGTCTATTTGCTCATTCGTATGAACTCCTAGATGCGCACAGCAAGTAACTCACAGA	68,A>G;93,G>A;108,T>C	AGT	AGC	AGC	AGT	AGT	AGC	AGC	AGC	AGC	AGC	AGC	AGC	GGC	AGC	AGT	AGC	AGC	AAT	AGC	AGC	AGC	AGC	AGC	AGC	AGC	AGC	AGC	AGC	AGC	AGC	AGC	AGC	AGC	AGC	AGC	AGC	AGC	AGC	AGC	AGC	AGC	AGC	AGC	AGC	AGC
423	ENA|CM002236|CM002236.1	1810940	TGCAGAGTCTGGCTCCTCGGACATGAACTCGGCACCAGTAGCATGTTTCGTTGTATCCTATAGTCCAGTCTGCCATGATAGATTACAAATCCAGACTGTACCACGGCCAGCTAAGGCGC	17,C>T;27,C>T;34,C>G;46,T>C;56,C>T;57,C>T;80,G>A;90,C>T;111,T>C	CCCTCCGCT	TTGCCCACT	TTGCCCACT	CCCTCCGCT	CCCTCCGCT	CCCTCCACT	CCCTCCACT	CCCTCCACT	CCCTTTACT	CCCTCCACT	CCCTCCACC	CCCTTTACT	CCCTCCATT	CCCTCCACT	CCCTCCGCT	TTGCCCACT	CCCTCCACT	CCCTCCGCT	CCCTCCACT	TTGCCCACT	CCCTCCACT	CCCTCCACT	CCCTCCACT	CCCTCCACT	CCCTCCACT	CCCTCCACT	CCCTCCACT	CCCTCCACT	CCCTCCACT	CCCTCCACT	CCCTCCACT	CCCTCCACT	CCCTCCACT	CCCTCCACT	CCCTCCACT	CCCTCCACT	CCCTCCACT	CCCTCCACT	CCCTCCACT	CCCTCCACT	CCCTCCACT	CCCTCCACT	CCCTCCACT	CCCTCCACT	CCCTCCACT
425	ENA|CM002236|CM002236.1	1813921	TGCAGTGGGTCAGTAAGTCGATCAGTGGAGGCGCATGCGGTCCTAGGGCTGACCTGAATCGAATCTAGCTTCGCCAACGCGCTATAAGGAACATTCGGAACCTATCCGGCCGCTGTGGG	13,T>C	T	C	C	T	T	T	T	T	T	T	T	T	C	T	T	C	C	C	C	C	C	T	C	T	C	T	C	C	C	C	C	C	T	C	C	C	T	T	T	T	C	C	C	T	T
428	ENA|CM002236|CM002236.1	1817080	TGCAGAAACACCAATTCAGTCATTGGTCAAGAGAACGAAGCCAAACAATGAAGCAACTTCTTTCGGGCACCTTGCCGATCTGCTCAGAACAGCCAAGAGCCCCCCGGTTGAGCAGGTAT	23,T>C;24,G>T;88,A>G;107,T>G	TGAT	CGAT	CGAT	CGAT	CGAT	CTGT	CTGT	CGAT	CTGG	CGAT	CGAT	CTGG	CGAT	CGAT	CGAT	CGAT	CGAT	CGAT	CGAT	CGAT	CGAT	CGAT	CGAT	CGAT	CGAT	CGAT	CGAT	CGAT	CGAT	CGAT	CGAT	CGAT	CGAT	CGAT	CGAT	CGAT	CGAT	CGAT	CGAT	CGAT	CGAT	CGAT	CGAT	CGAT	CGAT
429	ENA|CM002236|CM002236.1	1817083	TGCAGGCCTCTTAAGTCCCACTCCGGAGGCTGCTACATTATTCAAGATTGGTGGACTTTCTGAAGTTTGATGAACGTAGGATTGGATGATTTGGGCAGGAAAGCTACTCGGCTTGATNN	20,C>T;46,A>G;52,G>C;109,G>A	CAGG	CAGG	CAGG	CAGG	CAGG	CAGA	CAGA	CGGG	TAGG	CAGG	CACG	TAGG	CAGG	CAGG	CAGG	CAGG	CAGG	CAGG	CAGG	CAGG	CAGG	CAGG	CAGG	CAGG	CAGG	CAGG	CAGG	CAGG	CAGG	CAGG	CAGG	CAGG	CAGG	CAGG	CAGG	CAGG	CAGG	CAGG	CAGG	CAGG	CAGG	CAGG	CAGG	CAGG	CAGG
430	ENA|CM002236|CM002236.1	1817921	TGCAGCCTCTGCAACAACAGCAAACGGATGACGACAGAGAAGTCGTCCTGCAAGTGTCTGGTAAAAAGGCTTCCACAAATCCCGCGCATAACTCAAGACGGATCCAGAGGGGAAGGTGT	36,G>A;56,T>C;57,C>T;80,C>A;109,G>A	GTCCG	GTTCG	GTTCG	GTCCG	GTCCG	GTCCG	GTCCG	ACCCG	GTCCG	GTCCG	GTCAA	GTCCG	GTCCG	GTTCG	GTTCG	GTTCG	GTTCG	GTCCG	GTTCG	GTTCG	GTTCG	GTTCG	GTTCG	GTTCG	GTTCG	GTTCG	GTTCG	GTTCG	GTTCG	GTTCG	GTTCG	GTTCG	GTTCG	GTTCG	GTTCG	GTTCG	GTTCG	GTTCG	GTTCG	GTTCG	GTTCG	GTTCG	GTTCG	GTTCG	GTTCG
431	ENA|CM002236|CM002236.1	1817924	TGCAGGCCTTCTTGTCCGACTTTGCAACAGACATAGGATCCGATGGCCACGGGTCTGTCCAACCGAGCGGCGGTGGCTGTATCTCCCAGTTGTACTTGAGACGGTCATAGTGATTCGTC	28,A>C;72,G>A	AG	CG	CG	AG	AG	CG	CG	AA	CG	AG	AG	CG	AG	CG	CG	CG	CG	AG	CG	CG	CG	CG	CG	CG	CG	CG	CG	CG	CG	CG	CG	CG	CG	CG	CG	CG	CG	CG	CG	CG	CG	CG	CG	CG	CG
432	ENA|CM002236|CM002236.1	1821875	TGCAGCCGACTCCTGCCAGATCTGTCTCACTGGCCAGACCCTGTGCCACATGGTAACACAACACCGCTGAACTTTACGGACCGTCCTGGAAGGACGGCTAAGCGCAGGATCACTGCCGA	72,T>A;85,C>G;95,G>A	TCG	TGG	TGG	TGG	TGG	TGG	TGG	TCG	TGG	TGG	TGA	TGG	TGG	AGG	TGG	TGG	TGG	TCG	TGG	TGG	TGG	AGG	TGG	AGG	TGG	AGG	TGG	TGG	TGG	TGG	TGG	TGG	AGG	TGG	TGG	TGG	AGG	AGG	AGG	AGG	TGG	TGG	TGG	AGG	AGG
434	ENA|CM002236|CM002236.1	1824704	TGCAGAAGAGGGTGGATGAGTTGCGGACGAAACAGGCCATACAGCCAGGGAGCCAGCCGGAGATGAATCTGCCGCTGGCGAAGACGGCGGTGTTGGTGGAGGAGCGAAGGCAGAAGGTT	17,G>A;24,G>A;34,G>A;40,A>C;49,G>A;70,G>A;76,G>C	GGGAGGG	AGGAGGG	GGGAGGG	AGGAGGG	GGGCAGG	GGGCAGG	GGGCAGG	GGGAGGG	GGGAGGG	GGGAGGG	AGGAGGG	GGGCAGG	AGGAGGG	GGGAGGG	GGGCGAC	GGGAGGG	GGGAGGG	GAACGGG	AGGAGGG	AGGAGGG	AGGAGGG	GGGAGGG	AGGAGGG	GGGAGGG	AGGAGGG	GGGAGGG	AGGAGGG	AGGAGGG	AGGAGGG	AGGAGGG	AGGAGGG	AGGAGGG	GGGAGGG	AGGAGGG	AGGAGGG	AGGAGGG	GGGAGGG	GGGAGGG	GGGAGGG	GGGAGGG	AGGAGGG	AGGAGGG	AGGAGGG	GGGAGGG	GGGAGGG
435	ENA|CM002236|CM002236.1	1824707	TGCAGCTCCTCCATCTTTCCCGGTAGCTCCCTCAGCTTGACCCGGTCCAGCTTCACGCGCTCGTACCGCGCTGCGAGCTCGCGCGAGCGGGACTCGAGGTCTTCGACGAGCAGGGCGAC	17,T>C;34,G>A;36,T>C;40,C>T;86,G>T;110,C>T	TGTCGC	CGTTGC	CGTCGC	CGTTGC	CGTCGC	CGTCGC	CGTCGC	CGCCGC	TGTCGC	TGTCGC	GGTTGC	CGTCGC	CGTTGC	CGTCGC	CGTTGC	CGTCGC	TGTCGC	CATCTT	CGTTGC	CGTTGC	CGTTGC	CGTCGC	CGTTGC	CGTCGC	CGTTGC	CGTCGC	CGTTGC	CGTTGC	CGTTGC	CGTTGC	CGTTGC	CGTTGC	CGTCGC	CGTTGC	CGTTGC	CGTTGC	CGTCGC	CGTCGC	CGTCGC	CGTCGC	CGTTGC	CGTTGC	CGTTGC	CGTCGC	CGTCGC
439	ENA|CM002236|CM002236.1	1831586	TGCAGTTGCCTCCATGGGCATCATGTTTGCTGTCCTGAGAGGCTCTTTTGGAGTCCCCAGACTGCTGATCAGGCGAATCTGGCAGACCACGGCCGGCGCAAAAAGGCAAAGGATCGACG	38,G>A;48,T>G;55,C>T;81,G>A	GTCG	GTCA	GTCA	GTCA	GTTA	GTCA	GTCA	GTCA	ATCA	GTTA	GTCA	GTCA	GTCA	GTCA	GGCA	GTCA	GTCA	GGCA	GTCA	GTCA	GTCA	GTCA	GTCA	GTCA	GTCA	GTCA	GTCA	GTCA	GTCA	GTCA	GTCA	GTCA	GTCA	GTCA	GTCA	GTCA	GTCA	GTCA	GTCA	GTCA	GTCA	GTCA	GTCA	GTCA	GTCA
440	ENA|CM002236|CM002236.1	1834372	TGCAGACGGGTTTGGTTTATATCAGTCCCTTTGTCGGTGGTATTCTTGGCACGGCTGTGGCGGGCAAGGTATCGGATGTCATTGTGAAGGCGATGGCCAGGCGCAATGGTGGCCTCTAT	34,C>G	C	C	C	G	C	C	C	C	C	C	C	C	C	C	C	C	C	C	C	G	C	C	C	C	C	C	C	C	C	C	C	C	C	C	C	C	C	C	C	C	C	C	C	C	C
441	ENA|CM002236|CM002236.1	1834375	TGCAGGGCATTGAATTCATAGTGGCCTTCGCGGTAGATGACAGCCACAGACTCGGATATCACAATAAGCCATCCGACTGAGCATGCATAGACGATGGCTGACCAGAGGACGGCTGGATA	92,G>A;98,T>C;110,G>C	GTG	GTG	GTG	GTG	GTG	GTG	GTG	GTG	GTG	GTG	GTG	GTG	GTG	GTG	ACC	GTG	GTG	ACC	GTG	GTG	GTG	GTG	GTG	GTG	GTG	GTG	GTG	GTG	GTG	GTG	GTG	GTG	GTG	GTG	GTG	GTG	GTG	GTG	GTG	GTG	GTG	GTG	GTG	GTG	GTG
442	ENA|CM002236|CM002236.1	1838319	TGCAGGATCAGGGAAAACCTACTCATTTTGGCGGTTGCTGTATTCAAGCAAAATCAGTATGACCGTAAGGGACCGACTGTTTGGGGTGGAGCGGAAATACCTTCGTCGTCGTCACCGGG	70,G>A	G	A	G	G	G	G	G	G	A	G	G	G	G	G	A	G	G	G	G	G	G	G	G	G	G	G	G	G	G	G	G	G	G	G	G	G	G	G	G	G	G	G	G	G	G
446	ENA|CM002236|CM002236.1	1847374	TGCAGGAATATTCATTCTTTTGTTACACCGCATTTTACGCAGACAGGGACCATTTGCGGACATCAGGTACAGACAAGCGTTGGAAGTAGTTCGCGAACTCGGGACGCAATGTCCTCCAC	87,A>G	A	A	A	A	A	G	A	G	A	A	A	A	A	A	A	A	A	A	A	A	A	A	A	A	A	A	A	A	A	A	A	A	A	A	A	A	A	A	A	A	A	A	A	A	A
447	ENA|CM002236|CM002236.1	1847377	TGCAGCTTGAACCGCTGCGATTCGAGTCTCAACCAAACCCGTATGCTATGACCATCTCCCGAGGTATCTCCTTCTATCAATGCGCATGCTGAAGCTCACTCGTGGTCTGTCCTTCGGCT	70,C>T	C	T	C	C	C	C	C	C	C	C	C	C	C	C	C	T	C	C	C	C	C	C	C	C	C	C	C	C	C	C	C	C	C	C	C	C	C	C	C	C	C	C	C	C	C
448	ENA|CM002236|CM002236.1	1847793	TGCAGAAGGGCACCACGGAACAGAATCGAACAGGGGCATGGAAGTGCGAGACAAGAACCTACGAATATCACCCAAAAGTCAAAGCTGCCTGAAACAAAAGAGGAACTGACGCTAGACGG	6,A>C;10,C>A;22,G>A;26,C>G;41,A>C;59,T>A;91,A>G;94,C>T;106,T>C	ACGCATACT	ACGCAAACC	ACGCCTACT	CCACATACT	ACGCATACT	ACGCATGCC	ACGCATACT	ACGCATGCC	ACGCATACC	ACGCATACT	ACGCATACT	ACGCATACC	ACGGATATT	ACGCATACC	ACGCATACC	ACGCAAACC	CCACATACT	ACGCATACT	AAGCATACC	ACGCCTACT	AAGCATACC	ACGCATACC	AAGCATACC	ACGCATACC	AAGCATACC	ACGCATACC	AAGCATACC	AAGCATACC	AAGCATACC	AAGCATACC	AAGCATACC	AAGCATACC	ACGCATACC	AAGCATACC	AAGCATACC	AAGCATACC	ACGCATACC	ACGCATACC	ACGCATACC	ACGCATACC	AAGCATACC	AAGCATACC	AAGCATACC	ACGCATACC	ACGCATACC
452	ENA|CM002236|CM002236.1	1850320	TGCAGATCGGCTCCGAGGAGCTCGATCCAGATGTGGTGTTCATTATCGACTCGCTGCACATCGAGGCACTGATCCGGCGCAAGGACTTTGACGCCGCGTACGAAAAGATCGAGCGGCTG	28,A>G;64,G>A	AG	GG	AG	AG	AG	GG	AG	GG	AG	AG	AG	AG	AG	AG	AG	GG	AG	AA	AG	AG	AG	AG	AG	AG	AG	AG	AG	AG	AG	AG	AG	AG	AG	AG	AG	AG	AG	AG	AG	AG	AG	AG	AG	AG	AG
453	ENA|CM002236|CM002236.1	1850323	TGCAGCAGCTGCGCGAGCAGCGTCTCGGCCGTGTCGAGGTCGTTGTGGTGCAGGTCGCGCCGCAGCTTGACAAGCCCGCGGTAGAGGTGCCAGTACTGGTTAGGCTTGGCGGCGCGGAG	41,G>A;80,G>A;99,T>C	GGT	GGT	AGT	GGT	AGT	GAT	GGC	GAT	GGT	GGT	AGT	GGT	GGT	GGT	GGT	GGT	GGT	AGT	GGT	AGT	GGT	GGT	GGT	GGT	GGT	GGT	GGT	GGT	GGT	GGT	GGT	GGT	GGT	GGT	GGT	GGT	GGT	GGT	GGT	GGT	GGT	GGT	GGT	GGT	GGT
454	ENA|CM002236|CM002236.1	1854241	TGCAGAGAGTTCCATCCAAAGCGTCCAGGCATGTACACGTGCTGGGAAACAAGGAAGAACGCGAGGCCTGGAAATTTTGGTAGTCGGATTGATTATGTTCTGTGTAGCTCTGGAATCAA	52,G>A	G	G	G	G	G	G	G	G	G	A	A	G	G	G	G	G	G	G	G	G	G	G	G	G	G	G	G	G	G	G	G	G	G	G	G	G	G	G	G	G	G	G	G	G	G
455	ENA|CM002236|CM002236.1	1854244	TGCAGAGATCCCACAGCACAGGCTTCTCTCGCCCTTCGTCTGGCTCACCAATCACTCGGCCACCGAAAACAATTTGGTTCAAGAACCGGCGCGAAGGGGTCGAGATGAACTGGTCGAGT	28,T>C	T	T	T	T	T	T	T	T	T	C	C	T	T	T	T	T	T	T	T	T	T	T	T	T	T	T	T	T	T	T	T	T	T	T	T	T	T	T	T	T	T	T	T	T	T
460	ENA|CM002236|CM002236.1	1865236	TGCAGGAAAGCTTTCGGTCACAATCGCTTCACAGCAAGCTTACAAATTTCGAAAAGTGATATCTCACAAAGTGATCCCTGGATCATTTAGCGTGCCTTACAGATTCCCCCTTGATTCTC	24,C>T;64,C>T;89,G>T;104,T>C	CCGT	CCGT	CCGT	CCGT	CCGT	CCGT	CTGT	CCGT	CTGT	CCGT	TCGT	CCGT	CCGT	CCGT	CCTT	CCGC	CCGT	CCGT	CCGT	CCGT	CCGT	CCGT	CCGT	CCGT	CCGT	CCGT	CCGT	CCGT	CCGT	CCGT	CCGT	CCGT	CCGT	CCGT	CCGT	CCGT	CCGT	CCGT	CCGT	CCGT	CCGT	CCGT	CCGT	CCGT	CCGT
461	ENA|CM002236|CM002236.1	1865239	TGCAGTCAGCTGAGAGTCATGGGTTTGATTGACTGGTGGCAACCAATTGTTGACCCACTGCTATCTTTGTGAACTTTATACTGGGTGAGATGCAGATTCAAATGACATTGAACTTGTTC	20,G>A;57,C>T;67,T>C	GCT	GCC	GCC	GCC	GCC	GTC	ACC	GTC	ACC	GTC	GCC	GCC	GCC	GCC	GTC	GCC	GCC	GCC	GCC	GTC	GCC	GCC	GCC	GCC	GCC	GCC	GCC	GCC	GCC	GCC	GCC	GCC	GCC	GCC	GCC	GCC	GCC	GCC	GCC	GCC	GCC	GCC	GCC	GCC	GCC
462	ENA|CM002236|CM002236.1	1867518	TGCAGGTACATGGGTAGGTTGGGAGGTCCGAGGTTACAATTGCCAAGTTTAATGCCTACCGTTTACTAGGCGGGATAAATAACAAGGTGGCAGTGTCGTCCTGCCTGCACGAGCGAAGC	37,A>G;38,A>G;50,A>G;60,G>A;64,A>G;76,A>G;84,A>T	AAAGAAA	GGGGGGA	GGGGGGA	AAAGAAA	AAAGAAA	GGGGGGA	GGGGGGA	GGGGGGA	AAAGAAA	GGGGGGA	GGGGGGA	GGGGGGA	AAAGAAA	GGGGGGA	GGGGGGA	GGGGGGA	AAAGAAA	GGGAGGA	GGGGGGT	GGGGGGA	GGGGGGT	GGGGGGA	GGGGGGT	GGGGGGA	GGGGGGT	GGGGGGA	GGGGGGT	GGGGGGT	GGGGGGT	GGGGGGT	GGGGGGT	GGGGGGT	GGGGGGA	GGGGGGT	GGGGGGT	GGGGGGT	GGGGGGA	GGGGGGA	GGGGGGA	GGGGGGA	GGGGGGT	GGGGGGT	GGGGGGT	GGGGGGA	GGGGGGA
464	ENA|CM002236|CM002236.1	1867644	TGCAGTTGCGTAAAGGTAAGCAGGCGCTGGTGCTCGGCAACATCGGTACATACCTAGAGCGTAGAACAGCGCGACATACCAAATACAAACTATCTAAGCTGAGGCTTGATTCGCTTTCA	94,T>C;102,G>T;105,T>C	TGT	TGT	TGT	TGT	TGT	TGT	TGT	TGT	TGT	TGT	CGT	TGT	TTT	CGT	TGT	TGT	TGT	TGT	TGT	CGC	TGT	CGT	TGT	CGT	TGT	CGT	TGT	TGT	TGT	TGT	TGT	TGT	CGT	TGT	TGT	TGT	CGT	CGT	CGT	CGT	TGT	TGT	TGT	CGT	CGT
465	ENA|CM002236|CM002236.1	1867647	TGCAGAAGTGAGCTTCGCTCGTGCAGGCAGGACGACACTGCCACCTTGTTATTTATCCCGCCTAGTAAACGGTAGGCATTAAACTTGGCAATTGTAACCTCGGACCTCCCAACCTACCC	45,T>A;53,T>C;65,T>C;69,C>T;79,T>C;91,T>C;92,T>C	TTTCTTT	TCCCCCC	TCCCCCC	TTTCTTT	TTTCTTT	TCCCCCC	TCCCCCC	TCCCCCC	TTTCTTT	TCCCCCC	TCCCCCC	TCCCCCC	TTTCTTT	TCCCCCC	TCCCCCC	TCCCCCC	TTTCTTT	TCCTCCC	ACCCCCC	TCCCCCC	ACCCCCC	TCCCCCC	ACCCCCC	TCCCCCC	ACCCCCC	TCCCCCC	ACCCCCC	ACCCCCC	ACCCCCC	ACCCCCC	ACCCCCC	ACCCCCC	TCCCCCC	ACCCCCC	ACCCCCC	ACCCCCC	TCCCCCC	TCCCCCC	TCCCCCC	TCCCCCC	ACCCCCC	ACCCCCC	ACCCCCC	TCCCCCC	TCCCCCC
475	ENA|CM002236|CM002236.1	1882856	TGCAGTCTCGAAGGGCGCATCGCTAGTTTCGTTCGCTGTTTCGAAGTGGTCGCTGCTAGATTCCGCAATAGGGATGAAGCTGCGAACGGGACGCAAGTTCGGGCCGGTAGTCGCCACAG	14,G>C;33,C>T;79,C>T;112,G>A	GCCG	CCCG	CTCA	CCTG	CCCG	CCCG	CCCG	CCCG	CCCG	CCCG	CCCG	CCCG	CCCG	CCCG	CCCG	CCCG	CTCA	CCCG	CTCA	CCCG	CTCA	CCCG	CTCA	CCCG	CTCA	CCCG	CTCA	CTCA	CTCA	CTCA	CTCA	CTCA	CCCG	CTCA	CTCA	CTCA	CCCG	CCCG	CCCG	CCCG	CTCA	CTCA	CTCA	CCCG	CCCG
476	ENA|CM002236|CM002236.1	1882859	TGCAGCAGAGCGTGCCACGGAAACAGAAGATTTCCAGACCGGGGCCGAGGAATTCTCGGATGATGACTCCGACGCGCAAACAGAGACTGAAGCTTCCACTGGTGCTGGCCGCCTCAAGC	51,A>G;105,T>C	AT	GT	AT	GT	GT	GT	GT	GT	GC	GT	GT	GT	AT	GT	GT	GT	AT	GT	AT	AT	AT	GT	AT	GT	AT	GT	AT	AT	AT	AT	AT	AT	GT	AT	AT	AT	GT	GT	GT	GT	AT	AT	AT	GT	GT
481	ENA|CM002236|CM002236.1	1889790	TGCAGAACTAGAGATGGAAGATATGTTGGGAGAAGACGGCGAGCTCCTCCCTCCTGACGTCGCAGCTGCCCAAGCCCAAGCGCGCAAGACCCTCGAAGCCTTCCTCAATACCACCATCT	90,C>T	C	C	C	T	C	T	T	T	C	T	C	C	C	C	C	C	C	C	C	C	C	C	C	C	C	C	C	C	C	C	C	C	C	C	C	C	C	C	C	C	C	C	C	C	C
483	ENA|CM002236|CM002236.1	1894378	TGCAGATGGGCCTCGTAGGGTTGAAATTTCCGACTCATAATAACACCTTGCTGAAGGAGATCGACGAGACGCGACATGACCACCGGGTTGAACAGGTAAATCTTGAGATAGAAGCGATA	17,G>A;89,G>A;101,C>T	GGC	GGC	GGT	GGC	GAC	AAC	GAC	AAC	GAC	AAC	GGC	GGC	GAC	GGC	GGC	GGC	GGC	GGC	GGC	GGC	GGC	GGC	GGC	GGC	GGC	GGC	GGC	GGC	GGC	GGC	GGC	GGC	GGC	GGC	GGC	GGC	GGC	GGC	GGC	GGC	GGC	GGC	GGC	GGC	GGC
487	ENA|CM002236|CM002236.1	1900710	TGCAGGCCATCCGTCATCTTTCAGTTCCTTCCACCTCAAACCCACCGCGCCCACTTCCGCTTCCGTTTCCTGTTTGTCTGAGCGCGCGCGTCTGTAATCCAACTAGACCTACGACTCAT	22,A>G;63,C>T;82,C>A;87,G>A;98,C>T;105,G>A	ACCGCG	ACCGCA	ACAGTA	ACCGCA	GCCGCA	GCCGCA	ACCGCA	GTCGCA	GCCGCA	GCCGCA	GCCGCA	ACCGCA	GCCGCA	ACCGCA	ACCGCA	ACCGCA	ACCGCA	ACCGCA	ACCGCA	ACCACA	ACCGCA	ACCGCA	ACCGCA	ACCGCA	ACCGCA	ACCGCA	ACCGCA	ACCGCA	ACCGCA	ACCGCA	ACCGCA	ACCGCA	ACCGCA	ACCGCA	ACCGCA	ACCGCA	ACCGCA	ACCGCA	ACCGCA	ACCGCA	ACCGCA	ACCGCA	ACCGCA	ACCGCA	ACCGCA
491	ENA|CM002236|CM002236.1	1903632	TGCAGCAACGTAAACCGAGCACGCCAGAAGACCATGATCACAAACCCGAACGCCGCCCTGTACCACCTCCCCCTCTCCCAAAACGTCGTCAATACCGAGCTGAGCAGCAACTCGACGAT	10,T>C;90,A>C	TA	TA	CA	TA	TA	TA	TA	TA	TA	TA	TA	TC	TA	TA	TA	TA	TA	TA	TA	TA	TA	TA	TA	TA	TA	TA	TA	TA	TA	TA	TA	TA	TA	TA	TA	TA	TA	TA	TA	TA	TA	TA	TA	TA	TA
495	ENA|CM002236|CM002236.1	1912638	TGCAGGTCCGAATAATCTCGTAGCGTAACCCAAGTCTGAGGGACTTTGATGAGCGGATCCGAGGGGATGTTCCAAGTTCCACTTTGGCACCTTAGGCGCGGTACTGGGTGCGGTGTAAG	93,A>T	A	T	T	T	A	T	A	T	A	T	A	A	T	A	T	T	T	T	T	T	T	A	T	A	T	A	T	T	T	T	T	T	A	T	T	T	A	A	A	A	T	T	T	A	A
496	ENA|CM002236|CM002236.1	1912641	TGCAGAACATCAAAACCCTCCAAGGCACCCATTCATTACTACCTACCTTGTTTCCCGCAAGGTCACGGTCCTCAAACGAACATATCTACCAACGTTATCCGCAACCAGCACTGGCAAAG	45,C>T;71,T>C	CT	CC	CC	CC	CT	CC	CT	CC	TT	CC	TT	CT	CC	CT	CC	CC	CC	CC	CC	CC	CC	CT	CC	CT	CC	CT	CC	CC	CC	CC	CC	CC	CT	CC	CC	CC	CT	CT	CT	CT	CC	CC	CC	CT	CT
501	ENA|CM002236|CM002236.1	1917306	TGCAGTTGCCGCACACGGCCTGTGGTCTGTTGTGACACTCAAGATCAGCGTATGTTTATTGACGTCTCACCAACACTTCCTCGATGAAAACGAGGTCTACCTCCGGCAGTAAAGAGTCA	15,C>A;101,T>G;103,C>G	CTC	CGC	CGC	CGC	CTC	CTC	ATC	CTC	CTC	CTC	CTC	CTC	CTC	CTC	CTC	CGC	CGC	CGC	CGG	CGC	CGG	CTC	CGG	CTC	CGG	CTC	CGG	CGG	CGG	CGG	CGG	CGG	CTC	CGG	CGG	CGG	CTC	CTC	CTC	CTC	CGG	CGG	CGG	CTC	CTC
502	ENA|CM002236|CM002236.1	1917309	TGCAGACAGCCAAGCGAGCAACCACCATCAATGACCGCCTTCATGAGAAAGCTTCTGCCAATGTCCTAGCCATGACAAACGTTTTCTGTCACATCAACTGAGAAAAACCTCAAAGGAGA	8,G>A	G	G	G	G	G	G	G	G	G	G	G	G	G	A	G	G	G	G	G	G	G	A	G	A	G	A	G	G	G	G	G	G	A	G	G	G	A	A	A	A	G	G	G	A	A
503	ENA|CM002236|CM002236.1	1927406	TGCAGAAAAGCTGGTGGTAAGCGATAAGCCATTCTTTTACCCATCACATATCTCGATCGTTTTGTTGTATGCGGGGGCGGCACGAGACACTTGGAGACGATGATATCTTGCAGTTCAGC	15,G>A;33,C>T;113,T>G	GCT	GCT	GTT	GTT	GTT	GCG	GTT	GCG	GTT	GCG	GTT	GCT	GTT	GTT	GTT	GTT	ATT	GTT	GTT	GTT	GTT	GTT	GTT	GTT	GTT	GTT	GTT	GTT	GTT	GTT	GTT	GTT	GTT	GTT	GTT	GTT	GTT	GTT	GTT	GTT	GTT	GTT	GTT	GTT	GTT
504	ENA|CM002236|CM002236.1	1927409	TGCAGCAAACCCGAAGTTGTCATTACTGTCAGTGACTTCATGAACGGTCGAATTCATACGGTTCATAGAGACATAGTCCTTAAAGGGCAACAACAAATTGGTGTGACGGTGCCAGCACT	27,G>C;81,A>G	GA	CA	CA	CG	CG	CA	CG	CA	CG	CA	CG	CA	CG	CG	CG	CG	CG	CG	CG	CG	CG	CG	CG	CG	CG	CG	CG	CG	CG	CG	CG	CG	CG	CG	CG	CG	CG	CG	CG	CG	CG	CG	CG	CG	CG
505	ENA|CM002236|CM002236.1	1932573	TGCAGAGCAAGGTTTGTGTGGGTGTCCCTAGCGAAGCAGCACAAAGCTTGCTGTCAAAGGGGTTCGGGATTGGTGATCGGTAACACCGATCCGCTCAAAAGTGAAAAACAGGCGCCCAG	74,G>T;75,A>T	GA	GA	GA	GA	GA	GA	GA	GA	GA	GA	GA	GA	GA	GA	GA	GA	GA	GA	GA	TT	GA	GA	GA	GA	GA	GA	GA	GA	GA	GA	GA	GA	GA	GA	GA	GA	GA	GA	GA	GA	GA	GA	GA	GA	GA
506	ENA|CM002236|CM002236.1	1932576	TGCAGTGTTCGAGAATCGTCTCCGTTACCGGGACGGCCTGTCCGCGAAGTTGGTGCTTGAATCGGCCGGCTGCTGCTGTTGCAAATCTGGTTCGGGAAGAGGAGGAGCGAACTTGAAGC	27,C>T	C	C	C	C	C	C	C	C	C	C	C	C	C	T	C	C	C	C	C	C	C	T	C	T	C	T	C	C	C	C	C	C	T	C	C	C	T	T	T	T	C	C	C	T	T
508	ENA|CM002236|CM002236.1	1938570	TGCAGTGATCCTTCCTCTGCCGCCTGCGGTAGTGCACTTGTTCCTTCCTCAGTTCTGATCGCAGGGCTTGAAAATTTTCACGAACTGAACTGGAATCATGATCAGCAAGTGGAAGGAGC	52,T>G;70,A>G;71,A>G;76,T>A;97,A>T;101,T>C;110,G>T	TAATATG	TAATACG	TAATATG	TAATATG	TAATATG	TGGTATG	TAATATG	TAGTATG	GGGTATG	GGGTATG	TAATATG	TAATACG	TAATATG	GGGTATG	TAAAATT	GGGTATG	TAGTATG	GGGTTTG	TAATACG	TAGTATG	TAATACG	GGGTATG	TAATACG	GGGTATG	TAATACG	GGGTATG	TAATACG	TAATACG	TAATACG	TAATACG	TAATACG	TAATACG	GGGTATG	TAATACG	TAATACG	TAATACG	GGGTATG	GGGTATG	GGGTATG	GGGTATG	TAATACG	TAATACG	TAATACG	GGGTATG	GGGTATG
511	ENA|CM002236|CM002236.1	1940840	TGCAGGGTTAGAAGAGGGTTGTAGTAGACGGCGTTGATGACCATTTCCATCAGGTGGATCTTGTAGCTCTTAACCTTAACATCCTGAGAAGTGAGCACGTTCATGGCCAAGCCGATGAA	52,G>A;107,C>T	GC	AC	AT	GC	AC	AC	GC	AC	GC	GC	GC	GC	GC	AC	AC	AC	AT	AT	AC	AC	AC	AC	AC	AC	AC	AC	AC	AC	AC	AC	AC	AC	AC	AC	AC	AC	AC	AC	AC	AC	AC	AC	AC	AC	AC
512	ENA|CM002236|CM002236.1	1940843	TGCAGATTCTCGAATCTCAAGGCTGGACGAACAAGTTTTTCAGCCTTTGGTTCAGCAGCATGGACTCTTTCTCTCGCGTGCATGACAAGAAGCTCTGCATTGTAGCCATTGTGGCCTTG	94,C>T	C	T	T	C	T	T	C	T	C	C	C	C	C	T	T	C	T	T	T	T	T	T	T	T	T	T	T	T	T	T	T	T	T	T	T	T	T	T	T	T	T	T	T	T	T
515	ENA|CM002236|CM002236.1	1951635	TGCAGAGCCACCTTGTTCAGCTTCAAGTCTTTGCCAACGCGCAAGCTTGTGCGTGAGCTGGCTGCGAAGACTCACCGATGTCAGATTGCGATAGGCGGTGATGAAGTAGCCTTGGGTCA	67,A>G	A	A	G	A	A	A	A	A	A	A	A	A	A	A	G	A	G	G	A	A	A	A	A	A	A	A	A	A	A	A	A	A	A	A	A	A	A	A	A	A	A	A	A	A	A
519	ENA|CM002236|CM002236.1	1955849	TGCAGCGAATCTGAAGAGCAAACCGTCCTCCACAAAGACTGCATGTGCAATCTTGAATAGCTTGGTCAGAGGCACCTTTTGATATCAAGCGTCGTGTTGTGGATTCATGCATTGAATTC	68,G>A	G	G	G	A	G	G	G	G	G	G	G	G	G	G	A	G	A	A	A	G	A	G	A	G	A	G	A	A	A	A	A	A	G	A	A	A	G	G	G	G	A	A	A	G	G
522	ENA|CM002236|CM002236.1	1958503	TGCAGGGTGGGACTCCCGCACGTGGGGATCTCATCACTGATAGGCGCGGATGTATCTATCGAGTTACCCGCTGTGGGGGACCTCCCGGCTCGAACTTCCTCCGATCCTGTCAGCTTCCA	32,A>C;63,T>C	AT	CT	CT	AT	AT	AT	AT	AC	AC	AC	AT	AC	AT	AT	AT	AT	AT	AT	AT	AT	AT	AT	AT	AT	AT	AT	AT	AT	AT	AT	AT	AT	AT	AT	AT	AT	AT	AT	AT	AT	AT	AT	AT	AT	AT
523	ENA|CM002236|CM002236.1	1960453	TGCAGCGCATATCGCGCGGATGTGATGAACATGGTTACGGCAAAAAATCCCAGAAGGCCGGATAAAGCCAATATGGCGACCACAAAACCATCAAGGCCGTGACCGGTATGAAGTCGTTG	56,G>C;77,G>A	GG	GG	GG	GG	GG	GG	CA	CA	GG	CA	GG	GG	GG	GG	GG	GG	GG	GG	GG	GG	GG	GG	GG	GG	GG	GG	GG	GG	GG	GG	GG	GG	GG	GG	GG	GG	GG	GG	GG	GG	GG	GG	GG	GG	GG
524	ENA|CM002236|CM002236.1	1960456	TGCAGAACATGACAAATATCGACTACCTCAAGTCCAAAAACTTCGTGCATAACCTGGCCATTCGGGTCCCGAGAGGCATCCAATCCTGTGAAAAGTACAAGGTCGTCACATATCCGATA	85,C>T	C	C	C	C	C	C	T	T	T	T	C	C	C	C	C	C	C	T	C	C	C	C	C	C	C	C	C	C	C	C	C	C	C	C	C	C	C	C	C	C	C	C	C	C	C
526	ENA|CM002236|CM002236.1	1960790	TGCAGTGAAATCGATCGATGCGTCAAGAAGATGGATCACTATTGCCCGTGGGTTGGGGGAATCGTGGGTGAGACGTGTAAGTGGAAAGAAATAATCGATACATCTGATGGCGGACTCGG	111,G>T;112,G>A;115,T>C	GGT	GGT	GGT	GGT	GGC	GGC	TAT	TAT	GGT	TAT	GGC	GGT	GGT	GGT	GGT	GGT	GGT	GGT	GGT	GGT	GGT	GGT	GGT	GGT	GGT	GGT	GGT	GGT	GGT	GGT	GGT	GGT	GGT	GGT	GGT	GGT	GGT	GGT	GGT	GGT	GGT	GGT	GGT	GGT	GGT
529	ENA|CM002236|CM002236.1	1968718	TGCAGCACCTCACGCTCCCTCTTTCCAGCCTTCCTCGCATCCACCCTCTCGGTTTCCGATTTGAGTTAAATGTGCATGGTGGGGTATGGGAGTGGACAAGATAAATCATGATGCTTTGT	5,C>A;56,C>T;79,T>C;105,T>C	CCTT	CCTC	CCTT	CCTT	CCTC	CCTT	CCTC	CCTC	ACTC	CCTT	CCCC	CCTC	CCTT	CCTC	CCTT	CTTT	CCTT	CCTC	CCTC	CCTT	CCTC	CCTC	CCTC	CCTC	CCTC	CCTC	CCTC	CCTC	CCTC	CCTC	CCTC	CCTC	CCTC	CCTC	CCTC	CCTC	CCTC	CCTC	CCTC	CCTC	CCTC	CCTC	CCTC	CCTC	CCTC
530	ENA|CM002236|CM002236.1	1968721	TGCAGCGTAGGAATAGCCTCATCATACCGCACCTCAACAAGTGCCGTGAGGCTGGCGGCGTCGCCCGCGCGGAACGCGGCAACGCGCCTAGTATTAATCCAAAAGCGGCTGTTATGGAG	102,A>C;112,T>C	AT	AT	AT	AT	CT	AT	AT	AT	CT	AT	AT	AC	AT	CT	AT	AT	AT	AT	AT	AT	AT	CT	AT	CT	AT	CT	AT	AT	AT	AT	AT	AT	CT	AT	AT	AT	CT	CT	CT	CT	AT	AT	AT	CT	CT
532	ENA|CM002236|CM002236.1	1975580	TGCAGCTTTTTTCCATGCCCCATTGCCGTCTTCAAATTTTCCCACGTCAACATCAACAACAACCGGCAACACGACCGCTAACCGCCATTGCATCCTTGGCTTAACCCGCAGATCTTTCT	11,T>C;52,T>C	TT	TT	TT	TT	TT	TT	TC	TC	TT	TT	TT	TT	TT	TT	TT	TT	TT	CC	TT	TT	TT	TT	TT	TT	TT	TT	TT	TT	TT	TT	TT	TT	TT	TT	TT	TT	TT	TT	TT	TT	TT	TT	TT	TT	TT
536	ENA|CM002236|CM002236.1	1987247	TGCAGGCGTTGTAAAATCGGCCTCGGGCTCGTTCATCCCATTTGCTAGTCCAATACAATAATTCACCCGTCTACAACACCATGGCCGCAACGCGATATAATTCGGGCGATCTCCGAAGG	78,C>T	C	C	C	C	C	C	C	C	C	C	C	C	C	C	C	T	T	C	C	T	C	C	C	C	C	C	C	C	C	C	C	C	C	C	C	C	C	C	C	C	C	C	C	C	C
539	ENA|CM002236|CM002236.1	1993059	TGCAGGTGGAAGTGGGAGTGGAAGCGGCAGCGGAAGTGGTCGGGGCGCCGGCGTTGGCGCCAGCAGCAGCAGTAGGGGGAAAGGCAAGGCGGCAGCTACCTCGTCTGATGATAACTGGG	17,G>A	G	G	G	G	G	G	G	G	G	G	G	G	G	G	G	A	G	G	G	G	G	G	G	G	G	G	G	G	G	G	G	G	G	G	G	G	G	G	G	G	G	G	G	G	G
541	ENA|CM002236|CM002236.1	1995033	TGCAGAAGCTGAGCCATTTGACGGAACGGTAGAATATCGGGGGACCAACAATTTGGGCGCAGACGAAGTAAGGAGATCCTAAGACACTTCACACCACTGCGAAACACGGAAGACGGCCT	35,A>C;36,T>C	AT	AT	CC	AT	AC	AC	AC	AC	AC	AC	AC	AC	AT	AC	CC	CC	CC	CC	CC	CC	AT	AC	AT	AC	AT	AC	AT	AT	AT	AT	AT	AT	AC	AT	AT	AT	AC	AC	AC	AC	AT	AT	AT	AC	AC
542	ENA|CM002236|CM002236.1	1995036	TGCAGGCCTCCCAAGCGATATTACTACGGTGATTAGACGATATATCAGATGGAAGGACAACACTTGAGGAAGGCGTCAAGTCACCAAGGACAAATGCAGTGGCGCTCGTGGAAGCATCA	17,A>G	A	A	A	A	A	A	A	A	A	A	A	A	G	A	A	A	A	A	A	A	A	A	A	A	A	A	A	A	A	A	A	A	A	A	A	A	A	A	A	A	A	A	A	A	A
543	ENA|CM002236|CM002236.1	2001349	TGCAGTCACTTCGATCTGGCCCACCGATTACGGAGATTGTTAACTTTCCGTACACATTAGACTCATGTAATTTACAGAATGCGACGATTCCATTTCATGTTTGCAACATTTTCAATAAT	63,C>T;69,A>T;72,T>G;89,C>T;108,T>C;114,A>C	CATCTA	CATCTA	TTTTCA	CATCTA	CATCTA	CATCTA	CATCTA	CATCTA	CATCTA	CATCTA	CATCTA	CAGCTA	CATCTC	CATCTA	CATCTA	TTTTCA	CATCTA	TTTTCA	CATCTA	TTTTCA	CATCTA	CATCTA	CATCTA	CATCTA	CATCTA	CATCTA	CATCTA	CATCTA	CATCTA	CATCTA	CATCTA	CATCTA	CATCTA	CATCTA	CATCTA	CATCTA	CATCTA	CATCTA	CATCTA	CATCTA	CATCTA	CATCTA	CATCTA	CATCTA	CATCTA
544	ENA|CM002236|CM002236.1	2001352	TGCAGTGGACTTGGGGTGTGCGATCGTCCCAGAAAGAGGGGACGTTCCATGCTATCGCAATCCGGATTGTGCTCGATCGGCTCCGTAAGAGAGCAAGCAAAGAACTTGGGCGGGGCCGC	91,A>G;92,G>A;108,G>A	AGG	AGG	AGG	GAG	AGG	AGG	AGG	AGG	AGG	AGG	AGG	AGG	AGA	AGG	AGG	AGG	AGG	AGG	AGG	AGG	GAG	AGG	GAG	AGG	GAG	AGG	GAG	GAG	GAG	GAG	GAG	GAG	AGG	GAG	GAG	GAG	AGG	AGG	AGG	AGG	GAG	GAG	GAG	AGG	AGG
545	ENA|CM002236|CM002236.1	2006882	TGCAGCGCACATACGGCAGCAGATACGGTGTGTGCAGTCATACCTGTATGTAAGTTTCCGTATCCATGCAGTATCTCCAAGGTTCTGTCACGATGCCAGGGAGCGGGGAGGTACGTACT	8,A>G;88,C>T	AC	GC	GC	AC	AC	AC	AC	AC	AC	AC	AC	AC	AC	AC	GC	AT	AC	GC	AC	AC	AC	AC	AC	AC	AC	AC	AC	AC	AC	AC	AC	AC	AC	AC	AC	AC	AC	AC	AC	AC	AC	AC	AC	AC	AC
549	ENA|CM002236|CM002236.1	2015361	TGCAGTTTTTCGTCCTCGCACGGAGAGGAAAGAAAACTGTGTGTCTCGGCCGAAATGGAGATGGAGACTTCTCCCAAGATTGATGATGTACAGGCGGAAAGGAAACTACGGTATCGTAT	63,G>A;64,A>G;77,G>A	GAG	GAG	GAG	GAG	GAG	GAG	GAG	GAG	GAG	AGG	GAA	GAG	GAG	GAG	GAG	GAG	GAG	GAG	GAG	GAG	GAG	GAG	GAG	GAG	GAG	GAG	GAG	GAG	GAG	GAG	GAG	GAG	GAG	GAG	GAG	GAG	GAG	GAG	GAG	GAG	GAG	GAG	GAG	GAG	GAG
550	ENA|CM002236|CM002236.1	2015364	TGCAGCGAAGAGGCAATGACGGACATGCAGCACGCCCGGGAAGAAGCGGAACGGGAAGGTACAGTTGTGGCCCCCAATGCAACGTGGCCCAACAGGGCACTCCAACGTTTCTGCTACCT	13,C>T	C	C	C	C	C	C	C	C	T	C	C	C	C	C	C	C	C	C	C	C	C	C	C	C	C	C	C	C	C	C	C	C	C	C	C	C	C	C	C	C	C	C	C	C	C
551	ENA|CM002236|CM002236.1	2016009	TGCAGGGAGAACGCGTTGGGACGTGCGGTAGGACGGACGGGTAAGAAAAACGGGCGGGTTCGCCCGCCGTTCAAGTGACGCGGGCAAGATGCGAGCCCATGCATATGGGGGAGTGTGTA	110,G>A	G	G	G	G	G	G	G	G	G	G	G	G	G	G	G	G	G	A	G	G	G	G	G	G	G	G	G	G	G	G	G	G	G	G	G	G	G	G	G	G	G	G	G	G	G
552	ENA|CM002236|CM002236.1	2016012	TGCAGTGGTCTTCACCAGAAGCTCCTCGCTGAACCAGGAATTTGATAACGCTTATTACCGGGTGTTCCAATCACATCTCTTGCAGGGTGCTGACGTTTTGACGGGTTGCAGTAGTGTGC	101,C>T	C	T	T	T	C	C	C	C	C	C	C	C	C	C	C	T	T	C	T	T	T	C	T	C	T	C	T	T	T	T	T	T	C	T	T	T	C	C	C	C	T	T	T	C	C
553	ENA|CM002236|CM002236.1	2017786	TGCAGGCGTCCGCGCAAAACCGTGCTACCCAGAGTTCCACACCACTCACTGGCACAATATAGACCTCGGTGAGTGCGGAAAGGTTGCTGGCGTTGGGAAAAGGTTCGGCGGCTCGGCTC	76,G>A	G	G	G	G	A	G	A	G	G	A	G	A	G	G	G	G	G	G	G	G	G	G	G	G	G	G	G	G	G	G	G	G	G	G	G	G	G	G	G	G	G	G	G	G	G
554	ENA|CM002236|CM002236.1	2017789	TGCAGTGTTGTCCTTCCACACTCTCACAGTTTCGGTTGGGCTTCACCAGAAATTTGATGGAGGGTACCTAATCGATTAGTCCGTTAAACATCAGACTCATCCTTCCCATTTCGACCTTG	41,T>C;53,T>C	TT	TT	CT	TC	TT	TC	TT	TT	TT	TT	TT	TT	TT	TT	TT	TT	TT	TT	TT	TT	TC	TT	TC	TT	TC	TT	TC	TC	TC	TC	TC	TC	TT	TC	TC	TC	TT	TT	TT	TT	TC	TC	TC	TT	TT
555	ENA|CM002236|CM002236.1	2018151	TGCAGCAGTTGGTATGTAGTAGCAGGTACACAAGCAGTGAGGCCTAAACGCAATGGCAGCAAGGTCACTGACTGTTTAGCTACCTATCACGACCTAACCATCCACTTGTGAGGCCTGCC	56,C>A	C	A	A	A	C	A	C	A	C	C	C	C	C	C	C	A	A	C	A	A	A	C	A	C	A	C	A	A	A	A	A	A	C	A	A	A	C	C	C	C	A	A	A	C	C
556	ENA|CM002236|CM002236.1	2018154	TGCAGAGCGCTGGCCGTCTGTACACCTGCCGAAATAGATCCATTGATGTGATAATGCGTCACTATGCCACTTGTATGCAAATGCGCTGTAGGGATACACGCGGTTGATTGCCTTGGGCG	44,G>A	G	G	G	G	G	G	G	G	A	G	G	G	G	G	G	G	G	G	A	G	G	G	G	G	G	G	G	G	G	G	G	G	G	G	G	G	G	G	G	G	G	G	G	G	G
558	ENA|CM002236|CM002236.1	2018404	TGCAGGTGTTACACAGCAGTGTACAGGAAAAATAGGCGTGGGTGAATAGCTCAGGATGCAGTCTACTTAGACCGACTATACTAACTGGAGCAAGCTGTAGTGTACCACTGTTGAAGTAC	62,C>T;77,A>G;99,G>A	CAG	CAG	CAG	CAG	CAG	CAG	CAA	TAG	CAG	CAG	CAG	CAG	CAG	CAG	CAG	CGG	CAG	CAG	CAG	CAG	CAG	CAG	CAG	CAG	CAG	CAG	CAG	CAG	CAG	CAG	CAG	CAG	CAG	CAG	CAG	CAG	CAG	CAG	CAG	CAG	CAG	CAG	CAG	CAG	CAG
559	ENA|CM002236|CM002236.1	2023042	TGCAGCATACGATGCTAAGCACGCAAAAACCTTGGACAGGATTGTCGAGGAAATCCGGGCCAGGCTTGATTTCATTGGAGTTGAGTGGGTAGATGAGGACGCCGATTCTGGCAGCGTGA	32,T>C;81,T>C;111,C>A	TTC	CCC	TCA	TCA	CCC	CCC	TCA	TTC	TTC	CCC	TTC	TTC	TCA	TTC	CCC	CCC	CCC	CCC	CCC	CCC	TCA	TTC	TCA	TTC	TCA	TTC	TCA	TCA	TCA	TCA	TCA	TCA	TTC	TCA	TCA	TCA	TTC	TTC	TTC	TTC	TCA	TCA	TCA	TTC	TTC
560	ENA|CM002236|CM002236.1	2023045	TGCAGCTTCGTTGCTGTTGTAAGGAAGATGGTGTGAGCGTCTGTTGACCCAGCAAACAGGCCCCTCGGCTATCTTACTTGAAGTATTCCTTATTCTGTTCTGAAGCCATGGTAGGCAAA	16,T>A;34,G>T;61,C>T	TGC	AGT	TTC	TTC	AGT	AGT	TTC	TGC	TGC	AGT	TGC	TGC	TTC	TTC	AGT	AGT	AGT	AGT	AGT	AGT	TTC	TTC	TTC	TTC	TTC	TTC	TTC	TTC	TTC	TTC	TTC	TTC	TTC	TTC	TTC	TTC	TTC	TTC	TTC	TTC	TTC	TTC	TTC	TTC	TTC
561	ENA|CM002236|CM002236.1	2025498	TGCAGACGAGATTTTTCCTGTGATCAGCAACCGGATTCTAGAGAACAAAGAACGAGATACAAGCTGAAGCATGGGAACAGTGTTGACAACTCACTCTCCTCCAGGGCATCCATCCCTCC	40,G>A;87,A>T	GA	AA	AA	AA	GT	AA	AA	GA	GA	AA	GA	GA	AA	GA	AA	AA	AA	AA	AA	AA	AA	GA	AA	GA	AA	GA	AA	AA	AA	AA	AA	AA	GA	AA	AA	AA	GA	GA	GA	GA	AA	AA	AA	GA	GA
562	ENA|CM002236|CM002236.1	2025501	TGCAGGAGTCCCGCAGATGTCAACGAGCGCTGCGATCGTCTCATCAAAGATATTCGGGAGAGGTTCCACGCTCCCGCGCTCAATAAGCCAAAGGGAGATCCTGATGCGGAACGCGCCGA	24,G>A;65,C>T;77,G>A;92,G>T	GCGG	GTGG	ATGG	GTAG	GCGG	GTGG	GTGG	GCGG	GCGG	GTGG	GCGG	GCGG	GTGG	GCGT	GTGG	GTGG	GTGG	GTGG	GTGG	GTGG	GTAG	GCGT	GTAG	GCGT	GTAG	GCGT	GTAG	GTAG	GTAG	GTAG	GTAG	GTAG	GCGT	GTAG	GTAG	GTAG	GCGT	GCGT	GCGT	GCGT	GTAG	GTAG	GTAG	GCGT	GCGT
563	ENA|CM002236|CM002236.1	2030602	TGCAGCCGAACCAAGCGCTGTGCCGGGGCCATGAATTGGCGGCTCTGCCTCAGTATGACCAGCCGTCTCAGTTTCGATGGTCCTTCTTTGCTTTTTGACATTCTTCTTGGTGCAAGGTG	15,C>T;22,C>G;46,G>A;59,C>T;80,T>C	CCGCT	CCGTT	CCGTT	CCGCT	TCACT	TCACT	CCGCT	TCACT	TCACT	TCACT	CCGCC	CCGCT	CCGTT	TCGCT	CCGTT	CCGTT	CCGTT	CGGTT	CCGTT	CCGTT	CCGCT	TCGCT	CCGCT	TCGCT	CCGCT	TCGCT	CCGCT	CCGCT	CCGCT	CCGCT	CCGCT	CCGCT	TCGCT	CCGCT	CCGCT	CCGCT	TCGCT	TCGCT	TCGCT	TCGCT	CCGCT	CCGCT	CCGCT	TCGCT	TCGCT
564	ENA|CM002236|CM002236.1	2030605	TGCAGACCACTGGCTAAAAAGTCTAGCCTTCAGCAAGTACGCTTCCCCAGCTCCTACGCAAGGAGAAAAAGCGAACAACGACTATGCGCCTAACCCGGGACACTTCGAAAACGGGAACT	54,T>C;57,G>T;112,G>A	TGG	CTG	CTG	TGG	TGG	TGG	TGG	TGG	TGG	TGG	TGG	TGG	CTG	TGA	CTG	CTG	CTG	CTG	CTG	CTG	TGG	TGA	TGG	TGA	TGG	TGA	TGG	TGG	TGG	TGG	TGG	TGG	TGA	TGG	TGG	TGG	TGA	TGA	TGA	TGA	TGG	TGG	TGG	TGA	TGA
565	ENA|CM002236|CM002236.1	2043544	TGCAGCTGGACAAAAACGTGGCGGCTGAGAGCGGAGGCGTGACGAGGCGGCAGTACCAGAACAGCTACGACTGCATCCGGCAAATCCTGCGCAACGAAGGGCTCCGAGGCCTGTACAAG	25,T>C	T	T	T	T	C	C	T	C	C	C	C	T	C	C	T	T	C	T	T	T	T	C	T	C	T	C	T	T	T	T	T	T	C	T	T	T	C	C	C	C	T	T	T	C	C
566	ENA|CM002236|CM002236.1	2043547	TGCAGCCGCGTCTTGACCATCCATATCGGGTTCGTCGCGGTGCTGGTCACGATGCCCGCCAGCACGCCCGCGCTGAGGTGCACCCATGTGCCTTCCTGTCCGTTGTTGAAGTACTTGGC	105,T>C	T	T	T	T	T	T	T	T	T	T	T	C	T	T	T	T	T	T	T	T	T	T	T	T	T	T	T	T	T	T	T	T	T	T	T	T	T	T	T	T	T	T	T	T	T
570	ENA|CM002236|CM002236.1	2050124	TGCAGTTTGACGGTTCGGTTCCGCGCTCCCGACAATGTCACAGTTCTCTTTCTTTTTACTCTTGTATACTCTTTCGCCGACGCATGTGAGCGGCCGTTGGCCTGCCGTGTGCACCATTG	32,C>A;45,C>T;63,G>C	CCG	CTC	CTC	CCG	CCG	CTC	CCG	CCG	CCG	CCG	CCG	ACG	CTC	CCG	CTC	CTC	CCG	CCG	CTC	CTC	CCG	CCG	CCG	CCG	CCG	CCG	CCG	CCG	CCG	CCG	CCG	CCG	CCG	CCG	CCG	CCG	CCG	CCG	CCG	CCG	CCG	CCG	CCG	CCG	CCG
575	ENA|CM002236|CM002236.1	2064807	TGCAGATGCGGGCTCGGCCGTCGTTCTCTCAGTCCCGACGGTGACTTTTGTTGCGGTTGTTGTTGCGGCTGTCCCGGAAATTGGGTTTGAGGAGGTTGTAAACCTTGCGGCCTTTGTGC	32,T>C;37,A>G	TA	CG	TA	CG	TA	TA	CG	TA	TA	TA	CG	TA	TA	TA	TA	TA	CG	TA	CG	CG	CG	TA	CG	TA	CG	TA	CG	CG	CG	CG	CG	CG	TA	CG	CG	CG	TA	TA	TA	TA	CG	CG	CG	TA	TA
578	ENA|CM002236|CM002236.1	2068807	TGCAGCAGCGTCTCCAGAAAGGGAATCTTCAGGCCGACGCCAGGTTTGCTTCGAAGGTTGTCTCTCACCCTTCCCGCATCAGCAGTTCCTGACCTTGACGCGCAATCATCTCTTTATTT	69,C>T;94,T>C;111,C>T	CTC	TTT	TCC	TTT	TCC	TCC	TTC	TCC	TCC	TCC	TTC	TCC	TCC	TCC	TCC	TCC	TTT	TCC	TTT	TTC	TTT	TCC	TTT	TCC	TTT	TCC	TTT	TTT	TTT	TTT	TTT	TTT	TCC	TTT	TTT	TTT	TCC	TCC	TCC	TCC	TTT	TTT	TTT	TCC	TCC
579	ENA|CM002236|CM002236.1	2070386	TGCAGTCGGGTTTCGTTATAGTGTTTGAGTCGATCCGATGATGAAGGCATATCCATGATTTGCCGAAATGATAAGATATTGACCGGGCTTTTGGGCTCCAATGAGCCGGAGCGGCTGGA	98,C>T	C	C	C	C	T	C	C	C	C	C	C	C	C	C	C	C	C	C	C	C	C	C	C	C	C	C	C	C	C	C	C	C	C	C	C	C	C	C	C	C	C	C	C	C	C
580	ENA|CM002236|CM002236.1	2070389	TGCAGTTTGCCGTTATTGATACAGGATTGGACGAGTGGCTCATGGCTATGAGATCCAAATATCCCGAACACTCGAACGCTACGTCCTCTTTCAAAGACTCATTGGCAATCCCTGTTACG	31,C>T;61,T>C	CT	CC	TT	CC	TT	TT	CT	TT	TT	TT	CT	TT	TT	TT	TT	TT	CC	TT	CC	CC	CC	TT	CC	TT	CC	TT	CC	CC	CC	CC	CC	CC	TT	CC	CC	CC	TT	TT	TT	TT	CC	CC	CC	TT	TT
584	ENA|CM002236|CM002236.1	2073478	TGCAGAAGGCTACCCTTACTTGAGAATTGTCTGACATCCGATTTCGGTTCTATTTTCTTCATTCGACTCGACAGCGCTACTCTGTCGCCTGCTTGTACATATCGGCGCATGCCACAACG	31,T>C	T	C	T	T	T	T	T	T	T	T	T	T	T	T	T	T	T	T	T	T	T	T	T	T	T	T	T	T	T	T	T	T	T	T	T	T	T	T	T	T	T	T	T	T	T
585	ENA|CM002236|CM002236.1	2074544	TGCAGTGACAGGCCTTGAGTTTCTGGTACCGCTCAGCTCCAAGCGCCCGGCCTGACGTTCATTCATGTACTAGAGGTAGTACCCCAAATCCATGGGCCGCAGTGGGTCAGAAACGCAGT	76,T>C;81,C>G	TC	TC	TC	TC	TC	TC	TC	TC	TC	TC	TC	TG	TC	TC	TC	CC	CC	TC	TC	TC	TC	TC	TC	TC	TC	TC	TC	TC	TC	TC	TC	TC	TC	TC	TC	TC	TC	TC	TC	TC	TC	TC	TC	TC	TC
588	ENA|CM002236|CM002236.1	2075075	TGCAGCGTCACGGGCCCTCCTGAAACTATGTAAGTAAAGTAACCACGTTTTCCCTTTATCGAACTCCCGTCGCTGATGACAACAACGGAGGAGCTTGTTCAACCTCGACGACCACGACA	31,A>C	A	A	A	A	A	A	A	A	A	A	A	A	A	A	A	C	A	A	A	C	A	A	A	A	A	A	A	A	A	A	A	A	A	A	A	A	A	A	A	A	A	A	A	A	A
594	ENA|CM002236|CM002236.1	2088055	TGCAGCGAAGCTAACGAGGGCTTCTACGTCAAGTGCGGTTTCAAGAGGGCGGGTCTGGAAATGGCACATTACTATCAGAACACAAAGAGCAAAGCTTAGAAAGCTGTTAAATTCTACAA	11,T>C;38,T>C;108,A>T	TTA	CCA	CCA	CTA	CCA	CCA	CCA	CCA	CCA	CCA	CTA	CCA	CCA	CCA	CTA	CTA	CCA	CTA	CCT	CTA	CTA	CCA	CTA	CCA	CTA	CCA	CTA	CTA	CTA	CTA	CTA	CTA	CCA	CTA	CTA	CTA	CCA	CCA	CCA	CCA	CTA	CTA	CTA	CCA	CCA
597	ENA|CM002236|CM002236.1	2095719	TGCAGTGCTACCAAAGGGGAAACAACGTGTTTGACGCCGAGTGGCAGGGGCCCAAGGAACCCACGGGCAAGGGCGTCAAGTCCTTGGGAGCTCGTGTAGGCAGGTTGACGCAGGACATG	15,G>A;46,G>A;83,T>C	GGT	AGT	AGT	AAC	AAC	GGT	AAC	GGT	GGT	AAT	AGT	AAC	AAC	AGT	AAC	AGC	AGT	AGT	AAC	AGT	AAC	AAC	AAC	AAC	AAC	AAC	AAC	AAC	AAC	AAC	AAC	AAC	AAC	AAC	AAC	AAC	AAC	AAC	AAC	AAC	AAC	AAC	AAC	AAC	AAC
598	ENA|CM002236|CM002236.1	2095722	TGCAGCTGTCCACCCCACAGTCCACCGAAGTACAAGTAAGCCTCGCCATCATCATCAACAAACGTGGCAGGATCGATCGAGTAAGATCCCTTGATGGGCTCCGGCTGGGGAGTGAATGG	11,A>G;26,G>A;29,G>A;38,A>C;68,A>G;95,G>C;100,C>G;101,C>T	AGGAAGCC	GGACGGCC	GGACGGCC	GGACGGCC	AAGAGCGT	AGGAAGCC	AAGAGCGT	AGGAAGCC	AGGAAGCC	AAGAAGCC	GGACGGCC	AAGAGCGT	AAGAGCGT	GGACGGCC	AGGAGGCC	AAGAGCGC	GGACGGCC	GGACGGCC	AAGAGCGT	GGACGGCC	GGACGGCC	AAGAGCGT	GGACGGCC	AAGAGCGT	GGACGGCC	AAGAGCGT	GGACGGCC	GGACGGCC	GGACGGCC	GGACGGCC	GGACGGCC	GGACGGCC	AAGAGCGT	GGACGGCC	GGACGGCC	GGACGGCC	AAGAGCGT	AAGAGCGT	AAGAGCGT	AAGAGCGT	GGACGGCC	GGACGGCC	GGACGGCC	AAGAGCGT	AAGAGCGT
599	ENA|CM002236|CM002236.1	2097309	TGCAGCAGCCTCGCGTCTACTGCAACGTGCCAACTCCGCGACAGCAATGCATTGCCTTTTGGGTGCCAGGTTTGATGTGCTTGACATTCGATATCTAGAGTGCCTCAGCCACACCACTT	99,G>T	G	G	T	G	G	G	G	G	G	G	T	G	G	G	G	G	G	T	G	G	G	G	G	G	G	G	G	G	G	G	G	G	G	G	G	G	G	G	G	G	G	G	G	G	G
600	ENA|CM002236|CM002236.1	2097312	TGCAGAGGTCAAAATCTTGCACCCTTTACTTTGTCGTGATGAAAGGAGGCCTCGATATCCATATCAAGCATGGGATAGAAGCTGAGTTGTTCAAAGGCATGGTTGGTGTAGAGTGGAGG	9,C>A;13,A>T;15,C>G;77,G>T	CACG	CACG	ATCG	CACG	CAGG	CACG	CACT	CACG	CACG	CACG	ATCG	CAGG	CACG	CAGG	CACG	CACG	CACG	ATCG	CACG	CACT	CACG	CACT	CACG	CACT	CACG	CACT	CACG	CACG	CACG	CACG	CACG	CACG	CACT	CACG	CACG	CACG	CACT	CACT	CACT	CACT	CACG	CACG	CACG	CACT	CACT
602	ENA|CM002236|CM002236.1	2100597	TGCAGCATCCATGGGCCGTATCCGCCACCTCTAAACAAGTGGAACTTGAAGAGATGATGTGCATCCGTCCAGCCTTATACGCAGAAGAAATATTTTTTTTCACAGGGTAAGATGCCCTG	91,A>T;102,C>T	AC	AC	AT	TC	AC	AC	AC	AC	AC	AC	AC	AC	AC	AC	AC	AC	AT	AT	AC	AC	TC	AC	TC	AC	TC	AC	TC	TC	TC	TC	TC	TC	AC	TC	TC	TC	AC	AC	AC	AC	TC	TC	TC	AC	AC
605	ENA|CM002236|CM002236.1	2111837	TGCAGAGTACTTCTGGTAAGGTGGTGAAACTGAAATGTGCTGGAAAGATACGATCGAATTCACAGGTTGGCCACAAAACGAAACTTCCTGATGAGCAGAGGGGGCGTAAGGAATGGAGC	18,A>C;30,T>G;53,T>A;57,A>G;74,A>T	ATTAA	ATTAA	ATTAA	ATTAA	ATTAA	CGAGT	ATTAA	ATTAA	ATTAA	ATTAA	ATTAA	ATTAA	ATTAA	ATTAA	ATTAA	ATTAA	ATTAA	ATTAA	ATTAA	ATTAA	ATTAA	ATTAA	ATTAA	ATTAA	ATTAA	ATTAA	ATTAA	ATTAA	ATTAA	ATTAA	ATTAA	ATTAA	ATTAA	ATTAA	ATTAA	ATTAA	ATTAA	ATTAA	ATTAA	ATTAA	ATTAA	ATTAA	ATTAA	ATTAA	ATTAA
606	ENA|CM002236|CM002236.1	2111840	TGCAGACGAACTCAGACTGGCGGATTATCAGGCGAACAGAAGATACACTGGGTCTCTGAGTGGTGCAAAGGTTTCCAATCCATCTACTTTGGGATCAAGCACAATTGGGGCCGTCAACN	21,G>A;33,G>A;36,C>T;66,A>G;69,G>A;74,C>T;82,T>C	GGCAGCT	GGCAGCT	GGCAGCT	GGCAGCT	GGCAGCT	AATGATT	GGCAGCT	GGCAGCT	GGCAGCT	GGCAGCT	GGCAGCT	GGCAGCT	GGCAACT	GGCAACT	GGCAGCC	GGCAGCT	GGCAGCT	GGCAGCT	GGCAGCT	GGCAGCT	GGCAGCT	GGCAGCT	GGCAGCT	GGCAGCT	GGCAGCT	GGCAGCT	GGCAGCT	GGCAGCT	GGCAGCT	GGCAGCT	GGCAGCT	GGCAGCT	GGCAGCT	GGCAGCT	GGCAGCT	GGCAGCT	GGCAGCT	GGCAGCT	GGCAGCT	GGCAGCT	GGCAGCT	GGCAGCT	GGCAGCT	GGCAGCT	GGCAGCT
609	ENA|CM002236|CM002236.1	2117446	TGCAGAGTGACAGGCACGAGGCCCTGGCAGCGGGTTGCAATGATTTCTTGACCAAGGTAAGTCTTCCCTTGAACACGTTGGCTATTTATCTATCCTGGTACAGAGAATGTCAAACAGNN	106,A>G;108,G>A	AG	AG	GA	GA	AG	AG	AG	AG	AG	AG	AG	AG	AG	AG	GA	GA	GA	GA	GA	AG	GA	AG	GA	AG	GA	AG	GA	GA	GA	GA	GA	GA	AG	GA	GA	GA	AG	AG	AG	AG	GA	GA	GA	AG	AG
611	ENA|CM002236|CM002236.1	2119179	TGCAGCGGTAGCAGCAGCAGGTGTACAGCTTCCAGGTTGCCGACATGGGCCTCCTCGTGCTCATCTAGCTCCCCTCAGTCCTCCCAACCAACAACACATCAGCAGCAATGCTCGTCGTT	53,C>T;101,G>A	CG	CG	CA	CA	CG	CG	CG	CG	CG	CG	CG	CG	CG	CG	CA	CA	CA	TA	CG	CA	CA	CG	CA	CG	CA	CG	CA	CA	CA	CA	CA	CA	CG	CA	CA	CA	CG	CG	CG	CG	CA	CA	CA	CG	CG
613	ENA|CM002236|CM002236.1	2127062	TGCAGGGGACGCCATCTGAATGAGGCTCGCAGTGATATGTACGCTATATAATAATTCCTTGCCGTACTTCCTGAAGTTATTATATCTATTCGTCGTCGCTTCTATCCCTCCTTAACAGT	13,A>G;33,G>A;51,T>A;56,C>T;80,T>C;87,A>G;96,C>T;113,A>G	AGTCTACA	AGTCTGTG	AGTCTGCG	AGTCTGCG	AGTCTGCG	AGTCCGCG	AGTTTGCG	AGTCTGCG	AGTCTGCG	AGTCTGCG	AGTCCGCG	AGTCTGCG	AGTCTGCG	AGTCTGCG	AGTCTGCG	AGTCTGCG	AGTCTGCG	AGTCTGCG	GAACCGCG	AGTCTGTG	AGTCTGCG	AGTTTGCG	AGTCTGCG	AGTTTGCG	AGTCTGCG	AGTTTGCG	AGTCTGCG	AGTCTGCG	AGTCTGCG	AGTCTGCG	AGTCTGCG	AGTCTGCG	AGTTTGCG	AGTCTGCG	AGTCTGCG	AGTCTGCG	AGTTTGCG	AGTTTGCG	AGTTTGCG	AGTTTGCG	AGTCTGCG	AGTCTGCG	AGTCTGCG	AGTTTGCG	AGTTTGCG
614	ENA|CM002236|CM002236.1	2127065	TGCAGTAAGTTATGAGAATGCCGCTGTCCCTGTGAGCCGTGCAATTACAACCTTCTCAGGCCTCACACTACTTAGATCTGGCTGTTTCTGGCTGTTCTTCTCCCCCGCTCCAGAGTTNN	8,G>A;10,T>C;44,T>C;69,A>G;71,T>C;78,T>C	GTTATT	ACCGCT	GCCACT	GCCACT	GCCACT	ACCACC	GCCACT	GCCACT	GCCACT	GCCACT	ACCACT	GCCACT	GCCACT	GCCACT	GCCACT	GCCACT	GCCACT	GCCACT	ACCACC	ACCGCT	GCCACT	GCCACT	GCCACT	GCCACT	GCCACT	GCCACT	GCCACT	GCCACT	GCCACT	GCCACT	GCCACT	GCCACT	GCCACT	GCCACT	GCCACT	GCCACT	GCCACT	GCCACT	GCCACT	GCCACT	GCCACT	GCCACT	GCCACT	GCCACT	GCCACT
617	ENA|CM002236|CM002236.1	2128030	TGCAGTAGTGTGCCAGCCCATTACCGCGTTGGAAAAACAGCAACAAAAAAAGGGAAGAATGAAGAATGGAAAAACCCTCCAGACCCCTATGGGAATAACAACGAGAGGCTGATATCGAN	50,A>C;60,G>A;63,G>T	AGG	AGG	AGG	AAG	AGG	AAG	AGG	AGG	AGG	AGG	CAT	AGG	AAG	AAG	AGG	AGG	AGG	AGG	AAG	AAG	AAG	AGG	AAG	AGG	AAG	AGG	AAG	AAG	AAG	AAG	AAG	AAG	AGG	AAG	AAG	AAG	AGG	AGG	AGG	AGG	AAG	AAG	AAG	AGG	AGG
618	ENA|CM002236|CM002236.1	2128033	TGCAGTGCGCTCGACACAAAGCAGCCACAGTTACCACGCCCCGCAGTAGGCACGCACGCACGCACGCAAGCACGTTCGGCATGGTCTAATGCCAAGCTGGAACAGAAAGAAAGAAAGAG	68,A>C	A	A	A	A	A	A	A	A	A	A	C	A	A	A	A	A	A	A	A	A	A	A	A	A	A	A	A	A	A	A	A	A	A	A	A	A	A	A	A	A	A	A	A	A	A
622	ENA|CM002236|CM002236.1	2137407	TGCAGCGCCGGCAAAGATCGCACCGGCCTCTTTGTCGCCCTCCTCCTCTCCCTCCTGCACCTACCCCCCACCGTCATCGCCCACGAATACTCCTTGACCGACCTCGGCCTGGCGCACCG	27,C>A;83,C>T	CC	CT	CC	CC	CC	CC	CC	CC	CC	CC	AC	AC	CC	CC	CC	CC	CC	CC	CT	CT	CC	CC	CC	CC	CC	CC	CC	CC	CC	CC	CC	CC	CC	CC	CC	CC	CC	CC	CC	CC	CC	CC	CC	CC	CC
625	ENA|CM002236|CM002236.1	2138767	TGCAGTTGCCAAGCCAGAGGAGAATGGCACTTCCGTTGATGGGGATGCTGCGGCGCAGGAAGGTGAGGAGGATACGGAAAAGACGGAGGATGAGAACTCCGATAACAGCTCGGATGCGT	23,A>C;66,G>A;101,A>G;111,G>A	AGAG	AGAG	AAGA	AGAG	AGAG	AGAG	AGAG	CGAG	CGAG	AGAG	CGAG	CGAG	CGAG	AGAG	AAGA	AAGA	AGAG	AAGA	AGAG	AGAG	AGAG	AGAG	AGAG	AGAG	AGAG	AGAG	AGAG	AGAG	AGAG	AGAG	AGAG	AGAG	AGAG	AGAG	AGAG	AGAG	AGAG	AGAG	AGAG	AGAG	AGAG	AGAG	AGAG	AGAG	AGAG
626	ENA|CM002236|CM002236.1	2140781	TGCAGTCGCAATCAACCTTTCTTTCCGTTTTTATGCCTTGCAGTGAGGTTTCTGTAGCAAACCACTTTCTCGACGACGATGGCTTGACCAGAAAAAACCAAGGTGCAAGCTGCTTGCTT	30,T>C;90,G>A;113,T>C	TGT	CGT	TGT	TGT	TGT	TGT	TGT	TGT	TGT	TGT	TGT	TAT	TGT	TGT	TGT	TGT	TGT	TGC	TGT	TGT	TGT	TGT	TGT	TGT	TGT	TGT	TGT	TGT	TGT	TGT	TGT	TGT	TGT	TGT	TGT	TGT	TGT	TGT	TGT	TGT	TGT	TGT	TGT	TGT	TGT
627	ENA|CM002236|CM002236.1	2140784	TGCAGCTGCTGTTCTGTCTAGCGATTGCTGCTTCCACCTTTCAGGATGGCATATACTTTCCTGGATGCGGTCGCGGCCACTGGCCAGCGCATTTCCGCTTTCTTCCAGACCCTCACCAT	65,T>C;71,C>T	TC	TC	CC	TC	TT	TC	TT	TT	TT	TT	TT	TC	TT	TC	CC	CC	CC	CC	TC	TC	TC	TT	TC	TT	TC	TT	TC	TC	TC	TC	TC	TC	TT	TC	TC	TC	TT	TT	TT	TT	TC	TC	TC	TT	TT
628	ENA|CM002236|CM002236.1	2141018	TGCAGTTTCTTGCACGTCTTTTAGACTTTCCTCTCGATATAATTTCCACCACACCTTCTATTCTTTCCCCTCCGTGATATTGATGGTTAAGCGTTAAGGATAAAGGGGCACGCAAATTT	8,C>T;21,T>C;43,T>C;60,T>C;71,C>T;74,T>C;107,G>C	CTTTCTG	CCTTCCC	TCCTCTC	CCTCTTG	CTTTCTG	CTTTCTG	CTTTCTG	CTTTCTG	CTTTCTG	CTTTCTG	CCTTCTG	CCTTCTG	CTTTCTG	CTTTCTG	TCCTCTC	TCCTCTC	CCCTCTC	TCCTCTC	CCTCTTG	CCTCTTG	CCTCTTG	CTTTCTG	CCTCTTG	CTTTCTG	CCTCTTG	CTTTCTG	CCTCTTG	CCTCTTG	CCTCTTG	CCTCTTG	CCTCTTG	CCTCTTG	CTTTCTG	CCTCTTG	CCTCTTG	CCTCTTG	CTTTCTG	CTTTCTG	CTTTCTG	CTTTCTG	CCTCTTG	CCTCTTG	CCTCTTG	CTTTCTG	CTTTCTG
630	ENA|CM002236|CM002236.1	2142311	TGCAGACTTTTGTTGGGCTAGACCTTGAATGGAAGGGCGAACTGGCTCCACTTTCGTCTGGTGTAATGTTTTGCATAATTGCATGTCTGTGCGGCGCTTTGCACTAACAATTTCATTGA	60,G>T	G	G	G	G	G	G	G	G	T	G	G	G	G	G	G	G	G	G	G	G	G	G	G	G	G	G	G	G	G	G	G	G	G	G	G	G	G	G	G	G	G	G	G	G	G
632	ENA|CM002236|CM002236.1	2143565	TGCAGCATGTCCGCAAAGCAGCTACCACGAGACAAGAGACGAGACCAAGCACGACTAGCGGGAAGGAGGAGGATTGAGAGGAAGATGATGCGGAGGTAGTGTAGCTCGAAAGCTTTGCT	80,G>A	G	G	G	G	G	G	G	G	G	G	G	G	G	G	A	G	G	G	G	G	G	G	G	G	G	G	G	G	G	G	G	G	G	G	G	G	G	G	G	G	G	G	G	G	G
638	ENA|CM002236|CM002236.1	2150170	TGCAGGGCCTCTCTGAAGTGCCCTGGACGTTTGAATTCTTCCTCGACATCCCGCATCTGGTTGTAGGCCCTTTGCGCTTGTGGGCTCTGGCGGGGTTTTCGTGATCCCTCAGCGCCCTG	92,G>T	G	T	T	G	G	G	T	T	T	G	G	T	G	G	T	T	T	T	T	T	G	T	G	T	G	T	G	G	G	G	G	G	T	G	G	G	T	T	T	T	G	G	G	T	T
639	ENA|CM002236|CM002236.1	2150173	TGCAGCAGCGCGAACGGGGTAGGCAGAACGGCATCAGTTACAGTCCCTACCTCGAGATCCCATCATCCCATATTAGACGACATAGATCTTGTACTGGTTCAATCGGCAGTACTGGCCCA	89,T>C	T	C	C	T	T	T	T	T	T	T	T	C	T	T	C	C	C	T	C	C	T	T	T	T	T	T	T	T	T	T	T	T	T	T	T	T	T	T	T	T	T	T	T	T	T
645	ENA|CM002236|CM002236.1	2157423	TGCAGCTGGTGGTGAACGATTGAGGCCCAGGCATCCTTCCAAGCTCTCGAGTTTTCGAGGAGCTGCACCACGAATCCAAGTCAGCACCAGTACAAAGGGTGGCCGGTTGAGCGGGGATG	14,A>G;47,C>G;84,C>T	ACC	ACC	ACC	ACC	ACC	ACT	ACC	ACC	ACC	ACC	ACC	GGC	ACC	ACC	ACC	ACC	ACC	ACC	GGC	ACC	ACC	ACC	ACC	ACC	ACC	ACC	ACC	ACC	ACC	ACC	ACC	ACC	ACC	ACC	ACC	ACC	ACC	ACC	ACC	ACC	ACC	ACC	ACC	ACC	ACC
646	ENA|CM002236|CM002236.1	2158312	TGCAGGTGGCTACCCCTCCCGCGCCCCGTCACCCGCGGCATCCGATCGATCTTCTTACGCCTCCAGCCCGCCGGCTTCCTCTTACTCTGGTTACTCTGGCAGCCAGAACCAACCAAGGA	9,C>T;23,C>T;69,G>A;75,T>C;113,C>A	CCGTC	TCACA	TCACA	TCACA	TCACA	CCGTC	TCACA	TCACA	TCACA	TCACA	TCACA	CTGTC	CCGTC	TCACA	TCACA	TCACA	TCACA	TCACA	TCACA	TCACA	TCACA	TCACA	TCACA	TCACA	TCACA	TCACA	TCACA	TCACA	TCACA	TCACA	TCACA	TCACA	TCACA	TCACA	TCACA	TCACA	TCACA	TCACA	TCACA	TCACA	TCACA	TCACA	TCACA	TCACA	TCACA
648	ENA|CM002236|CM002236.1	2164461	TGCAGCACCAAGTCAGCCTATCAGGAACCATTTTCATATCTCAAAACACGGTTCACTGGCAGCGGGAGGTTTATTTTATATCTCATATCTCATATTCGCCAGCCGGCCAGAGGAGATTC	46,C>T;75,T>C;98,C>T;108,A>G	CTCA	CTCA	CTCA	CTCA	CTTA	CTCA	CTCA	CTCA	CTCA	TTCA	CTCA	CTCA	CTCA	CTCG	CTCA	CCCA	CTCA	CTCA	CTCA	CTCA	CTCA	CTCA	CTCA	CTCA	CTCA	CTCA	CTCA	CTCA	CTCA	CTCA	CTCA	CTCA	CTCA	CTCA	CTCA	CTCA	CTCA	CTCA	CTCA	CTCA	CTCA	CTCA	CTCA	CTCA	CTCA
649	ENA|CM002236|CM002236.1	2164464	TGCAGGCTACGTCAATTAGAGATCGACCTCTCGTCGTCGCCTGGGGCCGTGCTGAAGAAGGCCGGCATTCGCCTCATTGCGACACGCTGTGGCCGCTGTCTCCTACCAACTTTATCAGT	9,C>T;37,C>T;103,T>A;111,T>C	CCTT	CTAC	CCAC	CCAC	CCAC	CCAC	CCAC	TCAC	CCTT	CCAC	CCAC	CCAC	CCAC	CCAC	CCAC	CCAC	CCAC	CCAC	CCAC	CCAC	CCAC	CCAC	CCAC	CCAC	CCAC	CCAC	CCAC	CCAC	CCAC	CCAC	CCAC	CCAC	CCAC	CCAC	CCAC	CCAC	CCAC	CCAC	CCAC	CCAC	CCAC	CCAC	CCAC	CCAC	CCAC
650	ENA|CM002236|CM002236.1	2167873	TGCAGTCAACATACTCCTCGGCTCCCTACTGCTGCCCCAACCCTCATAATCAGATGTCACATTCTCGTCGAGCTTGGAAGGCAACCGATCCCTGTTCCTCCAAGTGTGGAACAATGGCG	29,T>C;60,A>G;84,C>A	TAC	TGC	TAC	TAC	TGC	TGC	CGC	TGC	TAA	TAC	TGC	TAC	TAC	TGC	TGC	TAC	TAC	TGC	TGC	TAC	TAC	CGC	TAC	CGC	TAC	CGC	TAC	TAC	TAC	TAC	TAC	TAC	CGC	TAC	TAC	TAC	CGC	CGC	CGC	CGC	TAC	TAC	TAC	CGC	CGC
651	ENA|CM002236|CM002236.1	2167876	TGCAGATTATCAAAGCAGTGTAGTCAGTGGGTGGTAGAAGGTTTTGACGCATATATCGGCGCGTCGGCAAGACTACGGTCGTCATGAATGAGCTTTCCCTAGGAGTTTCATCTGCATTT	66,G>C;77,G>A;80,G>T	GGG	CAT	CAT	CAT	CAT	CAT	CAT	CAT	GAG	GAG	CAT	GAG	CAT	CAT	CAT	CAT	CAT	CAT	CAT	CAT	CAT	CAT	CAT	CAT	CAT	CAT	CAT	CAT	CAT	CAT	CAT	CAT	CAT	CAT	CAT	CAT	CAT	CAT	CAT	CAT	CAT	CAT	CAT	CAT	CAT
653	ENA|CM002236|CM002236.1	2173065	TGCAGTTCCAGTTCCAGTTCCTGTTCGGACTTTTCCACTGTGGCGTCCAAGACAGCGACGAGGGCGAGGACGAGCCGTCATTCGCAACCTACGTCATCGATCAGTATATCGGAGGTATC	90,A>G;91,C>T	AC	AC	GT	AC	AC	AC	AC	AC	GC	AC	AC	AC	GC	AC	GC	AC	GC	AC	AC	GC	AC	AC	AC	AC	AC	AC	AC	AC	AC	AC	AC	AC	AC	AC	AC	AC	AC	AC	AC	AC	AC	AC	AC	AC	AC
656	ENA|CM002236|CM002236.1	2178030	TGCAGCAGTGCAGAACGCATGCGCTAACCAGTATGGCAGAGCTTCTGCGATCTTACCGGATTGCCCACGGCCGTGCGACTTCCATCGAACCATTCGAAAAGGCACTGAGAGAAAACACC	36,C>T	C	C	C	C	C	C	C	C	C	C	C	C	C	C	C	C	T	C	C	T	C	C	C	C	C	C	C	C	C	C	C	C	C	C	C	C	C	C	C	C	C	C	C	C	C
657	ENA|CM002236|CM002236.1	2178033	TGCAGTATCAAAGGAGCACGGACCTGGGTATGTCTTTTCTAGCTTGTCCAACTTCCTCAACCTTACCCGGATCTCTGGCGAGAGCTCAGCGGTGGTAGAAGGCGTGGTTGTCCCCGATC	8,C>G;65,C>T	CC	CC	CC	CC	CC	CC	CC	CC	CC	CC	CC	CC	GT	CC	CC	CC	GC	CC	CC	GC	CC	CC	CC	CC	CC	CC	CC	CC	CC	CC	CC	CC	CC	CC	CC	CC	CC	CC	CC	CC	CC	CC	CC	CC	CC
658	ENA|CM002236|CM002236.1	2178744	TGCAGAAGGAGAAGGAAGAAGGCTCTGCGGGACTGAAGGAAACGGCTGCCAAGCTTGCTGTTTCAGAGTCTAAGGCCGAGGAGCTTCAGTCTGAACTTACACAGGTTACCGAAGCCAAG	110,G>A	G	G	G	G	G	G	G	G	G	G	G	A	G	G	G	G	G	G	G	G	G	G	G	G	G	G	G	G	G	G	G	G	G	G	G	G	G	G	G	G	G	G	G	G	G
660	ENA|CM002236|CM002236.1	2179956	TGCAGCGCGTGCAAGAGGAAGCTAACAAGCTTCGCCCGCGCATCCGCGAGCTGGAGGAAGAGGTCAATCGTCTTAGGAAGGAAGGTGACATGATGCGGGAGGAAGTTCAACTCAAGAGC	82,A>G;105,T>C	AT	AT	GT	AT	AT	AT	AT	AT	AT	AT	AT	AT	GT	GT	AC	AT	GT	AT	AT	GT	AT	AT	AT	AT	AT	AT	AT	AT	AT	AT	AT	AT	AT	AT	AT	AT	AT	AT	AT	AT	AT	AT	AT	AT	AT
661	ENA|CM002236|CM002236.1	2179959	TGCAGTTCTCGGGCGGTCTTCTCTTCACGTGCGGCAATCTCAATCTTCTCTGCCTCAGATCTGCGAAGGTCCCGACCAAGAACCCGCTTCTCATCCTCGAGCTTGAGACGCGCGTTTGT	34,C>A	C	C	A	C	C	C	C	C	C	C	C	C	A	A	C	C	A	C	C	A	C	C	C	C	C	C	C	C	C	C	C	C	C	C	C	C	C	C	C	C	C	C	C	C	C
663	ENA|CM002236|CM002236.1	2180817	TGCAGCAAGATGGTCTTCAGGTACATGGCATCGGGCGTGGCGTTCGCAGACGCGATCGAGTTTGACCTCGCCGAGTCCACGGAGCCCCTGCTTCCACTACCTGCCAAACTGGTCATGCT	51,G>A	G	A	G	A	A	A	A	A	A	A	A	A	G	G	A	A	G	A	A	G	A	A	A	A	A	A	A	A	A	A	A	A	A	A	A	A	A	A	A	A	A	A	A	A	A
666	ENA|CM002236|CM002236.1	2195512	TGCAGTCAGAAACGGCCCATTACCCCCAGTAGAAACCTTGATGATATCTCGCGCTTTCATCACCATCGGGTCTCCGCGCGGTATGCCAATATGTTGGGTTGACCGTCGAACCACTAACC	46,T>C	T	T	T	T	T	T	T	T	T	C	T	T	T	T	T	T	T	T	T	T	T	T	T	T	T	T	T	T	T	T	T	T	T	T	T	T	T	T	T	T	T	T	T	T	T
667	ENA|CM002236|CM002236.1	2195515	TGCAGCAGATCGAGATCCTGCTCCCAATCATTGCCGTGCTCGGTCATGGGGATTGTAGTAGTCGCGGTTGACCGCGCTCCGGAGTCATGGGTCAAGCGGATACGGACGAAGGTGGACGA	5,C>A	C	C	C	C	C	C	C	C	C	C	C	C	C	C	C	A	C	C	C	C	C	C	C	C	C	C	C	C	C	C	C	C	C	C	C	C	C	C	C	C	C	C	C	C	C
668	ENA|CM002236|CM002236.1	2204739	TGCAGCGCAAACGGAATTGAATACGCCCAATGATTGCTCAACTTGCTCGTTCCAGCACATACAGCGTTCCCCAACAACTGACCAATAACAAAGCACAAGTTGACATAGCTCGTCAACAC	36,C>A;43,T>C;62,A>T;101,G>C	CTAG	CTTG	CTTG	CTTG	CTAG	CCTG	CTAG	CCTG	CTAG	CTAC	CTAG	ATAG	CTAC	CTAG	CTAG	CTTG	CTAG	CTAG	CTAG	CTTG	CTTG	CTAG	CTTG	CTAG	CTTG	CTAG	CTTG	CTTG	CTTG	CTTG	CTTG	CTTG	CTAG	CTTG	CTTG	CTTG	CTAG	CTAG	CTAG	CTAG	CTTG	CTTG	CTTG	CTAG	CTAG
669	ENA|CM002236|CM002236.1	2204742	TGCAGTGGTTTTGGTGCTTGGTTATACTCTTGGGGCTGGCGTGGGTGCCGGAAAGTCCGTGGTGGTTGGTAAGGAAGGGGAAACTGGATGAGGCTGAGATGGTGCTGCGTAGGCTGGCA	28,C>A;97,G>A	CG	AG	AG	AA	CG	AG	CG	AG	CG	AG	CG	CG	AG	CG	CG	AG	CG	CG	CG	AG	AA	CG	AA	CG	AA	CG	AA	AA	AA	AA	AA	AA	CG	AA	AA	AA	CG	CG	CG	CG	AA	AA	AA	CG	CG
670	ENA|CM002236|CM002236.1	2204961	TGCAGCGAGCGGGCGAAGAACTGGATAAAAATAAGACAAGCCGTCAGCGCCACGCAAGCCCCAAAAGTCCACTTCCTCCCGAACCGCTCCATCGGGTATCCCGCAATCAAAGCGCCGAC	91,T>C	T	T	T	T	T	T	T	T	T	T	T	T	T	T	T	T	C	T	T	T	T	T	T	T	T	T	T	T	T	T	T	T	T	T	T	T	T	T	T	T	T	T	T	T	T
671	ENA|CM002236|CM002236.1	2204964	TGCAGGTGTTGCTGGTTGGTGAGCTTTTGGGGGGTCTGGTGCTGGGGTGTTATGCCGTCATTGCACCTGCTTACTCGTCCGAGGTGTGCCCGATGGCTCTTAGGGGGGTGTTGACGAGC	10,G>A;55,C>T;96,C>T	GCC	GCC	GCT	GCC	GCC	GCC	GCC	GCC	GCC	GTC	GCC	ACC	GCC	GCC	GCC	GCC	ACC	GCC	GCC	GCC	GCC	GCC	GCC	GCC	GCC	GCC	GCC	GCC	GCC	GCC	GCC	GCC	GCC	GCC	GCC	GCC	GCC	GCC	GCC	GCC	GCC	GCC	GCC	GCC	GCC
675	ENA|CM002236|CM002236.1	2227674	TGCAGGGCGATGATCTCGCCCTCGACGTCCTTGTTGTAGATCTCCACCACCTTGTCCAGCTTCTCCTTGTTGCGGCCAGCGATATACACCTTGGCGCCGTTGACGGCGAGAGCTTGTGT	17,G>A;80,G>A;92,G>A;103,C>A	GGGC	GAGA	GGGC	GAAC	AGGC	GGGC	GGGC	GGGC	GGGC	GGGC	GAGC	GGGC	GAGC	GGGC	GAAC	GAAC	GAGC	GGGC	GGGC	GAAC	GAAC	GGGC	GAAC	GGGC	GAAC	GGGC	GAAC	GAAC	GAAC	GAAC	GAAC	GAAC	GGGC	GAAC	GAAC	GAAC	GGGC	GGGC	GGGC	GGGC	GAAC	GAAC	GAAC	GGGC	GGGC
676	ENA|CM002236|CM002236.1	2227677	TGCAGGCAGACGTGACTAAGAAGGAGGACATTGCCGCTCTGGTCAAGGAGATCGAATCCCGCGAGAAGTGTCTCTGCATCTTGGTCAACAACGCCGGCATTTCCAGCTCGAGCGTAACC	49,G>A;55,A>G	GA	GA	GA	GG	GA	GA	GA	GA	GA	GA	GA	GA	GA	GA	GG	GG	AA	GA	GA	GG	GG	GA	GG	GA	GG	GA	GG	GG	GG	GG	GG	GG	GA	GG	GG	GG	GA	GA	GA	GA	GG	GG	GG	GA	GA
683	ENA|CM002236|CM002236.1	2235893	TGCAGAACCCACCAGGATGGCGCCCATATTCGAGAAGGCGACAGAGGCTAAATCAAAGACACCAACACTCGATAATAATCTATTCGGAGACGACGACATTTACAATGCGACACCGAGAC	39,G>A;44,A>G;52,T>C;78,T>C;79,C>T	GATTC	GATTC	GATTC	GGCTT	GATTC	GATTC	GGTCT	GATTC	GGCTT	GATTC	GATTC	GATTC	GGCTT	GATTC	AATTC	GGCTT	GGTCT	GATTC	GATTC	GATTC	GGCTT	GGTCT	GGCTT	GGTCT	GGCTT	GGTCT	GGCTT	GGCTT	GGCTT	GGCTT	GGCTT	GGCTT	GGTCT	GGCTT	GGCTT	GGCTT	GGTCT	GGTCT	GGTCT	GGTCT	GGCTT	GGCTT	GGCTT	GGTCT	GGTCT
684	ENA|CM002236|CM002236.1	2235896	TGCAGAAGCAGATGGCTGTCCTTCGCGGTCTCCGTCCTCTTCCTCTTCAGCTGTTGTTGACCTGGGTTTCCCTTCGGCGATCCACTTTAGTCGTGCATTGCGTAGGGTAGTTTTGTGCC	32,C>T;33,G>A;38,C>G;93,T>C;102,T>C	CGCTT	CACTC	CACTC	CACTT	CACTC	CACTC	TAGTT	CACTC	CACTT	CACTC	CACTC	CACTC	CACTT	CACTC	CACCT	CACTT	TACTT	CGCTT	CACTC	CGCTT	CACTT	TAGTT	CACTT	TAGTT	CACTT	TAGTT	CACTT	CACTT	CACTT	CACTT	CACTT	CACTT	TAGTT	CACTT	CACTT	CACTT	TAGTT	TAGTT	TAGTT	TAGTT	CACTT	CACTT	CACTT	TAGTT	TAGTT
687	ENA|CM002236|CM002236.1	2242730	TGCAGGTCATCACACAACACCACAGCAGGATGTTGTGTCGCATCGGGGGAAGTGTCCACAGTCGCAGTGGAGGTAGCATCCGCAACAGGTTGGGCAGCCGTCGATTGCTCCTTCTCGCC	102,G>A	G	G	A	G	G	G	G	G	G	G	G	G	G	G	G	G	G	G	G	G	G	G	G	G	G	G	G	G	G	G	G	G	G	G	G	G	G	G	G	G	G	G	G	G	G
688	ENA|CM002236|CM002236.1	2242733	TGCAGTGTCGGTCGGCGGAAGTGCCACGCTCCAAGTGCCTGGCAGTGTCCCAGCAGTCTCAGCCCCCGTCGCTGGATCCTCTCTCTCTGCTGCTCCTCTCGGCCTCGGCAATTTCATGG	47,T>C;67,G>C	TG	TG	TC	TG	TG	TG	TG	TG	TG	TG	CG	TG	TG	TG	TG	TG	TG	TG	TG	TG	TG	TG	TG	TG	TG	TG	TG	TG	TG	TG	TG	TG	TG	TG	TG	TG	TG	TG	TG	TG	TG	TG	TG	TG	TG
689	ENA|CM002236|CM002236.1	2245656	TGCAGGAGATTATGGAGTCAAGACCCGTCGCCGGAGTGGAGCCGTTGGTGACAAAAGGCGGGGAGAGCTCGAGTGGATCGGCCTCCTTCAATTCAATGAAACAAAGAGGGGAAGCTGAA	7,G>T;21,G>A;30,C>T;101,C>T;109,G>C	GGCCG	TACTG	GGCTG	GGCCG	GGCCG	GGCCG	GGCCG	GGCTG	GGCCG	GGCTG	GGCTG	GGCTG	GGCTG	GGTTG	GGCCC	GGCTG	GGCCC	GGCTG	GGCTG	GGCCC	GGCCG	GGCCG	GGCCG	GGCCG	GGCCG	GGCCG	GGCCG	GGCCG	GGCCG	GGCCG	GGCCG	GGCCG	GGCCG	GGCCG	GGCCG	GGCCG	GGCCG	GGCCG	GGCCG	GGCCG	GGCCG	GGCCG	GGCCG	GGCCG	GGCCG
692	ENA|CM002236|CM002236.1	2249835	TGCAGCTTACTACATTCCCCCCTCGCTCGTGCGCCTTCCGCTCGCGACCACTCCCAGATCGACTTTCTGCGAGTGGAAGGGAACCGCCACATACTACTCCATCATGAGTCCCATCTCGG	21,C>G	C	C	C	C	C	C	C	C	C	C	C	C	C	C	C	G	C	C	C	C	C	C	C	C	C	C	C	C	C	C	C	C	C	C	C	C	C	C	C	C	C	C	C	C	C
702	ENA|CM002236|CM002236.1	2264231	TGCAGATCGTCAACTATGTCGAGCTTTTAATCGAGATGGCGGCCAAGCGCCGCGGCGAGCGCATGCGGTGGCGCGCCGTCATCATAATAGAAGCCATCAAGGCCTTTTGCAAGCTTCTN	58,G>A	G	G	G	G	G	G	G	G	G	G	G	G	G	G	G	G	A	G	G	G	G	G	G	G	G	G	G	G	G	G	G	G	G	G	G	G	G	G	G	G	G	G	G	G	G
703	ENA|CM002236|CM002236.1	2264234	TGCAGAAGATAGGCTACGCGCCGGTAGAGCGGACTCTTGAGGAACCAAAAGCGGATGTATCGTTTATGCGGAGAGGGCGCGTTTGCGAGTGATGGCTGAGATAGCTTGGAGGATGCACG	29,C>G;65,A>G;71,A>G	CAA	GAG	GAA	GAG	GGG	GGG	GGG	GGG	CAA	GGG	GGG	CAA	GAG	GAG	CAA	GAA	GAA	GAG	GAG	GAA	GAG	GGG	GAG	GGG	GAG	GGG	GAG	GAG	GAG	GAG	GAG	GAG	GGG	GAG	GAG	GAG	GGG	GGG	GGG	GGG	GAG	GAG	GAG	GGG	GGG
705	ENA|CM002236|CM002236.1	2268623	TGCAGCAGCTTTCTCCGCCTTCCCTTTCCTCCCCATTCATCCCACGGCTCTCCCGTCTTGGCAGGCTATCGAGAGGCATGGAGCCACAGAGGTAGACGTGTGATGTTCTTGTTTTCACC	17,C>T;22,C>G;28,C>A;65,C>G;67,A>G;88,G>T;100,T>A;102,A>G	CCCCAGTA	CCCCAGTA	CCCCAGTA	CCCCAGTA	CCCCATTA	CCCCATTA	CCCCAGTA	CCCCATTA	CCCCAGTA	CCCCATTA	CCCCATTA	CCCCATTA	TGAGGGAG	CCCCAGTA	CCCCAGTA	CCCCAGTA	CCCCAGTA	CCCCAGTA	CCCCAGTA	CCCCAGTA	CCCCAGTA	CCCCAGTA	CCCCAGTA	CCCCAGTA	CCCCAGTA	CCCCAGTA	CCCCAGTA	CCCCAGTA	CCCCAGTA	CCCCAGTA	CCCCAGTA	CCCCAGTA	CCCCAGTA	CCCCAGTA	CCCCAGTA	CCCCAGTA	CCCCAGTA	CCCCAGTA	CCCCAGTA	CCCCAGTA	CCCCAGTA	CCCCAGTA	CCCCAGTA	CCCCAGTA	CCCCAGTA
707	ENA|CM002236|CM002236.1	2269502	TGCAGTTGGCAATCTTTGCCAGGCATGTGAATACACAACACCTTCCAGAAACACCCTTTTCCCTCTGACCATAGTTCTTGGCGTTACATTCAGAGGAAATTTAGGCAGGTCCATCGAAT	13,C>T;22,G>T;31,T>G;68,C>G;95,G>A	CGTCG	CTGCA	CTGCA	TGTCA	CGTCG	CGTCG	CGTGG	CGTCG	CGTCG	CGTCG	CGTCG	CGTCG	CGTCG	CGTCG	CGTCG	CTGCA	CGTCG	CTGCA	CTGCA	CTGCA	TGTCA	CGTGG	TGTCA	CGTGG	TGTCA	CGTGG	TGTCA	TGTCA	TGTCA	TGTCA	TGTCA	TGTCA	CGTGG	TGTCA	TGTCA	TGTCA	CGTGG	CGTGG	CGTGG	CGTGG	TGTCA	TGTCA	TGTCA	CGTGG	CGTGG
711	ENA|CM002236|CM002236.1	2348707	TGCAGGAACGAGAACAAACAGTCAAGCAGTGTTCAGACACAAGGCAAGAGAACTGAATGCAATTCTATATGTAGCATACCGACAAGCAGCAGCATGTAGAGTACCTCATGCAGAGCNNN	16,A>G;38,A>G;39,C>A;66,A>G;108,T>C	AACAT	GGAAC	GGAAT	GGAAC	AACAT	GGAGT	AACAT	GGAGT	AACAT	GGAGT	AACAT	AACAT	AACAT	GGAGT	GGAGT	GGAAC	GGAAT	GGAAC	GGAAC	GGAAC	GGAAC	AACAT	GGAAC	AACAT	GGAAC	AACAT	GGAAC	GGAAC	GGAAC	GGAAC	GGAAC	GGAAC	AACAT	GGAAC	GGAAC	GGAAC	AACAT	AACAT	AACAT	AACAT	GGAAC	GGAAC	GGAAC	AACAT	AACAT
712	ENA|CM002236|CM002236.1	2348710	TGCAGATCCAACGTCGTTCCATTAGTTGCAGTCTGAGTAAAGAGTTCCATCGTTAGGCACCCAACCTGAGTTGATACGCGCTCAATGTCATACAGGAGTGTTGGCGAGGTTACCGCTCA	7,C>T;29,A>T;39,A>G;69,G>A	CAAG	CAAA	CAAA	CAAA	CAAG	CAGA	CAAA	CAAA	CAAG	CAAA	CAAG	CAAG	TAAG	CAAA	CAAA	CAAA	CTAA	CAAA	CAAA	CAAA	CAAA	CAAA	CAAA	CAAA	CAAA	CAAA	CAAA	CAAA	CAAA	CAAA	CAAA	CAAA	CAAA	CAAA	CAAA	CAAA	CAAA	CAAA	CAAA	CAAA	CAAA	CAAA	CAAA	CAAA	CAAA
713	ENA|CM002236|CM002236.1	2352613	TGCAGACGGTGGAGAGGGAGGCGACAAAGTGATCCATGCGGTCGAGATCCTGCATGTTGGATGTCTCAATGACATGGCAGAAAAGGACGATGAAGGGAATGAACGGGGCGTAAAGAATC	16,G>A;56,T>G	GT	GT	GT	GT	GT	GT	GT	GT	GT	GG	GT	GG	AT	GT	GT	GT	GT	GT	GT	GT	GT	GT	GT	GT	GT	GT	GT	GT	GT	GT	GT	GT	GT	GT	GT	GT	GT	GT	GT	GT	GT	GT	GT	GT	GT
714	ENA|CM002236|CM002236.1	2352616	TGCAGCATATCCGAGGCTATCGACAAGTTCAACCGCGTCTGTCAGGTCCTCTGCCACGTCGCACGCCTCTACGTCGAGACCAAGGCACAGCAACAGCAGGACCAAGACATGATGTTGGT	32,C>T	C	T	T	T	T	T	C	T	T	T	T	T	T	T	T	T	T	T	T	T	T	C	T	C	T	C	T	T	T	T	T	T	C	T	T	T	C	C	C	C	T	T	T	C	C
715	ENA|CM002236|CM002236.1	2360419	TGCAGTTCTCTGGCGGGCAGAGGCAAAGAATCGCTATTGCGCGCGCGCTGGTCAGGAAGCCGAGATTGCTGTTGCTGGACGAAGCGACTAGTGCGTTGGATACGGAGTCGGAGCGGGTG	28,A>G;34,T>G;51,T>C;52,C>T;54,G>A;88,T>C	ATTCGT	ATTTGC	ATTTAC	ATTTGC	GGTTGC	ATTTGC	GGTTGC	ATTTGC	ATTCGT	ATTCGT	ATTCGT	ATTTGC	ATCCGC	ATTCGC	ATTCGT	ATTTGC	ATTTGC	GGTTGC	ATTTGC	ATTTGC	ATTTGC	GGTTGC	ATTTGC	GGTTGC	ATTTGC	GGTTGC	ATTTGC	ATTTGC	ATTTGC	ATTTGC	ATTTGC	ATTTGC	GGTTGC	ATTTGC	ATTTGC	ATTTGC	GGTTGC	GGTTGC	GGTTGC	GGTTGC	ATTTGC	ATTTGC	ATTTGC	GGTTGC	GGTTGC
716	ENA|CM002236|CM002236.1	2360422	TGCAGGCCCTGAGATCCGCAGGGGGTAGCTAGGCCTTCGGGCAACGAAGCAATGAAGGAGTCGATGTTGGCCTGGCGACAGGCCTCGAGGATTTGCTCGTCCGACACAGTCGCGTCAAG	11,A>G;47,A>G;107,A>C;113,G>A;115,C>T	AAAGC	AGAGC	AGCGC	AGAGC	GGAAC	AGAGC	GGAGC	AGAGC	AAAGC	AAAGC	AAAGC	AGAGC	AAAGC	AAAGT	AAAGC	AGCGC	AGCGC	GGAGC	AGCGC	AGCGC	AGAGC	GGAGC	AGAGC	GGAGC	AGAGC	GGAGC	AGAGC	AGAGC	AGAGC	AGAGC	AGAGC	AGAGC	GGAGC	AGAGC	AGAGC	AGAGC	GGAGC	GGAGC	GGAGC	GGAGC	AGAGC	AGAGC	AGAGC	GGAGC	GGAGC
718	ENA|CM002236|CM002236.1	2364488	TGCAGAACTCAGCACCAACAGTAACGTCGTCACCTTCTATCCATGAACACAACCTCGACGGTGTCAGTCCTGAGTGCGAGCAGCCGCGCGAGGGCCCCTTCATGTCCGGGTGGAGAAAA	24,C>A;41,C>T;72,A>G;77,G>A	CCAG	CCGG	CCGG	CCGG	CTAG	CCGG	CCAG	CCAG	CCAG	CCAG	CCAG	CCAG	CCAG	CCAG	CCAG	CCAG	CCAG	CCAG	CCGA	ACAG	CCGG	CCAG	CCGG	CCAG	CCGG	CCAG	CCGG	CCGG	CCGG	CCGG	CCGG	CCGG	CCAG	CCGG	CCGG	CCGG	CCAG	CCAG	CCAG	CCAG	CCGG	CCGG	CCGG	CCAG	CCAG
720	ENA|CM002236|CM002236.1	2368081	TGCAGTCGAAGTGACTCATTGACCTAGATTTATCCGAAGAGGAGGTCCTCGGGTAGGTACGGGAGAATTGATGTGGAATGATAATGTTGTTCGATTAGTAGCCACTGGCAGGTGCTGCT	55,G>A;61,G>T;66,A>G	GGA	GGA	GGA	GGA	GGA	GGA	GGA	GGA	GGA	GGA	GGA	GGA	GGA	GTA	AGA	GGG	GGA	GGA	GGA	GGA	GGA	GGA	GGA	GGA	GGA	GGA	GGA	GGA	GGA	GGA	GGA	GGA	GGA	GGA	GGA	GGA	GGA	GGA	GGA	GGA	GGA	GGA	GGA	GGA	GGA
721	ENA|CM002236|CM002236.1	2368084	TGCAGTTTGGCATGAACAGGCCCAAAAGACAACTACAACAGTCCAGTATCTCGTAGGCAGGCTAGGGAATATTTCAGTAGCGAGACTGGAACATCATCTCTGCTCCATAGCAAAGAGAG	32,C>T;46,T>C;74,C>T;83,G>C;102,C>T;103,T>C;104,C>T	CTCGCTC	CCCGCCT	CTCGCTC	CCCGCCT	TTCGTTC	CTCGCCT	TTCGTTC	CTCGCTC	CTCGCTC	CTCGCTC	CTCGCTC	TTCGTTC	TTCGTTC	CTTGCTC	CTCGCTC	CTCCCTC	TTCGTTC	TTCGTTC	TTCGTTC	CTCGCTC	CCCGCCT	TTCGTTC	CCCGCCT	TTCGTTC	CCCGCCT	TTCGTTC	CCCGCCT	CCCGCCT	CCCGCCT	CCCGCCT	CCCGCCT	CCCGCCT	TTCGTTC	CCCGCCT	CCCGCCT	CCCGCCT	TTCGTTC	TTCGTTC	TTCGTTC	TTCGTTC	CCCGCCT	CCCGCCT	CCCGCCT	TTCGTTC	TTCGTTC
722	ENA|CM002236|CM002236.1	2369830	TGCAGGACTTCGCGCAGGAGGGCACATTTAGCGGCACACCCGCCGAACCAGTGCCCGTGGTAGCTCCCGTGGCCGCAGCCGACGTAGAGGCGGGCGCTGACCTGGACTTGGACCAGCTT	34,C>T;90,C>T	CC	CC	CT	CC	CC	CC	CT	CC	CC	CC	CC	TC	CT	CC	CC	CT	CT	CT	CC	CC	CC	CT	CC	CT	CC	CT	CC	CC	CC	CC	CC	CC	CT	CC	CC	CC	CT	CT	CT	CT	CC	CC	CC	CT	CT
723	ENA|CM002236|CM002236.1	2369833	TGCAGCTTATGAAGCATCTCAAACGCCTCACGACGGCATCGCTCCTCCTGCTCCACCCAGAACTTGTGGATCTTCTTTGCTATGGCAAGGAAATCGTTGTAGGATTCTTCACCACCACC	29,A>G;75,T>A;108,T>C	ATT	ATT	ATT	ATT	ATT	ATT	ATT	ATT	ATT	ATT	ATT	GTT	ATT	AAT	ATT	ATT	ATC	ATT	ATT	ATT	ATT	ATT	ATT	ATT	ATT	ATT	ATT	ATT	ATT	ATT	ATT	ATT	ATT	ATT	ATT	ATT	ATT	ATT	ATT	ATT	ATT	ATT	ATT	ATT	ATT
725	ENA|CM002236|CM002236.1	2371405	TGCAGAATCTCTGCCTCGAAGGCATTGATTGTTTCAATAGCCTGACGAATGAAGGGTTTCTCATCGAGGATGGTACCGAGACGGAAAAGATTCGAGGCGGACACGGCGTTGGTTGACGG	57,T>C;104,G>C	TG	TG	TG	TG	TG	CG	TG	TG	TG	TG	TG	TG	TG	TG	TG	TG	TG	TG	TG	TC	TG	TG	TG	TG	TG	TG	TG	TG	TG	TG	TG	TG	TG	TG	TG	TG	TG	TG	TG	TG	TG	TG	TG	TG	TG
726	ENA|CM002236|CM002236.1	2412989	TGCAGTATTACATCGTTTGGTTCATCCGTTGTATATGGGGGTGTCTGAACAGTAATAGCGTTTTCAGATTGTAGCACTTTATAACAAGACGTAAGATTGTACATCGTCACGAGCATATT	12,T>C;13,C>T;42,G>A;44,C>T;56,A>G;76,C>T;79,T>G;80,A>G;83,A>G	TCGCACTAA	CTGCACTAA	CTGCACTAG	TCGCACTAA	CTGCACTAA	CTGCACTAA	TCGCACTAA	TCGCACTAA	TCGCACTAA	TCGCACTAA	CTGCACTAA	TCGCACTAA	TCGCACTAG	TCGCACTAA	TCGCACTAA	TTGCGTTGA	CTGCACTAA	CTGCACTAA	CTACACTAA	TCGTGCGGA	TCGCACTAA	TCGCACTAA	TCGCACTAA	TCGCACTAA	TCGCACTAA	TCGCACTAA	TCGCACTAA	TCGCACTAA	TCGCACTAA	TCGCACTAA	TCGCACTAA	TCGCACTAA	TCGCACTAA	TCGCACTAA	TCGCACTAA	TCGCACTAA	TCGCACTAA	TCGCACTAA	TCGCACTAA	TCGCACTAA	TCGCACTAA	TCGCACTAA	TCGCACTAA	TCGCACTAA	TCGCACTAA
727	ENA|CM002236|CM002236.1	2412992	TGCAGACCCAGACCCTGCGTGGATATCGTTGCACACACACCTCCTCTGATTCCTTCATAAACCCCCAGACAATGCTACTTGAAAACGCAATCATCAGATCCATCATCACCTCCCTTCAA	50,T>G;77,C>T;81,A>T;87,C>G;89,A>G	TCACA	TCTGA	TCTGA	TCACA	TCTGA	GCTGA	TCACA	TCACA	TCACA	TCACA	TCTGA	TCACA	TCACA	TCACA	TCACA	TTAGG	TCTGA	TCTGA	TCTGA	TCACA	TCACA	TCACA	TCACA	TCACA	TCACA	TCACA	TCACA	TCACA	TCACA	TCACA	TCACA	TCACA	TCACA	TCACA	TCACA	TCACA	TCACA	TCACA	TCACA	TCACA	TCACA	TCACA	TCACA	TCACA	TCACA
729	ENA|CM002236|CM002236.1	2414064	TGCAGTTGCTGCTGGAAAATCATGACGATGATGATCCTATGAAAGAGTTTTTGATTGAGGAAAAGAAGAAAGAGGTGGAGGAGGCGCTGACAAGGGAGAAGAAGAGGGAGGAGAAGGAG	16,A>G;90,C>G	AC	AC	AC	GG	AC	AC	AC	AC	AC	AC	AC	AC	AC	AC	AC	AC	AC	AC	AC	GC	GG	AC	GG	AC	GG	AC	GG	GG	GG	GG	GG	GG	AC	GG	GG	GG	AC	AC	AC	AC	GG	GG	GG	AC	AC
733	ENA|CM002236|CM002236.1	2418099	TGCAGCCAGAAGGCAAGCTGGGCAAGCATGTATCCCTTCATAATCCCGGTGAGCTCGCGGTTGGGCCAGTTCGTCCAGAGCTCTCGGAGGTTGAAGAAGTGCGGTGATTGCCAATAGAT	71,C>T	C	C	T	C	C	C	C	C	C	C	C	C	C	C	C	C	C	C	C	T	C	C	C	C	C	C	C	C	C	C	C	C	C	C	C	C	C	C	C	C	C	C	C	C	C
737	ENA|CM002236|CM002236.1	2430235	TGCAGCTAGGCGCAAGCCGGGGGGTCACATACTGGGGAATCCGAGAAGCCATCCTGTCGGTTCAGGCGAGCCTGTCGTTGATCGCAAAGGCAACAAATCGAGGCTTCGAGGGCAGGTTT	7,A>G;71,C>T	AC	AT	GT	AC	AC	GT	GC	AC	GT	GC	AC	AC	GC	GT	GC	GC	GC	GT	GT	AT	AC	GC	AC	GC	AC	GC	AC	AC	AC	AC	AC	AC	GC	AC	AC	AC	GC	GC	GC	GC	AC	AC	AC	GC	GC
738	ENA|CM002236|CM002236.1	2430238	TGCAGGAGAGCAATTGGCGACTTGCGACAGCGACACCATCATCACTACATATAGTCTGCCGATAAAGAGGGGCTGACCATCATCACAAATCACAGGTTCAACCAGCAGGTCCTTTACGA	87,A>T;90,C>T	AC	AC	AC	AC	AC	AC	AC	AC	AT	AC	AC	AC	AC	AC	TC	AC	AC	AC	AC	AC	AC	AC	AC	AC	AC	AC	AC	AC	AC	AC	AC	AC	AC	AC	AC	AC	AC	AC	AC	AC	AC	AC	AC	AC	AC
739	ENA|CM002236|CM002236.1	2432122	TGCAGCACCTCAAACAGCAGGTCGAGGAAGCCAGGAAGGAATATGAAGACTGGGAGAAGGAGCATCAGCCCACTCCGGCGCCCATGTAAAGGCGTGAGTGTTCGTGGCTGGACAATGGT	19,G>A	G	G	G	G	G	G	G	G	G	G	G	G	A	G	G	G	G	G	G	G	G	G	G	G	G	G	G	G	G	G	G	G	G	G	G	G	G	G	G	G	G	G	G	G	G
740	ENA|CM002236|CM002236.1	2432125	TGCAGTTGCTTCTCGTAGTCCTCGAGAATCTGCATTTCCAAGTTAGCATCAGGTCGACAATGTGAGAACCCGCCAAGGGAAAGAAACATACCTTCTTCGCTTTCGCCTCAACCTCCTCA	41,G>A;45,G>C	GG	GG	GG	GC	GG	GG	GG	GG	AG	GG	GG	GG	GG	AG	GG	GG	GG	GG	GG	GG	GC	GG	GC	GG	GC	GG	GC	GC	GC	GC	GC	GC	GG	GC	GC	GC	GG	GG	GG	GG	GC	GC	GC	GG	GG
744	ENA|CM002236|CM002236.1	2434167	TGCAGTGGCTGGCACATGGGGGAAAAAANCAGAGACGAAAGAGTACGGTGAGTGGTCGAATTGATAACGCATCTGGCTAAAATGGGACGTTGAACTTGCCAGCATCGCCCAATCCCGNN	10,G>A;22,A>G;29,C>G;33,G>C;36,G>T;55,T>C	GACGGT	GACGGT	GACGGC	GGCGGT	GACGGT	GACGGT	GAGCTT	GACGGT	GACGGT	GACGGT	GACGGT	GACGGT	GACGGT	GACGGT	GACGGT	GAGCTT	GAGCTT	GACGGT	AACGAT	GACGGT	GGCGGT	GAGCTT	GGCGGT	GAGCTT	GGCGGT	GAGCTT	GGCGGT	GGCGGT	GGCGGT	GGCGGT	GGCGGT	GGCGGT	GAGCTT	GGCGGT	GGCGGT	GGCGGT	GAGCTT	GAGCTT	GAGCTT	GAGCTT	GGCGGT	GGCGGT	GGCGGT	GAGCTT	GAGCTT
745	ENA|CM002236|CM002236.1	2436354	TGCAGACTCCAGGACCCTGGCCCCCAAGTTGCACCGTTCCGCGATTGCCCGAAGGCCCTCGGGACCGTGGTAAACGGCATAGAATGAGCTGATGTTGGCCAAAAGGGCTTGAGCAGTGC	14,C>T;42,G>A	CG	CG	CG	CG	TA	CG	CG	TA	CG	CG	TA	CG	CG	CG	CG	CG	CG	CG	CG	CG	CG	CG	CG	CG	CG	CG	CG	CG	CG	CG	CG	CG	CG	CG	CG	CG	CG	CG	CG	CG	CG	CG	CG	CG	CG
746	ENA|CM002236|CM002236.1	2436371	TGCAGCTCTACTCGCCAAATAACTCTTGTTCGGCGGTGCCGTTCGATACCCTCGTCATCAACCAAGACCATATCGGCAAGGTCTTGGTATATGCCGCCAGAGAGAGAGGTATCAATATC	40,G>A;88,A>T	GA	GA	GA	AA	GT	GA	GA	GT	GA	GT	GT	GA	GA	GT	GA	GA	GA	GA	GA	GA	AA	GA	AA	GA	AA	GA	AA	AA	AA	AA	AA	AA	GA	AA	AA	AA	GA	GA	GA	GA	AA	AA	AA	GA	GA
749	ENA|CM002236|CM002236.1	2449539	TGCAGGAGCCATGCTTCACGGAAAGTCTCATACGTGTCGCGCATGTGGTACATCGACTTCATAATGTTGCGGACGGGAGCCGATGGGTCACGATGATCCAGAGCAACCTTGGGGTCGGT	64,T>C;74,G>A	TG	TG	TG	TG	CG	TA	TG	TG	TG	TG	TG	TG	TG	TG	CG	TG	TG	TG	TA	CG	TG	TG	TG	TG	TG	TG	TG	TG	TG	TG	TG	TG	TG	TG	TG	TG	TG	TG	TG	TG	TG	TG	TG	TG	TG
750	ENA|CM002236|CM002236.1	2449542	TGCAGACCCTTAGCTCGAAGGTTAGGAATGTGACGCTCGAAGGTAGCACCACAAGCACAGAGTTTGGGATTTGGTCCGTTGCACGCGCATTTATGCCGAGTGTTCAAAAAGAATCATAT	13,C>T;59,G>C	CG	CG	CG	TC	CG	TG	CG	CG	CG	CG	CG	CG	CG	CG	CG	CG	TC	CG	TG	CG	TC	CG	TC	CG	TC	CG	TC	TC	TC	TC	TC	TC	CG	TC	TC	TC	CG	CG	CG	CG	TC	TC	TC	CG	CG
751	ENA|CM002236|CM002236.1	2458157	TGCAGGGCCCCTCGAGGTGATCGTCATCATCCCATCCGCCGGTTTCGTCTGGTTCAACAGAAACCATCTTGCGCGTCGAACCCTTTCTTCCGTCTAGACTTAGGACAACCTAAAGGCAA	13,G>A;75,T>C;96,G>A;102,G>T	GTGG	GTGG	GTGG	GTAG	GTAG	GTAG	GTGG	GTGG	GTAG	GTAG	GTAG	GTAG	ACAG	GTAG	GTAG	GTAG	GTGG	GTAG	GTGG	GTAT	GTAG	GTGG	GTAG	GTGG	GTAG	GTGG	GTAG	GTAG	GTAG	GTAG	GTAG	GTAG	GTGG	GTAG	GTAG	GTAG	GTGG	GTGG	GTGG	GTGG	GTAG	GTAG	GTAG	GTGG	GTGG
753	ENA|CM002236|CM002236.1	2464882	TGCAGAAGAGGGGATACACATGTTAGTAAGGCTGTCCTGTGCTGCCAAACACCGAAAGTGGAATTCATCCCAAGACGGGAGATGGGGAAAAGCTGGGGAAGGCAAGGGAGAGACGGAGA	8,A>G;26,T>C;39,T>A;45,C>G;50,A>G;51,C>A;53,G>A;80,G>A;87,A>G;102,C>T	ATTCACGGAC	ATTCACGGAC	GCACGCAAAC	GCTCGCAAGC	ATTCACGGAC	ATTCACGGAT	ATTGACGGAC	ATTCACGGAC	ATTCACGGAC	ATTCACGGAC	ATTCACGGAC	ATTCACGGAC	ATTCACGGAC	ATTCACGGAC	ATTCAAGGAC	ATTGACGGAC	GCTCGCAAGC	GCTCGCAAAC	ATTCACGGAC	GCTCGCAAAC	GCTCGCAAGC	ATTGACGGAC	GCTCGCAAGC	ATTGACGGAC	GCTCGCAAGC	ATTGACGGAC	GCTCGCAAGC	GCTCGCAAGC	GCTCGCAAGC	GCTCGCAAGC	GCTCGCAAGC	GCTCGCAAGC	ATTGACGGAC	GCTCGCAAGC	GCTCGCAAGC	GCTCGCAAGC	ATTGACGGAC	ATTGACGGAC	ATTGACGGAC	ATTGACGGAC	GCTCGCAAGC	GCTCGCAAGC	GCTCGCAAGC	ATTGACGGAC	ATTGACGGAC
756	ENA|CM002236|CM002236.1	2477488	TGCAGGTCGCTTGACATGCGTTAGGTAGGTAGACTTCAAGCTATGTACCTACGCATTCCTTGCTGGCTCTGGAGATCCTGGTCGTATCCTTCTTCTCGCCAAGTAAACGGTTTCATTTT	42,A>G;64,G>C;73,G>T;88,C>G;92,T>C;96,C>T;114,A>T;115,T>G	AGGCTCAT	AGGCTCAT	ACTGTTTG	AGGCTCAT	AGGCTCAT	GCTGCTTT	AGGCTCAT	AGGCTCAT	AGGCTCAT	AGGCTCAT	AGGCTCAT	AGGCTCAT	AGGCTCAT	ACTGTTTT	AGGCTCAT	AGGCTCAT	ACTGTTTT	AGGCTCAT	AGGCTCTT	ACTGTTTT	AGGCTCAT	AGGCTCAT	AGGCTCAT	AGGCTCAT	AGGCTCAT	AGGCTCAT	AGGCTCAT	AGGCTCAT	AGGCTCAT	AGGCTCAT	AGGCTCAT	AGGCTCAT	AGGCTCAT	AGGCTCAT	AGGCTCAT	AGGCTCAT	AGGCTCAT	AGGCTCAT	AGGCTCAT	AGGCTCAT	AGGCTCAT	AGGCTCAT	AGGCTCAT	AGGCTCAT	AGGCTCAT
757	ENA|CM002236|CM002236.1	2477491	TGCAGCCCATGCTTGCGCTACAGTGAACGGCAGCAGGCATTAGCGGACTTGTCAACAAAGCAAACACCCAGTCATCAACAAAGCCAGAAAAAGACGAGGACAACATCGAACAACAAGCG	59,G>C;96,A>G	GA	GA	GA	GA	CA	CA	GA	GA	CA	GA	GA	GA	GA	CA	GA	GA	CA	GA	CG	CA	GA	GA	GA	GA	GA	GA	GA	GA	GA	GA	GA	GA	GA	GA	GA	GA	GA	GA	GA	GA	GA	GA	GA	GA	GA
758	ENA|CM002236|CM002236.1	2479869	TGCAGCGCGGCACGAGCGAGAAGGAGATGGTGGAGCAGGCGGGCGAGACGGGCGTGCCGCATTGGGGCGTCGAGGTCATGATTGCTGATATGGATGTGCCCGCTCCGGGGCTAGTGGAC	12,C>G;25,G>A;55,G>T;101,G>A	CGGG	CGGG	CGGG	CGGG	GGGG	CATG	CGGG	GGGG	GGGG	CGGG	CGGG	GGGG	CGGG	CGGG	CGGG	CGGG	CGGA	CGGG	CGGG	CGGG	CGGG	CGGG	CGGG	CGGG	CGGG	CGGG	CGGG	CGGG	CGGG	CGGG	CGGG	CGGG	CGGG	CGGG	CGGG	CGGG	CGGG	CGGG	CGGG	CGGG	CGGG	CGGG	CGGG	CGGG	CGGG
759	ENA|CM002236|CM002236.1	2479872	TGCAGCGAGGTGCTGCACGTCTCGCTCAGTCCGTAACCGAGCCTGACTCTGAACCCGCACCGCTTGTACACCTCCACGACCACCTCGTGTCCGAGGGGAGCGCCGCCCGTGACGGCTGC	29,T>C;32,G>A;35,A>G;38,G>C;77,G>A	TGAGG	TGGGG	TGGGG	TGAGG	TGAGG	CAGCA	TGGGG	TGAGG	TGAGG	TGAGG	TGGGG	TGAGG	TGGGG	TGAGG	TGAGG	TGAGG	TGAGG	TGAGG	TGGGG	TGAGG	TGAGG	TGGGG	TGAGG	TGGGG	TGAGG	TGGGG	TGAGG	TGAGG	TGAGG	TGAGG	TGAGG	TGAGG	TGGGG	TGAGG	TGAGG	TGAGG	TGGGG	TGGGG	TGGGG	TGGGG	TGAGG	TGAGG	TGAGG	TGGGG	TGGGG
765	ENA|CM002236|CM002236.1	2488761	TGCAGTCCACCACCGTGTGGATGGGTGGCAGTCTGCTTTATATCGCAACAACAGCAAATATCCTAAGCACACGTACTGTTTAGCTGTGATTGACTTACTCAGACTTACTTACCACTTCC	13,C>T;48,C>T;82,G>A;85,G>A;88,A>G;93,C>G	CCGGAC	CCAGGC	CCGAAC	CCAGGC	CCGGAC	CCGGAC	CCGGAC	CCGGAC	TCGGAC	CCGGAC	CCAGGC	CCGGAC	CCGGAC	CCAGGC	CCGGAG	CCAGGC	CCGGAC	CCAGGC	CTGGAC	CCGGAC	CCAGGC	CCGGAC	CCAGGC	CCGGAC	CCAGGC	CCGGAC	CCAGGC	CCAGGC	CCAGGC	CCAGGC	CCAGGC	CCAGGC	CCGGAC	CCAGGC	CCAGGC	CCAGGC	CCGGAC	CCGGAC	CCGGAC	CCGGAC	CCAGGC	CCAGGC	CCAGGC	CCGGAC	CCGGAC
766	ENA|CM002236|CM002236.1	2489409	TGCAGTTGACCCTTCATAGTCTGCAAGTGTCCATAGACGTAGTCATCTGGCGTGATCCCTTGCCCTTCAGGAAGAGTCTTGGTCCGGCGGCTGCTGTCTGCGGCAATTACTAGCATCGA	13,T>C;72,A>G;77,C>T;78,T>G;93,C>T	TACTC	TATGC	TATGC	TATGC	TATGC	TATGC	TGTGC	TATGC	TATGC	TATGC	TACTC	TATGC	TATGT	TACTC	CATGC	TACTC	TATGC	TACTC	TGTGC	TATGC	TATGC	TGTGC	TATGC	TGTGC	TATGC	TGTGC	TATGC	TATGC	TATGC	TATGC	TATGC	TATGC	TGTGC	TATGC	TATGC	TATGC	TGTGC	TGTGC	TGTGC	TGTGC	TATGC	TATGC	TATGC	TGTGC	TGTGC
769	ENA|CM002236|CM002236.1	2491039	TGCAGGTCTTCGCTTCATTCAGCTGCTTCTCATCGATGGTGGGTGACCTCGGGGCCCGGGGGATGCATTTCCGAACGGTTGATGCAGCGGTCGAACGTTCCATGGCGATTGCTCCTGGG	32,T>C	T	T	T	T	T	T	C	T	T	T	T	T	T	T	T	T	T	T	T	T	T	C	T	C	T	C	T	T	T	T	T	T	C	T	T	T	C	C	C	C	T	T	T	C	C
770	ENA|CM002236|CM002236.1	2509019	TGCAGCTGTCTAGCGATGGCAGGACTCATGATATGGAAGAAGAACGCCTTGTCTGCCTCATCCGATGCAGGGACCAGTAAAGTCAAGTCAGACACCTGGTCCCAGGATGGGAGATGAGC	62,C>A	C	A	A	C	C	C	C	C	C	C	C	C	A	C	A	A	A	C	A	A	C	C	C	C	C	C	C	C	C	C	C	C	C	C	C	C	C	C	C	C	C	C	C	C	C
771	ENA|CM002236|CM002236.1	2509022	TGCAGGCTTTGCGTCTGTTGGAAGCGGCCAATGAGAAGAGCGAGTTCCGGTCGAAGCACATCAGCCAGTTCTTCATTCCGCTTCTTGAACACTTCATCTTCGGTCAGACGGAAGGAGGT	100,C>T	C	C	C	C	C	C	C	C	C	C	C	C	C	C	C	C	T	C	C	C	C	C	C	C	C	C	C	C	C	C	C	C	C	C	C	C	C	C	C	C	C	C	C	C	C
775	ENA|CM002236|CM002236.1	2514569	TGCAGATTGATGAGAATGTTCGCTTTGACCTTCAGTTTCCCCGCAAGGTCATGGCGAAGCTGCTCGGTGAGGAAGGCAGGGTTATTTGGCAGGATGTTGGTCAGTCGGTGGAGGAGGAG	37,T>C;76,C>T;85,T>C;100,T>A	TCTT	TTTT	TCCA	CCTT	CCTT	TTTT	TCTA	CCTT	TTTT	CCTT	TCTT	TCTT	TCTT	CCTT	CCTT	TCTA	CCTT	CCTT	TCTA	TTTT	CCTT	TCTA	CCTT	TCTA	CCTT	TCTA	CCTT	CCTT	CCTT	CCTT	CCTT	CCTT	TCTA	CCTT	CCTT	CCTT	TCTA	TCTA	TCTA	TCTA	CCTT	CCTT	CCTT	TCTA	TCTA
776	ENA|CM002236|CM002236.1	2514881	TGCAGCGACTCACGGAAGCGCGTCATCTCCTTGTAAGTTTTCTTGACATCTTCGCCGCTGTCGGCGAGAGCCGCGACGTTCAAAGAAGGGATGTGCGGGGTGGGCGTAATGATGAGATG	5,C>T;77,G>A;98,G>A	CGG	TGG	CGG	CGA	CGG	TGG	CGG	CGA	TGG	CGA	CGG	CGG	CGG	CGG	CGA	CGG	CGG	CGA	CAG	TGG	CGA	CGG	CGA	CGG	CGA	CGG	CGA	CGA	CGA	CGA	CGA	CGA	CGG	CGA	CGA	CGA	CGG	CGG	CGG	CGG	CGA	CGA	CGA	CGG	CGG
779	ENA|CM002236|CM002236.1	2515092	TGCAGCATCGGCGAGGAGGCATATCTTGCAACTGCCAAGGGGCCCCTACCTTCCGCTGATACATTCAAGTCGCAGGGTCTTGACTTCCCAGGTCATCTCATCATTACGCCCACCCCGCA	113,C>T	C	C	C	T	C	C	C	T	C	T	C	C	C	C	T	C	C	T	C	C	T	C	T	C	T	C	T	T	T	T	T	T	C	T	T	T	C	C	C	C	T	T	T	C	C
780	ENA|CM002236|CM002236.1	2519129	TGCAGTGGATTCTGGCGATGAAGACACACTACCAGACTCACCTGCTGCTGTGCGGCAGCTGTCTCAAGAATCCAAGGGAATCGGTGCCGAGTAAGTTCATGCTTGACTTTTGATCAGCA	63,T>C;110,T>C	TT	CT	CT	TT	CT	CT	TT	TT	CC	TT	TT	TT	CT	TT	TT	CT	CT	TT	CT	CT	TT	TT	TT	TT	TT	TT	TT	TT	TT	TT	TT	TT	TT	TT	TT	TT	TT	TT	TT	TT	TT	TT	TT	TT	TT
781	ENA|CM002236|CM002236.1	2519207	TGCAGGTGACGAAGATGCAGGAGGCGGCGGCGTGGTTGCATACCCTACAGATCTGTCAGCGTCCGAGCTTTAAATAAGCTATGTAGCAGATTGCTCGCTCCATTGATTACTCACCACGA	70,T>G;106,T>C;111,C>T	TTC	GTT	TCT	TTC	TCT	GTT	TTC	TTC	TCT	TCT	TTC	TTC	TCT	TTC	TTC	TCT	TTC	GTT	TCT	GTT	TTC	TTC	TTC	TTC	TTC	TTC	TTC	TTC	TTC	TTC	TTC	TTC	TTC	TTC	TTC	TTC	TTC	TTC	TTC	TTC	TTC	TTC	TTC	TTC	TTC
782	ENA|CM002236|CM002236.1	2523417	TGCAGAGACTCGCCGATGAAGGGGTGGCCAAGACGCCTGAAGGTGTTGGTATCTGGATTGCCGCTCTCGATCGCTTCCCAGACATGAAAATGCCCAAACAGCCGTGGCGAAGCCCTCTT	46,T>C	T	T	T	T	C	T	T	T	T	T	T	T	T	T	T	T	T	C	T	T	T	T	T	T	T	T	T	T	T	T	T	T	T	T	T	T	T	T	T	T	T	T	T	T	T
783	ENA|CM002236|CM002236.1	2523420	TGCAGCGTTTCCTCCGCAAGTTCGACCTCCATCTGGGAGATGGCCTGCACAATAATCCAGCCGCATTGAGACTTGAGCCACGACTTCTTCTGAGAAAGTTTGAGGACCAGGTCCAAAAC	22,C>T;107,C>A	CC	CC	CC	CC	CC	CC	CC	CC	CC	CC	CC	CC	CC	CC	CA	CC	CC	CC	TC	CC	CC	CC	CC	CC	CC	CC	CC	CC	CC	CC	CC	CC	CC	CC	CC	CC	CC	CC	CC	CC	CC	CC	CC	CC	CC
784	ENA|CM002236|CM002236.1	2524175	TGCAGCTCAAGGACTTCTCCAAAAGCGGTCTTGATGAGACCAAGTACTACCAGTCACTGAGCAGCTACCTTTTCAGACTCTCTAGCGTGCCATCCGACGAGGAGAACACCTCAAGCGTC	88,G>C	G	G	C	G	G	C	G	G	G	G	G	G	G	G	C	G	G	C	G	C	G	G	G	G	G	G	G	G	G	G	G	G	G	G	G	G	G	G	G	G	G	G	G	G	G
785	ENA|CM002236|CM002236.1	2524178	TGCAGAGTCTTGAGTACCTTCTTGATGCTTTCGGGGGTGGTATGTTGCAGGATTTTGTCGACGGTCTTGGTGTTGGTCCGTTGATCAAAGTTGTACACGCCATTGTGGCTAAGAAGCTG	74,G>A	G	G	A	G	G	A	G	G	G	G	G	G	G	G	A	G	G	A	G	A	G	G	G	G	G	G	G	G	G	G	G	G	G	G	G	G	G	G	G	G	G	G	G	G	G
789	ENA|CM002236|CM002236.1	2539548	TGCAGACGAGGAAAGCCGTCATCATATGTCAATTTGCGGGCATTCTTCAGGAACAATCTTGAAGATCACTAGGTTGATGTGCTTGGAAAACATGCCGCTTGTTTTGGGCTCATGAATAT	12,A>T;81,C>T;85,G>A;105,G>T;112,T>C;114,A>G	ACGGTA	TCGGTA	ACGGTA	ACGGTA	ACGGTA	ACGGTA	ACGTTA	ACGGTA	ACGTTA	ACGGTA	ACGGTA	TTGGTG	ACAGTA	ACAGTA	ACGGCA	ACGGTA	ACGGCA	ACAGTA	ACGGTA	ACGGTA	ACGGTA	ACGTTA	ACGGTA	ACGTTA	ACGGTA	ACGTTA	ACGGTA	ACGGTA	ACGGTA	ACGGTA	ACGGTA	ACGGTA	ACGTTA	ACGGTA	ACGGTA	ACGGTA	ACGTTA	ACGTTA	ACGTTA	ACGTTA	ACGGTA	ACGGTA	ACGGTA	ACGTTA	ACGTTA
790	ENA|CM002236|CM002236.1	2539551	TGCAGGCATACTGCTCGTTGCCCATGTTGAAGATGCTAAGAGATGTAGAAAAAGTTCTTCAAAATGCACTACAGTGACTTCTCTAGTCAATCAATTGGGCTTCCTGAAGTTTCGAAACT	22,C>T;30,A>T;51,A>G;53,G>T;56,C>T;62,A>G;78,T>C;80,C>A;99,C>T;111,T>C	CAAGCATCCT	CAAGCATCCC	CAAGCATCCT	CAAGCATCCT	CAAGTATCCT	CTAGCATCCT	CAATCGTCCT	CAAGCATCCT	CAATCATCCT	TAAGCATCTT	CAAGCATCCT	CAAGCATCCT	CAGGCATACT	CAGGCATCCT	CAAGCATCCT	CAAGCATCCT	CAAGCACCCT	CAGGCATCCT	CAAGCATCCT	CAAGCATCTT	CAAGCATCCT	CAATCGTCCT	CAAGCATCCT	CAATCGTCCT	CAAGCATCCT	CAATCGTCCT	CAAGCATCCT	CAAGCATCCT	CAAGCATCCT	CAAGCATCCT	CAAGCATCCT	CAAGCATCCT	CAATCGTCCT	CAAGCATCCT	CAAGCATCCT	CAAGCATCCT	CAATCGTCCT	CAATCGTCCT	CAATCGTCCT	CAATCGTCCT	CAAGCATCCT	CAAGCATCCT	CAAGCATCCT	CAATCGTCCT	CAATCGTCCT
791	ENA|CM002236|CM002236.1	2542262	TGCAGCGTCTGGAACTTGACCTGTTCCAACTGCTGCCTCAGCGCTGCCACCTCCTGCTCGATTTTGGTCTCCGTCTCCTTGATCTTGAGCTCCTGCGACACGGCCTCCTCGCGGATGCG	11,G>A;28,A>G;40,G>A	GAG	GAA	GAA	GAA	GAA	AGG	GAG	GAG	GAG	GAA	GAG	GAG	GAG	GAA	GAG	GAG	GAG	GAG	GAG	GAA	GAA	GAG	GAA	GAG	GAA	GAG	GAA	GAA	GAA	GAA	GAA	GAA	GAG	GAA	GAA	GAA	GAG	GAG	GAG	GAG	GAA	GAA	GAA	GAG	GAG
798	ENA|CM002236|CM002236.1	2561693	TGCAGAACTTGCTTATCTTCACTGCCGCCAAGGCTGACAAGGCCCGTGTGATGGACTACATTCACAAGCTTGACAACTTCGCCGCCGACGAGATTGCTAATGTTTGTATTGAGGTTGGC	70,T>C;73,C>T;91,G>A;109,T>C	TCGT	CTGT	CTGT	CCGT	CCGT	CCGT	CTGT	CCGT	CCGT	CCGC	CCGT	CCGT	CCGT	CCGT	CCGT	CCAT	CCGT	CCGT	CCGT	CTGT	CCGT	CTGT	CCGT	CTGT	CCGT	CTGT	CCGT	CCGT	CCGT	CCGT	CCGT	CCGT	CTGT	CCGT	CCGT	CCGT	CTGT	CTGT	CTGT	CTGT	CCGT	CCGT	CCGT	CTGT	CTGT
802	ENA|CM002236|CM002236.1	2567829	TGCAGGAAGTCCTTCTCGTCTCTGTTGGTCTTAACAGAGGGATCCTTGGCAATGACACCAGTGCCCGAGCATGGGGCATCGAGCAAGACTCTGTCAAAGCCACCCATGACCCTGGGGAA	32,A>G;80,G>A;89,T>C;95,A>G	AGTA	AGTA	AGTA	AGTA	AGTA	AGTA	AACA	AGTA	AGTG	AGTA	AGTA	AGTG	AGTA	AGTA	GGTG	CGTA	GGTG	AGTA	AGTA	AACA	AGTA	AACA	AGTA	AACA	AGTA	AACA	AGTA	AGTA	AGTA	AGTA	AGTA	AGTA	AACA	AGTA	AGTA	AGTA	AACA	AACA	AACA	AACA	AGTA	AGTA	AGTA	AACA	AACA
803	ENA|CM002236|CM002236.1	2570530	TGCAGATGTGTGTGGATGTGTAGGCTGGGATGGCGTTTCCTGCCTGGCTGCGCTCGCGGAGAAATCGATATGGAAGTCGAGCGTGAAGGTGACTTGTGACCGGACCTCGAGCGGCGCAT	13,G>A;46,G>A	GG	GG	GG	GG	AG	GG	GG	GG	GA	GG	GG	GG	GG	GG	GG	GG	GG	GG	GG	GG	GG	GG	GG	GG	GG	GG	GG	GG	GG	GG	GG	GG	GG	GG	GG	GG	GG	GG	GG	GG	GG	GG	GG	GG	GG
804	ENA|CM002236|CM002236.1	2570533	TGCAGACGCCTTTGTCATTAGCGCAGCAACATAAATCTTGTGATTCAATGCTTTCCCTGTCACCGACATCTCTCTCGCATGGGCAACTTACTCCGGCTGCCTCTCCAAGACTGATCCCG	16,A>C	A	C	C	A	A	A	C	A	C	C	A	A	C	A	C	A	C	A	A	C	A	C	A	C	A	C	A	A	A	A	A	A	C	A	A	A	C	C	C	C	A	A	A	C	C
805	ENA|CM002236|CM002236.1	2574233	TGCAGGCGGGCTAAGGATTGACTGTGCATCAATCGGAAAACTATTTATCAAAAGCAATGTTAGGATGTCAAAATTCGAGCCTCACTCTCAATACCCTCCCAGTACACTACAAACAAGTC	58,G>A;97,C>A	GC	GC	GC	GA	AA	GA	GC	GA	GC	GA	GC	GC	GC	GC	GC	GC	GC	GA	GA	GA	GA	GC	GA	GC	GA	GC	GA	GA	GA	GA	GA	GA	GC	GA	GA	GA	GC	GC	GC	GC	GA	GA	GA	GC	GC
807	ENA|CM002236|CM002236.1	2583041	TGCAGCCGGCCCCGGAGCTCCGTGATGACAGCAGCCTACCTACCGTTTCCATCCTGCTCCTCTGCCCCGACCTCAGCAAAGGTCTCTCAGGTCTCCAGCTCTGAGCGCCTTGCTCCCGT	11,C>T	C	C	T	C	C	C	C	C	C	C	C	C	C	C	C	C	C	C	C	C	C	C	C	C	C	C	C	C	C	C	C	C	C	C	C	C	C	C	C	C	C	C	C	C	C
808	ENA|CM002236|CM002236.1	2583044	TGCAGTCAGAATGGGGAACAGGACATGGAATGCAGCAATCAATGCCTTCGATCTTTCGGCTCGGAACCAAGGCTCGAGGCGGGGAGGGGAGATTGATGGCGGGTGAAGGTGGGTGAAAT	19,A>T	A	T	T	T	T	T	T	T	T	T	A	T	T	T	T	T	T	T	T	T	T	T	T	T	T	T	T	T	T	T	T	T	T	T	T	T	T	T	T	T	T	T	T	T	T
809	ENA|CM002236|CM002236.1	2592128	TGCAGCACAGACCCAGGGGCTGTTCACAGGGCAAGGAGCGCCACCATACTGGGGCACCGGAGTCAGGGCAGCTAGCGTTAAGGGAACCCNNNACCCCTGGGGCTATTCTGGAACATCAC	17,G>A;18,G>A;48,C>G;80,A>G;117,A>G	GGCAA	GGCAA	GGCAA	GGCAA	GGCAA	GGCAA	GGCAA	GGCAA	AACAA	GGCAA	GGCAA	GGCAA	GGCGA	AACAA	GGCAA	GGCAG	GGCAA	GGGAA	GGCAG	GGCAA	GGCAA	GGCAA	GGCAA	GGCAA	GGCAA	GGCAA	GGCAA	GGCAA	GGCAA	GGCAA	GGCAA	GGCAA	GGCAA	GGCAA	GGCAA	GGCAA	GGCAA	GGCAA	GGCAA	GGCAA	GGCAA	GGCAA	GGCAA	GGCAA	GGCAA
813	ENA|CM002236|CM002236.1	2598146	TGCAGTTGAAGTTAAGAGCCCAGCGGAATGGAGTTCTCTACTGGATGCCACGAAAATCGTTGTGGCACAATGTAAGTTCTACTCCTACGCCAGTCGTTCGAGAAAGCGATCCCCATGAA	73,A>G;95,G>C	AG	GC	GC	AG	AG	AC	AG	AG	AG	AC	AG	AC	AC	AC	AG	AG	GC	GC	AG	AG	AG	AG	AG	AG	AG	AG	AG	AG	AG	AG	AG	AG	AG	AG	AG	AG	AG	AG	AG	AG	AG	AG	AG	AG	AG
815	ENA|CM002236|CM002236.1	2600452	TGCAGTATGCTGGCGGGAATCGGTTTCCTGGTGATGGTTCCTGTCTTGTGTGACCCTTCCTCGACCTCGAGTCCTTAGTTCTTCACAGCCAGGCAAGCCTGACCAAGCAGAAACTGAAA	5,T>G;7,T>C;24,T>C;39,C>T;58,C>T;76,A>G	TTTCCA	GTTTCG	GTTTCG	TTTCCG	TTCCCG	TTTCCG	TTTCCG	TTTCCG	TTTCCG	TCTCCG	TTTCCG	TTTCCG	TTTCCG	TTCCCG	TTTCTG	TTTCTG	GTTTCG	TTTCCG	TTTCTG	TTTCCG	TTTCCG	TTTCCG	TTTCCG	TTTCCG	TTTCCG	TTTCCG	TTTCCG	TTTCCG	TTTCCG	TTTCCG	TTTCCG	TTTCCG	TTTCCG	TTTCCG	TTTCCG	TTTCCG	TTTCCG	TTTCCG	TTTCCG	TTTCCG	TTTCCG	TTTCCG	TTTCCG	TTTCCG	TTTCCG
816	ENA|CM002236|CM002236.1	2600455	TGCAGCAACCGAAGCTTCAGTGTTGAAAGTAGGTACCTCTAGGTAGTGTGGTTGGAAGCGGCGCTGGCAGCGTGTAGTCGATTCATGCTCAGAGTCTGGAACCGTGGAACGGCGTCAAG	37,T>C;84,A>G	TA	TG	TG	TG	TG	TA	TG	TG	TG	TG	TG	TG	TA	TG	TA	TA	TG	CA	TA	TG	TG	TG	TG	TG	TG	TG	TG	TG	TG	TG	TG	TG	TG	TG	TG	TG	TG	TG	TG	TG	TG	TG	TG	TG	TG
817	ENA|CM002236|CM002236.1	2604616	TGCAGTAGAAGCTGCTAAGGTAGCGGATGGAGGTGAAAAACATTCCGCCAAAGGTGGAAAAGAAAGTAACGCTAGCGGACGGAGGAAAAAAACTGGGAAAGGGACGACGACGACCACCA	5,T>C;32,G>T;90,A>C;108,G>C;109,A>G;111,G>C	TGAGAG	TGAGAG	TGAGAG	CGAGAC	TGAGAG	CGAGAC	CTACAC	CTACAC	CGCGAC	TGAGAG	CGAGGC	CGCGAC	CGAGGC	CGCGAC	CGAGAC	CGCGAC	CGAGAC	CGAGAC	CGCGAC	CGAGAC	CGAGAC	CTACAC	CGAGAC	CTACAC	CGAGAC	CTACAC	CGAGAC	CGAGAC	CGAGAC	CTACAC	CGAGAC	CGAGAC	CTACAC	CGAGAC	CGAGAC	CGAGAC	CTACAC	CTACAC	CTACAC	CTACAC	CGAGAC	CGAGAC	CGAGAC	CTACAC	CTACAC
820	ENA|CM002236|CM002236.1	2606691	TGCAGATGACCGATAAAGAGAAAAGACGATAGGCAGAGAAAACCGCGATTGAAAGCATTATGGTAATGACTGACGACACTTGACAAGAAACAGTCGCGATACAATGAACCGACTTTAAG	101,C>T	C	T	C	C	C	C	A	A	C	C	C	C	C	C	C	C	C	C	C	C	C	A	C	A	C	A	C	C	C	A	C	C	A	C	C	C	A	A	A	A	C	C	C	A	A
821	ENA|CM002236|CM002236.1	2612381	TGCAGCGTGGTTGACTTGCTTTTTAGTTTCCCGATCGATGACTGTCTATCTGTGTCGAACTCTGCCATCAGTCACCACAAATTCTGACCTCGGCAAGTCTCTTTGATGAGAAAGAAAGG	41,C>G;48,T>C;109,G>A	CTG	CTG	CTG	CTG	CTG	GCG	CTG	CTG	CTG	CTG	CTG	CTG	CTG	CTG	CTG	CTA	CTG	CTG	CTG	CTG	CTG	CTG	CTG	CTG	CTG	CTG	CTG	CTG	CTG	CTG	CTG	CTG	CTG	CTG	CTG	CTG	CTG	CTG	CTG	CTG	CTG	CTG	CTG	CTG	CTG
822	ENA|CM002236|CM002236.1	2612384	TGCAGGCAGAATTCCCTCTTCCACATGTTACGACTCTGCGCCAGGATTTGCAGACTATCACCCCTTTTTTGCACATACACTGCGTGGTATCAGTATATGATAAAAGATAGGCCGTACTG	9,A>G;23,C>T;100,T>C;107,T>G	ACTT	GCTT	ACCG	ACTT	ACCG	ATTT	ACCG	ACCG	ACCG	ACCG	GCTT	ACCG	GCTT	GCTT	ACCG	ACTT	ACTT	ACTT	GCTT	GCTT	ACTT	ACCG	ACTT	ACCG	ACTT	ACCG	ACTT	ACTT	ACTT	ACCG	ACTT	ACTT	ACCG	ACTT	ACTT	ACTT	ACCG	ACCG	ACCG	ACCG	ACTT	ACTT	ACTT	ACCG	ACCG
825	ENA|CM002236|CM002236.1	2629218	TGCAGTGCTCTCCGATGGACGGTTCATCCGCCATCATCGGATATCAATCAGCTTGGGGGAGGGAACCGCGCTGGTGCTCTTCCTCCCTAAGCAGGGTCTACATACTCCGTCGAACCTGT	46,A>T	A	A	A	A	A	T	A	A	A	A	T	A	A	A	A	T	A	A	A	A	A	A	A	A	A	A	A	A	A	A	A	A	A	A	A	A	A	A	A	A	A	A	A	A	A
831	ENA|CM002236|CM002236.1	2637971	TGCAGGGAAGGTGCCTGTCACTTGCTCCTTCCAGATATATTTGTGGAGAAAACACTTGCCTGCCGACTTCCGGGGACATCAATCGATCGTGAGATTTGGACGAACCTCATTCTGTTCAT	7,A>G;39,T>A;61,G>A;105,C>T;108,A>C	ATGCA	GAGTC	GAGTC	GAGTC	GAGTC	GAGTC	ATGCA	GTGCA	GAGTC	GAGCA	GAGTC	GAGTC	ATGCA	GAGTC	GAGTC	GAGTC	GAGTC	GAGTC	GAATC	GAGTC	GAGTC	ATGCA	GAGTC	ATGCA	GAGTC	ATGCA	GAGTC	GAGTC	GAGTC	ATGCA	GAGTC	GAGTC	ATGCA	GAGTC	GAGTC	GAGTC	ATGCA	ATGCA	ATGCA	ATGCA	GAGTC	GAGTC	GAGTC	ATGCA	ATGCA
832	ENA|CM002236|CM002236.1	2637974	TGCAGCAATGAACCGTAGTTCCTGAACTGTGTGGAATTTTCGGGCGGTGAAAGCTGGCAGATCTTTGATGGGATCGCAAGGCCCCCGCCAAAAAATTGAATGCCGTAGCACAGACAGGG	13,C>G;113,A>C	CA	CA	CC	GC	CA	CC	CA	CA	CC	CC	CC	CA	CA	CC	CA	CC	GC	CA	CC	CA	GC	CA	GC	CA	GC	CA	GC	GC	GC	CA	GC	GC	CA	GC	GC	GC	CA	CA	CA	CA	GC	GC	GC	CA	CA
834	ENA|CM002236|CM002236.1	2647762	TGCAGACTGTCCATATCAACGCCGAAACTGTCACCAATGTCACATCCACCGACTTTCCCGGCTTCTACCCCGGCGAGGACCATTCCTGGGATATCGAAAAGTTCCGCGAAAGTGTCCGC	79,C>T	C	T	T	T	T	C	C	C	C	C	C	C	C	C	T	T	C	T	T	C	T	C	T	C	T	C	T	T	T	C	T	T	C	T	T	T	C	C	C	C	T	T	T	C	C
835	ENA|CM002236|CM002236.1	2648135	TGCAGGCAGTGGCGGAGAGGTTCAGGGACTGCCTGGCTCAACTTGGTGCTCATGGGCCTCGGCGGAGACAATTGTGGACAGGACCGCAATGACTGGGACAAGGCCAACAGGGTACATGG	45,G>A	G	A	A	A	A	G	G	G	G	G	G	G	A	G	A	A	A	A	A	A	A	G	A	G	A	G	A	A	A	G	A	A	G	A	A	A	G	G	G	G	A	A	A	G	G
837	ENA|CM002236|CM002236.1	2650921	TGCAGATATTGAAATGAGCGGATAAGCAGGCCGCGCGCGATGTTTTACCTTTAAAGAACGCCTAAAGGAGAAACAGTACTTTGGGTTTTGCTGATAAAGGTGGGACGTTTTGACTTCTT	7,A>T;36,G>A;39,A>C;45,T>C;51,T>C;88,T>G	AGATTT	AAATTG	AGATTT	AGATTT	AGATTT	AGCTTT	AGATTT	AGACTT	AGATTT	AAATTG	AGCTTT	AGCTTT	AGACTT	AGATTT	AGATTT	TGATTT	AGCTCT	AGATTT	AGATTT	AGATTT	AGATTT	AGATTT	AGATTT	AGATTT	AGATTT	AGATTT	AGATTT	AGATTT	AGATTT	AGATTT	AGATTT	AGATTT	AGATTT	AGATTT	AGATTT	AGATTT	AGATTT	AGATTT	AGATTT	AGATTT	AGATTT	AGATTT	AGATTT	AGATTT	AGATTT
839	ENA|CM002236|CM002236.1	2653669	TGCAGATGGAAGATTTGATTGAGTTTTGGTACCGGCAATGATAAGCCAAGTGCAAGTTGTTGAGGATGCCAGCCAACAATCGACCAGCTAATTTCTTCGCAGATGACCAGTTCCGCAAT	25,T>C;40,A>G;90,A>C;95,T>C;101,G>A	TAATG	CGATG	TAATG	CGATG	TAATG	TAATG	TAATG	CGATG	TAATG	CGACG	TAATG	TAATG	CGATG	TACTA	TAATG	CGATG	CGATG	CGATG	CGATG	TAATG	CGATG	TAATG	CGATG	TAATG	CGATG	TAATG	CGATG	CGATG	CGATG	TAATG	CGATG	CGATG	TAATG	CGATG	CGATG	CGATG	TAATG	TAATG	TAATG	TAATG	CGATG	CGATG	CGATG	TAATG	TAATG
840	ENA|CM002236|CM002236.1	2653672	TGCAGTGGGTGCGTTATAAAACACTGCGTCGTCAGCCACGTTCTCATCTGTTTGTCGAACGATGAGGATAGGCCCGCTCAAATATCGGAGTATACAAATTCATTGAAAACCACCCGGAG	13,T>C	T	C	T	C	T	T	T	C	T	C	T	T	C	T	T	C	C	C	C	T	C	T	C	T	C	T	C	C	C	T	C	C	T	C	C	C	T	T	T	T	C	C	C	T	T
841	ENA|CM002236|CM002236.1	2654703	TGCAGCCTGCTTCATGAAGAAGCTCTTCAACGGCCCAAGAGCATTGACTGCATTCAGGCCCAGTGACCTCAAGGGCACTAACGGGCCGCTTTCGGCAGAATAGAGCTTATGGAGCTTAT	51,A>G;56,G>A;108,A>G	AGA	GAA	AGA	GAA	AGA	AGA	AGA	GAA	AGA	GAA	AGA	AGA	GAA	GAA	AGG	GAA	GAA	GAA	GAA	AGA	GAA	AGA	GAA	AGA	GAA	AGA	GAA	GAA	GAA	AGA	GAA	GAA	AGA	GAA	GAA	GAA	AGA	AGA	AGA	AGA	GAA	GAA	GAA	AGA	AGA
844	ENA|CM002236|CM002236.1	2665388	TGCAGTGCTGCTCTTGAGTGCGAACTGTCAGGTACGTAAGGTACGTACCGCGCCGTGGGGCCTCGCTTGGAGTGTTCGCTCTGGATTCAAGCCACATCACAGGGACCGCTTCACCCCNN	106,C>G	C	C	C	C	C	C	C	C	C	C	C	C	C	C	C	C	C	G	C	C	C	C	C	C	C	C	C	C	C	C	C	C	C	C	C	C	C	C	C	C	C	C	C	C	C
845	ENA|CM002236|CM002236.1	2673546	TGCAGTCAATTACACGAGAAACTGGCCCTCACAGAGTGTACCGACAAGCATCACCGTGGCCTCTCGATACTAATCGGCCGTGTCCCGCCAGCTGTCCAGCACTTCTCCAATGTGCTTAC	110,T>G	T	T	T	G	G	G	G	G	G	T	G	G	G	T	G	T	G	T	T	G	G	G	G	G	G	G	G	G	G	G	G	G	G	G	G	G	G	G	G	G	G	G	G	G	G
848	ENA|CM002236|CM002236.1	2682286	TGCAGGTGAGAAGGATGCTCTGGTCACCGAATACATCGTTGATGAGATTGTTCATCTCAGGCTCCTTAAAGGCACACTTCTTTTCTTCGCCGGTGGTCTGGGTGCATTCGAAGCTCGCA	82,T>C	T	T	T	T	T	T	C	C	T	T	T	T	T	T	T	T	T	T	T	T	T	C	T	C	T	C	T	T	T	C	T	T	C	T	T	T	C	C	C	C	T	T	T	C	C
852	ENA|CM002236|CM002236.1	2688176	TGCAGAACGCGAATCCACGCGGCCTATTGTTTTCAGTTAGTCCTCAACTCGTTGATGAATATAACATATATGTATAATGTGAAGAAATGTGTGAATCATAACTAAGAAGACCACCATGG	20,G>A;53,G>A;54,A>C;82,A>T;90,G>A	GGAAG	GACAG	GGAAG	GACAG	GGATG	GGATG	GACAA	GGAAG	GGATG	GGAAG	GGATG	GGATG	GGATG	GGAAG	AGAAG	GGAAG	AGAAG	GGAAG	GGAAG	GACAG	GACAG	GACAA	GACAG	GACAA	GACAG	GACAA	GACAG	GACAG	GACAG	GACAA	GACAG	GACAG	GACAA	GACAG	GACAG	GACAG	GACAA	GACAA	GACAA	GACAA	GACAG	GACAG	GACAG	GACAA	GACAA
854	ENA|CM002236|CM002236.1	2704251	TGCAGTCTCGAGTCGCCGCTGCACCGGCTGCACCTTCCCTCTGCAAGTTCGCATCGCTTTGCCGCTCAGCAGGTCACTCTTCTCCACCTTCCGGGCTTATCACGCTTTTAACCTCCGGN	19,T>C;22,A>T;23,C>G;25,G>A;26,G>C;56,C>T;75,A>C;92,G>C;107,T>C	TACGGCAGT	CTGACTCGC	CTGACTCGC	CTGACTCGC	TACGGCAGT	TACGGCACT	TACGGCAGT	TACGGCAGT	TACGGCAGT	TACGGCAGT	TACGGCAGT	TACGGCAGT	TACGGCAGT	TACGGCAGT	CTGACTCGC	CTGACTCGC	CTGACTCGC	CTGACTCGC	CTGACTCGC	CTGACTCGC	CTGACTCGC	TACGGCAGT	CTGACTCGC	TACGGCAGT	CTGACTCGC	TACGGCAGT	CTGACTCGC	CTGACTCGC	CTGACTCGC	TACGGCAGT	CTGACTCGC	CTGACTCGC	TACGGCAGT	CTGACTCGC	CTGACTCGC	CTGACTCGC	TACGGCAGT	TACGGCAGT	TACGGCAGT	TACGGCAGT	CTGACTCGC	CTGACTCGC	CTGACTCGC	TACGGCAGT	TACGGCAGT
857	ENA|CM002236|CM002236.1	2707402	TGCAGTAGATGACGGGTCTTCCCGACCCAACACCGCCGCTGCTAACCGCTTGATTTTTTCTTCAGGCGTCTCCGTCCATATGTTGCTTGCTCCGCTTGATTTTTCCGTGGCGGCAGAGC	42,T>C;88,G>A;111,G>A	TGG	CAG	CAG	CAG	TGG	TGG	TGA	TGG	TGG	TGG	TGG	TGG	TGG	TGG	CAG	CAG	CAG	CAG	CAG	CAG	CAG	TGA	CAG	TGA	CAG	TGA	CAG	CAG	CAG	TGA	CAG	CAG	TGA	CAG	CAG	CAG	TGA	TGA	TGA	TGA	CAG	CAG	CAG	TGA	TGA
858	ENA|CM002236|CM002236.1	2707405	TGCAGCTTCTTCCTATTCCTCCTCAAAAACCGCCTCCGTCTCAAACACTGTCGGGCCAAAAAAACTGGACGAAGAAAGAGTCCGTTCCTATACTGAACAAACGCGGGGACGGAGTCTAG	63,A>C	A	C	C	C	A	A	A	A	A	A	A	A	A	A	C	C	C	C	C	C	C	A	C	A	C	A	C	C	C	A	C	C	A	C	C	C	A	A	A	A	C	C	C	A	A
859	ENA|CM002236|CM002236.1	2710048	TGCAGACCACACGACAATTGCAGGCGGACATGCCAATGGAAATATCTTTACATGGGATACCACTCGTCCTTCACGACCGTTCCTCAGTATTCCACATCTACCCCAGCTTCAGCAGAGAT	85,A>C	A	A	A	A	A	C	A	A	A	C	A	A	A	A	A	A	A	A	A	A	A	A	A	A	A	A	A	A	A	A	A	A	A	A	A	A	A	A	A	A	A	A	A	A	A
861	ENA|CM002236|CM002236.1	2710579	TGCAGTGAGATTGAAGGTGCCAGATCCTCTTACTGGCAGCATCGTGTCCAAGGTCAAGCTCGTCTACTGCTGGTCAAATGTCCTCACGGTCCTTGAGGTGGAAGAGGAGCCAGCAGAAA	19,C>T;42,C>T;84,C>T;92,T>A;109,C>T;111,A>T	CCCTCA	CTTTCT	CTTTCT	CTTTCT	CCCTCA	CCCTCA	CTCACA	CCCTCA	CCCTTA	TCCTCA	CCCTTA	CCCTTA	CCCTTA	CTTTCT	CTTTCT	CTTTCT	CTTTCT	CTTTCT	CTTTCT	CTTTCT	CTTTCT	CTCACA	CTTTCT	CTCACA	CTTTCT	CTCACA	CTTTCT	CTTTCT	CTTTCT	CTCACA	CTTTCT	CTTTCT	CTCACA	CTTTCT	CTTTCT	CTTTCT	CTCACA	CTCACA	CTCACA	CTCACA	CTTTCT	CTTTCT	CTTTCT	CTCACA	CTCACA
862	ENA|CM002236|CM002236.1	2710582	TGCAGGGAACCAAGCTAAACATCCCGTCATGGCGCTGTGTGCAGTTATTTCCTTTGGACGCGCAGATTTATGCTGTGTTTGAGCAACAGGCGTAGTGGAGACGATGACTAGCAAGTATG	72,C>T	C	T	T	T	C	C	T	C	C	C	C	C	C	T	T	T	T	T	T	T	T	T	T	T	T	T	T	T	T	T	T	T	T	T	T	T	T	T	T	T	T	T	T	T	T
863	ENA|CM002236|CM002236.1	2712768	TGCAGCTCATGTGCCAGTTTGAACCATCACATGTACCGGAATACGTAAACAAAGTCCAAGCTACGAACTTGAGGTTAGAGAAGCTACTGCCTACAATGGAAGAGACGGGTGTAATCGAC	94,A>G	A	G	G	G	A	A	A	A	A	A	A	A	A	G	G	G	G	G	G	G	G	A	G	A	G	A	G	G	G	A	G	G	A	G	G	G	A	A	A	A	G	G	G	A	A
865	ENA|CM002236|CM002236.1	2713423	TGCAGCAGACACGGGTGATATACAACCTCCAGCAATAAACGCCAATCTATCCTTCCTCCGTATTCTTCGTGCGTTCCTCACTCGCGCCGCGGCGTCGTCGCCTAACCTTGCAGATCTCC	96,G>A	G	G	G	G	G	G	A	G	G	G	G	G	G	A	G	G	G	G	G	G	G	A	G	A	G	A	G	G	G	A	G	G	A	G	G	G	A	A	A	A	G	G	G	A	A
866	ENA|CM002236|CM002236.1	2713426	TGCAGATCGAGAGGTACGGGTTGATGTGGATGAGAGGAGGGCTGTAAAGGTGTCTTGCACGAGCGATCGTGCCAAGGTGACAAGCTTTTCTGTCTCCAATGACACATGGAATGGTTCAC	79,A>G;96,C>T;104,C>T	ACC	ATT	ATT	ATT	ACC	ACC	ATT	ATT	ACC	ACC	ACC	ACC	ACC	GTT	ATT	ATT	ATT	ATT	ATT	ATT	ATT	ATT	ATT	ATT	ATT	ATT	ATT	ATT	ATT	ATT	ATT	ATT	ATT	ATT	ATT	ATT	ATT	ATT	ATT	ATT	ATT	ATT	ATT	ATT	ATT
867	ENA|CM002236|CM002236.1	2714093	TGCAGACACATCTACCATCAAGCATGCCTGGACGCTCTTGAGATGAAACATGGGGGCGCGGTTTCCAAAGGAGCTAGTTTTGGAACGAAGAGAGAGTATAGCTGCCCCATTGACAGGTA	26,C>T;32,C>T	CC	CC	CC	CC	CC	CC	TT	CC	CC	CC	CC	CC	CC	CC	CC	CC	CC	CC	CC	CC	CC	TT	CC	TT	CC	TT	CC	CC	CC	TT	CC	CC	TT	CC	CC	CC	TT	TT	TT	TT	CC	CC	CC	TT	TT
868	ENA|CM002236|CM002236.1	2714096	TGCAGGCCAGCACAACCAGAGGGCTAAGCTTCTGTTCCCGGTTTGCCACTATTGGCCCTTGCACGCCTTCATGTCCAGAAGTGTTTGCTTGCTGGTTCGGGTCGTTCATTGACTCCCCT	113,T>C	T	T	T	C	T	T	T	T	T	T	T	T	T	T	T	T	T	T	T	T	C	T	C	T	C	T	C	C	C	T	C	C	T	C	C	C	T	T	T	T	C	C	C	T	T
871	ENA|CM002236|CM002236.1	2727285	TGCAGGTTGCCATGTGCTACCCTTGTCCCCGGTTGCTTTTTCGAGGGGCACTTGACGTGGGTAGTGTACATAGGTCCTGTTGGCTAAATCACGGGTTAAGTACCTCTAGATGTAGCCAG	31,G>T;83,C>T	GC	GT	GT	GT	GT	GC	GC	GT	GC	TT	GC	GC	GC	GC	GT	GT	GT	GT	GC	GT	GT	GC	GT	GC	GT	GC	GT	GT	GT	GC	GT	GT	GC	GT	GT	GT	GC	GC	GC	GC	GT	GT	GT	GC	GC
872	ENA|CM002236|CM002236.1	2727288	TGCAGTCAAGTTGCCTTTTACCGTCCAATGTAGCTGTTGCTCATTGGACACTACTCCTATGTTGATTGATACGAAGGTACACCATCTCCAGTTTCAATTGTTCTTCTTTCATATTGAAA	61,T>C;95,A>G;97,T>C	TAT	TAT	TAT	TAT	TAT	TAT	TAT	CAT	TAC	TAC	TGT	TAC	TAT	TAT	TAT	TAT	TAT	TAT	TAT	TAT	TAT	TAT	TAT	TAT	TAT	TAT	TAT	TAT	TAT	TAT	TAT	TAT	TAT	TAT	TAT	TAT	TAT	TAT	TAT	TAT	TAT	TAT	TAT	TAT	TAT
875	ENA|CM002236|CM002236.1	2741847	TGCAGAAGCGTCCTGTCTTCACGTCCGTGGTTGGCTTGATGTAAGTGTCCCAGCCCTGACTGCCCTTGTTTCTGAATAAGGTCTCATATGTTGACCACATCTAGGTTCGGTGTCGGGGC	81,T>C;97,C>T	TC	CC	CT	CT	CT	CT	CT	CC	CC	CT	CT	CT	CT	CT	CT	CT	CC	CT	CC	CT	CT	CT	CT	CT	CT	CT	CT	CT	CT	CT	CT	CT	CT	CT	CT	CT	CT	CT	CT	CT	CT	CT	CT	CT	CT
876	ENA|CM002236|CM002236.1	2741850	TGCAGCGGAACAGCCATCGTCACGATGATAAAGCTGCCAATTAGAATACCAGCACTGCCGAACCCCGCAATAGCCCGCCCAACAATCAGGGTCGTCGAGTTTGGTGCCAGTCCGCAGAG	38,A>G;94,T>C	AT	GT	GC	GC	GC	GC	GC	GT	GT	GC	GC	GC	GC	GC	GC	GC	GT	GC	GT	GC	GC	GC	GC	GC	GC	GC	GC	GC	GC	GC	GC	GC	GC	GC	GC	GC	GC	GC	GC	GC	GC	GC	GC	GC	GC
880	ENA|CM002236|CM002236.1	2754244	TGCAGTGGCACGAGACTGCCCCCAGCCTTTAAGGGCTTGAGTCATTGCTCACGAACCTTCCACAAGTATCGCGGCAGGACTATTACTAGGCCGATCCCGCCCTCCTCGCTCGAGAATCT	92,G>A	G	G	G	G	G	G	G	G	G	G	G	G	A	G	G	G	G	G	G	G	G	G	G	G	G	G	G	G	G	G	G	G	G	G	G	G	G	G	G	G	G	G	G	G	G
883	ENA|CM002236|CM002236.1	2758368	TGCAGCAAAAGTGCAAGCGGGCATGATCCCAGTTCGAATGTAGCAAAGGCTACGAAACGGCAGTGGTGCTCGGGCGGTTGGTTTGTACGGCAGAAAGGTTTCATCAGACCTGAGGTCGT	9,A>G	A	G	G	G	G	G	G	G	G	G	G	G	G	G	G	G	G	G	G	G	G	G	G	G	G	G	G	G	G	G	G	G	G	G	G	G	G	G	G	G	G	G	G	G	G
885	ENA|CM002236|CM002236.1	2760728	TGCAGAGGAGGGTCCTCACGATCATTCAAAGCAAGCATCCTCCCAACTGAACCATGATTAAAGTCCATTCAGGCCAAGAAAGAGAGCCGGGTTCTGTTGCTGTCGATCGACTCCCATTC	48,G>A	G	A	A	A	G	G	A	G	A	G	G	A	G	A	A	G	G	G	A	A	A	A	A	A	A	A	A	A	A	A	A	A	A	A	A	A	A	A	A	A	A	A	A	A	A
886	ENA|CM002236|CM002236.1	2760731	TGCAGACCTTGATGCAGCTGCCCGGTATGGATACCTAACTACTACAGCAGGTACGACTCGCTAAAATGATCCCCAGTCTCCGTTCGCATTGCGGTAGTTCTTTCATCTCACAATCACAT	18,T>G	T	G	G	G	T	G	G	T	G	T	G	G	T	G	G	T	T	T	G	G	G	G	G	G	G	G	G	G	G	G	G	G	G	G	G	G	G	G	G	G	G	G	G	G	G
887	ENA|CM002236|CM002236.1	2771524	TGCAGTATGGGGGCTCCAGTGACCTGCTTAAAGTGGCAGCTGGGAGGGAGGCCCCAAAGCAGGCTATGAATGCAGCCTTCACTACAGGATCTGGTCCCTCTTTTTTTGCCAGTGCATGA	28,T>C;32,G>C;48,A>T;104,T>C	TGAT	TGAT	TGTT	TGAT	TCAT	TGAT	TGAT	TCAT	TGAT	TGAT	TGAC	TGAT	TGAT	TGAT	TGAT	TGAT	CGAT	TGAT	TGAT	TGAT	TGAT	TGAT	TGAT	TGAT	TGAT	TGAT	TGAT	TGAT	TGAT	TGAT	TGAT	TGAT	TGAT	TGAT	TGAT	TGAT	TGAT	TGAT	TGAT	TGAT	TGAT	TGAT	TGAT	TGAT	TGAT
889	ENA|CM002236|CM002236.1	2780179	TGCAGTGGATATCAGCATCAACATCCCGTCAGTTGGGGCTAGAGAGCCAGCAACGACGGGAACCAAGAGGGATCCCCCGAAAGTCGTCATCAAGCACCTGGATACCTTACAGCAGAGCA	53,C>T;72,T>G	CT	CT	CG	CT	CT	CT	TT	CT	TT	CT	CT	CT	CT	CT	CT	CG	CG	CG	CG	CG	CT	TT	CT	TT	CT	TT	CT	CT	CT	TT	CT	CT	TT	CT	CT	CT	TT	TT	TT	TT	CT	CT	CT	TT	TT
890	ENA|CM002236|CM002236.1	2780784	TGCAGCAACTTGTTCTAGGTTCCTAGGCTGGCGTGTAGTGCGATGTCGTAGAGTAACATCGAGGTGCCACCACGAATTACTATATTCGTACGCATGCGTATTAGTAATGGCAACCCCCC	78,A>G;89,A>G	AA	AA	AA	AA	GA	AA	AA	AA	AA	AG	AA	AA	AA	AA	AA	AA	AA	AA	AA	AA	AA	AA	AA	AA	AA	AA	AA	AA	AA	AA	AA	AA	AA	AA	AA	AA	AA	AA	AA	AA	AA	AA	AA	AA	AA
891	ENA|CM002236|CM002236.1	2780787	TGCAGATGGGAAGATTGACCAAAAGAATGCATATCTAGCAGAAGTCTGGCGGCGGGACAAGGAACCCGCCCCAATGCCGCCGCCCCAAAGCACATGAAACATACGTGACAATGGCATTT	32,A>T;92,C>T	AC	AT	AC	AC	AC	AC	AC	AC	AC	AC	AC	AC	AC	AC	TC	AC	AC	AC	AC	AC	AC	AC	AC	AC	AC	AC	AC	AC	AC	AC	AC	AC	AC	AC	AC	AC	AC	AC	AC	AC	AC	AC	AC	AC	AC
898	ENA|CM002236|CM002236.1	2796361	TGCAGTTGGCGCAAGGACGAGGTAAGGAGTGAACCGCATAGCTATCACACTAATCAAAACTTGAGTGCTGAGGTCTCTTCTCTATGGTACGATCCGACGGTGTTCGATCACCTGCACAG	35,G>C;44,T>A;67,C>T;72,G>T;79,C>T	GTCGC	GTCGC	GTCGC	GTCGC	GTCGC	GTCGC	GACTT	GTCGC	GTCGC	CTCGC	GTCGC	GTCGC	GTCGC	GTTGC	GTCGC	GTCGC	GTCGC	GTCGC	GTCGC	GTCGC	GTCGC	GACTT	GTCGC	GACTT	GTCGC	GACTT	GTCGC	GTCGC	GTCGC	GACTT	GTCGC	GTCGC	GACTT	GTCGC	GTCGC	GTCGC	GACTT	GACTT	GACTT	GACTT	GTCGC	GTCGC	GTCGC	GACTT	GACTT
899	ENA|CM002236|CM002236.1	2796364	TGCAGCAGTCGCCTTCGCTCAACTCTTTGATCCTCTGCATCGAACCGCTTCTGATATCCAGCAACAATCACAGTCGCAGTCGGTCAACCACGCGCAAATACCACTCGCAAAGCCTGCCG	102,A>G	A	A	A	A	A	A	G	A	A	A	A	A	A	A	A	A	A	A	A	A	A	G	A	G	A	G	A	A	A	G	A	A	G	A	A	A	G	G	G	G	A	A	A	G	G
900	ENA|CM002236|CM002236.1	2803347	TGCAGCTCAGAAGCACCACTAGGCGGCAAGTAAGATTTCCTGGAAGTAGTGCCACGGGGTACAAATGTAGGCATCGCTACCTTGGCGAGTTTGTTCATGACAACTGACTTTTCCGGAGT	17,A>G;113,C>T	AC	AC	AC	AC	AC	AC	AC	AC	GC	AC	AC	AC	AC	AC	AT	AC	AC	AC	AC	AC	AC	AC	AC	AC	AC	AC	AC	AC	AC	AC	AC	AC	AC	AC	AC	AC	AC	AC	AC	AC	AC	AC	AC	AC	AC
901	ENA|CM002236|CM002236.1	2803350	TGCAGAATGGCAACACTGGCGATTGAAATCGATGGCTAACAAGTGTTCCACTAGCGCATCTAGAAGACATTTCCGGAATGTTCGTAAGGAACTTTAACAGTATATGACTCCATGGCTTA	51,T>C;61,A>T	TA	CA	CA	TA	TA	TA	TA	TA	TA	TA	TA	TA	TA	TT	TA	TA	TA	TA	TA	CA	TA	TA	TA	TA	TA	TA	TA	TA	TA	TA	TA	TA	TA	TA	TA	TA	TA	TA	TA	TA	TA	TA	TA	TA	TA
903	ENA|CM002236|CM002236.1	2804280	TGCAGGACTCTCGGCTATTCGCACGCCTCTCACTTCAGTTCGCGATGCCGCGACTAAAACAATTCGAAACATGTTCGATCATGACAGTCAAGTCCTTTTGCGACTCGATTCTTTGTCAT	8,T>G;56,A>G;69,C>T;72,G>A;106,G>A;110,C>T	TACGGC	GGTAGT	TACGGC	TACGGC	TACGGC	TACGGC	TACGGC	TACGGC	TACGGC	TACGAC	TACGGC	TACGAC	TACGGC	TACGGC	TACGGC	GGTAGT	TACGGC	TACGGC	TACGGC	TACGGC	TACGGC	TACGGC	TACGGC	TACGGC	TACGGC	TACGGC	TACGGC	TACGGC	TACGGC	TACGGC	TACGGC	TACGGC	TACGGC	TACGGC	TACGGC	TACGGC	TACGGC	TACGGC	TACGGC	TACGGC	TACGGC	TACGGC	TACGGC	TACGGC	TACGGC
904	ENA|CM002236|CM002236.1	2804698	TGCAGGCGGCGTGCGGCCAGGCAATTGCAGGCTTAAAGGAGGCCAAACTGAGCACGGGCTTGTCGGTGTCTGGGCTCTGGGGTAGGCCGGAACAGACTGGCCAATCAGAGCGCGCCCCT	67,G>A;90,A>G	GA	GA	GA	GG	GA	GA	GA	GA	GA	GG	GA	GG	GA	GA	GA	GG	GA	AA	GA	GA	GG	GA	GG	GA	GG	GA	GG	GG	GG	GA	GG	GG	GA	GG	GG	GG	GA	GA	GA	GA	GG	GG	GG	GA	GA
905	ENA|CM002236|CM002236.1	2804701	TGCAGGCCTGGTAAATTCTGGGGCTGTGAAGTGGAAGTTGTCCATTTTGGAGGGGATATCCATGATGCGCCGAAGAGAGTACCTCCATAGGTATGTATCCAGTGCCACGAGTGCCTCTT	39,G>T;43,A>G;96,A>G	GAA	GAA	GAA	GAA	GAA	GGA	GAA	GAA	GAA	GGA	GAA	GGA	GAA	GAA	GAA	TGG	GAA	GAA	GAA	GAA	GAA	GAA	GAA	GAA	GAA	GAA	GAA	GAA	GAA	GAA	GAA	GAA	GAA	GAA	GAA	GAA	GAA	GAA	GAA	GAA	GAA	GAA	GAA	GAA	GAA
906	ENA|CM002236|CM002236.1	2805971	TGCAGGTTTGTGCATATAACATCGATCTGTTGGTGGCAGGAAGGTGTGTACTTTTACCCCTAGGCTTTGCTTGGCGCATTCCTGAACTAACGTGGACAATATCAGGACGGTTGCCGGTG	16,T>C;85,A>G	TA	TA	TA	TA	TA	TA	TA	TA	CG	TA	TA	TA	TA	TA	TA	TA	TA	TA	TA	TA	TA	TA	TA	TA	TA	TA	TA	TA	TA	TA	TA	TA	TA	TA	TA	TA	TA	TA	TA	TA	TA	TA	TA	TA	TA
907	ENA|CM002236|CM002236.1	2805974	TGCAGGATGGCGCCTATTACGAAAATTCCGATGGCGCCAATAAGGGACCGGCGACGTCCATAGTGATCTCCGAGAGGCGCAGCGAGTAAGGCTCCGATGGCGGTTCCGGCGCTGAGCAT	14,T>G;23,A>T	TA	TA	TA	TA	TA	TA	TA	TA	GT	TA	TA	TA	TA	TA	TA	GA	TA	TA	TA	TA	TA	TA	TA	TA	TA	TA	TA	TA	TA	TA	TA	TA	TA	TA	TA	TA	TA	TA	TA	TA	TA	TA	TA	TA	TA
909	ENA|CM002236|CM002236.1	2806549	TGCAGACAGCAACCTGTAAACGTGCGACGGCCAAGGTGAGGTTCGCCAAAGAGAATGTCCTTGTAAGAGTCGGGACCCAGTGCCATCTCGTATTGATGGTTTGCTTCGATTTCGGCAAG	17,A>G	A	A	A	A	A	A	A	A	A	A	A	A	A	A	A	G	A	A	A	A	A	A	A	A	A	A	A	A	A	A	A	A	A	A	A	A	A	A	A	A	A	A	A	A	A
910	ENA|CM002236|CM002236.1	2812867	TGCAGGACAACTTCAAGGAAGGGGCGTGGGCATCCAACTGGACGCTGTCGTGGAACTCGGCCTCAAACTCGGGCTCGTCTCCTGTTCAGGGAGGCGGCGGCAGGCTCGAGTTCAGCACG	56,T>C	T	T	T	T	T	T	C	T	T	T	T	T	T	T	T	T	T	T	T	T	T	C	T	C	T	C	T	T	T	C	T	T	C	T	T	T	C	C	C	C	T	T	T	C	C
911	ENA|CM002236|CM002236.1	2812870	TGCAGCTCGGTTACCGAAAGGAACTTCCCCTCGGAGTCGTAGGACCAAGAAGCTGATCCGAGCAGATGACTATTAATAGCCACTCCCAGAGGTGCCTCGGCCACTCCCAGGATCGTGAC	34,A>C;76,T>G	AT	AT	AG	AT	AT	AT	AT	AT	AT	AT	AT	AT	AT	AT	AT	AT	AT	AT	AT	CT	AT	AT	AT	AT	AT	AT	AT	AT	AT	AT	AT	AT	AT	AT	AT	AT	AT	AT	AT	AT	AT	AT	AT	AT	AT
916	ENA|CM002236|CM002236.1	2815481	TGCAGAAACACTGCATGTGACCTGACGGATTCGCTTTTGACAATGGGGCAGTATTTGGTTTATGAATCCCCGAGTCTCTGAATCTCAAGTCAAAAACCGAAGCTGCCATGCAGAACCGA	18,G>A;30,T>C;54,T>C;59,T>C;115,C>T	GTTTC	GTTCC	GTTTC	ATTCC	ATTCC	GTTCT	ATTCC	GTTTC	GTTTC	GTTTC	GTTCC	GTTCT	GTTCC	GTTCC	GTTCC	GTCCC	GCTTC	GTTTC	GTCCC	ATTCC	ATTCC	ATTCC	ATTCC	ATTCC	ATTCC	ATTCC	ATTCC	ATTCC	ATTCC	ATTCC	ATTCC	ATTCC	ATTCC	ATTCC	ATTCC	ATTCC	ATTCC	ATTCC	ATTCC	ATTCC	ATTCC	ATTCC	ATTCC	ATTCC	ATTCC
918	ENA|CM002236|CM002236.1	2815624	TGCAGGAGGCAGGTGTGCTGATTTACAGTTTCAAACAGCATGTCGAAACCTTGTAATTCGTTTGTTGGACCCGATTGGGCCTGAGTATCTGCTTTCACGGTTGAACTTTTGGGAAGATG	33,A>G;41,G>A;46,A>G;99,G>C	AGAG	AGGC	AGGC	AAGC	AAGC	AGGC	AAGC	AGAG	AGGC	GGGG	AGGC	AGGC	AGAG	AGGC	AGGC	AGAG	GGGC	AGGC	AGGC	AAGC	AAGC	AAGC	AAGC	AAGC	AAGC	AAGC	AAGC	AAGC	AAGC	AAGC	AAGC	AAGC	AAGC	AAGC	AAGC	AAGC	AAGC	AAGC	AAGC	AAGC	AAGC	AAGC	AAGC	AAGC	AAGC
919	ENA|CM002236|CM002236.1	2815627	TGCAGGTGCCTATAGGGAGGCGAGTGGCTCGGTTCTGCATGGCAGCTTCGGTTTTTGACTTGAGATTCAGAGACTCGGGGATTCATAAACCAAATACTGCCCCATTGTCAAAAGCGAAT	31,G>A;87,A>G;92,A>G	GAA	GGA	GAA	GGA	GGA	AGA	GGA	GAA	GAA	GAA	GGA	AGA	GGA	GGA	GGA	GGG	GAA	GAA	GGG	GGA	GGA	GGA	GGA	GGA	GGA	GGA	GGA	GGA	GGA	GGA	GGA	GGA	GGA	GGA	GGA	GGA	GGA	GGA	GGA	GGA	GGA	GGA	GGA	GGA	GGA
925	ENA|CM002236|CM002236.1	2832207	TGCAGTCGTAAGCATCTGCTTGCGGACTCATCAAGTTCGTTCGGAACTATGATGTTATTTGTTTCCTCGGAAAATTCGCGTTTTGCGAAAGTGACTAAACAGAACTGTGAAATCCCGGG	50,G>A;86,G>A;90,G>A;100,A>G	GGGA	AAGA	AAGA	AAGA	AAGA	AAGA	AAGG	AAGA	AAGA	AAGA	AAGA	AAAA	GGGA	AAGA	AAGA	AAGA	AAGA	AAGA	AAGA	AAGA	AAGA	AAGG	AAGA	AAGG	AAGA	AAGG	AAGA	AAGA	AAGA	AAGG	AAGA	AAGA	AAGG	AAGA	AAGA	AAGA	AAGG	AAGG	AAGG	AAGG	AAGA	AAGA	AAGA	AAGG	AAGG
926	ENA|CM002236|CM002236.1	2832210	TGCAGTCCCAGGGAGCCGAACACTGATACTCTGAAGGGCAACAATGGTGACATTAGCATACATCCGCCGATCAGCGTTGGATTTAAAAGACAGTATCGTATGTCTTCATGAATTGCAAA	40,A>T;58,T>A;72,A>G;83,T>C;92,G>A	ATATG	TTGTG	TTGTG	TTGTG	TTGTG	TTGTG	TAGTA	TTGTG	TTGTG	TTGTG	TTGTG	TTGTG	ATATG	TTGCG	ATGTG	ATGTG	TTGTG	ATGTG	ATGTG	ATGTG	TTGTG	TAGTA	TTGTG	TAGTA	TTGTG	TAGTA	TTGTG	TTGTG	TTGTG	TAGTA	TTGTG	TTGTG	TAGTA	TTGTG	TTGTG	TTGTG	TAGTA	TAGTA	TAGTA	TAGTA	TTGTG	TTGTG	TTGTG	TAGTA	TAGTA
927	ENA|CM002236|CM002236.1	2836147	TGCAGTGGGTGATTGCCAGCGCCGGCCCGGTGCACTGGCTTCGTTCGGCCTGGCAGATCCGTTCCCAAATTGGCCATTCCCTTCGACGGAACGTTCACCGTGCCACGCCATCGTCTACA	79,C>G	C	C	C	C	C	C	C	C	C	G	C	C	C	C	C	C	C	C	C	C	C	C	C	C	C	C	C	C	C	C	C	C	C	C	C	C	C	C	C	C	C	C	C	C	C
930	ENA|CM002236|CM002236.1	2837091	TGCAGTGCATCCAGTTGCATGTGCCCTGGAGATACCGGACCAATCTCGACCGGACAGCGTCTCCCATTGCAGTCACCCAGCTCCAGGGGCAGGGACGACCCAGGGACCACGCCAGGAAC	83,C>T;98,C>G;107,C>A	CCC	CCC	CCC	CCC	CCC	CCC	CGA	CCC	CCC	CCC	CCC	CCC	CCC	CCC	TCC	TCC	CCC	CCC	CCC	TCC	CCC	CGA	CCC	CGA	CCC	CGA	CCC	CCC	CCC	CGA	CCC	CCC	CGA	CCC	CCC	CCC	CGA	CGA	CGA	CGA	CCC	CCC	CCC	CGA	CGA
932	ENA|CM002236|CM002236.1	2843298	TGCAGACAACGGCAGGGGTCCTCCAGCTCCCTATCCGCCGCGTGGTGGCGGCTACCCTCCGGGCCCAGGACGGGGTTATCCGCCCCAAGGCCCCGGTGGGAGGCCAGGCCCTCCGGATC	10,G>C	G	G	G	G	G	G	G	G	G	G	G	G	C	G	G	G	G	G	G	G	G	G	G	G	G	G	G	G	G	G	G	G	G	G	G	G	G	G	G	G	G	G	G	G	G
934	ENA|CM002236|CM002236.1	2855287	TGCAGTGACAGGTAATCTGGTCAGTAAGCTGTCTAGGTATGTGCTCAAGGCGGAGGGGGGAGACGGACAATGGGCCTATTGAGGTTATCACCGTTCTCCTTGAACTTCTTCAGGGCTTC	13,A>G;95,C>T;110,C>T	ACC	ACC	ACC	ACC	ATT	ACC	ACC	ACC	ATT	ACC	ACC	ACC	ACC	ACC	GCC	ACC	ACC	ACC	ACC	GCC	ACC	ACC	ACC	ACC	ACC	ACC	ACC	ACC	ACC	ACC	ACC	ACC	ACC	ACC	ACC	ACC	ACC	ACC	ACC	ACC	ACC	ACC	ACC	ACC	ACC
935	ENA|CM002236|CM002236.1	2855290	TGCAGGTGGTTGACTGGAACAACGGCAAGGTCTTCACTGGCGACAACGAGTCTGCCATTCTCAAGTTGTTGGAGGATCTCCCCAAGAAAAACTAATGCTGATGCGCATTGTCCCCATTT	89,A>T;109,G>A;112,C>T	AGC	AGC	AGC	AGC	AGC	AGC	AGC	AGC	AGC	AGC	AGC	TGC	AAT	AGC	AGC	AAT	AGC	AGC	AGC	AGC	AGC	AGC	AGC	AGC	AGC	AGC	AGC	AGC	AGC	AGC	AGC	AGC	AGC	AGC	AGC	AGC	AGC	AGC	AGC	AGC	AGC	AGC	AGC	AGC	AGC
936	ENA|CM002236|CM002236.1	2857142	TGCAGTGGACAGGCGGACAACATCGGGCTCATCGGGTCGTCTTGCGCCACTGGTGCTTCCTTTGCGTGTTTTGGCTTTGGTTCAGTCATTTACGTCATTGATCGACAGGGCGCTANNNN	67,G>T	G	G	G	G	T	G	G	G	T	G	G	G	G	G	G	G	G	G	G	G	G	G	G	G	G	G	G	G	G	G	G	G	G	G	G	G	G	G	G	G	G	G	G	G	G
944	ENA|CM002236|CM002236.1	2871281	TGCAGGTCTGGCAGATGATGTTCATGGCAGCAGCGTTCTGCAAAAGTTGTGTTAGTCTACTGAGCATCCGCTTTCCGGGTTCGACGCAGGACGACGACGTCTCGTCCGTAGAGAGAAGA	25,G>A	G	G	G	G	G	G	G	G	G	G	G	G	G	A	G	G	G	G	G	G	G	G	G	G	G	G	G	G	G	G	G	G	G	G	G	G	G	G	G	G	G	G	G	G	G
945	ENA|CM002236|CM002236.1	2877748	TGCAGCTGATCGATGGCGAGGAGATCACCGACGGGTATGCGACATCTACAAACGACTTTCGATTTACAAATAACAACAACTGACAGACGATGATTAGTGATGCTCTGGATCAGCTCGGC	31,C>T;56,T>G;78,A>G;104,C>T	CTAC	TTAC	CTGC	TTAC	TTAC	CGAC	CTAC	CTAC	TTAC	TTAC	TTAC	TTAT	TTAC	TTAC	TTAC	CTAC	CTGC	TTAC	CTAC	CTAC	TTAC	CTAC	TTAC	CTAC	TTAC	CTAC	TTAC	TTAC	TTAC	CTAC	TTAC	TTAC	CTAC	TTAC	TTAC	TTAC	CTAC	CTAC	CTAC	CTAC	TTAC	TTAC	TTAC	CTAC	CTAC
946	ENA|CM002236|CM002236.1	2877751	TGCAGGTATCTCTCCCAGAGATCACCCACCACCTATGTGCCAAAGTCAGTAACCTTGTTAACGGGTAAATGGCGGAGGAAGCGGGGCGCATCGCGTCGCGTACCTTGCCGCACGAAAAG	89,A>G	A	G	G	G	G	G	A	A	G	G	G	G	G	G	G	A	G	G	G	G	G	A	G	A	G	A	G	G	G	A	G	G	A	G	G	G	A	A	A	A	G	G	G	A	A
947	ENA|CM002236|CM002236.1	2895319	TGCAGCCCTGAACCACGAGTCTCGCCGCAACAGAACGCCGCCAACCACTCTCTGTCCTGGGCACTTGCGAGCCTCGCGGCGGCCATCCCAATTCCTCTCAAATAGTATACACGGCTGAA	30,C>A;60,G>C	CG	CG	CG	AG	CC	CC	CC	CC	CC	CC	CC	CC	CC	CC	CG	CG	CG	CG	CG	AG	AG	CC	AG	CC	AG	CC	AG	AG	AG	CC	AG	AG	CC	AG	AG	AG	CC	CC	CC	CC	AG	AG	AG	CC	CC
948	ENA|CM002236|CM002236.1	2895322	TGCAGACATGAGGCAGCAGCCGGCACCTTAACGCAAGATAACCGACTGGTAAGTGAATCGTGGGCGTTCTCAAATCCGGAGGGTTTTGTCAGCAAGCCTTTTCGCTGCAATCGCACAAN	25,C>T;75,C>T;87,G>A	CCG	CCG	TCG	CTA	TCG	CCG	TCG	TCG	TCG	TCG	TCG	CCG	TCG	TCG	CCG	CCG	CCG	CCG	TCG	CTA	CTA	TCG	CTA	TCG	CTA	TCG	CTA	CTA	CTA	TCG	CTA	CTA	TCG	CTA	CTA	CTA	TCG	TCG	TCG	TCG	CTA	CTA	CTA	TCG	TCG
950	ENA|CM002236|CM002236.1	2895985	TGCAGCCAACTACCTAAGGGAACTGTTGAGGCCTCTGAATCACGGCGCTTTCAAACTTGCGTGGAAATTGGCAAAACCTTTTCGCAATTCTGTCACCACGAGAATGGCGAGCAGTCTAT	78,T>C;79,T>C;99,G>A	TTG	TTG	TTG	TTG	CCG	CCG	CCG	CCA	CCG	CCG	CCG	TTG	CCG	CCG	CCG	CCG	TTG	TTG	TTG	TTG	TTG	CCG	TTG	CCG	TTG	CCG	TTG	TTG	TTG	CCG	TTG	TTG	CCG	TTG	TTG	TTG	CCG	CCG	CCG	CCG	TTG	TTG	TTG	CCG	CCG
951	ENA|CM002236|CM002236.1	2897499	TGCAGCAAAAAGAACCAAACCATACTCAATCTCAAGAGGCACAAGTTTAGGGTGAAATAAAGGGTTGTGAGAGCGGCGGCCCTGATCACGACTGGCCGACAACAAAGGGCGGATGAGGT	47,T>C;93,G>C	TG	TG	TG	TG	TG	TG	TG	TG	CG	TC	CG	TG	TG	CG	TG	TG	TG	TG	TG	TG	TG	TG	TG	TG	TG	TG	TG	TG	TG	TG	TG	TG	TG	TG	TG	TG	TG	TG	TG	TG	TG	TG	TG	TG	TG
952	ENA|CM002236|CM002236.1	2897502	TGCAGCAACCTGGGATTGCTGCCAATCTGCTGTTAATGGCGCAAAGGCAAATGACGCAACACAAGGCTTGATGTGACTGGCGCAAACCAGAGGACAGGCAAAAGCAGCAGTAGTGTATA	29,C>T	C	C	C	C	C	C	C	C	T	C	C	C	C	C	C	C	C	C	C	C	C	C	C	C	C	C	C	C	C	C	C	C	C	C	C	C	C	C	C	C	C	C	C	C	C
953	ENA|CM002236|CM002236.1	2904743	TGCAGTGTCAAGGATTAACCACAAGATGGCTTAATTGAGGCTCAAGTTACAGTCCGGTAGAGAGGTGATTGTGGACTGGGTTGGTATATATCAGAAGACGGGAAAGGGGGTAACACCAT	46,T>G;91,C>G	TC	TG	TG	GG	TG	TG	TC	TC	TC	TC	TC	TG	TC	TC	TG	GG	TG	TG	GG	TG	GG	TC	GG	TC	GG	TC	GG	GG	GG	TC	GG	GG	TC	GG	GG	GG	TC	TC	TC	TC	GG	GG	GG	TC	TC
956	ENA|CM002236|CM002236.1	2905919	TGCAGCTTGACAAGCGCCCGTCGCCTGGCGTAATCTTGTTGGACGCCCGGCTGCCCTCAGTTAGAACACTTTGTGGATGTTATGCCTTGCATCATGTCGTTGCTCATGTTGTAGCGCCG	60,T>C;75,G>A	TG	TG	TG	TG	TG	TG	TG	TG	TA	TG	TG	TG	CG	TG	TG	TG	TG	TG	TG	TG	TG	TG	TG	TG	TG	TG	TG	TG	TG	TG	TG	TG	TG	TG	TG	TG	TG	TG	TG	TG	TG	TG	TG	TG	TG
957	ENA|CM002236|CM002236.1	2906191	TGCAGATTTGTGGTAATTGGGGGAATGGAAATCGACACCAAATTTTTTTTCCACGGTCATCCATAATAAAAATTTCCCGGTCCCCACTGAAGCCGCCCGGGCGCTCTTATCTTATCTGT	59,T>A;89,A>G	TA	TA	TA	AG	TA	TA	TA	TA	TA	TA	TA	TA	TA	TA	AG	AG	TA	TA	TA	AG	AG	TA	AG	TA	AG	TA	AG	AG	AG	TA	AG	AG	TA	AG	AG	AG	TA	TA	TA	TA	AG	AG	AG	TA	TA
959	ENA|CM002236|CM002236.1	2907116	TGCAGCTGTTTCTGTGCCATCCACGTCCGTTGAGAACACGGCGTCGGCAAAGCCAGAGGAACATCCTGCCGAGGACTCCAGAGAAATGGCAGCGACCTCGACGCATGACCCCGAGTCGG	33,G>A	G	G	G	G	G	A	G	G	G	G	G	G	G	G	G	G	G	G	G	G	G	G	G	G	G	G	G	G	G	G	G	G	G	G	G	G	G	G	G	G	G	G	G	G	G
966	ENA|CM002236|CM002236.1	2921906	TGCAGCTACAAGTCGTAGCCATAATGTAAGTTGATGCGATTGGATCTTGACTTGACCAAGTCCGACGCCTGAAAGTCAAGCTCGTGAGCCAAGTACTGATGATGGACTACCGTCCCCNN	88,C>T	C	T	T	T	C	T	C	C	T	C	C	T	T	C	C	T	T	T	T	T	T	C	T	C	T	C	T	T	T	C	T	T	C	T	T	T	C	C	C	C	T	T	T	C	C
967	ENA|CM002236|CM002236.1	2921909	TGCAGGTTACATCTTGTACTCGAGACACGCAGTGAAAGTGCCACGACAGTTGTATTGCCCTTGTCCCGTCTCTCGATACATTGCCACCTGTAACGCTCAAAATCGAAACATTTACACAA	112,T>C	T	T	T	T	T	C	T	T	C	T	T	C	T	T	T	T	C	C	T	C	T	T	T	T	T	T	T	T	T	T	T	T	T	T	T	T	T	T	T	T	T	T	T	T	T
972	ENA|CM002236|CM002236.1	2927337	TGCAGGAGTGGCGAGGGCTGTCGAGTTGGACGATTCGCCGTTCCTGGACTTTGGCCGCTTCTGATCCCGCATGTTAAGCTTTCCGGAACCACCATTGGCAATAGCCGAGCTTGAGCCTC	16,G>A;75,A>G;84,G>C	GAG	GAG	GAG	GAC	GAC	AGC	GAC	GAG	GAC	GAG	GAG	GAC	GAC	GAG	GAG	GAG	GAC	AGC	GAG	GAC	GAC	GAC	GAC	GAC	GAC	GAC	GAC	GAC	GAC	GAC	GAC	GAC	GAC	GAC	GAC	GAC	GAC	GAC	GAC	GAC	GAC	GAC	GAC	GAC	GAC
973	ENA|CM002236|CM002236.1	2927340	TGCAGACGATGCTACTGAGCAGCTTGAATTCGATTCCCTGCTCCTCGATGACGATGAGGCCGAGACATACGCCCGGCCATCTCCCAACACCGTCGCGTATCAAGACTCATTGGCTAATG	103,G>A	G	A	G	G	G	G	G	G	G	G	G	G	G	G	G	G	G	G	G	G	G	G	G	G	G	G	G	G	G	G	G	G	G	G	G	G	G	G	G	G	G	G	G	G	G
974	ENA|CM002236|CM002236.1	2930133	TGCAGCACAATCCCCGATTGTTGGGTCGTCTGGGTATGCCGCAAACTCGAGGACTGCGCAAGTCAACCCTCCGTCGTTCCATCTCAAGACCTACGCTCCTCCTGCACCCGGTGCTGTTT	12,C>T;72,G>T	CG	CG	CG	CG	CG	TG	CG	CG	CG	CG	CG	CG	CG	CG	CG	CT	CG	CG	CG	CG	CG	CG	CG	CG	CG	CG	CG	CG	CG	CG	CG	CG	CG	CG	CG	CG	CG	CG	CG	CG	CG	CG	CG	CG	CG
978	ENA|CM002236|CM002236.1	2933887	TGCAGCGGCTGCCGGTGGTGCCGCCGGTGCCATGCCCAAGCCCAGCCGAAAGCCCCTCGTCTTCTTCGTTCTCGCTGCCTTCGGTCTGCCCTACGTGATGAGCAGGGTGATCAAGTCGC	58,G>A;108,G>A	GG	AG	AG	AA	GG	AG	AT	GG	AG	GG	GG	AG	GG	GG	AG	AG	AG	AG	AG	AG	AA	AT	AA	AT	AA	AT	AA	AA	AA	AT	AA	AA	AT	AA	AA	AA	AT	AT	AT	AT	AA	AA	AA	AT	AT
981	ENA|CM002236|CM002236.1	2939233	TGCAGCGGCACGAGTGGGTACCTGCCTGTCACGGTTTCCCGAGAACGGGCCCGGGGGGTGCAACTGAGATGCAAATTTCACGTCCCGGCCGGCAATCCAGTTATGAAGTCTCACCCGAT	22,T>G;49,C>A;115,C>T	TCC	TCC	TCC	GCT	TCC	TCC	TCC	GCT	GCT	TCC	TCC	TCC	GCT	TCC	TAC	TCC	TCC	TCC	TCC	TCC	GCT	TCC	GCT	TCC	GCT	TCC	GCT	GCT	GCT	TCC	GCT	GCT	TCC	GCT	GCT	GCT	TCC	TCC	TCC	TCC	GCT	GCT	GCT	TCC	TCC
982	ENA|CM002236|CM002236.1	2944717	TGCAGAAGCAGAGCAGGGTCTGTACCAGGAGCAAGCTGATTCAAATCGAGATTCATCGACGCCAGGTGCTGCTGCAACTGCTGCTGCATCTGCATTTGGGCATCGAACGCTCGTTGCTG	17,G>A;65,G>A	GG	GA	GA	GA	GA	GA	GA	GA	GA	GG	GA	GG	GG	GA	GA	AG	GA	GA	GA	GA	GA	GA	GA	GA	GA	GA	GA	GA	GA	GA	GA	GA	GA	GA	GA	GA	GA	GA	GA	GA	GA	GA	GA	GA	GA
986	ENA|CM002236|CM002236.1	2950670	TGCAGTTCTCAACCAACTACATCTTACTAAAAGTTAGCGATCAAGTTCGTCACTCATTCTGGCAGAAGACATATCACAAATGCACAGGTCATACATTTTTGGTGTCGACATTTGCTTAT	56,T>A;96,T>A	TT	AT	TT	TT	TT	TT	TT	TT	AT	TT	TT	TT	TT	TT	AA	AT	AT	AT	AT	AT	TT	TT	TT	TT	TT	TT	TT	TT	TT	TT	TT	TT	TT	TT	TT	TT	TT	TT	TT	TT	TT	TT	TT	TT	TT
987	ENA|CM002236|CM002236.1	2950673	TGCAGCGTGGGGTCAGTGTCGTGCATATCGGCATTGTCTGTGTTTTCTGGTTGGACCATGGCTGCTGCGTAAGTTGAACATCCTGACAAGGGAAGTGACATGATCAACGTTTCTGAGGC	40,T>C	T	C	C	C	C	C	C	C	C	C	C	C	T	C	C	C	C	C	C	C	C	C	C	C	C	C	C	C	C	C	C	C	C	C	C	C	C	C	C	C	C	C	C	C	C
988	ENA|CM002236|CM002236.1	2952850	TGCAGTTCTTGTGCTGACAAGTAAGTGTTCAGTGACCATGTGGATAATACTGTCTCTGGTCGTCTTAACTTCTACAAGAAGTGGAAAAGAAGGAGACTGTCAAAGGAAGGCAGCAGCAA	59,T>C;61,G>T;65,T>C;100,C>T	TGTC	TTTC	TTTC	TTTC	TGTC	CTCT	TTTC	CTCT	TTTC	TGTC	TGTC	CTCT	TGTC	CTCT	TTTC	CTTT	CTTT	CTCT	CTCT	CTCT	TTTC	TTTC	TTTC	TTTC	TTTC	TTTC	TTTC	TTTC	TTTC	TTTC	TTTC	TTTC	TTTC	TTTC	TTTC	TTTC	TTTC	TTTC	TTTC	TTTC	TTTC	TTTC	TTTC	TTTC	TTTC
989	ENA|CM002236|CM002236.1	2952853	TGCAGTATTGCAAAAGCCGCCAGAAAACAGCTAGTAAACTCAACGCGACAATCCTCAGAATGTAGGGCTCAAGATAGGGCTCAAGGCTCTGTCCCGATGTAGTCTGTAATGTAAAGGCG	6,A>G;51,T>C;66,G>A;75,A>G	ATGA	GCGG	GCGG	GCAG	ATGA	GCGA	GCGA	GCGA	GCGG	ATGA	ATGA	GCGA	ATGA	GCGA	GCGG	GCGA	GCGA	GCGA	GCGA	GCGA	GCAG	GCGA	GCAG	GCGA	GCAG	GCGA	GCAG	GCAG	GCAG	GCGA	GCAG	GCAG	GCGA	GCAG	GCAG	GCAG	GCGA	GCGA	GCGA	GCGA	GCAG	GCAG	GCAG	GCGA	GCGA
992	ENA|CM002236|CM002236.1	2957642	TGCAGCTGCACATTGGCGAACTGCTCGCCAATGCAGCGGTGACGACCGGCGCCGAAGGGCAGATAAGGGGAGTTGGCGCCCTTGCTGACGAGACCGTAGCCGTAATCGATCTTCTCATC	71,G>A;110,C>T	GC	GC	GT	GC	GC	AC	GC	GC	GC	GC	GC	GC	GC	GC	GT	GC	GC	GC	GC	GT	GC	GC	GC	GC	GC	GC	GC	GC	GC	GC	GC	GC	GC	GC	GC	GC	GC	GC	GC	GC	GC	GC	GC	GC	GC
993	ENA|CM002236|CM002236.1	2957645	TGCAGACTATTCTTGCTATTATTGTTCGTAACTTCAAATTCAGGAATGTGGATGGTAGCGATAAGGTTATTGGTACCGACTACGCTTCGCTTTTCTCGAGGCCCCTTGAGCCGGCGAAG	10,T>C;19,T>C;37,A>G;46,T>C	TTAT	CTAC	CTAC	CTAC	CTGT	CTAC	CTGT	TTAT	CTGT	TTAT	CTAC	CCGC	CCGC	CTGC	CTAC	CTGT	CTGC	CTGC	CTGT	CTAC	CTAC	CTGT	CTAC	CTGT	CTAC	CTGT	CTAC	CTAC	CTAC	CTGT	CTAC	CTAC	CTGT	CTAC	CTAC	CTAC	CTGT	CTGT	CTGT	CTGT	CTAC	CTAC	CTAC	CTGT	CTGT
994	ENA|CM002236|CM002236.1	2959918	TGCAGATGCAGGGCAGCGATGAACAGATATGATAATATGCATACTACTTGAATGGCCGCTATCTACATACTTCACCCCTTTCAAACATCTCACCAATTCCCAACTCGCAAGCAAAAGTA	72,C>T;87,T>C	CT	CT	CT	CT	CT	CT	CC	CT	CT	CC	CC	CT	CT	CT	CT	CT	CT	TT	CT	CT	CT	CC	CT	CC	CT	CC	CT	CT	CT	CC	CT	CT	CC	CT	CT	CT	CC	CC	CC	CC	CT	CT	CT	CC	CC
995	ENA|CM002236|CM002236.1	2959921	TGCAGTCAGGCATTCATATGTATTCCTTCGTACTCGCCGCGTTCTGAAGACGTTAGGATTTCCATTCAAGCATGACATTACCCTGTCTGCATCCCATTTCCTTTGCAAGACCAAAACAG	17,A>C;31,A>C;52,T>C;56,G>A;58,T>C;62,C>T;63,A>C;77,T>C;84,G>A	AATGTCATG	ACTGTCACG	AACACCCCG	AATGTCACG	AATGTCATG	AATGTCATG	CACACCACG	AATGTCATG	AACACCCCG	CACACCACG	CACACCACG	AATGTCATG	AATGTTACA	AACACCCCG	AATGTCACG	AATGTCATG	AATGTCATG	AACACCCCG	AATGTCATG	AATGTCACG	AATGTCACG	CACACCACG	AATGTCACG	CACACCACG	AATGTCACG	CACACCACG	AATGTCACG	AATGTCACG	AATGTCACG	CACACCACG	AATGTCACG	AATGTCACG	CACACCACG	AATGTCACG	AATGTCACG	AATGTCACG	CACACCACG	CACACCACG	CACACCACG	CACACCACG	AATGTCACG	AATGTCACG	AATGTCACG	CACACCACG	CACACCACG
996	ENA|CM002236|CM002236.1	2963820	TGCAGTAGGCGAAGCGTCGAAGTCGTTTGAAAGCCGTTGGAGACTTGGAAGGGCGGAAACCATCTGAGCAGATCTTTCCAGAAAAACGCGGCCCCTCCAAAGTCAAGCGAGACTCCAAG	41,G>A;48,A>G	GA	GG	GA	GA	AA	GA	GA	GA	GA	GA	GA	AA	GA	AA	GA	GA	GA	GG	GA	GA	GA	GA	GA	GA	GA	GA	GA	GA	GA	GA	GA	GA	GA	GA	GA	GA	GA	GA	GA	GA	GA	GA	GA	GA	GA
998	ENA|CM002236|CM002236.1	2967556	TGCAGTTTGATAGGCGGTTCGTTCATCTGGGTCGGCGGGGATGGTGTCCTCGATGGCGTTCGCTGTGAAAGCCGGATCGGCTCTCTGTGTTCACCGTGAATCGGGCCTGGTGGCGGCGG	23,C>T;77,C>A	CC	CC	CC	CC	TA	CC	CC	CC	CC	CC	CC	CC	CC	CC	CC	CC	CC	CC	CC	CC	CC	CC	CC	CC	CC	CC	CC	CC	CC	CC	CC	CC	CC	CC	CC	CC	CC	CC	CC	CC	CC	CC	CC	CC	CC
999	ENA|CM002236|CM002236.1	2967559	TGCAGTTGCTATCGAAGCTTAGGACGTCGTATGTTGCCGAGTCTCAAGGGCCAGTCATCATGGAGGTGTAGATGACAAGGGCTCACTTCCATTCGCGGGCATGATGTCCTTGTGTTGTT	67,G>T	G	G	G	G	G	G	G	G	G	G	G	G	G	G	G	T	G	G	G	G	G	G	G	G	G	G	G	G	G	G	G	G	G	G	G	G	G	G	G	G	G	G	G	G	G
1003	ENA|CM002236|CM002236.1	2975844	TGCAGGACCATACTAACAGCCGATTGATTATAACAGATGCACTTGCTGATATTGTGATTTGGGGTTATGCCGAAAGTATGGTTTGACCGATGATTCCGTCAGTCTTTTTCTGCTGTAAT	20,C>T;22,A>G;103,C>T;108,T>C;109,C>T	CACTC	CACTC	CATTC	CACTC	CACTC	CACTC	CACTC	CACTC	CACTC	CGTCT	CACTC	CACTC	TACTC	CACTC	CACTC	CACTC	CACTC	CACTC	CACTC	CACTC	CACTC	CACTC	CACTC	CACTC	CACTC	CACTC	CACTC	CACTC	CACTC	CACTC	CACTC	CACTC	CACTC	CACTC	CACTC	CACTC	CACTC	CACTC	CACTC	CACTC	CACTC	CACTC	CACTC	CACTC	CACTC
1004	ENA|CM002236|CM002236.1	2982554	TGCAGCAATTGCATAGAATACTTGAAGTGATCCTGGAGCCCAGCTTTCTCCGAACAATATGGTACGTATTCATGCTTACGATATGAACGGATGGATGTCATGCTAATACACTACGCCAC	93,G>A;109,A>C	GA	GA	GA	AA	GA	GA	GA	GA	GA	GC	GC	GA	GA	GA	GA	GA	GA	GA	GA	GA	AA	GA	AA	GA	AA	GA	AA	AA	AA	GA	AA	AA	GA	AA	AA	AA	GA	GA	GA	GA	AA	AA	AA	GA	GA
1007	ENA|CM002236|CM002236.1	2982714	TGCAGTTGCAAAGAAAAGCGGCTTCTTGTTCGGAACTGTGCAGTGGCGTAGTGTATTAGCATGACATCCATCCGTTCATATCGTAAGCATGAATACGTACCATATTGTTCGGAGAAAGC	39,G>A;41,A>G;51,T>G;67,C>T	GATC	AGTC	AGTC	AGTT	AGTC	AGTC	AGTC	AGTC	AGTC	AGGC	AGGC	AGTC	AGTC	AGTC	AGTC	AGTC	AGTC	AGTC	AATC	AGTC	AGTT	AGTC	AGTT	AGTC	AGTT	AGTC	AGTT	AGTT	AGTT	AGTC	AGTT	AGTT	AGTC	AGTT	AGTT	AGTT	AGTC	AGTC	AGTC	AGTC	AGTT	AGTT	AGTT	AGTC	AGTC
1010	ENA|CM002236|CM002236.1	2985235	TGCAGAACCAGGAGGCGCGGAAGATGGTAGCGAATACTTCCTCTATGAAGAAGGAGAAAATCACTGGGAACACCACTTCTAGGAACACGGAGATTAAAGGGCGAGGGGATTGGGTGTTG	32,A>G;38,T>G;94,T>G;95,A>G;110,T>G	ATTAT	ATTAT	ATTAT	GGGGG	ATTAT	ATTAT	ATTAT	ATTAT	ATTAT	ATTAT	ATTAT	ATTAT	ATTAT	ATTAT	ATTAT	ATTAT	ATTAT	ATTAT	ATTAT	GGGGG	GGGGG	ATTAT	GGGGG	ATTAT	GGGGG	ATTAT	GGGGG	GGGGG	GGGGG	ATTAT	GGGGG	GGGGG	ATTAT	GGGGG	GGGGG	GGGGG	ATTAT	ATTAT	ATTAT	ATTAT	GGGGG	GGGGG	GGGGG	ATTAT	ATTAT
1012	ENA|CM002236|CM002236.1	2985362	TGCAGATAACCGTCCTCCTCCACCGCACGACCTATCAAGCCCGAGTGAGAGAAGGGGTAATGATTAGGGAGAGTGGCGGAAGAAGGGATGTAGCTGCCCCTGGTGATGCTATGTTGGAT	58,A>G;81,G>C	AG	AG	AG	GC	AG	AG	AG	AG	AG	AC	AG	AG	AG	AC	AG	AG	AC	AG	AG	GC	GC	AG	GC	AG	GC	AG	GC	GC	GC	AG	GC	GC	AG	GC	GC	GC	AG	AG	AG	AG	GC	GC	GC	AG	AG
1013	ENA|CM002236|CM002236.1	2985365	TGCAGGTACATTCAACACCCAATCCCCTCGCCCTTTAATCTCCGTGTTCCTAGAAGTGGTGTTCCCAGTGATTTTCTCCTTCTTCATAGAGGAAGTATTCGCTACCATCTTCCGCGCCT	20,A>C;35,T>C;36,A>C;92,A>C;98,T>C	ATAAT	ATAAT	ATAAT	CCCCC	ATAAT	ATAAT	ATAAT	ATAAT	ATAAT	ATAAT	ATAAT	ATAAT	ATAAT	ATAAT	ATAAT	ATAAT	ATAAT	ATAAT	ATAAT	CCCCC	CCCCC	ATAAT	CCCCC	ATAAT	CCCCC	ATAAT	CCCCC	CCCCC	CCCCC	ATAAT	CCCCC	CCCCC	ATAAT	CCCCC	CCCCC	CCCCC	ATAAT	ATAAT	ATAAT	ATAAT	CCCCC	CCCCC	CCCCC	ATAAT	ATAAT
1014	ENA|CM002236|CM002236.1	2989348	TGCAGGTGTCTGGAGCGCGCTGTAGCGTGTGCAGTTTGCAGTGCGTAACACCTAGAGGGCTCTGAAACGGGGTTTATAGTGGCCAGGTTCTGCTTGCACTTTCGCCCTTCGGGGCAATT	10,T>A;21,G>A;37,G>A;49,A>G	TGGA	AGGA	AGGA	AGGA	AGGA	AGGA	AGGG	TGGA	TGAA	TGGA	TGGA	TGGA	AGGG	TGGA	AGGA	AGGA	AGGA	TAGA	AGGA	TGGA	AGGA	AGGG	AGGA	AGGG	AGGA	AGGG	AGGA	AGGA	AGGA	AGGG	AGGA	AGGA	AGGG	AGGA	AGGA	AGGA	AGGG	AGGG	AGGG	AGGG	AGGA	AGGA	AGGA	AGGG	AGGG
1018	ENA|CM002236|CM002236.1	2995255	TGCAGACCAGCAATGGAAAACTGCTATCGGCAGCGGTTGCCGACAGGTTGACAGACCCCTCGCTCTTTCCTGACCATTGACGGCGTGGCGCCTTCCGAACAGTACCGGAGAGGGAGTGA	46,G>C;53,G>A	GG	GG	GG	CA	GG	GG	GG	GG	GG	GG	GG	GG	GG	GG	CA	GG	GG	GG	GG	GG	CA	GG	CA	GG	CA	GG	CA	CA	CA	GG	CA	CA	GG	CA	CA	CA	GG	GG	GG	GG	CA	CA	CA	GG	GG
1019	ENA|CM002236|CM002236.1	2995258	TGCAGCAACAAGCTCCGGTCTCAAATCATCGATGCCAGGTCGATATTGTTCAACCCAGCTTTTGCAAATATCCCTGCACAATCAGACGCTCCACATCTCCTTGCCGGACATAGAATTGA	73,C>T;94,A>G;115,T>C	CAT	TGC	CAC	CAT	CAT	CAT	CAC	CAT	CAT	CAC	CAC	CAT	CAT	CAT	CAT	CAT	CAC	CAT	CAT	CAC	CAT	CAC	CAT	CAC	CAT	CAC	CAT	CAT	CAT	CAC	CAT	CAT	CAC	CAT	CAT	CAT	CAC	CAC	CAC	CAC	CAT	CAT	CAT	CAC	CAC
1020	ENA|CM002236|CM002236.1	3004257	TGCAGAAGCTTGTCCACGATTTCTCCAATCTTCAGATCTCTTGGGCTCAGGAAAGACGGGTCGCCGTCAGGACTCTGAGGCTTCGATTGCAGCCAGAAGATATGGCGCTGTGATGAGGA	20,T>C;67,C>T;98,G>A;113,T>C	TCGT	CCGT	CTAT	TCGT	TCGT	TCGT	TCGT	TCGT	TCGT	TCGT	TCGT	CCGT	TCGT	CTAT	CTAT	CTAT	TCGT	CTAT	CTAC	CTAT	TCGT	TCGT	TCGT	TCGT	TCGT	TCGT	TCGT	TCGT	TCGT	TCGT	TCGT	TCGT	TCGT	TCGT	TCGT	TCGT	TCGT	TCGT	TCGT	TCGT	TCGT	TCGT	TCGT	TCGT	TCGT
1021	ENA|CM002236|CM002236.1	3004260	TGCAGGGCTACGAGGTGGATGTGAACAGGGAGCTTGCTTCACTCAGCAGCGGCGGTGGTAACAACCGCCGAGACGATGACGACGACGAGACAATGGAAGACGTTGAGGGCCACGGAGAC	72,A>G;79,C>T;103,T>C;109,C>T	ACTC	ATCC	ATCC	ACTC	ACTC	ACTC	ACTC	ACTC	ACTC	ACTC	ACTC	ATCC	ACTC	ATCC	ATCC	ATTT	ACTC	ATCC	ATTC	GTTT	ACTC	ACTC	ACTC	ACTC	ACTC	ACTC	ACTC	ACTC	ACTC	ACTC	ACTC	ACTC	ACTC	ACTC	ACTC	ACTC	ACTC	ACTC	ACTC	ACTC	ACTC	ACTC	ACTC	ACTC	ACTC
1023	ENA|CM002236|CM002236.1	3011035	TGCAGTCCGTTGACCTTGCCTGCTGCTGTGTCATGCGCACCAGTCAGTCCTCACTCGATGACCCCGTCATCAGCCTTCCCGTCTCCCAGGTCTCCCTTATCCTACGACGCCCATCGCAT	103,A>G	A	A	A	A	A	A	G	A	A	A	A	A	A	A	A	A	A	A	A	A	A	G	A	G	A	G	A	A	A	G	A	A	G	A	A	A	G	G	G	G	A	A	A	G	G
1024	ENA|CM002236|CM002236.1	3015410	TGCAGGCGTCAGACTCCATATCGCCCTCATGTTGCCTGCTAATTTGGGAGAGGAACTTCAAAGTGATGGCGAGCAACAAGGTTCTCCAGGCTTTTTGAGAGTTTGGCTGCCAGTTGCAC	5,G>A;13,C>A;39,T>C;47,G>A	GCTG	GCTG	GACA	ACTG	ACTG	ACTG	GCTG	ACTG	ACTG	ACTG	GCTG	ACTG	GCTG	ACTG	GCTG	GCTG	ACTG	ACTG	GCTG	ACTG	ACTG	GCTG	ACTG	GCTG	ACTG	GCTG	ACTG	ACTG	ACTG	GCTG	ACTG	ACTG	GCTG	ACTG	ACTG	ACTG	GCTG	GCTG	GCTG	GCTG	ACTG	ACTG	ACTG	GCTG	GCTG
1027	ENA|CM002236|CM002236.1	3017002	TGCAGATATGCGTTTGGGTATGCAATGCATGGTATATATACGTGTGTGTGTGCGGTGTATCTGTGTGGTGTATGGGACTTGGTTTCCTTTTCTTGCCTCCTCGAGACAAGCGAACGAAG	24,A>G;34,T>C;85,C>T	ATC	ACC	GCT	ATC	ACC	ACC	ACC	ACC	ACC	GCC	ACC	ACC	ACC	ACC	ACC	ACC	ACC	ACC	ACC	ACC	ATC	ACC	ATC	ACC	ATC	ACC	ATC	ATC	ATC	ACC	ATC	ATC	ACC	ATC	ATC	ATC	ACC	ACC	ACC	ACC	ATC	ATC	ATC	ACC	ACC
1028	ENA|CM002236|CM002236.1	3018486	TGCAGGAAGGCAACATCGGCTGATTGATTTGATGGGTCACGGATCGATCTTCGTCCGCCGTGCCTTTCTGCGCGCGCGGGGGTCCCATTTGTCTTTTGCTCCTCTTGTCATGAACTAAA	21,G>A;24,T>G;33,G>A;87,T>C;97,G>C	GTGTG	GTGCC	GTGCC	GTGTG	ATATG	GTGTG	GGGTG	GTGTG	GTGTG	GTGTG	GTGCC	GTGCC	GTGTG	GTGTG	GTGTG	GTGTG	GTGTG	GTGTG	GTGCC	GTGTG	GTGTG	GGGTG	GTGTG	GGGTG	GTGTG	GGGTG	GTGTG	GTGTG	GTGTG	GGGTG	GTGTG	GTGTG	GGGTG	GTGTG	GTGTG	GTGTG	GGGTG	GGGTG	GGGTG	GGGTG	GTGTG	GTGTG	GTGTG	GGGTG	GGGTG
1031	ENA|CM002236|CM002236.1	3022905	TGCAGCTACGAGGCTGGCATTCTTGAGGACCCCAACCACACTCCCCCCAAGGAGCTCTGGACCCGCACTGTTGACCCCCAAGACGCCCCCAACACTCCCCAGGAGTTCACCATCGTCTT	80,A>G	A	G	G	A	A	A	G	A	A	A	A	A	A	A	G	A	G	G	G	G	A	G	A	G	A	G	A	A	A	G	A	A	G	A	A	A	G	G	G	G	A	A	A	G	G
1032	ENA|CM002236|CM002236.1	3023541	TGCAGTCACAGATGTCAGTCAATGCGCTCTATAAGATCAGAGGGAAGCTTCAGGAGGACTCACGGAAGTATCAAGACCTGTATACGGTGATCAATTGGTGAGCAATTGCATTCGTGGCA	40,A>C;59,T>G	AT	AT	AT	AT	AT	AT	AT	AT	AT	AT	AG	AG	AT	AT	CT	AT	AT	AT	AT	AT	AT	AT	AT	AT	AT	AT	AT	AT	AT	AT	AT	AT	AT	AT	AT	AT	AT	AT	AT	AT	AT	AT	AT	AT	AT
1041	ENA|CM002236|CM002236.1	3039715	TGCAGATACGTCACCTCTCGATGTCAACGCCGGAAGCGCTTTGTATTAGATTGCAGAGAATTGGAGCTGTGTCGGCTCCTTGGCCGAATATCAAATTGGTTGGAGCCGCTGTGGGTTTG	8,C>T;95,T>G	CT	CT	CT	CT	TG	TG	CT	CT	CT	CT	CT	CT	CT	CT	CT	CT	CT	CT	CT	CT	CT	CT	CT	CT	CT	CT	CT	CT	CT	CT	CT	CT	CT	CT	CT	CT	CT	CT	CT	CT	CT	CT	CT	CT	CT
1047	ENA|CM002236|CM002236.1	3045593	TGCAGACGGTTGCCACGGTACTGCTCCTTGGGGCAGCACGCGCGAGGATAAACGCAGTTCTCGGTCTTGAACTCGGGAGACAGCTCATCCTGATTAACCGATTCCACGTCGCAACGGAT	59,C>T	C	C	C	C	C	C	C	C	C	C	C	C	T	C	C	C	C	C	C	C	C	C	C	C	C	C	C	C	C	C	C	C	C	C	C	C	C	C	C	C	C	C	C	C	C
1052	ENA|CM002236|CM002236.1	3059847	TGCAGGACGGGGATAAGCCCAAGACAGCAACAGGCTACCTTTTGGGCCAAATGAGGTTGCAGCACGTTATATCACTTTGACCCTAGTAGAAGCAGAAGCAGACACGGGGACAGCAGCAG	73,A>G;80,C>T;110,C>A	ACC	GCC	GCC	GCC	GTC	GTC	GCC	GCC	GCC	GCA	GCC	GCC	GCC	GCC	GCC	GCC	GCC	GCC	GCC	GCC	GCC	GCC	GCC	GCC	GCC	GCC	GCC	GCC	GCC	GCC	GCC	GCC	GCC	GCC	GCC	GCC	GCC	GCC	GCC	GCC	GCC	GCC	GCC	GCC	GCC
1053	ENA|CM002236|CM002236.1	3059850	TGCAGTCCCAAACCCACCAGTCAGTCCCCTTGGCCGCCCTGGAAACGAGAGAGGAAAGAACTTTTCCAGGTTCGCGTCTGCTGCGTTTTCGGCGTCCAGGATGGAGCGCATACAGGGTG	90,G>T	G	G	G	G	G	G	G	G	G	G	G	G	G	G	G	G	T	G	G	G	G	G	G	G	G	G	G	G	G	G	G	G	G	G	G	G	G	G	G	G	G	G	G	G	G
1055	ENA|CM002236|CM002236.1	3065873	TGCAGACCGTATACTGATAATGAAACACCCTTGTAGACAGACATTCAAGCGGCTATCGAGAAGCTTTCTGTCCTCGAAAAGCAGACGCGCCAGGTAAGCACGCTGGGCCACCTACATTG	15,G>A;18,A>G;24,A>T;30,T>C;72,C>T;106,G>A;115,A>C	GAATCGA	GGATCAA	GATTCAA	AAATCAC	GATTTAA	GATTCAA	GGATCAA	GAATCAA	GAATCGA	GAATCGA	GAATCAA	GGATCAA	GGACCAA	GGACCAA	GGACCAA	AAATCAC	AAATCAC	GGATCAA	GGATCAA	AAATCAC	AAATCAC	GGATCAA	AAATCAC	GGATCAA	AAATCAC	GGATCAA	AAATCAC	AAATCAC	AAATCAC	GGATCAA	AAATCAC	AAATCAC	GGATCAA	AAATCAC	AAATCAC	AAATCAC	GGATCAA	GGATCAA	GGATCAA	GGATCAA	AAATCAC	AAATCAC	AAATCAC	GGATCAA	GGATCAA
1056	ENA|CM002236|CM002236.1	3065876	TGCAGATGGTGGCAACCATGGGAGTTTTGCGATTACCTTGGCCAACTGCTCGGCCTCGGGCAGCAGCTTGTCGACTTCCTTGGAGAAGTCCTTCTCCGGCTTGAACGCAGGCTCCGCCA	6,T>C;66,C>T	TC	CC	CC	CC	CC	CC	CT	CC	TC	TC	CC	CC	CC	CC	CC	CC	CC	CC	CC	CC	CC	CT	CC	CT	CC	CT	CC	CC	CC	CT	CC	CC	CT	CC	CC	CC	CT	CT	CT	CT	CC	CC	CC	CT	CT
1058	ENA|CM002236|CM002236.1	3066998	TGCAGAGGTGTGGGCCAAAGATTTTGGAAACCTCGGGCCAGCGCATGAGCTCGTGGACGGTAAACAGCTTCAACAGCTCGGCATCCTGAGGGACCTGTGCGATTCGTGGGTCCTTGTGG	19,G>A;34,G>A;75,G>A;107,G>T	GGGG	GGAG	GGAG	GGAG	AGAG	AGAG	GGGG	GGAG	GGGG	GGGT	GGGG	GGAG	GGGG	GGAG	GGGG	GGGG	GGGG	GAAG	GAAG	GGAG	GGAG	GGGG	GGAG	GGGG	GGAG	GGGG	GGAG	GGAG	GGAG	GGGG	GGAG	GGAG	GGGG	GGAG	GGAG	GGAG	GGGG	GGGG	GGGG	GGGG	GGAG	GGAG	GGAG	GGGG	GGGG
1059	ENA|CM002236|CM002236.1	3074516	TGCAGGCTAACAGAAATCAGCCATACGATCCCTGGTGTTCGTGATCATCGTTACTCCTATTTATTGCCAACTTTCTTCTTTTACTAGACAGTTTGTTACAATACTCAACAGTCAGATGG	33,G>A;34,G>A;58,A>G;77,C>T;78,T>A;81,T>A;85,A>G;98,C>G;107,A>C	GGACTTACA	GGGCATGCC	GGACTTGCC	GGACTTGCC	GGACTTGCC	GGACTTGCC	GGGCTTGCC	GGACTTGCA	GGGCTTGGC	GGGCTTGCC	GGGTTAGCC	GGGCTTGCC	GGACTTGCC	GGACTTGCC	GGACTTGCC	AGGCTAGCC	GGACTTGCC	GAGCTTGCC	GGACTTGCA	GGGTTAGCC	GGACTTGCC	GGGCTTGCC	GGACTTGCC	GGGCTTGCC	GGACTTGCC	GGGCTTGCC	GGACTTGCC	GGACTTGCC	GGACTTGCC	GGGCTTGCC	GGACTTGCC	GGACTTGCC	GGGCTTGCC	GGACTTGCC	GGACTTGCC	GGACTTGCC	GGGCTTGCC	GGGCTTGCC	GGGCTTGCC	GGGCTTGCC	GGACTTGCC	GGACTTGCC	GGACTTGCC	GGGCTTGCC	GGGCTTGCC
1062	ENA|CM002236|CM002236.1	3076764	TGCAGCGTGGTGGTTTGTTCCAGTGTTTGGCCAATGAACTCTTCATGACGGCTCGAATTACCTGACGAAGTCGCATTAAATCGAGGAGTGTCTTCGACCTGCTCTGTTGATGACTGTTC	43,C>T;62,T>C;66,G>A;73,C>T;89,G>A;90,T>A	CTGCGT	CTGCGT	CTGCGT	CTGCGT	CTGCGT	CTGCGT	CTGCGT	CTGCGA	CCGCGT	CTGCGT	CTGCGT	CTGCGT	CTGCGT	TTGCGT	CTGCGT	CTGCAT	CTGTAT	CTGCGT	CTGCGT	CTACGT	CTGCGT	CTGCGT	CTGCGT	CTGCGT	CTGCGT	CTGCGT	CTGCGT	CTGCGT	CTGCGT	CTGCGT	CTGCGT	CTGCGT	CTGCGT	CTGCGT	CTGCGT	CTGCGT	CTGCGT	CTGCGT	CTGCGT	CTGCGT	CTGCGT	CTGCGT	CTGCGT	CTGCGT	CTGCGT
1066	ENA|CM002236|CM002236.1	3083049	TGCAGTTACCCGCCTTGGCCCGTTTCTTGACGCTGCAAGACATGCAGACCTTGGGTCGCACGCTTACAGCAAGTCAGGGGGATTGTCAGCCACCGACCCGACCAGATCAGTCCATGTCC	30,C>A;68,G>A;99,G>A	CGG	CGG	CGG	CGG	CGG	CGG	CGG	CGG	CGG	CGG	AGG	CGG	CAG	CGG	CAG	CGG	CGG	CGG	CGA	CGG	CGG	CGG	CGG	CGG	CGG	CGG	CGG	CGG	CGG	CGG	CGG	CGG	CGG	CGG	CGG	CGG	CGG	CGG	CGG	CGG	CGG	CGG	CGG	CGG	CGG
1068	ENA|CM002236|CM002236.1	3084756	TGCAGCCGCTGGCTGCTGGACTCTGGCCTACTTCATCGTTTCGCGTCTACGCAGCATGTATGTATGTTTTAGTCAGAAGATGAGACATGAGATTCGGTTNNNNNNNNNNNNNNNNNNNN	29,A>G;77,A>G	AA	GG	AA	AG	GA	GG	GG	AA	GG	GG	AA	GG	GG	AA	GG	GG	AA	AA	GG	GG	AG	GG	AG	GG	AG	GG	AG	AG	AG	GG	AG	AG	GG	AG	AG	AG	GG	GG	GG	GG	AG	AG	AG	GG	GG
1071	ENA|CM002236|CM002236.1	3086040	TGCAGAGCCGCTGGGTTGTCAAGACTGTTGCTCGTCAACCTCGAATCCGCTCGCTGATTCTCCGTTTCCTGTTGCTGTTCGCACACACTCGCCGTCTCGCTCAGGAGCACGCTCGAAAT	31,T>C;98,G>A	TG	TG	TG	TG	TG	TA	TG	TG	TG	TG	TG	TG	TG	TG	CA	TG	TG	TG	TG	TA	TG	TG	TG	TG	TG	TG	TG	TG	TG	TG	TG	TG	TG	TG	TG	TG	TG	TG	TG	TG	TG	TG	TG	TG	TG
1072	ENA|CM002236|CM002236.1	3086043	TGCAGGCTCTTTTGCGCGAGGATAAGTACCTTGTCGAGAGACTAGTGGCCAGTCTGGGTAGGTGCGTTCTGGGATTGACGGAGAATGGAAGGGCAAGTGCAGAGAGTAGGATGTATAGG	68,C>T	C	T	T	T	T	T	T	C	T	C	C	C	T	T	T	T	C	T	T	T	T	T	T	T	T	T	T	T	T	T	T	T	T	T	T	T	T	T	T	T	T	T	T	T	T
1076	ENA|CM002236|CM002236.1	3088981	TGCAGCATCGAATCTCCGACGGGACCAGCTAGCTGTACGCCATGGCCGCTATAACAGCTCGATCGGCCGCCATGGAAACGGCGAACCTTCACACCCCCGGTCGTGGGCTTCAGCAACAA	18,A>G;21,G>A;22,G>A;82,G>A;112,G>A	AGGGG	AAAAA	AGGGG	AGGGG	AGGAA	AAAAA	AAAAA	GGGGA	AAAAA	AGGGG	AGGGG	GGGGA	AAAAA	AAAAA	AGGGG	AGGGG	GGGGA	AAAAA	GGGGA	AGGGG	AGGGG	AAAAA	AGGGG	AAAAA	AGGGG	AAAAA	AGGGG	AGGGG	AGGGG	AAAAA	AGGGG	AGGGG	AAAAA	AGGGG	AGGGG	AGGGG	AAAAA	AAAAA	AAAAA	AAAAA	AGGGG	AGGGG	AGGGG	AAAAA	AAAAA
1077	ENA|CM002236|CM002236.1	3090555	TGCAGTCAGTAAAGACCTAGAAGGAAATCACTTGCTGGCTCAAGCCAGGGGCACTTCTATGAAGCCAGGCCCAGATTCCTCTTTCTCGATCGATCATTGCCACGTCTTTTGTCCACCGG	40,C>T;55,T>G;73,G>A;77,C>T;109,T>C	CTGCT	CTGCT	CGATC	CGATC	CTGCT	CTGCT	CTGCC	CTGCT	CTGCC	CTGCC	TTGCC	CTGCT	CTGCC	CTGCT	CTGCT	CGATC	CGGCC	CTGCC	CTGCT	CGATC	CGATC	CTGCC	CGATC	CTGCC	CGATC	CTGCC	CGATC	CGATC	CGATC	CTGCC	CGATC	CGATC	CTGCC	CGATC	CGATC	CGATC	CTGCC	CTGCC	CTGCC	CTGCC	CGATC	CGATC	CGATC	CTGCC	CTGCC
1081	ENA|CM002236|CM002236.1	3095544	TGCAGCCCAACTGGACGGATGCGCGACGGTGATACGGCGGGGTGATCTGGCGAAAGGATTGGATACCTGGATCTTGGTGTGTGGACGAAGCTTTGTGGGATTGTCGTTGATGTCTATTC	69,G>A	G	G	G	G	G	A	A	G	G	G	G	G	A	G	G	G	G	G	G	G	G	A	G	A	G	A	G	G	G	A	G	G	A	G	G	G	A	A	A	A	G	G	G	A	A
1083	ENA|CM002236|CM002236.1	3097496	TGCAGGTTCTGAGCTGGATGCGACGGGTGCTCATGTTTTTCACCAGGCTTGCGTTCACGCTGGTGTTCTGGGCGGGCATGGCGGCGGTCGCAAGCTGGGTGTACAGGCGCGGAGTGGAG	67,C>T;91,A>G	CA	CA	CA	CA	CA	TA	CG	CA	CA	CA	CA	CA	TA	CA	CG	CA	CG	CG	CG	CG	CA	CG	CA	CG	CA	CG	CA	CA	CA	CG	CA	CA	CG	CA	CA	CA	CG	CG	CG	CG	CA	CA	CA	CG	CG
1084	ENA|CM002236|CM002236.1	3111370	TGCAGGTAAGCTAGCCGTTGTAGTTCGATGAGACTAGGTGACAAGGCGATGAATGGTATCTTTTTGTATCGAAGCCTCATTAAGCCAAGGGAGGAATTCATCAGTTTAGGCGGTGGCTG	12,A>G;46,C>T;99,A>G	ACA	ATA	ACA	GTA	ATA	ATA	ATA	ATA	ATG	ATA	ATA	ATA	ATA	ATA	ACA	ACA	ACA	ACA	GTA	ATA	GTA	ATA	GTA	ATA	GTA	ATA	GTA	GTA	GTA	ATA	GTA	GTA	ATA	GTA	GTA	GTA	ATA	ATA	ATA	ATA	GTA	GTA	GTA	ATA	ATA
1085	ENA|CM002236|CM002236.1	3111373	TGCAGGTTGGACTTCCAACTTGCAAGATCAGGCAACCTATTTACGCCAGCAATAAACTTCCGGAACCGTGGTAGTTGGAGCTAGATTCCGATACCTTATGCCATATACCCCTTGGAGTA	40,T>C;59,C>T;96,T>G;98,T>C	TCTT	TCTC	TCTC	CTGC	TTGC	TTGC	TTGC	TTGC	CTGC	TTGC	TCTC	TTGC	TTGC	TTGC	TCTC	TCTT	TCTC	TCTT	CTGC	TTGC	CTGC	TTGC	CTGC	TTGC	CTGC	TTGC	CTGC	CTGC	CTGC	TTGC	CTGC	CTGC	TTGC	CTGC	CTGC	CTGC	TTGC	TTGC	TTGC	TTGC	CTGC	CTGC	CTGC	TTGC	TTGC
1086	ENA|CM002236|CM002236.1	3113351	TGCAGCACCTCCAAGCGACCTGTCTGAGATAAAGATGTCAGAGCCCGGAAAGCCTGGGTTTGCCCGTCCGGTTTGCTGAACCCGTATTTTGCAGCCCCCGATCTGTCAGCGGCACTCGA	45,C>T	C	C	T	C	C	C	C	C	C	C	C	C	C	C	C	C	C	C	C	C	C	C	C	C	C	C	C	C	C	C	C	C	C	C	C	C	C	C	C	C	C	C	C	C	C
1090	ENA|CM002236|CM002236.1	3118621	TGCAGCTCACTATCAAGATCCTGAGGCTCGATTGAAGTTACGCGTTTATCTTGCCTCTCCTCAGAAATTCGATGAGGCTATCGAGTTTGGCTTCCCCTCTACGGACGCGCTTGGCGCAG	6,T>C;39,A>G;60,T>G;69,C>T	TATC	TATC	TATT	TATC	CATC	CATC	TATC	CATC	TGTC	CATC	TATC	CATC	CATC	CATC	TGTC	TATC	TATC	TGTC	TATC	CAGC	TATC	TATC	TATC	TATC	TATC	TATC	TATC	TATC	TATC	TATC	TATC	TATC	TATC	TATC	TATC	TATC	TATC	TATC	TATC	TATC	TATC	TATC	TATC	TATC	TATC
1091	ENA|CM002236|CM002236.1	3118624	TGCAGATGGGTCAAATATTGAATCCTGGGGGCTGTGCTTTGGTGTGATGAGCGACAGAGTGCGCGACTTCCGGTGTGTGCGTCCATCCGAGTTAGCGACACTACCTGCCGAGGTAGGCG	81,T>C	T	T	T	T	C	T	T	T	T	C	T	T	T	T	T	T	T	T	T	T	T	T	T	T	T	T	T	T	T	T	T	T	T	T	T	T	T	T	T	T	T	T	T	T	T
1093	ENA|CM002236|CM002236.1	3126280	TGCAGGCGGGGGTTCTTGCGTCTCGGTAGGGACGTGTTGTTGCTGGTGCTCTGGCTGATGATGTTGTTGCTGATGCTCTGGCTGGTGTCCTGGCTGGTGCTCTGACTGGGGCTCAGGCT	9,G>C;24,G>C;105,C>T	GGC	GGC	GGC	GGC	GGC	GGT	GGC	GGC	GGC	GGC	GGC	GGC	CGT	GGC	GCC	GGC	GGC	GGC	CGT	GGC	GGC	GGC	GGC	GGC	GGC	GGC	GGC	GGC	GGC	GGC	GGC	GGC	GGC	GGC	GGC	GGC	GGC	GGC	GGC	GGC	GGC	GGC	GGC	GGC	GGC
1094	ENA|CM002236|CM002236.1	3126283	TGCAGCACAGCAATAGGAACGCGAACTCGCTCCGGAGGTCGCTGCTTGGGCGAGTGAGGCATGGATTCAGCACATGATTGGCGTCACCGGAAAGTGACAATCCATTCATTTCTATATGG	19,C>G	C	G	G	C	C	C	C	C	C	C	C	C	C	C	C	C	C	C	C	G	C	C	C	C	C	C	C	C	C	C	C	C	C	C	C	C	C	C	C	C	C	C	C	C	C
1097	ENA|CM002236|CM002236.1	3127477	TGCAGCGAGTTCACCCTCAGCAGCACCCTCATACATAACATTCGACAGCCCTGAATCATCTGCTCCGGTCGGGTTCACACTATCGTAATCCTCGTCTCCGAAATTTCCCATGCTAGGCC	12,A>G	A	A	A	A	A	G	A	A	A	A	A	A	A	A	A	A	A	A	A	A	A	A	A	A	A	A	A	A	A	A	A	A	A	A	A	A	A	A	A	A	A	A	A	A	A
1098	ENA|CM002236|CM002236.1	3127480	TGCAGCGGAGGAGGAGCGCCGTCGGCTAAGTTTGCCGGCCATCAAAGCCCAACATGTACCCGGCCAAACAGCTCCCGATGGTTATGCTGCTCACTCGAGCACTTATCCCCCCGCAGGTC	42,C>T	C	C	C	C	C	C	C	C	C	C	C	C	C	T	C	C	C	C	C	C	C	C	C	C	C	C	C	C	C	C	C	C	C	C	C	C	C	C	C	C	C	C	C	C	C
1099	ENA|CM002236|CM002236.1	3133328	TGCAGTGCAGCCCACCTTCCTGCCCACCGCTCGCTTCGCACGCCTTCGTACTGTGTGTATGTACCACGCTCGTTAGTAAGTGTAGTGTAGTGTAGTGCAGTGCAGGGTTCTAGGTNNNN	40,C>T;71,G>A;92,T>C	CGT	CGC	CGC	CGC	CGC	CGC	CGC	CGC	CGC	CGT	CGC	CGC	TGC	TAC	CGT	CGT	CGT	CGT	CGC	CGC	CGC	CGC	CGC	CGC	CGC	CGC	CGC	CGC	CGC	CGC	CGC	CGC	CGC	CGC	CGC	CGC	CGC	CGC	CGC	CGC	CGC	CGC	CGC	CGC	CGC
1100	ENA|CM002236|CM002236.1	3133331	TGCAGTGGAACGGGGCAAGACTCTTTCTGGCAAAGGGCTCCAAGGGGCCCCATCCGCCGGGCGGAAAAGCAACGTGACTCGAGCGAAATGAAGAGACCGTGACAAGGCACCCTTAGACG	104,A>G;112,T>C	AT	AC	AC	AC	AC	GT	AC	AC	AC	GT	AT	GT	AC	AC	GT	GT	GT	GT	AC	AC	AC	AC	AC	AC	AC	AC	AC	AC	AC	AC	AC	AC	AC	AC	AC	AC	AC	AC	AC	AC	AC	AC	AC	AC	AC
1101	ENA|CM002236|CM002236.1	3133444	TGCAGTCCAAGGGGGTCACAACAGTCGCTAGTAGTGTACATTCACTACTTGAGCTCGCCTCCTCCACTTTCTCTTGCTCCGTTTCTTTCACTCCCTTGGACGGTTCCTTCAACTTGGTT	31,T>G;41,T>C	TT	TT	TT	TT	TT	TT	GT	TT	TT	TC	GT	TT	TT	TT	TC	TT	TC	TC	TT	TT	TT	GT	TT	GT	TT	GT	TT	TT	TT	GT	TT	TT	GT	TT	TT	TT	GT	GT	GT	GT	TT	TT	TT	GT	GT
1102	ENA|CM002236|CM002236.1	3133447	TGCAGACCTAGAACCCTGCACTGCACTACACTACACTACACTTACTAACGAGCGTGGTACATACACACAGTACGAAGGCGTGCGAAGCGAGCGGTGGGCAGGAAGGTGGGCTGCANNNN	27,A>G;48,C>T;79,G>A	ACG	GCG	GCG	GCG	GCG	GCG	GCG	GCG	GCG	ACG	GCG	GCG	GCA	GTA	ACG	ACG	ACG	ACG	GCG	GCG	GCG	GCG	GCG	GCG	GCG	GCG	GCG	GCG	GCG	GCG	GCG	GCG	GCG	GCG	GCG	GCG	GCG	GCG	GCG	GCG	GCG	GCG	GCG	GCG	GCG
1103	ENA|CM002236|CM002236.1	3139722	TGCAGCTCGTCTCATCCAACGACTGGTTTAACCAGGATGAGAGAGTACGCCTGAAGGAGGCCAAAGAATTCGCCACCATGGCAGAGTTCATCGTCGTTGCGACGGAAGATACGGAAAAG	7,C>T	C	T	T	T	T	T	T	T	T	T	T	T	C	T	T	T	T	T	T	T	T	T	T	T	T	T	T	T	T	T	T	T	T	T	T	T	T	T	T	T	T	T	T	T	T
1104	ENA|CM002236|CM002236.1	3139725	TGCAGGGCGCTGTCGTTGTCACCTTCCTTCTCGTGCTTGAGGCAAAGAATCTGCTCCAAAGCGCGGTTCGCGTATTTGCGCCCGTAAGCCTCCGCTCCCGTAAATTCACACCGGTAGAC	62,G>A;85,A>G;95,T>G	GAT	GAT	GAT	GAT	AAG	GAT	AAG	GAT	GAT	AAG	AAG	AGG	GAT	AAG	GAT	GAT	GAT	GAT	GAT	GAT	GAT	AAG	GAT	AAG	GAT	AAG	GAT	GAT	GAT	AAG	GAT	GAT	AAG	GAT	GAT	GAT	AAG	AAG	AAG	AAG	GAT	GAT	GAT	AAG	AAG
1112	ENA|CM002236|CM002236.1	3153909	TGCAGTGGGCTTGGGCGAGACAGTTCGCCTCCTATGTGATTCAAGACGTCAATAATATTTGAGGTGATTTGGGAGCCTCACTTCCAGGCTGGCGTGTGAATCTCAATGTCCAACTGGTG	28,C>T;56,A>G;82,T>G	CAT	CGT	CGT	CGT	CAT	CGG	CGT	CGT	CGT	CAT	CGT	CGT	CGG	CGT	CGT	CGT	CGT	CGT	CGT	TGT	CGT	CGT	CGT	CGT	CGT	CGT	CGT	CGT	CGT	CGT	CGT	CGT	CGT	CGT	CGT	CGT	CGT	CGT	CGT	CGT	CGT	CGT	CGT	CGT	CGT
1114	ENA|CM002236|CM002236.1	3159679	TGCAGTAGCAAAGTTGTACGTTGAAGTGACCTGCCGAGTATGGTTTGGTTATCATTGATGGTAAAACAAACAACAACTGCCAAATGCCTCTCACTGCCTGAGGGAAGTGGGTTGAAGTT	18,C>G;74,A>G;78,G>A;79,C>G	CAGC	CGGG	CGGG	CGGG	CGGG	CGGG	CAGG	GGGG	GGGG	GGGG	GGAG	GGGG	CGGG	CAGG	CGGG	GGGG	CGGG	CGGG	CGGG	CAGC	CGGG	CAGG	CGGG	CAGG	CGGG	CAGG	CGGG	CGGG	CGGG	CAGG	CGGG	CGGG	CAGG	CGGG	CGGG	CGGG	CAGG	CAGG	CAGG	CAGG	CGGG	CGGG	CGGG	CAGG	CAGG
1117	ENA|CM002236|CM002236.1	3164063	TGCAGCGCATGTTCGATGTGATTTACCGCCAAAAAGCAAGCGATAACTTCATCGTAGTCCTCGATCTGCATGGTGTCTCCGAGAAGCGCTCGCATATCCCTGTACACTTCCCACGCTTC	19,G>A;20,A>G;38,A>G;56,G>A;107,T>C	GAAGT	GAAGT	GAAGT	GAAGT	GGAAT	GAAGT	GAAGT	GAAGT	GAAGT	GAAGT	AAAGT	GAAGT	GAAGT	GAAGT	GAAGT	GAAGT	GAAGT	GAAGT	GAGGC	GAAGT	GAAGT	GAAGT	GAAGT	GAAGT	GAAGT	GAAGT	GAAGT	GAAGT	GAAGT	GAAGT	GAAGT	GAAGT	GAAGT	GAAGT	GAAGT	GAAGT	GAAGT	GAAGT	GAAGT	GAAGT	GAAGT	GAAGT	GAAGT	GAAGT	GAAGT
1118	ENA|CM002236|CM002236.1	3164066	TGCAGGCCTTTGTCGACATGATGTTCTCGGGTCCCATGGATATTCGCGGCAAGACCAGACTACCGACCATCGTCGGCAACCACTTCTTCCTCGGCAAATGGCTGAAGAGGCTAATAGGA	13,C>T	C	C	C	C	C	T	C	T	C	T	C	T	C	C	C	T	C	C	C	C	C	C	C	C	C	C	C	C	C	C	C	C	C	C	C	C	C	C	C	C	C	C	C	C	C
1119	ENA|CM002236|CM002236.1	3164623	TGCAGAGTAGTACTTCCAGCAGTCGAACAGGTCTTTCGGCTTGGGGACGCCGCCCTTGACGACGCTGTCGCGCGCAAGGAAGGAGTTCAAGTTGGCTACGGCTCGCTGCCGCACTCCGC	45,G>A;54,C>T;84,G>A	GCG	GCG	GCA	GCA	GCA	GTA	GCG	GTA	GCG	GTA	GCG	GTA	GCG	GCG	GCA	GTA	ACA	GCG	GCA	GCA	GCA	GCG	GCA	GCG	GCA	GCG	GCA	GCA	GCA	GCG	GCA	GCA	GCG	GCA	GCA	GCA	GCG	GCG	GCG	GCG	GCA	GCA	GCA	GCG	GCG
1120	ENA|CM002236|CM002236.1	3164626	TGCAGCACGCAGTTCATTAGCCACCCAATGGACCAACGTGCCGCGCGAGGTGTGGGATTTTCTGTGGATGATTTTGTCACACGAAGGGGAAGGCGTAGAAAATCCGAACCGGATGCATC	102,T>C;105,G>A	TG	TG	TG	TG	TG	TG	TG	TG	TG	TG	TG	TG	TG	TG	TG	TG	CA	TG	TG	TG	TG	TG	TG	TG	TG	TG	TG	TG	TG	TG	TG	TG	TG	TG	TG	TG	TG	TG	TG	TG	TG	TG	TG	TG	TG
1121	ENA|CM002236|CM002236.1	3165594	TGCAGTTCCTTATCGACGCGCAGCTCCTGTCGAATAAGTCTTAGGTACCATTTCACCGCCCGGCAGAAACAGCGGGATCCTCCAAAAATTCTGGAGAAAAGCGAATTGGAACGGGGAGA	30,C>G;46,A>T	CA	GT	CA	CA	CA	CA	CA	CA	CA	CA	CA	CA	CA	CA	CA	CA	CA	CA	CA	CA	CA	CA	CA	CA	CA	CA	CA	CA	CA	CA	CA	CA	CA	CA	CA	CA	CA	CA	CA	CA	CA	CA	CA	CA	CA
1123	ENA|CM002236|CM002236.1	3165715	TGCAGCGCTCGCAAAGGAGCTTTTCAATTCAGAATCATTCGCCATTAAAACCGCGACATACCCATTCATCCATCACCGACGACCACTGCCCGACGAGTTGGGGCGCGATCGCCTACGAA	23,T>C;55,A>T;60,C>T;66,C>A	TACC	TACC	CACA	CACA	CACC	CACC	TACC	TACC	CACC	TACC	TACC	CACC	TACC	TACC	CACA	CTCC	TACC	TATC	CACA	CACA	CACA	TACC	CACA	TACC	CACA	TACC	CACA	CACA	CACA	TACC	CACA	CACA	TACC	CACA	CACA	CACA	TACC	TACC	TACC	TACC	CACA	CACA	CACA	TACC	TACC
1124	ENA|CM002236|CM002236.1	3165718	TGCAGGTCTCCCCGTTCCAATTCGCTTTTCTCCAGAATTTTTGGAGGATCCCGCTGTTTCTGCCGGGCGGTGAAATGGTACCTAAGACTTATTCGACAGGAGCTGCGCGTCGATAAGGA	78,T>A;94,G>C	TG	AC	TG	TG	TG	TG	TG	TG	TG	TG	TG	TG	TG	TG	TG	TG	TG	TG	TG	TG	TG	TG	TG	TG	TG	TG	TG	TG	TG	TG	TG	TG	TG	TG	TG	TG	TG	TG	TG	TG	TG	TG	TG	TG	TG
1126	ENA|CM002236|CM002236.1	3168210	TGCAGAGAAATCTCGACATGATCTACTTTGCCTATCTCTGCACATTATACTATATGGAGTACGATAGCAGCCACTTCCTTTAGATCCTTTGCATAACATAGCCAATGACTAACGAATGA	19,G>A;42,C>T;113,G>A	GCG	GTA	GCG	GCG	ACG	GCG	GCG	GCG	GCG	GCG	GCG	GCG	GCG	GCG	GCG	ACG	GCG	GCG	GCG	GCG	GCG	GCG	GCG	GCG	GCG	GCG	GCG	GCG	GCG	GCG	GCG	GCG	GCG	GCG	GCG	GCG	GCG	GCG	GCG	GCG	GCG	GCG	GCG	GCG	GCG
1127	ENA|CM002236|CM002236.1	3181585	TGCAGGTAGGATCGGTTTGCCGTTGAGGCGGTTCGTGGATGAAAGCACGCTGGATTTGGTGGCTTCGCCGTTGCCTGGGCCGTCGGTCGCCGCATCGTTGTGCTTGTAGGTGACAAAAA	18,G>T;69,G>A;78,G>C;111,G>A	GGGG	GGGG	GGGA	GGGG	GGGG	GGGG	GGGG	GGGG	GGGG	GGGG	GGGG	GGGG	TAGG	GGGG	GGGG	GGGG	GGGG	GGCG	GGGG	GGGG	GGGG	GGGG	GGGG	GGGG	GGGG	GGGG	GGGG	GGGG	GGGG	GGGG	GGGG	GGGG	GGGG	GGGG	GGGG	GGGG	GGGG	GGGG	GGGG	GGGG	GGGG	GGGG	GGGG	GGGG	GGGG
1130	ENA|CM002236|CM002236.1	3183252	TGCAGGCGGCCTTGGCGGCGCGGATCTGGATAATACGGTGGATGTCTTCGACAGCGCGGCGCAGCAGAGCCGCCCGGAGCACACTTTCAGGAACTTTGGGTACCTTTTCGGATCCGTTC	43,G>A;91,A>G;97,G>A;101,A>G	GAGA	GAAG	GAGG	GAGG	GAGG	GAGG	GAAG	GAGG	GAGG	AGAG	GAAG	GGAG	GAGG	GAGG	GAGG	GGAG	GAGG	GAGG	GAAG	GAAG	GAGG	GAAG	GAGG	GAAG	GAGG	GAAG	GAGG	GAGG	GAGG	GAAG	GAGG	GAGG	GAAG	GAGG	GAGG	GAGG	GAAG	GAAG	GAAG	GAAG	GAGG	GAGG	GAGG	GAAG	GAAG
1132	ENA|CM002236|CM002236.1	3183851	TGCAGGTCCCAACCCATAAACGCCATGGAAGAATGCAATTGCTTGCCCAACACAACCCCACACTGCCCTGCCCTCCCATACCTCTCTTCTTATTGTACAGCCACCCCGGAGATCTCTAT	54,A>G;76,C>T;91,A>G	ACA	ACA	ACA	ACA	ACA	ACA	ACA	ACA	ACA	GTG	GTG	ACA	ACA	ACA	ACA	ACA	ACA	ACA	ACA	ACA	ACA	ACA	ACA	ACA	ACA	ACA	ACA	ACA	ACA	ACA	ACA	ACA	ACA	ACA	ACA	ACA	ACA	ACA	ACA	ACA	ACA	ACA	ACA	ACA	ACA
1137	ENA|CM002236|CM002236.1	3192103	TGCAGGATCGAGCTCGATGAGCTCTGTGTTGACCACCCAGCCGCTATCGTTCGAAGTAAGATCAGTCTGGTTAGCTAGGAACCCGGAATGACGGCTAGATCGAGCACACAAGCAGGTTC	21,C>T;77,G>A;86,A>G;87,A>G;105,A>G	CGAAA	TAGAA	CGAAA	TAGAA	TAGAG	CGAAA	CGAAA	TAGAA	CGAAA	CGAAA	CGAAA	CGAAA	TAGAA	CGGAA	TAGAA	TAGAA	CGAAA	TAGAA	CGAGA	TAGAA	TAGAA	CGAAA	TAGAA	CGAAA	TAGAA	CGAAA	TAGAA	TAGAA	TAGAA	CGAAA	TAGAA	TAGAA	CGAAA	TAGAA	TAGAA	TAGAA	CGAAA	CGAAA	CGAAA	CGAAA	TAGAA	TAGAA	TAGAA	CGAAA	CGAAA
1139	ENA|CM002236|CM002236.1	3196733	TGCAGTGGGATGTCCTGTCGCGGCAGTGGAAGAGGAGGAAGAACGTTCAGACGGTAGAGCTTTTCATCGCTGACGAGCTGCACTTACTTGGTGGCCAGATGGGCTACGTCTACGAGATC	10,T>C	T	C	T	T	C	T	T	T	T	C	T	T	C	T	T	C	T	C	T	T	T	T	T	T	T	T	T	T	T	T	T	T	T	T	T	T	T	T	T	T	T	T	T	T	T
1142	ENA|CM002236|CM002236.1	3199820	TGCAGACCTCCGACTAGCTGTCCCTCGGGACGCTCAGGCTTTTGGCCTTCCTTATCAGCAAAGGCCCCCGAGTCAATGTCCATCTTGATGTCCATCTTGATCTTCTTCTGGCCGCCGTC	65,C>T;78,T>C;86,G>A	CTG	TTG	CTG	CTG	CTG	CTG	CTG	CTG	CTG	TTG	CTG	CTG	TTG	CTA	CCG	TTG	CTG	CTG	CTG	CTG	CTG	CTG	CTG	CTG	CTG	CTG	CTG	CTG	CTG	CTG	CTG	CTG	CTG	CTG	CTG	CTG	CTG	CTG	CTG	CTG	CTG	CTG	CTG	CTG	CTG
1143	ENA|CM002236|CM002236.1	3199823	TGCAGCCACGCAAGTTAATAAACCTGGAGAACCTCATATTCGATCAGGGTAACCACCTTATGACCAATCCCAAAGTACGACTTCCCGAGGGCTCGACAAAGCGCACCTTCAAGGGCTAT	7,A>G	A	A	A	A	A	A	A	A	A	A	A	A	A	A	A	A	A	A	A	G	A	A	A	A	A	A	A	A	A	A	A	A	A	A	A	A	A	A	A	A	A	A	A	A	A
1146	ENA|CM002236|CM002236.1	3208439	TGCAGAGGCAGTTTGAGCAGGTTGTGGAGCACTTCAAACGCAGGGATCTGGCGCACAGCATCGAACTCGAAGACGGCAATCCCTTCGTCTGGCTAGTGACATACTTCGGTAAACCCATG	40,C>T;49,G>T	CG	CG	CG	CG	CG	CT	CG	CT	CG	CT	CG	CT	TG	CG	CG	CG	CT	CG	CG	CG	CG	CG	CG	CG	CG	CG	CG	CG	CG	CG	CG	CG	CG	CG	CG	CG	CG	CG	CG	CG	CG	CG	CG	CG	CG
1147	ENA|CM002236|CM002236.1	3208442	TGCAGGTTGACGGCGACCGTGGTTTCCTGGGCCTTAGCTTGCAATCCTTCTGCGGCCCATCCCTCGGTCTCGGCGTCGAGGGCTGCCTTAATAACCTTGAGTCTCTTCTCCAGCTCCGT	14,G>A;20,G>A;114,T>C	GGT	GAT	GAT	GGT	GGT	AGT	GAT	AGT	AGT	AGT	AGC	AGT	AGT	AGT	GAT	GGT	AGT	GGT	GGT	GGT	GGT	GAT	GGT	GAT	GGT	GAT	GGT	GGT	GGT	GAT	GGT	GGT	GAT	GGT	GGT	GGT	GAT	GAT	GAT	GAT	GGT	GGT	GGT	GAT	GAT
1148	ENA|CM002236|CM002236.1	3212137	TGCAGCTTGGACACGCGTTCAAAGGGCGGTGCCTTATCCGAGCTGTACGTTTCGCAGTTGTTGCAAAAAATCTTGGAGTCGTACAGGTTGAGTCGGGCATCTTGTAGACTCCGGCCGAG	77,G>A;80,G>A	GG	AG	AG	GG	AG	AG	GG	GG	GG	GG	AG	AG	GG	GG	AG	AA	AA	AG	AG	AG	GG	GG	GG	GG	GG	GG	GG	GG	GG	GG	GG	GG	GG	GG	GG	GG	GG	GG	GG	GG	GG	GG	GG	GG	GG
1149	ENA|CM002236|CM002236.1	3212140	TGCAGCAGTATATGTTCCTGCTCCAGGTGGCATTGGCGAGGTTATTGGAGATCCTACGCATGCACGGCGCGCTTCCGTCCGCCGCTGAAGCAAGGGGTCACAATGGAATTGATGCAGGC	52,C>T	C	C	C	C	T	T	C	C	C	C	T	T	C	C	T	C	C	C	C	C	C	C	C	C	C	C	C	C	C	C	C	C	C	C	C	C	C	C	C	C	C	C	C	C	C
1150	ENA|CM002236|CM002236.1	3212401	TGCAGCGTCGTCGTCGAGTTATCTTCGGTCTTTAGCGCCTCAAGGTCATTGAGCTCATCCAGAAACCCATCGAGACCATCGGCGGTGTCGCGCTCCTTCTCGATCCGCAATGCCCCTTG	8,C>T;44,G>A	CG	CA	CA	CG	CG	CG	CG	CG	TG	CG	CG	CG	CG	CG	CG	CA	CA	CA	CA	CA	CG	CG	CG	CG	CG	CG	CG	CG	CG	CG	CG	CG	CG	CG	CG	CG	CG	CG	CG	CG	CG	CG	CG	CG	CG
1154	ENA|CM002236|CM002236.1	3215455	TGCAGGCGCCCGCCCTGGTAGTTGTCTTTATTTTATTATTATTTTGATTCACGTTGCCGGGTAGCCCAGGCCTGATGTTAGACCAAAGGTACCTAGGTAGGTAGGTAGGAAAGTCGGAT	7,G>T;21,T>G;26,T>A;39,T>G	GTTT	TGTT	GTAT	GTAT	TGTT	GTAT	GTTT	GTTG	GTTG	GTTT	GTTT	GTTG	GTTT	GTTT	GTAT	GTAT	GTAT	GTAT	TGTT	GGTT	GTAT	GTTT	GTAT	GTTT	GTAT	GTTT	GTAT	GTAT	GTAT	GTTT	GTAT	GTAT	GTTT	GTAT	GTAT	GTAT	GTTT	GTTT	GTTT	GTTT	GTAT	GTAT	GTAT	GTTT	GTTT
1156	ENA|CM002236|CM002236.1	3216969	TGCAGGAGAGTCTGGTGGCCAACTCGCTCACCCGACGAGATGTGGTGTCCAGCAGAACCATCCAGTATAGGACCACACCCGTGGTGGTGGTGACGTCTGGGGTGCAGATGCGGAAGGAC	25,G>C;46,G>A	GG	GG	GG	GG	GG	GG	GG	GG	GG	GG	GA	GG	GG	GG	GG	GG	GG	GG	GG	CG	GG	GG	GG	GG	GG	GG	GG	GG	GG	GG	GG	GG	GG	GG	GG	GG	GG	GG	GG	GG	GG	GG	GG	GG	GG
1159	ENA|CM002236|CM002236.1	3222481	TGCAGCCTGCGAAGCTTCCATTGCATGTAGTGTATTGTAAATGGAGGCCAACGGTCAACAATGTCTCGTGCGGTTCACCCGTTGCATGCGGTGATACTGTCCGTCGACTACCGGCTGGA	32,T>G;100,C>G;107,C>G;113,G>A	TCCG	TCGA	TCGG	TCGG	TCGG	GCGG	TCCG	TCCG	TCGA	TCGA	TCGG	TCCG	TCCG	TCGG	TCGG	TCCG	TCCG	TCGG	TCGG	TGCG	TCGG	TCCG	TCGG	TCCG	TCGG	TCCG	TCGG	TCGG	TCGG	TCCG	TCGG	TCGG	TCCG	TCGG	TCGG	TCGG	TCCG	TCCG	TCCG	TCCG	TCGG	TCGG	TCGG	TCCG	TCCG
1161	ENA|CM002236|CM002236.1	3223772	TGCAGCGCCAGCGAGCCACGGCAGACATACAGGCGCTGAACCGAGCCAAAGCTGCTGCACTTTCGGACCCAGGGGCGTTCGTTGCTGACTTGGCGGCGGGGAGGATTGGGATGGATGGT	31,G>A;80,G>A	GG	GG	GG	AG	GG	GG	GA	AG	GG	GA	GG	AG	GG	GG	GG	GG	GG	GG	GG	GG	AG	GA	AG	GA	AG	GA	AG	AG	AG	GA	AG	AG	GA	AG	AG	AG	GA	GA	GA	GA	AG	AG	AG	GA	GA
1162	ENA|CM002236|CM002236.1	3223775	TGCAGCTGCAAGATGGTGATGGCGCTCTTGAGCGCTAGCACGTCCGGGTTGTCGTCGAAGGCTATGGGTTGCGGTGGCGGCGGAGGAATGCCGACTTGGTCTACTTGTGAGTGCGTGAA	14,G>A;17,G>A;27,T>C;44,C>T;73,G>T;80,C>T;85,G>C	GGTCGCG	GGTCGCG	GGTCGCG	GGTCGCG	GGTCGTG	GGTCTCG	GGTCGCG	GGTCGCC	GGTCGTG	GGTCGCG	GGTCGTG	GGCCGCG	GGTCGCG	GGTCGCG	GGTCGCG	GGTCGTG	AGTCGTG	GGTCGTG	GGTCGCG	GATTGCG	GGTCGCG	GGTCGCG	GGTCGCG	GGTCGCG	GGTCGCG	GGTCGCG	GGTCGCG	GGTCGCG	GGTCGCG	GGTCGCG	GGTCGCG	GGTCGCG	GGTCGCG	GGTCGCG	GGTCGCG	GGTCGCG	GGTCGCG	GGTCGCG	GGTCGCG	GGTCGCG	GGTCGCG	GGTCGCG	GGTCGCG	GGTCGCG	GGTCGCG
1163	ENA|CM002236|CM002236.1	3230076	TGCAGCGTTGTCGACGTAAGGCTGGGTGAAGCATACGGTTGTTAACACGGTGATCAAGTCAGGCAAGAACGTCGTTGCGAACGGGGCAAGAACCTGTCGCACTACGATGGACAAGAGGG	36,G>A;65,A>C;103,A>G	GAA	GAG	ACG	GAG	AAG	ACG	GAA	GAA	GAA	GAA	GAA	GAA	GAA	GAA	GAG	GAG	GAA	GAA	GAA	GAG	GAG	GAA	GAG	GAA	GAG	GAA	GAG	GAG	GAG	GAA	GAG	GAG	GAA	GAG	GAG	GAG	GAA	GAA	GAA	GAA	GAG	GAG	GAG	GAA	GAA
1164	ENA|CM002236|CM002236.1	3230079	TGCAGTCGATAAGGAGAGATACCTCAGTGAGAGAGCTGCTGCCGCCGCCGCTCATGCTGCCGCTTGAGTGTGGTTATCACGCCCCTCGACGCCCCTTTTCCGGTTCGGTTCATGTGAAT	95,T>C	T	T	T	T	C	T	T	T	T	T	T	T	T	T	T	T	T	T	T	T	T	T	T	T	T	T	T	T	T	T	T	T	T	T	T	T	T	T	T	T	T	T	T	T	T
1167	ENA|CM002236|CM002236.1	3235740	TGCAGAAGATGGCGAGAAGAAGGACAAGACCAAGGTTGCCATCCAGTCCGCTGTATCTGCCATTGTGTCACGCGATGCCTCCAAGGCGGAGACCGAGGACAAGCACGCCATCCCTGCGG	90,G>A	G	G	G	G	G	G	G	G	A	G	A	G	G	G	G	G	G	G	G	G	G	G	G	G	G	G	G	G	G	G	G	G	G	G	G	G	G	G	G	G	G	G	G	G	G
1168	ENA|CM002236|CM002236.1	3235743	TGCAGGAGCGTCTTCTTTGACATCGTCCTCTTCGCCTTCCGCCTTGTGGGTCTTGCGTTCACGCATGCGAGCGGCCTCACGGTCTTTATCGAGCTTCTCAAGGCCTTTGCCGCCAAACC	90,G>A;102,G>A	GG	GG	GA	GG	GA	AG	GG	GG	GA	GG	GA	GG	GG	GG	GG	GG	GG	GG	AG	GG	GG	GG	GG	GG	GG	GG	GG	GG	GG	GG	GG	GG	GG	GG	GG	GG	GG	GG	GG	GG	GG	GG	GG	GG	GG
1170	ENA|CM002236|CM002236.1	3237976	TGCAGCTTAAGCTACAGCAACGGGCTGTTTTCTTACAAACTATAATTGTACAGCCCTCCATATCATCACTCAGGGACAGACCAACTTTGCTGAAATATAGCAACAGGTTGTCATGTTGC	10,G>A;24,C>T;36,A>G;45,T>G	GCAT	GTAT	GCAT	GTAT	GTAT	GCGT	GTAT	GTAG	GCAT	GTAT	GTAT	ATAT	GTAT	GTAT	GTAT	GTAT	GTAT	GTAT	GTAT	GTAT	GTAT	GTAT	GTAT	GTAT	GTAT	GTAT	GTAT	GTAT	GTAT	GTAT	GTAT	GTAT	GTAT	GTAT	GTAT	GTAT	GTAT	GTAT	GTAT	GTAT	GTAT	GTAT	GTAT	GTAT	GTAT
1171	ENA|CM002236|CM002236.1	3238913	TGCAGTGCGGTTCCTGGGTGCCTCTAGCCGCGAGACCTCGCTGTCGAACACTGCCTTGGCAAATGGAAGCAGCCAGTCAGCGAGGATGCAAGGTGGTGAGTGCGAAAGGCAAGGGCAGG	90,A>G;92,G>A	AG	AG	AG	GA	AG	AG	GA	GA	AG	GA	GA	GA	GA	AG	GA	GA	AG	GA	GA	GA	GA	GA	GA	GA	GA	GA	GA	GA	GA	GA	GA	GA	GA	GA	GA	GA	GA	GA	GA	GA	GA	GA	GA	GA	GA
1176	ENA|CM002236|CM002236.1	3247331	TGCAGGAGACCTCTCCTGGAGAGTACAACTTCGACCACACTAACCCACCCATTAGCCCCGTGACCGGTAAGCCTGTGACGACCTGGTACAAGCCCGGTCAAACATGGGGTTCCGTATTC	9,C>T;49,C>A;103,A>G	CCA	CCA	TCA	CCA	CCA	CAG	CCA	CCA	TCA	CCA	CCA	CCA	CCA	CCA	CCA	CCA	CCA	CCA	CCA	CCA	CCA	CCA	CCA	CCA	CCA	CCA	CCA	CCA	CCA	CCA	CCA	CCA	CCA	CCA	CCA	CCA	CCA	CCA	CCA	CCA	CCA	CCA	CCA	CCA	CCA
1178	ENA|CM002236|CM002236.1	3250331	TGCAGAGGGGGTATCACCATCCGATCTCGTGTCTTATGCTGGTGAAAGAACCAGCAGAAACAACAGTTCCCACCCGGCGCCCGGCCCCGGGCTCAACTTTTAAACTCGCGGCTGGACTG	9,G>A;12,A>T;22,G>A;28,G>A;34,T>C;53,G>A;68,C>T;70,C>T;91,C>T	GAGGTGCCC	GAGGTGCCC	GAGGTGCCC	GAGGTGCCC	GAAATATCC	AAAATGCCT	GAAACGCTC	GAGGTGCCC	GAGGTGCCC	GAGGTGCCC	GAGGTGCCC	GAGGTGCCC	GTGGTGCCC	GAGGTGCCC	GAGGTGCCC	GAGGTGCCC	GAGGTGCCC	GAGGTGCCC	GAGGTGCCC	GAGGTGCCC	GAGGTGCCC	GAAACGCTC	GAGGTGCCC	GAAACGCTC	GAGGTGCCC	GAAACGCTC	GAGGTGCCC	GAGGTGCCC	GAGGTGCCC	GAAACGCTC	GAGGTGCCC	GAGGTGCCC	GAAACGCTC	GAGGTGCCC	GAGGTGCCC	GAGGTGCCC	GAAACGCTC	GAAACGCTC	GAAACGCTC	GAAACGCTC	GAGGTGCCC	GAGGTGCCC	GAGGTGCCC	GAAACGCTC	GAAACGCTC
1180	ENA|CM002236|CM002236.1	3252040	TGCAGTTTGCCAACCACTGACCGCTGTTCATGGTGACTGCGCATTGTTGTTTGATGGATGGTGAAGTGTGATTCCGAATGGACCTTGATGGTTCGATTTTCTTTTTTTCTCGTGCTGCA	101,T>C	T	C	T	C	C	C	C	C	C	C	C	C	C	C	C	C	C	C	C	C	C	C	C	C	C	C	C	C	C	C	C	C	C	C	C	C	C	C	C	C	C	C	C	C	C
1183	ENA|CM002236|CM002236.1	3252158	TGCAGCACGAGAAAAAAAGAAAATCGAACCATCAAGGTCCATTCGGAATCACACTTCACCATCCATCAAACAACAATGCGCAGTCACCATGAACAGCGGTCAGTGGTTGGCAAACTGCA	17,A>G	A	G	A	G	G	G	G	G	G	G	G	G	G	G	G	G	G	G	G	G	G	G	G	G	G	G	G	G	G	G	G	G	G	G	G	G	G	G	G	G	G	G	G	G	G
1184	ENA|CM002236|CM002236.1	3254670	TGCAGCCGCGAGTTGGGTTTTTTTGGGGGAGGGGTGTGGGATGAGTCCTTTGTCCGCTCGCAGTCCCAGGCCAGAGGGCCCTCCCTCCCTAGTCACCCAGCGGAAGTTGAGGATTTGCN	58,C>T	C	T	C	C	T	T	T	C	C	T	T	C	T	T	T	C	C	T	C	C	C	T	C	T	C	T	C	C	C	T	C	C	T	C	C	C	T	T	T	T	C	C	C	T	T
1185	ENA|CM002236|CM002236.1	3254673	TGCAGCAAGTGGAGTCCAACAAGGTACAAGGTCAAGGAAGGACGGTACAAGCGAGTACTTGGAGTACATGCTCCTGTTGTTGCTTGCTTCATCTAACTCGAGGGCCGCTTGGCAGGTTG	70,C>T;84,T>G;87,T>C	CTT	CTT	CTT	CTT	CGT	CTT	TTT	CTT	CTT	TTT	TTT	CTT	CTT	CGT	CGT	CTT	CTT	CTC	CTT	CTT	CTT	TTT	CTT	TTT	CTT	TTT	CTT	CTT	CTT	TTT	CTT	CTT	TTT	CTT	CTT	CTT	TTT	TTT	TTT	TTT	CTT	CTT	CTT	TTT	TTT
1188	ENA|CM002236|CM002236.1	3263679	TGCAGTCGGTCCTGAAGCAGAGCGGCGGGCGCGCGCAATTGGTGCAGATCAATATTGAAGAGGATGCCATGAAGGCGTGGTTGGTCAGACTGTTTATGGGCTCGCTGCGCAAGAAGGTG	25,C>T	C	C	T	C	C	C	T	T	T	T	T	T	T	T	C	C	C	C	C	C	C	T	C	T	C	T	C	C	C	T	C	C	T	C	C	C	T	T	T	T	C	C	C	T	T
1189	ENA|CM002236|CM002236.1	3263682	TGCAGGACTGGGTTGGCTTCGGGAGAGACAAAGGTACGGATCTGGTTCTCGGCCCACATGCTGCTGAAGACGGTGACGACGGAGCAGTGGCCCTCCAGGAGAGGTGTGGTGTCGGCGAC	59,G>A;92,C>T;95,C>T	GCC	GTT	GTT	GTT	GTT	GTT	GTT	ATT	GTT	GTT	GTT	ATT	ATT	ATT	GTT	GTT	GTC	GTT	GTC	GCC	GTT	GTT	GTT	GTT	GTT	GTT	GTT	GTT	GTT	GTT	GTT	GTT	GTT	GTT	GTT	GTT	GTT	GTT	GTT	GTT	GTT	GTT	GTT	GTT	GTT
1190	ENA|CM002236|CM002236.1	3265875	TGCAGAACGACAGAGCTGAAGATAGGGCTTCACCACGTAGGGGACCCGACGATACATTCCATGTCACCTTATGCCAGGTGTCAGCGCCTCGGCACTGGCAGCTGATGCACATCTCAAGA	27,C>T;36,G>T;86,C>T;90,G>A	CGCG	CGCG	CGCG	CGCG	CTCG	TGTA	CGTA	CGCG	CGCG	CGTA	CGTA	CGTA	CGCG	CGTA	CTCG	CTCG	CTCG	CTCG	CGCG	CTCG	CGCG	CGTA	CGCG	CGTA	CGCG	CGTA	CGCG	CGCG	CGCG	CGTA	CGCG	CGCG	CGTA	CGCG	CGCG	CGCG	CGTA	CGTA	CGTA	CGTA	CGCG	CGCG	CGCG	CGTA	CGTA
1192	ENA|CM002236|CM002236.1	3275248	TGCAGTCTTGCCCAATGCGTTTAGAATGCCTTCCCGTGCAACTTCTAGGGCACCGTCTTGTGCAGCTTCTAGGACTCCTTCTATCACAGTGTCCAATATTCCATCACATACAACCTCTA	19,T>A;23,G>C;26,T>C;35,G>A	TGTG	TGCG	TGCG	TGCG	AGCA	TGCG	TCCG	TGCG	TGCG	TGCG	TGCG	TGCG	TGCG	TGCG	TGCG	AGCA	TGCG	AGCA	TGCG	AGCA	TGCG	TCCG	TGCG	TCCG	TGCG	TCCG	TGCG	TGCG	TGCG	TCCG	TGCG	TGCG	TCCG	TGCG	TGCG	TGCG	TCCG	TCCG	TCCG	TCCG	TGCG	TGCG	TGCG	TCCG	TCCG
1193	ENA|CM002236|CM002236.1	3275251	TGCAGTAGAATCGCAATCTGAAGAGACAGTGGCAGCCGTGGATGAAGCATTTGTACGAAATGCGGAAGGGACTGCCATAGGAACCGATACCTCAGACGCTGTCGCCGTCCTGGATCTGG	12,G>C;96,C>T;102,C>T	GCC	CCC	CCC	CCC	CCC	CCC	GCT	CCC	CCC	CCC	CCC	CCC	CCC	GCC	CTC	CCC	CTC	CCC	GCC	CCC	CCC	GCT	CCC	GCT	CCC	GCT	CCC	CCC	CCC	GCT	CCC	CCC	GCT	CCC	CCC	CCC	GCT	GCT	GCT	GCT	CCC	CCC	CCC	GCT	GCT
1194	ENA|CM002236|CM002236.1	3275945	TGCAGTCGTCCCAGAGACGTGCGGTATGTCGATTTCAGGCATAGATATTGCCGCGGAGAGGAACCACAGCGTAGTCTTTGCCGCATCTGTCATCGGCGCCTTGACCGGGATATGGAACT	22,G>A;43,G>A	GG	GG	GG	GG	GA	GG	GG	GG	GG	GG	GG	GG	GG	GG	GG	GA	GG	GA	AG	GA	GG	GG	GG	GG	GG	GG	GG	GG	GG	GG	GG	GG	GG	GG	GG	GG	GG	GG	GG	GG	GG	GG	GG	GG	GG
1195	ENA|CM002236|CM002236.1	3275948	TGCAGGCGAAGCAATGTCGAGTGTCGTGCTTGCAATCATAGACCTCGGGAAGAAGGCCATTCAAGGGACATGTGTTGGAACCGGTCTCGTTGTTGCCGTTGATGGCAACGTCTGGGATA	59,T>C;88,G>A	TG	TG	TG	TG	TG	TG	TA	TG	TG	TG	TG	TG	TG	CG	TG	TG	TG	TG	CG	TG	TG	TA	TG	TA	TG	TA	TG	TG	TG	TA	TG	TG	TA	TG	TG	TG	TA	TA	TA	TA	TG	TG	TG	TA	TA
1199	ENA|CM002236|CM002236.1	3290728	TGCAGTTAACGTTACGCGTAGAAGTATCTGAAGAGGAGTTGTGCTCCGGCAGGAAGTGGTATAACTAGGCTGGCTATAGCTCCATCAGTTTGTACAGACATTATACGCGCGGCTGAAAA	17,G>T	G	G	G	T	G	G	G	G	G	G	G	G	G	G	G	G	T	T	G	G	T	G	T	G	T	G	T	T	T	G	T	T	G	T	T	T	G	G	G	G	T	T	T	G	G
1200	ENA|CM002236|CM002236.1	3290731	TGCAGTGCATCTTCAACTCAAGGAAGCCGGATGGTCCGAGGAGTTGGATCGAATGATAGACCCTTGGCCGTTCGTAAGGGATGTAAGTGTACCGCCGTTCATGACTCCCTGTCTATAGC	19,A>T	A	A	A	A	A	A	T	A	A	A	A	A	A	A	A	A	A	A	A	A	A	T	A	T	A	T	A	A	A	T	A	A	T	A	A	A	T	T	T	T	A	A	A	T	T
1201	ENA|CM002236|CM002236.1	3295348	TGCAGCTTCATAGTTCAACAGAATTGGTGCGCCCTTCCTCTTCTTTCACCGAACGCAGTCGCTGAGATGGAGATTATGTTTTCGTGTACGCTTCTTGGGCAGTCGTCGTCAACACCCAC	74,T>C;81,T>C	TT	TC	TC	TT	TT	TT	CC	TT	TC	TC	TC	TC	TC	TC	TC	TT	TC	TT	TT	TT	TT	CC	TT	CC	TT	CC	TT	TT	TT	CC	TT	TT	CC	TT	TT	TT	CC	CC	CC	CC	TT	TT	TT	CC	CC
1202	ENA|CM002236|CM002236.1	3295351	TGCAGTGGAAGGATTTGAGTTGAAAGCAGCATAAGTACCTCTAGGACGAGTACTTCTTCAACACTACTNNNGACTAGGTGGCCTCACGTCTGTCTTTCGGAGGAATTTACGTTCACTCN	73,C>T;108,A>G	CA	CA	CA	CA	CA	CA	TA	CA	CA	CA	CA	CA	CA	CA	CA	CA	CA	CG	CA	CA	CA	TA	CA	TA	CA	TA	CA	CA	CA	TA	CA	CA	TA	CA	CA	CA	TA	TA	TA	TA	CA	CA	CA	TA	TA
1203	ENA|CM002236|CM002236.1	3296636	TGCAGTAACATTCCGATTTTATATTTTGAACATGAAAATGGAGCTTGCAGCTATCCATCTATATTTCATGGTGTAAGTTTATGTTCATGTGACTCAACCTGAACTTAACTCGGGATGGC	6,A>C;14,G>A;15,A>G;20,A>G;25,T>G;27,G>A;40,G>C;94,C>G	AGAATGGC	AAAGGAGC	AGAGTGCG	AGAGTGCG	AGAGTGCC	AGAGTGCC	AGAGTGCG	AGAGTGCC	AGAGTGCG	AGAGTGCG	AGAGTGCG	AGAATGCC	AGAGTGCC	AGGGTGCC	CAAGGACC	AGAATGGC	AGAGTGCC	AGAGTGCG	AGAGTGCC	AGAGTGCC	AGAGTGCG	AGAGTGCG	AGAGTGCG	AGAGTGCG	AGAGTGCG	AGAGTGCG	AGAGTGCG	AGAGTGCG	AGAGTGCG	AGAGTGCG	AGAGTGCG	AGAGTGCG	AGAGTGCG	AGAGTGCG	AGAGTGCG	AGAGTGCG	AGAGTGCG	AGAGTGCG	AGAGTGCG	AGAGTGCG	AGAGTGCG	AGAGTGCG	AGAGTGCG	AGAGTGCG	AGAGTGCG
1204	ENA|CM002236|CM002236.1	3296639	TGCAGGTCCCTGGAAAGCCAAGTCGAGTAGGTATCCCGAGCCCCACGGCATTCTGTGCCATTGAATGCTTTTTTTTTCCCTCGATCACACCTCTTACAATCTTGACGAATGACAAGGGG	37,G>A;77,C>T	GC	AC	GC	GC	GT	GC	GC	GC	GC	GC	GC	GT	GC	GC	AC	GC	GC	GC	GC	GC	GC	GC	GC	GC	GC	GC	GC	GC	GC	GC	GC	GC	GC	GC	GC	GC	GC	GC	GC	GC	GC	GC	GC	GC	GC
1205	ENA|CM002236|CM002236.1	3301333	TGCAGATCGCCACTTTCCACGCCCATCTTCACAATGGAGTCATCGCGCGGCCCGCCACGGGTGAAGAATAAGGCCCCTGCGCCTGTACAGATCTCGGCCGAGCAGCTGCTGCGCGAGGC	11,A>C;16,C>T;17,C>T;22,C>T;71,G>A;92,C>T	ACCCGC	ATTTGT	ATTTGT	ATTCGC	ATTCGC	ATTCGC	ACCCGC	ACCCGC	ACCCGC	ATTCAC	ACCCGC	ACCCGC	ACCCGC	ATTCGC	ATTTGT	ATTCAC	CTTCGC	ATTCGC	ACCCGC	ATTTGT	ATTCGC	ACCCGC	ATTCGC	ACCCGC	ATTCGC	ACCCGC	ATTCGC	ATTCGC	ATTCGC	ACCCGC	ATTCGC	ATTCGC	ACCCGC	ATTCGC	ATTCGC	ATTCGC	ACCCGC	ACCCGC	ACCCGC	ACCCGC	ATTCGC	ATTCGC	ATTCGC	ACCCGC	ACCCGC
1209	ENA|CM002236|CM002236.1	3310636	TGCAGTGCGCTTCGTGTAAAATCCCACGACGCCCATCTCCCGCTCCTATCTGTGCTTGTCAACCTTGCTGGCGGATTCCGTACTTTTGGCTGTTGTTGCTCACTCAGGAATATCCCACT	53,G>A;59,C>T;91,G>C;111,A>C	GCGA	GCGC	GCCC	GCGC	ACGC	GCGC	GCGC	GCGC	GCGC	GCGC	GTGC	GCGC	GCGC	GCGC	GCGC	GCCC	GCGC	GCGC	GCGC	GCGC	GCGC	GCGC	GCGC	GCGC	GCGC	GCGC	GCGC	GCGC	GCGC	GCGC	GCGC	GCGC	GCGC	GCGC	GCGC	GCGC	GCGC	GCGC	GCGC	GCGC	GCGC	GCGC	GCGC	GCGC	GCGC
1212	ENA|CM002236|CM002236.1	3314968	TGCAGTACCGTCAGCGACCCCCAATGAGGCCGAGGTCACCGAGACCTCCGAAGCCGGCAAGACCACCCAACTCCCTGCCGAACAATCGAAGCAGAATGCCGAGTCCTTGTCCGTTATCG	70,C>T	C	C	T	C	T	T	T	C	C	C	T	C	C	C	C	T	C	C	T	T	C	T	C	T	C	T	C	C	C	T	C	C	T	C	C	C	T	T	T	T	C	C	C	T	T
1213	ENA|CM002236|CM002236.1	3315308	TGCAGCTGGACTCGGTTGCACGGTTTTGTCTCGGTCGAAGTCTGAGAGAACGTAGACGTTGCCGAAACAAGGAGCACGATCTTTGGAGAAGGTGTTTGGTGACTCGACAGCAAAAATTC	71,G>A	G	G	G	G	G	G	G	G	G	G	G	G	G	G	A	G	G	A	G	G	G	G	G	G	G	G	G	G	G	G	G	G	G	G	G	G	G	G	G	G	G	G	G	G	G
1216	ENA|CM002236|CM002236.1	3320274	TGCAGGGCAGTCAAGGGTGTTACCCGAGCTACGGCCGAAGACCCTGAATCTGCTTGCATGTGCAAAACGGCGGTGCACATGCAGATATTCCAAGGTACGTTTTCTTCNNNNNNNNNNNN	84,A>T;85,T>C	AT	AT	AC	AT	AT	AC	AT	AT	AC	AT	AT	AT	AC	AT	AT	AC	AT	AT	AC	TC	AT	AT	AT	AT	AT	AT	AT	AT	AT	AT	AT	AT	AT	AT	AT	AT	AT	AT	AT	AT	AT	AT	AT	AT	AT
1217	ENA|CM002236|CM002236.1	3323804	TGCAGTGGCGTTGGAACAAGTCATGGTGTTGTGAATAACAACCGCGAGTCTTTCTGATGAGAATGACTTGTATTATTTACGGCACTATCCATCACCCATACTTGACAAAGCCTGCTTCA	13,G>A;27,G>A;58,G>A;62,A>T;92,C>A	GGGAC	AAGTA	AAGTA	AAGTA	AAGTC	AAGTC	GAGAA	GGGAC	GAGAA	GGGAC	AAGTA	GGGAC	GGGAC	GAGAA	AAGTA	AAGTA	AAGTA	AAGTA	AAATA	AAGTA	AAGTA	GAGAA	AAGTA	GAGAA	AAGTA	GAGAA	AAGTA	AAGTA	AAGTA	GAGAA	AAGTA	AAGTA	GAGAA	AAGTA	AAGTA	AAGTA	GAGAA	GAGAA	GAGAA	GAGAA	AAGTA	AAGTA	AAGTA	GAGAA	GAGAA
1218	ENA|CM002236|CM002236.1	3323807	TGCAGTACGTATACTTCCAACAAGCCTACCTCTTCCGCCTCCGCCTCTCCCTCTTCCCAGACCAGTTCATGCATTCCGTCACAGGTCATCACCTCGAGTCACTTGACAATCCATGCTCT	16,C>T;102,T>C;114,G>C	CTG	TTC	TTG	TTC	CTG	CCG	TTG	CTG	TTG	CTG	TTG	CTG	CTG	TTG	TTG	TTG	TTG	TTC	TTG	TTG	TTC	TTG	TTC	TTG	TTC	TTG	TTC	TTC	TTC	TTG	TTC	TTC	TTG	TTC	TTC	TTC	TTG	TTG	TTG	TTG	TTC	TTC	TTC	TTG	TTG
1220	ENA|CM002236|CM002236.1	3323983	TGCAGGGCATCTTTAACACGTTCGTGCACCGACAATGCGTCTTTCGGATTGCGTGTATACTTGAAGCAGGCTTTGTCAAGTATGGGTGATGGATAGTGCCGTAAATAATACAAGTCANN	14,A>G;20,T>C;21,T>G;27,A>T;87,G>T	ATTAG	GTTTT	GTTTT	GTTTT	ATTTG	ATTTG	GTGTT	ATTAG	GTGTT	ATTAG	GTTTT	ATTAG	ATTAG	GCGTT	GTTTT	GTTTT	GTTTT	GTTTT	GTTTT	GTTTT	GTTTT	GTGTT	GTTTT	GTGTT	GTTTT	GTGTT	GTTTT	GTTTT	GTTTT	GTGTT	GTTTT	GTTTT	GTGTT	GTTTT	GTTTT	GTTTT	GTGTT	GTGTT	GTGTT	GTGTT	GTTTT	GTTTT	GTTTT	GTGTT	GTGTT
1222	ENA|CM002236|CM002236.1	3325050	TGCAGGGGTACGAAGGGAAAATGCTGCAAAGCACAGCAGGCAACATGGAAAGACGAGCGACTGAAGCAAGCACAATGGGAGTTGACTCACAAACAAACCAGCCTTCTTCCTCTTCTCGA	55,A>G;58,G>A;109,C>T	AGC	AGC	AGC	AGC	AGC	AGC	AGC	AGC	AGC	AGC	AGC	AGT	AGC	AGC	AGC	AGC	GGC	AGC	AAC	AGC	AGC	AGC	AGC	AGC	AGC	AGC	AGC	AGC	AGC	AGC	AGC	AGC	AGC	AGC	AGC	AGC	AGC	AGC	AGC	AGC	AGC	AGC	AGC	AGC	AGC
1223	ENA|CM002236|CM002236.1	3327087	TGCAGTGCTGGATGCCGGTCAAACCCCCAACTTCTCGGTGAGTGGCCCTTTCTGCCTCGGAATCAGCGTGCCGGCTGTTGTTCGCCTGATGGAGGGCATCTTGTTGGATGAGTGAATGG	65,G>T;87,G>A	GG	GG	GG	GG	TG	TG	GG	GG	TG	TG	TG	TG	GG	GG	GG	GG	GG	GG	TA	GG	GG	GG	GG	GG	GG	GG	GG	GG	GG	GG	GG	GG	GG	GG	GG	GG	GG	GG	GG	GG	GG	GG	GG	GG	GG
1225	ENA|CM002236|CM002236.1	3334182	TGCAGCGTCACTACCCGTGCCGGCCTCAGATGCACCAGCAGCAGCAACAGTCGCCGCCGTCGTCGTAGCCACCTCCCCACCCCGCCCCCTCAACCTCCTCTCAATAGCACTCAAGTACA	15,C>A;16,G>A;18,G>A;32,C>T;43,G>T;59,T>C;75,C>A;78,A>G;96,C>T;99,C>T	CGGCGTCACC	CGGCGTCGTT	CGGCGTCGTT	CGGCGTCACC	CGGCGTCGTT	CGGCGTCGTC	CGGCGTCGTT	AGATTTAACC	CGGCGTCGTT	AGATTTAACC	CGGCGTCGTT	AGATTTAACC	AGATTTAACC	AGATTTAACC	CGGCGCCGTT	CAGCGTCGTT	CAGCGTCGTT	CGGCGTCGTT	CGGCGTCGTT	CAGCGTCGTT	CGGCGTCACC	CGGCGTCGTT	CGGCGTCACC	CGGCGTCGTT	CGGCGTCACC	CGGCGTCGTT	CGGCGTCACC	CGGCGTCACC	CGGCGTCACC	CGGCGTCGTT	CGGCGTCACC	CGGCGTCACC	CGGCGTCGTT	CGGCGTCACC	CGGCGTCACC	CGGCGTCACC	CGGCGTCGTT	CGGCGTCGTT	CGGCGTCGTT	CGGCGTCGTT	CGGCGTCACC	CGGCGTCACC	CGGCGTCACC	CGGCGTCGTT	CGGCGTCGTT
1228	ENA|CM002236|CM002236.1	3336239	TGCAGGGGCGGTGTCATCGTGATCCCGGTGCTTTTGCTGCTTCTTGCTCTTCTTCCGCCAGACGCCGTTCTCGGGCACATAGATGGGATATGAAACGCAGTAGAGAGAATCCAGGGAAA	21,A>G;63,G>C	AG	AG	AC	AG	AG	AG	AG	AG	AG	AG	AG	AG	AG	AC	AG	GG	AC	AG	AG	GG	AG	AG	AG	AG	AG	AG	AG	AG	AG	AG	AG	AG	AG	AG	AG	AG	AG	AG	AG	AG	AG	AG	AG	AG	AG
1229	ENA|CM002236|CM002236.1	3336242	TGCAGACACAGATGGTCCCGCCAGGACCAGTGATAAAGGCCCCTCGGATGTAGACCAGCTTGCTGCCAAACCCGCCGAAGAGGCCGAAGACAAGAAAAGCTCCATGACCATGTTCAACC	72,C>A;84,C>T	CC	CC	CC	CC	CC	AT	CC	CC	CC	CC	CC	CC	CC	CC	CC	CC	CC	CC	CC	CC	CC	CC	CC	CC	CC	CC	CC	CC	CC	CC	CC	CC	CC	CC	CC	CC	CC	CC	CC	CC	CC	CC	CC	CC	CC
1232	ENA|CM002236|CM002236.1	3338263	TGCAGTGCTACATAATCCAAAGTAAAAGAGAAAAAAAAACATAACTCATGAGCAGACTTGCCCATTGAGCAAAATCGCGAATTCCATCACGAAGCTCTGCCGTCATCTCCCCTCCCCCA	26,A>G;38,A>C;63,A>G;69,C>T	AAAC	GAAT	AAAC	GAAC	GAAC	GCAC	GCGC	GCAC	GAAC	GCGC	GAAC	GCAC	AAAC	GCAC	GAAC	GAAT	GAAC	GAAC	AAAC	GAAC	GAAC	GCGC	GAAC	GCGC	GAAC	GCGC	GAAC	GAAC	GAAC	GCGC	GAAC	GAAC	GCGC	GAAC	GAAC	GAAC	GCGC	GCGC	GCGC	GCGC	GAAC	GAAC	GAAC	GCGC	GCGC
1233	ENA|CM002236|CM002236.1	3338266	TGCAGTGCAAGACATTGACAGACGTTATGCGCGGAGAGGTATGCAGAAGCAAGTGAAGTTGGATGTCGAGGAAAGGAGACCACGGACATTAAAAAAAGGGGGGGTGGGAGGAGGGGGTT	20,G>A;63,T>C;65,T>C	GTT	GTT	GTT	GTT	GTT	GCC	GTT	GTT	GTT	GTT	GTT	GTT	GTT	ATC	GTT	GTT	GTT	GTT	GTT	GTT	GTT	GTT	GTT	GTT	GTT	GTT	GTT	GTT	GTT	GTT	GTT	GTT	GTT	GTT	GTT	GTT	GTT	GTT	GTT	GTT	GTT	GTT	GTT	GTT	GTT
1243	ENA|CM002236|CM002236.1	3364110	TGCAGCTGGTCGAGGTGCTTGGACCTTGGACGGAAAGATGATTGATGCTCCTGTGGTTGGAAAGGCTCGGGCGGTCGTCGCCAAAGCCGCAAAATGTGGAATGGATATCGAAAACATTA	75,C>A;100,A>C	CA	AA	AA	AA	AA	AC	CA	CA	CA	CA	CA	CA	CA	AA	CA	AA	AA	CA	AA	AA	AA	CA	AA	CA	AA	CA	AA	AA	AA	CA	AA	AA	CA	AA	AA	AA	CA	CA	CA	CA	AA	AA	AA	CA	CA
1246	ENA|CM002236|CM002236.1	3364572	TGCAGAGTTCCACCAACAACGAAGAAATGGATGGATTACAGCCCCATGGTCCAGACCTGACTGAAGGTATAGGGCGGCAGCAGCTCGGCCATGGTTTATATCCCGAAGGCAATGATACA	17,A>C;36,T>C;99,A>G	ATA	ACG	CCA	CCA	CCA	CCA	ATA	ATA	ATA	ATA	ATA	ATA	ATA	CCA	ATA	CCA	CCA	ATA	CCA	CCA	CCA	ATA	CCA	ATA	CCA	ATA	CCA	CCA	CCA	ATA	CCA	CCA	ATA	CCA	CCA	CCA	ATA	ATA	ATA	ATA	CCA	CCA	CCA	ATA	ATA
1247	ENA|CM002236|CM002236.1	3364691	TGCAGGGCGCAAAGAGGTTGGTTGGTGAGAAGGCATTACAGCCCGAACTCTTTCAGGCGGAACGAGTTTCGTATAGCGACCGGATGCTTGCTTAGGAGAAGGCTCCTGATATGTTTGCC	20,G>A;43,C>A;110,A>G	GCA	GCA	AAA	AAA	AAA	AAA	GCG	GCA	GCA	GCA	GCA	GCA	GCA	GCA	GCA	AAA	AAA	GCA	AAA	AAA	AAA	GCG	AAA	GCG	AAA	GCG	AAA	AAA	AAA	GCG	AAA	AAA	GCG	AAA	AAA	AAA	GCG	GCG	GCG	GCG	AAA	AAA	AAA	GCG	GCG
1248	ENA|CM002236|CM002236.1	3364694	TGCAGTTGATCAAATGTCAAGGTCTATTTCATGTCCTCCAGATCAGCTTTTGTATGCTCATACGCAGGATCTGCCTCGTGAAAGTATGGAAGATTACATCCGCAGAATCGAGCAAGAAG	15,G>T;41,A>C;71,T>C;74,C>G	GATC	TCCC	TCCC	TCCC	TCCC	TCCC	GATC	GATC	GATC	GATC	GATC	GATC	GATC	GATC	GATC	TCCG	TCCC	GATC	TCCC	TCCC	TCCC	GATC	TCCC	GATC	TCCC	GATC	TCCC	TCCC	TCCC	GATC	TCCC	TCCC	GATC	TCCC	TCCC	TCCC	GATC	GATC	GATC	GATC	TCCC	TCCC	TCCC	GATC	GATC
1251	ENA|CM002236|CM002236.1	3365253	TGCAGGACAAGCTTCCGAGCAGAACTCTGAATGCTCTTCCGGGGTTTCTCTGAAATGGAATCGTTGGACACTGGCGCCGGATCCCTGTCACTTGTTGACCATGTGAAATATGTAGTTGA	24,C>G;26,C>T;33,C>T;60,T>A;85,T>G	CCCTT	CTCAT	GCCTT	CCCTT	CCCTT	CCCTT	CCCTG	CCCTT	CCTTG	CCCTG	CCCTG	CCCTG	CCCTG	CCCTG	CCCTT	CCCTT	CCCTT	CCCTT	CCCTT	CCCTT	CCCTT	CCCTG	CCCTT	CCCTG	CCCTT	CCCTG	CCCTT	CCCTT	CCCTT	CCCTG	CCCTT	CCCTT	CCCTG	CCCTT	CCCTT	CCCTT	CCCTG	CCCTG	CCCTG	CCCTG	CCCTT	CCCTT	CCCTT	CCCTG	CCCTG
1252	ENA|CM002236|CM002236.1	3365256	TGCAGGAGCGGGAAATAAAGGGCCCACATGTGGTTTCGGAGGATTTCAAAATTAGACCAGCTTCGAGAGCAAAGCGTCATCCACGGAAATCGATAGTGTACCAGGATGCTCAAGTCCAG	49,A>G;52,T>C;103,G>C	ATG	GTG	GTC	GTC	GTC	GTC	GTG	GTG	GTG	GCG	GCG	GTG	GTG	GTG	ATG	GTC	GTC	ATG	GTC	GTC	GTC	GTG	GTC	GTG	GTC	GTG	GTC	GTC	GTC	GTG	GTC	GTC	GTG	GTC	GTC	GTC	GTG	GTG	GTG	GTG	GTC	GTC	GTC	GTG	GTG
1253	ENA|CM002236|CM002236.1	3366226	TGCAGCCATGTGTGGACATAATCCGCCTTCTCAGGCTGGCTAGCGGGCACCTCGAACGCACCTTGGTGATTGTGCCGAGCTTCCCTGGTACGCAATCTGGCAGATGTGTGATGGTATTC	74,C>G;85,T>G	CT	CG	CT	CT	CT	GT	CT	CT	CT	CT	CT	CT	CT	CT	CT	CT	CT	CT	CT	CT	CT	CT	CT	CT	CT	CT	CT	CT	CT	CT	CT	CT	CT	CT	CT	CT	CT	CT	CT	CT	CT	CT	CT	CT	CT
1255	ENA|CM002236|CM002236.1	3367665	TGCAGGTACAATCTCTTTACAAGATTCGTCGACTGATTTGACTGGAAGCCGACGCTATCGAAGCGTGCAAGATCTGGATAGTATCATACGCACAGTACAATGTTCGCCGCCTCAACGGC	104,C>T	C	C	C	C	C	C	C	C	C	C	C	C	C	C	C	C	C	C	C	T	C	C	C	C	C	C	C	C	C	C	C	C	C	C	C	C	C	C	C	C	C	C	C	C	C
1256	ENA|CM002236|CM002236.1	3367668	TGCAGGATGCGACTGTAGTGTACCAGGATTCACGAGGCGTGAAAAGGAACCTTGTCTGTGAACAAGTGACTGTGATTGGTTTCAGCTAGAGATGTGGACTGCGCATTACATGTANNNNN	31,A>G;111,G>A	AG	GA	AA	GA	AA	AA	AG	AA	AA	AA	AG	AG	AG	AA	AG	GA	AA	AG	AA	AA	GA	AG	GA	AG	GA	AG	GA	GA	GA	AG	GA	GA	AG	GA	GA	GA	AG	AG	AG	AG	GA	GA	GA	AG	AG
1257	ENA|CM002236|CM002236.1	3385098	TGCAGCCCTTTTATCGTCGAAAATACGAACAGTAACGTTCCTTTCTGACCCTTGGTCAGTCAGTTTCAAGAATTGAGAAAGCTGCAATGGTTCCACCGCCTCTTGTCTTTGGTGCAAGA	30,A>G;44,C>A;50,C>A;53,G>A;73,T>C	ACCGT	GCCGC	GCCGC	GCCGC	ACCGC	ACCGC	ACCGC	AAAGT	ACCGC	ACCGC	ACCGT	ACCGT	GCCGC	GCCGC	GCCAC	GCCGC	GCCGC	GCCGC	AAAGT	GCCGC	GCCGC	ACCGC	GCCGC	ACCGC	GCCGC	ACCGC	GCCGC	GCCGC	GCCGC	ACCGC	GCCGC	GCCGC	ACCGC	GCCGC	GCCGC	GCCGC	ACCGC	ACCGC	ACCGC	ACCGC	GCCGC	GCCGC	GCCGC	ACCGC	ACCGC
1259	ENA|CM002236|CM002236.1	3391079	TGCAGCTCTTGAACCAGGCCGCAGCCATGATGTGCGAGACCCGCTTCAGTCTGTTGATTGTCGACTCCGCGACCTCGCTCTACAGAACGGACTTCTTGGGTCGTGGCGAACTCAGTTCC	64,C>T;100,T>C	CT	CT	CT	CT	CT	CC	CT	CT	CT	CT	CC	CT	CT	CT	CT	CT	TT	CT	CT	TT	CT	CT	CT	CT	CT	CT	CT	CT	CT	CT	CT	CT	CT	CT	CT	CT	CT	CT	CT	CT	CT	CT	CT	CT	CT
1267	ENA|CM002236|CM002236.1	3395721	TGCAGAAGCTTAGACAGATAGGTGAAGGCGACAAGGTCGGTGTCAGTGGGGAGGACGCGCTGGATACGCAGGTGACAAGACAATACCTGTTGCTCATCAACGCGCTGAGTTGTGTCCAG	76,A>G;94,C>T;115,C>T	ACC	GTC	GCT	GTC	GTC	GCT	GTC	GTC	GTC	GTC	GTC	GTC	GTC	GTC	GCT	GCT	GTC	GCT	GCT	GTC	GTC	GTC	GTC	GTC	GTC	GTC	GTC	GTC	GTC	GTC	GTC	GTC	GTC	GTC	GTC	GTC	GTC	GTC	GTC	GTC	GTC	GTC	GTC	GTC	GTC
1270	ENA|CM002236|CM002236.1	3398039	TGCAGCACCCCCAGACATTCGACTTCAACTTCAGGAACGTGGAGAAGCAATACGAGTCGTACAACGGCATCAATGTCAAGCTGCGCTACTTTGTGCGCGTTACCGTCTCGCGCCGCATG	31,C>T	C	C	C	T	C	C	C	C	C	C	T	C	C	C	C	C	C	C	C	C	T	C	T	C	T	C	T	T	T	C	T	T	C	T	T	T	C	C	C	C	T	T	T	C	C
1271	ENA|CM002236|CM002236.1	3403165	TGCAGCCGCATACTGTGGTAACGTCGCGCAGGCCAGCAACAGAGCTGGGAACCAACTCAGCGGCGATTTCTGGGATGCCATGGGGAGATTGCTGTGTGGTGTCAAGTTCTCAAAACCGN	5,C>T;47,G>A;50,A>G;59,G>T;64,G>A;83,G>T;97,G>A;109,T>C	CGAGGGGT	TAGTGTAC	TAGTGTAC	TAGTGTAC	TAGTGTAC	CGAGGGGT	TAGTGTGC	TAGTGTAC	TAGTGTGC	TAGTATAC	TAGTGTAC	TAGTGTGC	TAGTGTAC	TAGTGTAC	TAGTGTAC	TAGTGTAC	TAGTGTAC	TAGTGTAC	TAGTGTAC	CGAGGTGT	TAGTGTAC	TAGTGTGC	TAGTGTAC	TAGTGTGC	TAGTGTAC	TAGTGTGC	TAGTGTAC	TAGTGTAC	TAGTGTAC	TAGTGTGC	TAGTGTAC	TAGTGTAC	TAGTGTGC	TAGTGTAC	TAGTGTAC	TAGTGTAC	TAGTGTGC	TAGTGTGC	TAGTGTGC	TAGTGTGC	TAGTGTAC	TAGTGTAC	TAGTGTAC	TAGTGTGC	TAGTGTGC
1272	ENA|CM002236|CM002236.1	3403168	TGCAGCTCCTTACCCGCAGCCAGAGCCACAGGCAAATGTTCAATGGGTGACCTCCATCTGGACCGACACGTTGACGCAAACCCACACTAGCATCTACAGCACTGTTGTTGCAGCTGTGC	102,T>C	T	C	C	C	C	C	C	C	C	C	C	C	C	C	C	C	C	C	C	T	C	C	C	C	C	C	C	C	C	C	C	C	C	C	C	C	C	C	C	C	C	C	C	C	C
1274	ENA|CM002236|CM002236.1	3403951	TGCAGTGACAAAGGCTGCATCCTGCTGCATTCTCCCGTTTTCCCTCTTCCCTCTTTTTTCTTCCTTTCCCTTCTCCTAGTCGTCACTGGAGTCAGGCACTGATCTTCGAGGTTCGGTCT	14,C>T;34,C>T;67,C>T;96,C>A;110,G>T	CCCCG	TTTAT	TTTAT	TTTAT	TTTAT	CCCCG	TCTAT	TTTAT	TCTAT	TTTAT	TTTAT	TTTAT	TCTAT	TTTAT	TTTAT	TTTAT	TTTAT	TTTAT	TTTAT	CCCCG	TTTAT	TCTAT	TTTAT	TCTAT	TTTAT	TCTAT	TTTAT	TTTAT	TTTAT	TCTAT	TTTAT	TTTAT	TCTAT	TTTAT	TTTAT	TTTAT	TCTAT	TCTAT	TCTAT	TCTAT	TTTAT	TTTAT	TTTAT	TCTAT	TCTAT
1277	ENA|CM002236|CM002236.1	3406526	TGCAGTCCGGCATCCGAGTTCTTGGTTAGGGAAGCAAGATAGCTAAATAGCATGGGCAATGCCTTCTCTGCCGTAGCTGTAGATTCATCTCTGGAGCCAGCCATGAGACGGACGAGAAC	33,G>C;71,C>G;80,A>G	GCA	CGG	CGG	CGG	CGG	GCA	CGG	CGG	CGG	CGG	CGG	CGG	CGG	CGG	CGG	CGG	CGG	CGG	CGG	GCA	CGG	CGG	CGG	CGG	CGG	CGG	CGG	CGG	CGG	CGG	CGG	CGG	CGG	CGG	CGG	CGG	CGG	CGG	CGG	CGG	CGG	CGG	CGG	CGG	CGG
1278	ENA|CM002236|CM002236.1	3406573	TGCAGGCAGCAATTCTGGAAGCAACGCAGCGAGACGGTCGGGCCGCTGATCGACATTCTACGTGCTGCTGCTGGTATTTCTGGCGGTGATGCATCAGCCAATCTGTGGAGCGGGACTAC	37,T>C;80,T>C;86,T>C;92,A>C;98,C>A;110,C>T	TTTACC	TCCCAT	TCCCAT	TCCCAT	TCCCAT	TTTACC	TCCCAT	TCCCAT	TCCCAT	CCCCAT	TCCCAT	CCCCAT	TCCCAT	TCCCAT	TCCCAT	TCCCAT	TCCCAT	TCCCAT	TCCCAT	TTTACC	TCCCAT	TCCCAT	TCCCAT	TCCCAT	TCCCAT	TCCCAT	TCCCAT	TCCCAT	TCCCAT	TCCCAT	TCCCAT	TCCCAT	TCCCAT	TCCCAT	TCCCAT	TCCCAT	TCCCAT	TCCCAT	TCCCAT	TCCCAT	TCCCAT	TCCCAT	TCCCAT	TCCCAT	TCCCAT
1281	ENA|CM002236|CM002236.1	3411337	TGCAGTGGCACGGTCGAGAGAGACAGCCCAGGGGTTGTCGATGAGATATGAGAGCTTGGTAAGCACGACCGGTAGCTGGATAGCAGACATTAAGCTCATCAGGATGGTACTGCCTAGGA	66,G>A;92,A>G	GA	AA	AA	AA	AG	AA	AA	AA	AA	AA	AA	GA	GA	AA	AA	AA	AA	AA	AA	AA	AA	AA	AA	AA	AA	AA	AA	AA	AA	AA	AA	AA	AA	AA	AA	AA	AA	AA	AA	AA	AA	AA	AA	AA	AA
1282	ENA|CM002236|CM002236.1	3411340	TGCAGCTGGTCTCATTCTCGCAGATTCGCTTATTGACCGTAACCTGGGAACCCGCCCCGTCACCCTTGTGGGATATTCCCTGGGTAGTCGGGTGATCTATTCCTGCCTTCAGGAACTCG	90,G>C;108,T>C	GT	CC	CC	CC	CC	CC	CC	CC	CC	CC	CC	GT	GT	CC	CC	CC	CC	CC	CC	CC	CC	CC	CC	CC	CC	CC	CC	CC	CC	CC	CC	CC	CC	CC	CC	CC	CC	CC	CC	CC	CC	CC	CC	CC	CC
1283	ENA|CM002236|CM002236.1	3411886	TGCAGCCAGGCCAGCACCAATCACCGGAGCAAGCAGGCCGGCAGACAAGCCGATAACCAAGCCGCCGCCAACAGTTGCTAGGCCCATCATGATGTAACGTTTCTTGAGGGCCATCTTGC	12,A>G;93,G>A	AG	GA	GG	GG	GG	GG	AG	GG	AG	AG	GG	AG	AG	AG	GG	GG	GG	GG	GG	GG	GG	AG	GG	AG	GG	AG	GG	GG	GG	AG	GG	GG	AG	GG	GG	GG	AG	AG	AG	AG	GG	GG	GG	AG	AG
1284	ENA|CM002236|CM002236.1	3411889	TGCAGGCTTCACGACGATTGGTGTTGGCGGTACAACCGGCTTTTTAGCTGGCGCCGGAGGTGCTGCCATTATCACATCCTCGGCCGCGGCATCTGGTAGCATCATTGGTGTCCGTGCGG	12,G>A;42,T>C;87,G>A	GTG	ATG	ATG	ATA	ATG	ATG	ATG	ATG	ATG	ATG	ATG	GTG	ACG	ATG	ATG	ATA	ATG	ATG	ATG	ATG	ATA	ATG	ATA	ATG	ATA	ATG	ATA	ATA	ATA	ATG	ATA	ATA	ATG	ATA	ATA	ATA	ATG	ATG	ATG	ATG	ATA	ATA	ATA	ATG	ATG
1285	ENA|CM002236|CM002236.1	3414340	TGCAGAGACGATAGCCGGGCGAAGTGGTCGCAAAAATAAAGCGAAGATGGCCAGTCCAACGCAGCTCGCTTTGGCTAGGAAAGGCCGTTACAGAACTGTGATACCATAATTTAGAGGGC	5,A>G;50,C>A;59,C>T;78,G>A;79,A>G;85,C>T;115,G>T	ACCGACG	AATGATG	AATGATG	AATGATG	AATGATG	GATGATT	ACCGGCG	AATGATG	ACCGACG	AATGATG	AATGATG	ACCGACG	AATGATG	AATGATG	AATGATG	AATGATG	AATGATG	AATGATG	AATAATG	AATGATG	AATGATG	ACCGGCG	AATGATG	ACCGGCG	AATGATG	ACCGGCG	AATGATG	AATGATG	AATGATG	ACCGGCG	AATGATG	AATGATG	ACCGGCG	AATGATG	AATGATG	AATGATG	ACCGGCG	ACCGGCG	ACCGGCG	ACCGGCG	AATGATG	AATGATG	AATGATG	ACCGGCG	ACCGGCG
1290	ENA|CM002236|CM002236.1	3422295	TGCAGTAGCCTTCACACCAGAGCCAGGCTGCCAGGGAACAGTTCGACGGATAGTGTCATCCAAGTCTTGTTGGAAGTGAGAATACGAAGTGCCTGGTCCCGGTGACTTTCTGCCGGTGT	21,G>T;70,T>C	GT	TC	TC	GC	TC	TC	TC	TC	TC	TC	TC	GT	GT	TC	GC	GC	GC	GC	GC	GC	GC	TC	GC	TC	GC	TC	GC	GC	GC	TC	GC	GC	TC	GC	GC	GC	TC	TC	TC	TC	GC	GC	GC	TC	TC
1291	ENA|CM002236|CM002236.1	3422298	TGCAGCTCACAATGCTGTTTCTCCCGAACAGTTTGTACAACAACGCGCGGCTGCTCCTCCCATTCCCGTATTCGTACATCAACGCAGCCCGTCGTCCCAAACAATCACCGATCTGAGAG	111,T>C	T	C	C	C	C	C	C	C	C	C	C	T	T	C	C	C	C	C	C	C	C	C	C	C	C	C	C	C	C	C	C	C	C	C	C	C	C	C	C	C	C	C	C	C	C
1292	ENA|CM002236|CM002236.1	3427158	TGCAGGACCCGACCGTCCGGGTGTTAAGATTCGTGTTGACGCGCTGCTTGCTCGGCTTTGACTCCGAAACGTTCGGCGCTTCGATCAGCTCAAGTCAGCATAGAGTTGGTTCTTGCCTC	26,A>G;40,G>A;105,T>C	AGT	AGT	AGT	AGT	AGT	AAC	AGT	AGT	AGT	AAT	AGT	AGT	AGT	AGT	GGT	AGT	GGT	GGT	GGT	AGT	AGT	AGT	AGT	AGT	AGT	AGT	AGT	AGT	AGT	AGT	AGT	AGT	AGT	AGT	AGT	AGT	AGT	AGT	AGT	AGT	AGT	AGT	AGT	AGT	AGT
1294	ENA|CM002236|CM002236.1	3428222	TGCAGGCCACATATGTGCTGTTCCCGGACAATGGAGCTCTTTAACAAGAATTCACGGACCACAGCTACAGAATCTGATTACGGATCTTTTTGGCTGATTCACTGGTATAGTGTATTGAC	52,C>T;68,A>G;73,C>T;89,T>C;97,T>C;112,T>C	CACTTT	CACCCT	CGCCCT	CACCCT	CGCCCT	CACCCC	CACTTT	CATTTT	TGCCCT	CGCCCT	CGCCCT	CACTTT	CACTTT	CACTTT	CACCCT	CACCCT	CACCCT	CACCCT	CACCCT	CACCCT	CACCCT	CACTTT	CACCCT	CACTTT	CACCCT	CACTTT	CACCCT	CACCCT	CACCCT	CACTTT	CACCCT	CACCCT	CACTTT	CACCCT	CACCCT	CACCCT	CACTTT	CACTTT	CACTTT	CACTTT	CACCCT	CACCCT	CACCCT	CACTTT	CACTTT
1295	ENA|CM002236|CM002236.1	3428225	TGCAGGACGGCGCACTTGGCAATATCAGCAGACTTGAGGCTCCCGCCAAAATCTAGATGGGGTAAAGCCAACATATTGGATTCCGATGTGCAACCTATCCACGTGTATCGCATNNNNNN	100,A>G	A	A	G	A	G	A	A	A	G	G	G	A	A	A	A	A	A	A	A	A	A	A	A	A	A	A	A	A	A	A	A	A	A	A	A	A	A	A	A	A	A	A	A	A	A
1296	ENA|CM002236|CM002236.1	3431656	TGCAGTCTGAAGTGGACCCGCCCGTGACGAACTCCACAAGCACAGCATAACTACGTACTGTGTAGGTACGCTAGTACTTGTAAGTAAGTGTAGGTACCTAGGTATGTACTCTTAGTAGG	58,T>C;73,G>T	TG	TG	TG	CG	CG	CT	CT	TG	TA	TA	TA	TG	TG	TA	TG	CG	TG	TG	TG	TG	CG	CT	CG	CT	CG	CT	CG	CG	CG	CT	CG	CG	CT	CG	CG	CG	CT	CT	CT	CT	CG	CG	CG	CT	CT
1298	ENA|CM002236|CM002236.1	3437812	TGCAGCAGGTCTTGTTAAAACCCCAAGGAGGTGACAATGGTTGTTGGCGATTTCATTTCTGTTGGCATTTCATGCGTTCCCTTTTCGACTTATCTTTGTGTTATTTCATCAATTAGATT	15,T>G;25,A>C;65,C>T;75,G>A;113,T>C	TACGT	GCTAT	TCTAC	TCTAT	TCTAC	TACGT	TCTAT	TACGT	TCTAC	GCTAT	TCTAC	TACGT	TACGT	TCTAT	TCTAT	GCTAT	TCTAT	TCTAT	TCTAT	TCTAT	TCTAT	TCTAT	TCTAT	TCTAT	TCTAT	TCTAT	TCTAT	TCTAT	TCTAT	TCTAT	TCTAT	TCTAT	TCTAT	TCTAT	TCTAT	TCTAT	TCTAT	TCTAT	TCTAT	TCTAT	TCTAT	TCTAT	TCTAT	TCTAT	TCTAT
1299	ENA|CM002236|CM002236.1	3441545	TGCAGTCTCTTCGGCGTTAGTAGGCTTGTTGTTTTGGGTCTCCGAGACCATCATCGTATCCGGAGGGTTGGCGGAGGAGGGCGCCATGTCCAAACTGTTTTGCTATGAGGCGAACAGGA	21,A>G;81,C>T	AC	GC	GC	GC	AC	AC	AC	AC	AC	GC	GC	GC	GT	AC	GC	GC	GC	GC	GC	GC	GC	AC	GC	AC	GC	AC	GC	GC	GC	AC	GC	GC	AC	GC	GC	GC	AC	AC	AC	AC	GC	GC	GC	AC	AC
1300	ENA|CM002236|CM002236.1	3441548	TGCAGGGGGTGCGACTGCTGGGGTGAACTCGAGTACCCCAAAGCAAAAACGACTGGCATGCGAGATATGTCGAAGGAGGAAACTCAAGTGCGATGGCACCAAGCCAAGTTGCAGCACTT	78,G>A	G	G	G	G	G	G	G	G	G	G	G	A	G	G	G	G	G	G	G	G	G	G	G	G	G	G	G	G	G	G	G	G	G	G	G	G	G	G	G	G	G	G	G	G	G
1309	ENA|CM002236|CM002236.1	3454303	TGCAGTGGTTGGGAACCGAGATGATATTTTGGGGAAACTAAGTGCTAGTACCTAGCCTACAACCTAGCCGGACTAGCACAAAGATGTCGTGACGGGAGTACGCAGTANNTACGTGAAGN	43,G>A	G	A	A	A	G	G	G	G	G	G	G	G	G	G	A	A	A	A	A	A	A	G	A	G	A	G	A	A	A	G	A	A	G	A	A	A	G	G	G	G	A	A	A	G	G
1310	ENA|CM002236|CM002236.1	3454306	TGCAGCCCATAGGTTTGTATTAGCCTGGTCACACCTCTTGTCGCTTCACCCTTACATTCAGCTGCGGCTTGCGCCTATTGAAACATCCTCCTATTACCTACCCACGCTACTCTTTCCGG	25,T>C	T	T	T	T	T	T	T	C	T	T	T	T	T	T	T	T	T	T	T	T	T	T	T	T	T	T	T	T	T	T	T	T	T	T	T	T	T	T	T	T	T	T	T	T	T
1311	ENA|CM002236|CM002236.1	3456742	TGCAGTCTTACGTTGACGAACTTGCCCGTCATAACCTTTGTACCATCCTCGCGGGTCTCCTCCTCTTTGGAAATAATGGTTGCATATGTTCCGGCACTGCGGCAGAAGACAGCCTTGCC	50,G>A;107,G>A	GG	AA	AA	GG	AA	GA	AA	GG	AA	AA	AA	AA	GA	GG	AA	AA	AA	AA	AA	AA	GG	AA	GG	AA	GG	AA	GG	GG	GG	AA	GG	GG	AA	GG	GG	GG	AA	AA	AA	AA	GG	GG	GG	AA	AA
1312	ENA|CM002236|CM002236.1	3456745	TGCAGAGCGGAGAAATCAGAAGGGTCAGCAAGGACGCTTGCGCCACCGTTGGTATTGCCAGCAACATTATGCATCACTACAGACAATTGGGCAAGGCCGGTAGAAGCCGTTGGCTCAAC	86,T>C	T	C	C	T	C	T	C	T	C	C	C	C	T	T	C	C	C	C	C	C	T	C	T	C	T	C	T	T	T	C	T	T	C	T	T	T	C	C	C	C	T	T	T	C	C
1313	ENA|CM002236|CM002236.1	3457555	TGCAGCATGGCTGCTCGATCGCTGTCGGATATCCCAAGCTCCTGGCGGTGAGCTCTGGGGAGGTGAGGGTGCTGGAGGCGACAGTTGCTGCGATTTCCAGCAACCGGAATGCGACGTCC	46,G>A;78,C>G	GC	GG	GG	GG	GG	GG	GG	GG	GG	GG	GG	GG	GG	AG	GG	GG	GG	GG	GG	GG	GG	GG	GG	GG	GG	GG	GG	GG	GG	GG	GG	GG	GG	GG	GG	GG	GG	GG	GG	GG	GG	GG	GG	GG	GG
1314	ENA|CM002236|CM002236.1	3457558	TGCAGCCTCAATTCCGACCCCTCCTTGCGGGGACAGCTTCCTTTGCCCAAACCGTGCTGGGCCGCACCGTCGCCAGATGCTATGCCACCAAGGCCGCCACACAATCAGCAAGCAGCACC	104,T>C	T	T	T	T	T	C	T	T	T	T	T	T	T	T	T	T	T	T	T	T	T	T	T	T	T	T	T	T	T	T	T	T	T	T	T	T	T	T	T	T	T	T	T	T	T
1316	ENA|CM002236|CM002236.1	3459440	TGCAGGGTTGGGGTTGAGTTAGTACAAACATAGCATGGCTGTGGACAACCAATTGCATGATTGAACGACAATGCCAACTGTGCAGTAAAACTTACAAGATTCGGCATTCTCGCCTAAAC	76,A>G	A	A	A	A	A	A	A	A	A	G	A	A	A	A	A	A	A	A	A	A	A	A	A	A	A	A	A	A	A	A	A	A	A	A	A	A	A	A	A	A	A	A	A	A	A
1319	ENA|CM002236|CM002236.1	3473134	TGCAGCCAAGCGGATGATGATTTCGACATCGAGCAGAAGAGTGACCACAGGCTCTGCTATATTGACGAAACGCTCTCGGTCTGACTTCATCCTGGCGCTGCGGAGAGACTGTGCCAAAA	15,G>C;69,A>G	GA	CA	CA	CA	CA	CA	GA	CG	CA	CA	GA	CA	GA	GA	GA	CA	GA	GA	GA	GA	CA	GA	CA	GA	CA	GA	CA	CA	CA	GA	CA	CA	GA	CA	CA	CA	GA	GA	GA	GA	CA	CA	CA	GA	GA
1320	ENA|CM002236|CM002236.1	3473137	TGCAGACATCCGAGGTTTTCACCGTAGGAAACGGAACCTTGTCGACTTGGGGCTTGCTGTAGCCACCTCAATCATCCTCGTCCCTCCTATACGGAATTCTGGCCAAGTTTACAATTGGC	81,C>G	C	G	G	G	G	G	C	G	C	C	C	C	C	C	C	G	C	C	C	C	G	C	G	C	G	C	G	G	G	C	G	G	C	G	G	G	C	C	C	C	G	G	G	C	C
1321	ENA|CM002236|CM002236.1	3497370	TGCAGGCACTGGAGAAGATGGCGCACGCAAAACGATCCAGCCGTATTGCTGGAAAGCTAGAGCAACAGAAGGCGGAAGAACAGGCTCGGGAAGAGGAACGCAAGCGGCAAGAAGAGGAG	84,C>G;85,T>C	CT	CT	CT	CT	CT	CT	CT	CT	CT	GC	CT	CT	CT	CT	CT	CT	CT	CT	CT	CT	CT	CT	CT	CT	CT	CT	CT	CT	CT	CT	CT	CT	CT	CT	CT	CT	CT	CT	CT	CT	CT	CT	CT	CT	CT
1322	ENA|CM002236|CM002236.1	3497373	TGCAGTTCTTTCTCTCGTTGCAGCTGTTTGCGCCTTTTGGACTCCTCCTGTTTTTCAAGGATAGGGACGAGATGATCCTGGATTTGTTCGCGCAGAATCTTCTCATTCGGATCCTTCGA	33,C>T	C	T	T	T	T	T	C	T	T	T	T	T	T	C	C	T	C	C	C	C	T	C	T	C	T	C	T	T	T	C	T	T	C	T	T	T	C	C	C	C	T	T	T	C	C
1323	ENA|CM002236|CM002236.1	3497888	TGCAGCTCTTGTCGCCGAAGCGAGGCAGAGAAATCTCAACAACCCCGGGTTATCAAGCTGAAGGTCAACCGCCATGCTTCATCGTCCCCTCCTCCTCAGCAGGTTGTGAGTGGCACCTC	5,C>T	C	T	T	T	T	T	C	T	T	T	T	T	T	T	C	T	C	C	C	C	T	C	T	C	T	C	T	T	T	C	T	T	C	T	T	T	C	C	C	C	T	T	T	C	C
1326	ENA|CM002236|CM002236.1	3509459	TGCAGCGAAAGCCAACGCAAGCAGACTGTCGAGCTCCCCCAGTAGTTCCAAGGCGCGAATCAGTGCATCTTCATGCTCTGAAACAGCCCCTGCCAGCTCCACTATCACCTCGATTTCCT	44,G>C	G	C	C	C	C	C	C	C	C	C	C	C	C	C	C	C	C	C	C	C	C	C	C	C	C	C	C	C	C	C	C	C	C	C	C	C	C	C	C	C	C	C	C	C	C
1331	ENA|CM002236|CM002236.1	3526405	TGCAGGTGCGCAAAGCCAAGTGAAGATGCGGGGTACGTCAAGCCGAGTGCTGTATGCGGATATGGCGTAAAGTGTTGTTGGTGAAGGGTTAGGTTGTTGCCTTTGCAAGATTGAGCAAA	73,G>A	G	G	G	G	G	A	A	G	G	A	G	A	A	G	G	G	G	G	G	G	G	A	G	A	G	A	G	G	G	A	G	G	A	G	G	G	A	A	A	A	G	G	G	A	A
1336	ENA|CM002236|CM002236.1	3527296	TGCAGTTGCACCCGTGGGGGCCGTTCGATTGGATGGCAAGGCTCAAGAGATATTGAACAAAGCGACGGGACCACACGCCAACACATGCCATGGGCACAATAAAGCCATGATGCCATCAT	16,G>A	G	G	G	G	G	G	G	A	A	G	G	G	A	A	G	G	G	G	G	G	G	G	G	G	G	G	G	G	G	G	G	G	G	G	G	G	G	G	G	G	G	G	G	G	G
1337	ENA|CM002236|CM002236.1	3529869	TGCAGATCCTTCACTTAGTTAGCAGCATGATATTCTTTACGGTTTTCGGTGACGGGAGACGGGATTCCGGCCGGTCTTGCAAGCATCAACAAGCAGCGCGCTTGCTCGCAGCTGAGATG	11,C>T;28,G>A	CG	TG	TG	TA	CG	CG	CG	TG	TG	CG	CG	CG	TG	CG	TG	TG	TG	TG	TG	TG	TA	CG	TA	CG	TA	CG	TA	TA	TA	CG	TA	TA	CG	TA	TA	TA	CG	CG	CG	CG	TA	TA	TA	CG	CG
1339	ENA|CM002236|CM002236.1	3530907	TGCAGGCAACGTAGTTGGCGCTGCATTGGCTGACGGCTGAAGAGCATTGCTCGGCATCCGGGAAGTATGTAGCGACGTAGGGGAAGGAAAAGTAAGGGTTGGCGACGAAGGAAACCGGC	42,A>T	A	A	A	A	A	T	A	A	A	A	A	A	A	A	A	A	A	A	A	A	A	A	A	A	A	A	A	A	A	A	A	A	A	A	A	A	A	A	A	A	A	A	A	A	A
1340	ENA|CM002236|CM002236.1	3546833	TGCAGACCCCGGCCGTTGATAGCTAGGTTCCTGCGCGGCGCGGAGGTTGGGGTTCGACATCATGGTGCTCAAACGGGTCGGAGGCCGGTTCTTGTTGGGAAAGCCATGGGCGGCGAGAA	90,C>T	C	C	C	C	C	C	C	C	C	C	C	C	C	C	C	C	C	C	C	T	C	C	C	C	C	C	C	C	C	C	C	C	C	C	C	C	C	C	C	C	C	C	C	C	C
1341	ENA|CM002236|CM002236.1	3546836	TGCAGCTGGCGGAGCAGCGGCAGCGATAGGCGGTCACCTCCCAGCTTTTGCCAGGAACCTACCTCAGGACCCCTTCCTCGGTGCCGGTCTCGTTCGCAACAATCCGCGCGAGAACTTTG	26,T>C	T	T	T	T	C	C	C	T	C	C	C	C	C	C	T	T	T	T	T	T	T	C	T	C	T	C	T	T	T	C	T	T	C	T	T	T	C	C	C	C	T	T	T	C	C
1343	ENA|CM002236|CM002236.1	3547020	TGCAGATTTCTGCGACAGGTACAGCCACGTCAGATAATTCGGATGAAGACGAGGAAGTTCCTCTGGCCATTCTCGCCGCCCATGGCTTTCCCAACAAGAACCGGCCTCCGACCCGTTTG	97,G>A	G	G	G	G	G	G	G	G	G	G	G	G	G	G	G	G	G	G	G	A	G	G	G	G	G	G	G	G	G	G	G	G	G	G	G	G	G	G	G	G	G	G	G	G	G
1344	ENA|CM002236|CM002236.1	3549020	TGCAGGATAAAGAGGGACAAGGTTAGCAGCGGACGACAAGAGGTGAGTGCATCAATGCGAGTGCCCGAAGTGTTGCACGGAGCGTGACTGTGCCAGTAGGGGAAACCGACGAGCGGTGC	16,A>C	A	C	C	C	C	C	C	C	C	C	C	C	C	C	C	C	C	C	C	C	C	C	C	C	C	C	C	C	C	C	C	C	C	C	C	C	C	C	C	C	C	C	C	C	C
1345	ENA|CM002236|CM002236.1	3549023	TGCAGGTTGCTGATATCTTTCATATCCAGTGCGCTCGGTCATTGAGGAGGTGAAACCGAATTTCGACCTACAGAAAGATATCGCTTCACCAGGTTGGCAGCGTTCGTCACCCGCGCCTC	26,C>T;86,C>T	CC	CC	CC	CC	CC	CC	CC	CT	CC	CC	CC	CC	CC	CC	CC	CC	CC	CC	CC	CC	CC	CC	CC	CC	CC	CC	CC	CC	CC	CC	CC	CC	CC	CC	CC	CC	CC	CC	CC	CC	CC	CC	CC	CC	CC
1349	ENA|CM002236|CM002236.1	3552778	TGCAGATCGGGAGTAAAAGTTCCATTCAGGTTCCATCCGAGATGGACGTGCCGCAGTACGCTACAGAACTCAAACGCATCGCGACTCAAATCAGAACGGTAGTATAAATGACCTTGCTG	56,T>G	T	T	T	T	T	T	T	T	T	T	T	G	T	T	T	T	T	T	T	T	T	T	T	T	T	T	T	T	T	T	T	T	T	T	T	T	T	T	T	T	T	T	T	T	T
1352	ENA|CM002236|CM002236.1	3552898	TGCAGCAAGGTCATTTATACTACCGTTCTGATTTGAGTCGCGATGCGTTTGAGTTCTGTAGCGTACTGCGGCACGTCCATCTCGGATGGAACCTGAATGGAACTTTTACTCCCGATCTG	64,A>C	A	A	A	A	A	A	A	A	A	A	A	C	A	A	A	A	A	A	A	A	A	A	A	A	A	A	A	A	A	A	A	A	A	A	A	A	A	A	A	A	A	A	A	A	A
1358	ENA|CM002236|CM002236.1	3570182	TGCAGACAAGACGTGTTGGCCCTTCAGATGATCGCCGCCTTCCGAGGAATTTTTCAGACAGTTGGTCTTGATGTCTTTGTCTTTCCTTACCGAGTGACGGCCACAGCACCTGGCTGCGG	32,C>A;50,T>C	CT	CT	CT	CT	CC	CC	CC	CT	CC	CC	CT	CC	CC	CC	CT	CT	AT	CT	CT	CT	CT	CC	CT	CC	CT	CC	CT	CT	CT	CC	CT	CT	CC	CT	CT	CT	CC	CC	CC	CC	CT	CT	CT	CC	CC
1359	ENA|CM002236|CM002236.1	3571550	TGCAGCTGAAGACAGAAATCACCTTGATATCAGACGTTCTCATGGCTTTGAAGACAACGGCAACAGTTGGAGCACAGACCGTGGGCAAAAGGTCTTTGGCTTCCAAGGAAAGACTGTTG	23,T>C	T	T	T	T	C	C	C	T	C	C	T	C	C	C	T	T	T	T	T	T	T	C	T	C	T	C	T	T	T	C	T	T	C	T	T	T	C	C	C	C	T	T	T	C	C
1361	ENA|CM002236|CM002236.1	3571832	TGCAGAAGTCGAGTGTGAGGTGCGAGAATGTTATGCACCAGTTGCTTACGCTTTGCGACGGACGCCGAGTCGGTGGGCGCAAATTCTTCCTTCAAAAAGAAGGGATCGGGGTTGCAAAT	53,T>C	T	T	T	T	C	C	C	T	C	C	T	C	C	C	T	T	T	T	T	T	T	C	T	C	T	C	T	T	T	C	T	T	C	T	T	T	C	C	C	C	T	T	T	C	C
1362	ENA|CM002236|CM002236.1	3571835	TGCAGTTTTTTGCAAGTCATTACAACGCTACGCGGCTTGGAAATCCAGATACCCAGCAGATCTTCCTCCGTCTCCTGGAAGTGACCCTGACTGCAATGAAGCTCTCTCATCCTCACCCT	54,A>G	A	A	G	G	A	A	A	A	A	A	A	A	A	A	A	A	G	G	G	G	G	A	G	A	G	A	G	G	G	A	G	G	A	G	G	G	A	A	A	A	G	G	G	A	A
1363	ENA|CM002236|CM002236.1	3573964	TGCAGAGGATTCTTCCTCGCCTGAAAGCTGAAGAGAAATTGCACTGCCCGCCGATTGCCTGTTCCCGTATACTTCGAGGGTGTCATTTCGGGTCTCACCCCCAGCCCCGTTGGTCGTGG	78,G>A	G	G	G	G	A	A	A	G	A	A	A	A	A	A	G	G	G	G	G	G	G	A	G	A	G	A	G	G	G	A	G	G	A	G	G	G	A	A	A	A	G	G	G	A	A
1365	ENA|CM002236|CM002236.1	3578169	TGCAGATGATGGTCATCACCAAAGACGGAATTGAGGAAGTCTTGCTCCCATTGAAGAAGGACTAAGACAGTCTTGACTGGTCGCCAGGTTGGTGCATCTGCTTTTGGAAGCACGTCTAA	81,C>T;91,G>A	CG	CG	CA	CG	CG	CG	TG	CG	CG	TG	CG	TG	CG	CG	CG	CG	CG	CG	CG	CG	CG	TG	CG	TG	CG	TG	CG	CG	CG	TG	CG	CG	TG	CG	CG	CG	TG	TG	TG	TG	CG	CG	CG	TG	TG
1371	ENA|CM002236|CM002236.1	3589263	TGCAGGCGGCCCGCAGCGCCTAGAGGAAGCTTTGACATACGTAGGTACCTACGACACTAGTATAGGCACTGCCACACCGTGACAGCGCTCAGCCTTTCCACAGATCCTTCGCATAGTGC	54,C>T;55,A>T;60,T>C	CAT	CAC	CAT	CAT	TTT	CAT	CAT	CAT	CAT	CAT	CAT	CAT	CAT	CAT	CAT	CAT	CAT	CAT	CAT	CAT	CAT	CAT	CAT	CAT	CAT	CAT	CAT	CAT	CAT	CAT	CAT	CAT	CAT	CAT	CAT	CAT	CAT	CAT	CAT	CAT	CAT	CAT	CAT	CAT	CAT
1372	ENA|CM002236|CM002236.1	3589266	TGCAGGACTTTTGCCTAGGTGCAGTCCGGGCCTCACGAACGTTGCCCGTTAACATTGATACCGACCAAGCCCTGATAACCTAACGTGCAAGAGCACCAACAATCGTCAAAAGAAGTACC	25,C>A	C	A	A	A	A	A	A	A	A	A	A	A	A	A	A	A	A	A	A	A	A	A	A	A	A	A	A	A	A	A	A	A	A	A	A	A	A	A	A	A	A	A	A	A	A
1374	ENA|CM002236|CM002236.1	3593390	TGCAGGTCAAACCTAACGCAATCGGAGTCCGATCCCACGGAACGCATCTACGGCGAAATGAGCTTGTTTGCGCCGATGGAAAATCAATCCGAAAGGGGCTCCCAGCGTGCATTGTCTCC	9,A>G;47,C>T	AC	AC	AC	AC	GT	GC	AC	AC	AC	AC	GC	AC	AC	GC	AC	AC	AC	AC	AC	AC	AC	AC	AC	AC	AC	AC	AC	AC	AC	AC	AC	AC	AC	AC	AC	AC	AC	AC	AC	AC	AC	AC	AC	AC	AC
1378	ENA|CM002236|CM002236.1	3638974	TGCAGTCGCAAATCTGGTCCTCCGGTTGCCCCGGTTGAGTGTGGCAATCACTGGCGATGAAGCATCTCGCCCTTACTTTGCCTCGGTGTCCTCTCTGGATCTTTCTTACCACTTGGAAT	75,C>T;108,C>T	CC	CC	CC	TC	CC	CC	CC	CC	CC	CT	CC	CC	CC	CC	CC	CC	CC	CC	CC	CC	TC	CC	TC	CC	TC	CC	TC	TC	TC	CC	TC	TC	CC	TC	TC	TC	CC	CC	CC	CC	TC	TC	TC	CC	CC
1381	ENA|CM002236|CM002236.1	3666393	TGCAGAGACTCATCTTTGAGCTTGTCTGTGGGGGACATGTGTTGTTGAGCTGCATTCGTTGGAGCCGAGCTGTTGTTGTCTGCCGGAACCGCACGGAGGGAGTTTGTCTCGCTTGCAAG	60,G>A	G	A	G	G	G	G	G	G	G	G	G	G	G	G	G	G	G	G	G	G	G	G	G	G	G	G	G	G	G	G	G	G	G	G	G	G	G	G	G	G	G	G	G	G	G
1383	ENA|CM002236|CM002236.1	3671838	TGCAGGAGCTACATATTCAGATAGGCCTTCTACAGGCCCAGGAAGATCTCTCTGACCCGCAAAGTCAGCAACCCGATGTATACCCCCCTCAACGTTTTTGTAATGTTCTAACCATGGGC	79,A>T	A	T	A	A	A	A	A	A	A	A	A	A	A	A	T	T	A	A	A	A	A	A	A	A	A	A	A	A	A	A	A	A	A	A	A	A	A	A	A	A	A	A	A	A	A
1384	ENA|CM002236|CM002236.1	3671841	TGCAGTCTGTCATAAAGTGCCAACGCCTCTTCCTCCGTCTCTGAATGGCGAGGATTGGGATCGGGAACAACAGCCGACATGACGAATTAATCAAGCGCCCCGACTGGGTGGAGGCGGCT	70,C>A;71,A>C;112,G>A	CAG	CAG	CAG	CAG	CAG	CAG	CAG	CAG	CAG	CAG	CAG	CAG	CAG	CAG	CAG	CAA	CAG	CAG	CAG	ACG	CAG	CAG	CAG	CAG	CAG	CAG	CAG	CAG	CAG	CAG	CAG	CAG	CAG	CAG	CAG	CAG	CAG	CAG	CAG	CAG	CAG	CAG	CAG	CAG	CAG
1386	ENA|CM002236|CM002236.1	3674624	TGCAGTCAATGGCTGGCGGTCCTGGCGCTGGCCAAGCGCCAGCAAGGTAGAGGTACTGGTACATATCCCGCCTCGCCCACTTGCGCCGTGTTTGCGGGTACTGTGTACTTTGCCTGGTT	90,T>C	T	T	T	T	T	T	C	T	T	T	T	T	T	T	T	T	T	T	T	T	T	C	T	C	T	C	T	T	T	C	T	T	C	T	T	T	C	C	C	C	T	T	T	C	C
1388	ENA|CM002236|CM002236.1	3675517	TGCAGAGCGAAAAACACGAGCAGGATATGCGGATGTGTATGCTCGTTGGCCAGAGCGAGTGCGGCACCCGTAACTGTCGACAATTGGCATGCAATTGTTGATGGAAAGGGCAGGCATGC	22,G>A;34,G>A;71,A>G	GGA	GAA	GGA	GGA	GGA	GGA	GGA	GGA	GGA	AGA	GGG	GGA	GGA	GGA	GAA	GAA	GGA	GGA	GAA	GGA	GGA	GGA	GGA	GGA	GGA	GGA	GGA	GGA	GGA	GGA	GGA	GGA	GGA	GGA	GGA	GGA	GGA	GGA	GGA	GGA	GGA	GGA	GGA	GGA	GGA
1389	ENA|CM002236|CM002236.1	3675636	TGCAGATTAGACAATATGCCCAAGGCCGCCGCCAAAAGCAAGACCACCGGCAAGGTCGAGAAACGCCGCGCGAAGAAGGGTGAGTTGCCGCAACCCAACCCTTTCCCCACGAAGCGCTT	106,C>T	C	C	C	C	C	C	T	C	T	T	T	T	C	C	C	C	C	C	C	C	C	T	C	T	C	T	C	C	C	T	C	C	T	C	C	C	T	T	T	T	C	C	C	T	T
1390	ENA|CM002236|CM002236.1	3675639	TGCAGGTTAAGAATACTGTTAGGATTGGGTTAACAAGAGATTGTATCGCGGCGCGTATGAATTGACTGATCAAGCCCACGGGTTTCGTTGGTAAACTGCGGCTTGTCCGACTTCAGACA	9,A>G;56,A>G;108,G>A	AAG	AAG	AAA	AAA	AAG	AAG	GAG	AAG	AAG	AAG	AAG	AAG	AAG	AAG	AGG	AGG	AAA	AAA	AGG	AAA	AAA	GAG	AAA	GAG	AAA	GAG	AAA	AAA	AAA	GAG	AAA	AAA	GAG	AAA	AAA	AAA	GAG	GAG	GAG	GAG	AAA	AAA	AAA	GAG	GAG
1391	ENA|CM002236|CM002236.1	3677516	TGCAGCCGAGAATTCTTGGATGGTCAATCGACTGAAACTGTCTCCCTTTTAGGTAGTGTATAAGTACGTACATGTCACGCAATTAATTCTCGTTTGTCGTCCCCCGCTCTGTCGCGGTT	84,A>G;86,T>C	AT	GT	GC	GC	GC	GC	GC	AT	GC	GC	GC	GC	GC	GC	GT	GT	GC	GC	GT	GC	GC	GC	GC	GC	GC	GC	GC	GC	GC	GC	GC	GC	GC	GC	GC	GC	GC	GC	GC	GC	GC	GC	GC	GC	GC
1392	ENA|CM002236|CM002236.1	3677519	TGCAGTTGGCTGGCCTGACCAACTTACTTGGCGCCCAACGTACAAAACATCAGTAGGTAGGATAGTAGACGTAAAGCCTTAAGCTTATCCAATATACGCAGACTGGGACAAACCCACAA	112,C>T	C	C	C	C	C	C	C	C	C	C	C	C	C	C	C	C	C	C	T	C	C	C	C	C	C	C	C	C	C	C	C	C	C	C	C	C	C	C	C	C	C	C	C	C	C
1398	ENA|CM002236|CM002236.1	3712625	TGCAGTGACGATACCGTCAGTCGAGGATTGAATGGCTCGAGCATAAGCTCGACCGCGAGAGCCGGCGCCGACAACAAGTATACGAGGCGGGTTGGGTACCATCTTATTCGTGTGGTGAT	80,T>C	T	C	T	T	T	T	T	T	T	T	T	T	C	T	C	C	T	T	T	T	T	T	T	T	T	T	T	T	T	T	T	T	T	T	T	T	T	T	T	T	T	T	T	T	T
1399	ENA|CM002236|CM002236.1	3713284	TGCAGTATTTCAAAAGGAGCCGAAAGCCGGCCGCCGCAGGGACGGCTACCAACTGCCTATCCTGCCCTATCGAGTCGTCCTGCAAATATTCGGCGAAGCGTATATACGTTACTCAGGAA	52,C>T	C	C	C	C	C	C	C	C	C	C	C	C	C	T	C	C	C	C	C	C	C	C	C	C	C	C	C	C	C	C	C	C	C	C	C	C	C	C	C	C	C	C	C	C	C
1403	ENA|CM002236|CM002236.1	3730637	TGCAGCCAACCCTGCCATCGTTCACTTCTACACATCCCATACCAATCGACCAGACGTCATGGATTCTGCGCAGCAAAACAGTAGCGCAGCAGCAGGGGGAGGCAGCAGCTGGGGTGCCT	25,T>C	T	C	C	C	T	T	T	T	T	T	T	T	C	T	C	C	C	C	C	C	C	T	C	T	C	T	C	C	C	T	C	C	T	C	C	C	T	T	T	T	C	C	C	T	T
1404	ENA|CM002236|CM002236.1	3730640	TGCAGCAGTGTATGTGTGATTTGGAGGGAAAAGGGGGATTGGCGATGAAAGTCGAACTTTGTGTCGAAGGGCGGGCGGACGGACGGGTGCCGGAGAGTCAGGGAGTTCGTTGACTATGT	64,C>T	C	C	C	C	C	T	C	C	C	C	C	C	C	C	C	C	C	C	C	C	C	C	C	C	C	C	C	C	C	C	C	C	C	C	C	C	C	C	C	C	C	C	C	C	C
1406	ENA|CM002236|CM002236.1	3733287	TGCAGCAGAGAAAATACAAGCTTCTTGGCGTTGTGACGCACAAGGGTAATCACCATAGCGGGCACTATGAATCCTTTAGACGACAAAACATATACCCACCCTTCTCTAACCCCGGTACC	88,C>T	C	C	C	C	C	C	C	C	C	T	C	C	C	C	C	C	C	C	C	C	C	C	C	C	C	C	C	C	C	C	C	C	C	C	C	C	C	C	C	C	C	C	C	C	C
1427	ENA|CM002236|CM002236.1	3991366	TGCAGTTTGGGAACCTGTCTTTTTCCAGACCAGCGGCCAGTCTATAACCTAGGATACAGCAGCGTCGAGCATCCGATGATACTGGGCTGCCACAGATCTCCAATGCGTACCAATATATG	112,A>G	A	A	A	A	A	A	A	A	G	A	A	A	A	A	A	A	A	A	A	A	A	A	A	A	A	A	A	A	A	A	A	A	A	A	A	A	A	A	A	A	A	A	A	A	A
1430	ENA|CM002236|CM002236.1	3996617	TGCAGGCCGACCTGTCATCCCCGCACGCTTTTACTCAAGCAGCACAGCCCGACCGCGAGGGCCGACTGTACATTTCCGCACAACAACATCCGAACCCGACTCGGTTTTCTGGCGACCCC	54,G>A	G	A	A	A	A	A	A	G	G	A	A	A	G	A	A	A	A	A	A	A	A	A	A	A	A	A	A	A	A	A	A	A	A	A	A	A	A	A	A	A	A	A	A	A	A
1431	ENA|CM002236|CM002236.1	3996620	TGCAGGCGCTCGAGGGCACTCTTTCCCGGTCGAAGGTAGGTAGGTAGAGGCAGCGAGGAACCTCAGACGAGATTGACACCTACAGCGAGGGCCACCGGTGCCTATGCCTGTATATCTNN	74,G>A;75,A>G	GA	AG	GA	GA	GA	GA	GA	GA	GA	GA	GA	GA	GA	GA	AG	GA	GA	GA	GA	GA	GA	GA	GA	GA	GA	GA	GA	GA	GA	GA	GA	GA	GA	GA	GA	GA	GA	GA	GA	GA	GA	GA	GA	GA	GA
1438	ENA|CM002236|CM002236.1	4001919	TGCAGTAGTTGGGCACCGGAGACAGGACAAGTAAATGGACTGCTAAGCTTACTCATTCTAGGACATCCTCCTCGATGGCCTCAAGATTGGGTCGTACAGACTCGGGGGCAACAGTGCCA	16,C>T;24,G>T;41,G>A;42,C>T	CGGC	CGGC	CGAT	TGAT	CGGC	CGGC	CGGC	CTGC	CGGC	CGGC	CGGC	CGGC	CGGC	CGGC	CGGC	CGAT	CGAT	CGAT	CGAT	CGAT	TGAT	CGGC	TGAT	CGGC	TGAT	CGGC	TGAT	TGAT	TGAT	CGGC	TGAT	TGAT	CGGC	TGAT	TGAT	TGAT	CGGC	CGGC	CGGC	CGGC	TGAT	TGAT	TGAT	CGGC	CGGC
1444	ENA|CM002236|CM002236.1	4043086	TGCAGCAACGGCTACAGATTGTTGGTGATCTAGACGTCGGTCGGGTCGATATTGGAGGTCGAGAGCAAGATGAAGGTTCCGGTGTTTGGAGGCGCATGGACGGGACAAGTCGTTAGAGC	26,G>A	G	G	G	G	G	G	G	G	G	G	G	A	G	G	G	G	G	G	G	G	G	G	G	G	G	G	G	G	G	G	G	G	G	G	G	G	G	G	G	G	G	G	G	G	G
1445	ENA|CM002236|CM002236.1	4043089	TGCAGCTATCAGCAATTCACGATATTCCGATTGCTGAACGCTCCAGCTCCTTCGCGTCGTTTACCCATCCATCCCGCTCTACAAAGCTGGCCACTCCGCCCACCATGGCCTCCTTAAAC	37,A>G;43,C>T	AC	AC	AC	AC	GC	GC	GC	AC	GC	GC	GC	GC	AC	GC	AC	AC	AC	AT	AC	AC	AC	GC	AC	GC	AC	GC	AC	AC	AC	GC	AC	AC	GC	AC	AC	AC	GC	GC	GC	GC	AC	AC	AC	GC	GC
1447	ENA|CM002236|CM002236.1	4097180	TGCAGCGACTGGGAATGGGAGCCCTGAGCTTGCTTGGGCTGAGTCAGTCGGCGTGACAGCGATCCAAGCCCGCCAAGAGCATCCAAGCCAGAGTTAGTGGGCTAGTGGGTACCTCTACC	6,G>A;101,T>C	GC	GC	GC	GC	GC	GC	GC	GC	AC	GC	GC	GC	GC	GC	GC	GC	GC	GC	GC	GC	GC	GC	GC	GC	GC	GC	GC	GC	GC	GC	GC	GC	GC	GC	GC	GC	GC	GC	GC	GC	GC	GC	GC	GC	GC
1451	ENA|CM002236|CM002236.1	4107205	TGCAGGTCTTAGCAAAGAACGTGTGTTGCCCCTTCCCTCCAGCGATGTTTGTCCTTCGTAGCACCTGTTGCTTCATCTCGGGAACACTTCCGTACTCAACGTACAGCAACTGACATCTG	42,C>G	C	G	G	G	C	C	C	C	C	C	C	C	C	C	G	G	G	G	G	G	G	C	G	C	G	C	G	G	G	C	G	G	C	G	G	G	C	C	C	C	G	G	G	C	C
1454	ENA|CM002236|CM002236.1	4108088	TGCAGTGGCAGTGCAAGATGTCGATGCTATATCAGAGGTGATGATGGTCGGTTCTCGTCAGTCCTCCTGCGCATGGTTGTGGTTATATTCGGTTGCAAAACATCCTACGGATATGAAAC	48,C>T	C	C	C	C	C	C	C	C	T	C	C	C	C	C	C	C	C	C	C	C	C	C	C	C	C	C	C	C	C	C	C	C	C	C	C	C	C	C	C	C	C	C	C	C	C
1459	ENA|CM002236|CM002236.1	4119074	TGCAGAATAAGAGAACCTCGGTGCTCCTTGCCACTGAAGTGCATGTCCCCGTAGCTTGCCAGTTCCTGCTGGGTTTGACCCATCAAGGTATTAAGACGAGCCTTGATGTCTGGCAAGCG	20,G>A	G	G	G	G	G	G	G	G	G	G	G	G	G	A	G	G	G	G	G	G	G	G	G	G	G	G	G	G	G	G	G	G	G	G	G	G	G	G	G	G	G	G	G	G	G
1461	ENA|CM002236|CM002236.1	4124634	TGCAGCTTGGATCAAAGAATACTACTCTCGTAGTAAATCTCCCAAGTATGTCATACAGCCTACTAAATCTTCGCCGCCATGTACTGGGTCTGTTGTGAAATGGCTAATATGGTACTTGA	95,T>C	T	T	T	T	T	T	T	T	T	T	T	T	T	T	C	T	T	T	T	T	T	T	T	T	T	T	T	T	T	T	T	T	T	T	T	T	T	T	T	T	T	T	T	T	T
1463	ENA|CM002236|CM002236.1	4126660	TGCAGTGTACAAGGTCCGTTAGCCGACAAACCTCTTTCGGACAACACAACGATCAAGGGTAATACATACAAAGTCGCAGGAAAAACAAGGCCAATCCAGTACAGAGAAAGAGCTGTAGT	37,C>T	C	T	T	T	T	T	C	C	C	T	C	C	T	C	T	T	T	T	T	T	T	C	T	C	T	C	T	T	T	C	T	T	C	T	T	T	C	C	C	C	T	T	T	C	C
1464	ENA|CM002236|CM002236.1	4126663	TGCAGTGCCGAGGTGATCGGACTGAGTCTCAAGCGGGAGACGATTGGAGCAGGCGTATATTTGAATGTGCAGGTGTTCACTGGTTTCATGTTCTTTGCATCCTTCTTGTCCAGTAAGTA	40,C>T	C	T	T	T	T	T	C	C	C	T	C	C	T	C	T	T	T	T	T	T	T	C	T	C	T	C	T	T	T	C	T	T	C	T	T	T	C	C	C	C	T	T	T	C	C
1465	ENA|CM002236|CM002236.1	4136248	TGCAGTAGATAGGCGTATTGAAAGACGCGGTGGCAGACTTCTGGTCTTGGGAAGCGTCGAGTCAAGTAGGTCCGTGAGAATTTAGAGAAGTGGAAGGCGAGGTGCACCGGGTCAAGTCG	27,C>T;28,G>T	CG	CT	CT	CT	CT	CT	TT	CT	CT	CG	CG	CG	CT	CT	CT	CT	CT	CT	CT	CT	CT	TT	CT	TT	CT	TT	CT	CT	CT	TT	CT	CT	TT	CT	CT	CT	TT	TT	TT	TT	CT	CT	CT	TT	TT
1466	ENA|CM002236|CM002236.1	4136251	TGCAGTAAGACAATCCGCTTCTCCTCTCGAATTTTGCTGTTCCTCCACCAATTTCTGCTTCATCTCGTTGTGCGACAACACAGGCAGGACGAGACTCTCCGGCGCGTTGACACGCGCGC	49,A>G;59,T>C	AT	AC	AC	AC	AC	AC	AT	GC	AC	AC	AT	AC	AC	AC	AC	AC	AC	AC	AC	AC	AC	AT	AC	AT	AC	AT	AC	AC	AC	AT	AC	AC	AT	AC	AC	AC	AT	AT	AT	AT	AC	AC	AC	AT	AT
1467	ENA|CM002236|CM002236.1	4136435	TGCAGCAGACGCAAAGTTCAGGTGGGGCCAGCCTTGAAACACCAATATTTGTACGAAACCTTGATGCCTCCTCTCAACCTGGCCAACTTTTGTGGTAAGTTGCGCTCCTTAAGGCTCTA	78,C>T;85,A>C	CA	CA	CA	CA	TC	TC	CA	TA	CA	CA	CA	CA	TA	TC	CA	CA	CA	CA	CA	CA	CA	CA	CA	CA	CA	CA	CA	CA	CA	CA	CA	CA	CA	CA	CA	CA	CA	CA	CA	CA	CA	CA	CA	CA	CA
1469	ENA|CM002236|CM002236.1	4137424	TGCAGTGCGCGATACAAAGTGAGGATGACCAGCTTGACTCCTGTGTCGTTCAGAACTCGCAGTTTGCTGACCTCACTTCACGCCGCAGATTGCCTGACCAGAAACGGATTTGATGAGAG	52,G>A;81,G>A	GG	GG	GG	GG	GA	GG	GG	GG	GG	GG	GG	GG	GG	GG	GG	GG	GG	GG	GG	AG	GG	GG	GG	GG	GG	GG	GG	GG	GG	GG	GG	GG	GG	GG	GG	GG	GG	GG	GG	GG	GG	GG	GG	GG	GG
1470	ENA|CM002236|CM002236.1	4137427	TGCAGGCACGAAAGAACCGCATGTCAGCACACCACGCGTGCAAGCCGTAACAAAAGAACAAGGGAAACATGGAACAAACCGCGCGTGGATGGCATGGCGGACTGGCTGCGAGGTCGTCT	51,A>G	A	A	A	A	A	A	A	G	A	A	A	A	G	A	A	A	A	A	A	A	A	A	A	A	A	A	A	A	A	A	A	A	A	A	A	A	A	A	A	A	A	A	A	A	A
1474	ENA|CM002236|CM002236.1	4141453	TGCAGCTAGCTCCATGCACTCGAGGAAGTAGTCGCGCGACAGGGTAGCGCCGGCAAAATGTAAAGAGCTAACGAGGGCCAGAACGGTTTCTGGGATGTAGGCCTCACGAAGAGCTTGGA	39,C>G	C	C	C	C	C	C	C	C	C	C	C	C	G	C	C	C	C	C	C	C	C	C	C	C	C	C	C	C	C	C	C	C	C	C	C	C	C	C	C	C	C	C	C	C	C
1476	ENA|CM002236|CM002236.1	4141792	TGCAGTCCAGACTTGACCTTTCTAATCCATCATGATTCGTACATCGAATTATTCAAGTGTCTCTCAGGCATGTCCAACTCGCTAGCTCCACCAGCAAAGGGCACTGGATCATCTCGAAA	21,C>T;22,T>C;68,C>T	CTC	CTC	CTC	CTC	CTC	CTC	TCC	CTC	CTC	CTC	TCC	CTC	CTT	CTC	CTC	CTC	CTC	CTC	CTC	CTC	CTC	TCC	CTC	TCC	CTC	TCC	CTC	CTC	CTC	TCC	CTC	CTC	TCC	CTC	CTC	CTC	TCC	TCC	TCC	TCC	CTC	CTC	CTC	TCC	TCC
1477	ENA|CM002236|CM002236.1	4142279	TGCAGTCACGGCAGGTTGTAGTGTAGTTTCCGCTGAAAGGGCAAGAGCGAGTCAGTTATCATCGTCTGGATGGAAAGCTGCGTACCTAATCAGATCACTGGATGGTGTCTTACGTATCA	73,A>G;107,T>A	AT	AT	AT	AT	AT	AT	AT	AT	AT	AT	AT	AT	GA	AT	AT	AT	AT	AT	AT	AT	AT	AT	AT	AT	AT	AT	AT	AT	AT	AT	AT	AT	AT	AT	AT	AT	AT	AT	AT	AT	AT	AT	AT	AT	AT
1478	ENA|CM002236|CM002236.1	4142282	TGCAGAATTCTCAACAACTACCGTACAATCTTCCTGAACTGTCTATGCCCGGACATGGCGCATGTGCTACACAACACCACGCTTGATCTGAGTAAGTTCAGGCCCCGCGGTAACGTATA	50,G>A;65,G>A;115,T>A	GGT	GGT	GGT	GGT	GGA	GGT	GGT	GGT	GGT	GGT	GGT	GGT	AAT	GGT	GGT	GGT	GGT	GGT	GGT	GGT	GGT	GGT	GGT	GGT	GGT	GGT	GGT	GGT	GGT	GGT	GGT	GGT	GGT	GGT	GGT	GGT	GGT	GGT	GGT	GGT	GGT	GGT	GGT	GGT	GGT
1479	ENA|CM002236|CM002236.1	4146553	TGCAGTCGGGCAAAAACAAAGTCGTGAGCCAAATAGTCATTTTGGATTGGAGGCGCGGCCTCGAATGGGCTGGATAGGGGTGGTTGCTTACGCTTGGTGATCAAAGGTCTTGAGCCACT	31,A>G	A	G	G	G	G	G	G	G	G	G	G	G	G	G	G	G	G	G	G	G	G	G	G	G	G	G	G	G	G	G	G	G	G	G	G	G	G	G	G	G	G	G	G	G	G
1484	ENA|CM002236|CM002236.1	4156551	TGCAGCCTGGCCAGCGGATGGGAACATCGAAGTCGAAAACCTCACGGCCTCGTATGCCTGCGATCTTCCTCCTGTCTTGTCCGATCTCAGCTTGACCGTTGGAGCCGGCGAGAGGGTTG	27,C>T;85,C>A;95,C>T;96,C>T;112,A>C	CCCCA	CCCCA	CCCCA	CCCCA	CCTTC	CCTTC	CCCCA	TCTTC	CCCCA	CCCCA	CCCCA	CCCCA	CACCA	CCTTC	CCCCA	CCCCA	CCTTC	CCCCA	CACCA	CCCCA	CCCCA	CCCCA	CCCCA	CCCCA	CCCCA	CCCCA	CCCCA	CCCCA	CCCCA	CCCCA	CCCCA	CCCCA	CCCCA	CCCCA	CCCCA	CCCCA	CCCCA	CCCCA	CCCCA	CCCCA	CCCCA	CCCCA	CCCCA	CCCCA	CCCCA
1485	ENA|CM002236|CM002236.1	4158219	TGCAGATCCTTCTCAAGGGCGCAAGCGCAGAGAACCTTGCGGTAGCGGAGGCGGTCGAACTTGAGGCCAAAGAGAACGTTGTCCCTGACTGTGCCGCTTTCAATCCATGGAGTCTGGGA	39,C>T	C	C	C	C	C	C	C	C	C	C	C	C	C	C	T	C	C	C	C	C	C	C	C	C	C	C	C	C	C	C	C	C	C	C	C	C	C	C	C	C	C	C	C	C	C
1486	ENA|CM002236|CM002236.1	4158222	TGCAGCTTTTGGCTGACGGTGACCAAACAGAAGTTGGACCCAGAGGCGTTTCACTGTCCGGCGGACAAAGATGGAGAATAGCCCTCGCCCGCGCCCTATATTCGCGAGCCGGCATCATC	60,G>A;78,T>C;92,G>A	GTG	GCG	GCG	GCG	ATG	GTG	GTG	GTA	GTG	GTG	GTG	GTG	GCG	GTG	GCG	GCG	GTG	GCG	GCG	GCG	GCG	GTG	GCG	GTG	GCG	GTG	GCG	GCG	GCG	GTG	GCG	GCG	GTG	GCG	GCG	GCG	GTG	GTG	GTG	GTG	GCG	GCG	GCG	GTG	GTG
1487	ENA|CM002236|CM002236.1	4161191	TGCAGTAGCAACCTCACTAGGCTGAGCAGGACGACCCAAGGGTGTGGATCCGAACTGCGCCTGGTTCTCTTCCTTCATGGTTGATGGGATGAGAGGTGTCCAAACGGGTCCGGGGGCAA	58,G>T;70,T>C;71,C>T	GTC	TCT	TCT	TCT	GTC	GTC	GTC	GTC	GTC	GTC	GTC	TCT	TCT	GTC	TCT	TCT	TCT	TCT	TCT	TCT	TCT	GTC	TCT	GTC	TCT	GTC	TCT	TCT	TCT	GTC	TCT	TCT	GTC	TCT	TCT	TCT	GTC	GTC	GTC	GTC	TCT	TCT	TCT	GTC	GTC
1492	ENA|CM002236|CM002236.1	4199999	TGCAGCTGGGGAGTGGGATGGCCGGAATCGGGCCCCAAGCTGGGAAGCGTACTGGGCTTCTTGCCATTGGTTTTAGTCCTAACGTACGTCCAGCCATGGGCCTTTTCCATATGCTGCTT	55,G>T	G	G	G	G	G	T	G	G	G	G	G	G	G	G	G	G	G	G	G	G	G	G	G	G	G	G	G	G	G	G	G	G	G	G	G	G	G	G	G	G	G	G	G	G	G
1496	ENA|CM002236|CM002236.1	4209680	TGCAGGGCTACGAAAACCGCCACGCACGTTTTCATCAACGGGAAGTACACTACTCCATAAGACCGCAAGGCCCACTGTGGTGGAGGGTCAGATAGCGGACCTCGCATGCCCGCTGGTGC	49,C>T;51,A>T;53,T>A;58,A>C;64,G>A;72,C>T;73,A>G;79,G>A;81,G>A;99,C>T	CATAGCAGGC	CATAGCAGGC	CATAGCAGGC	CATAGCAGGC	CTACATGAAC	CTACATGAAT	CTACATGAAC	CATAGCAGGC	CATAGCAGGC	CATAGCAGGC	CTACATGAAC	CATAGCAGGC	CATAGCAGGC	TTACATGAAC	CATAGCAGGC	CATAGCAGGC	CATAGCAGGC	CATAGCAGGC	CATAGCAGGC	CATAGCAGGC	CATAGCAGGC	CTACATGAAC	CATAGCAGGC	CTACATGAAC	CATAGCAGGC	CTACATGAAC	CATAGCAGGC	CATAGCAGGC	CATAGCAGGC	CTACATGAAC	CATAGCAGGC	CATAGCAGGC	CTACATGAAC	CATAGCAGGC	CATAGCAGGC	CATAGCAGGC	CTACATGAAC	CTACATGAAC	CTACATGAAC	CTACATGAAC	CATAGCAGGC	CATAGCAGGC	CATAGCAGGC	CTACATGAAC	CTACATGAAC
1497	ENA|CM002236|CM002236.1	4211164	TGCAGCCTGTCCTCATTTCCCTAAAATCCCTGGGTTCCCACGTCAACAAGTATAGCAGTAAGTAAAATTAGCAACGTGAATATATCAGGCCCCACGGCAGAAATTAGTAGTGGCAAGGA	7,T>A;47,A>G;49,G>C;72,A>C;82,T>A;107,T>C	TAGATT	TGGAAT	TGGAAT	TGGAAT	TGGATT	TGGAAT	TAGATT	TAGATT	TAGATT	TAGATT	TGGAAT	TAGATT	TGGAAT	TAGATC	TGGAAT	TGGAAT	TGGAAT	AACATT	TGGAAT	TGGCTT	TGGAAT	TAGATT	TGGAAT	TAGATT	TGGAAT	TAGATT	TGGAAT	TGGAAT	TGGAAT	TAGATT	TGGAAT	TGGAAT	TAGATT	TGGAAT	TGGAAT	TGGAAT	TAGATT	TAGATT	TAGATT	TAGATT	TGGAAT	TGGAAT	TGGAAT	TAGATT	TAGATT
1501	ENA|CM002236|CM002236.1	4215571	TGCAGTATAACTGCAACGAGTTACGGTCAGGGCTGGCTTTTAGGGAATATAAACTAGAATCACCGTGGAGGACAAGAATGGTGCACCTTCAGGGAGGCATGCTATCTGTTTGATGTGGG	43,G>A;51,A>G;101,C>A;106,T>C	GACT	AGCC	GGCT	GACT	AGCC	GAAT	GACT	AGCC	GACT	GACT	GGCT	GACT	GAAT	GACT	AGCC	GACT	AGCC	GGCT	AGCC	AGCC	GACT	GACT	GACT	GACT	GACT	GACT	GACT	GACT	GACT	GACT	GACT	GACT	GACT	GACT	GACT	GACT	GACT	GACT	GACT	GACT	GACT	GACT	GACT	GACT	GACT
1502	ENA|CM002236|CM002236.1	4215574	TGCAGCCTTGGCCACTCATCTCCATGAATCAAACGACAGCAAAACAGGCGAAGGTCAGAGATAGATGGTAGGTGGTATGCTCTTACTGACTCTCCTGTTCCTGGGTATAGAATTCCGGT	7,T>G;26,A>T;59,G>A;78,G>A	TAGG	TAAG	GAAG	TAAG	TAAA	TAGG	TAGG	TAAA	TTGG	TAGG	GAAG	TAGG	TAGG	TAGG	TAAG	TAGG	TAAG	GAAG	TAAG	TAAG	TAAG	TAGG	TAAG	TAGG	TAAG	TAGG	TAAG	TAAG	TAAG	TAGG	TAAG	TAAG	TAGG	TAAG	TAAG	TAAG	TAGG	TAGG	TAGG	TAGG	TAAG	TAAG	TAAG	TAGG	TAGG
1504	ENA|CM002236|CM002236.1	4218212	TGCAGCATTCCGAACGCCGGCGCTAGTTCATCAACGTCATGTTCATCATCACCATCATTGTCGTTCTCAGCCTGCGGCATCTCCTGGTTCCCAAGCTCATTCTCCAGCTCTTCCACGTC	11,G>A;68,A>C;83,C>T;110,T>C	GACT	GCCT	GACT	GACC	GACT	GCCT	GACT	GACT	GCCT	ACCT	GATT	GACT	GCCT	GCCT	GCCT	GACC	GCCT	GCCT	GACT	GACC	GACC	GACT	GACC	GACT	GACC	GACT	GACC	GACC	GACC	GACT	GACC	GACC	GACT	GACC	GACC	GACC	GACT	GACT	GACT	GACT	GACC	GACC	GACC	GACT	GACT
1505	ENA|CM002236|CM002236.1	4221640	TGCAGATCGGCAGAGTTGGTGATGAAGTTCTTGACGATAAAACCGGATTTGAAGTTGCTGCTGGCGAACCACTTGCCGGTGACTGCGTAGAAATGATCGATGCCATTGAAGCTTCCCAA	5,A>G;38,A>G	AA	AA	AA	AA	AA	GA	AA	AA	GG	AA	AA	GG	AA	AA	AA	AA	AA	AA	AA	AA	AA	AA	AA	AA	AA	AA	AA	AA	AA	AA	AA	AA	AA	AA	AA	AA	AA	AA	AA	AA	AA	AA	AA	AA	AA
1506	ENA|CM002236|CM002236.1	4221643	TGCAGCCAGTCATCGGTGCATTGCCTTCGACCGTGGGTGATATGTCCATCTTGGTCGAGCTCCAAAAACTCCGTGCAGGCCCGACCCGCGAGCACGGTGCCGGTTTGATCACGAAAATG	40,T>C;73,T>C;85,C>T;103,T>C;104,T>C;112,G>C	TTCTTG	TTCCTG	TTCCTG	TTCCTG	TTCCTG	CTCCCC	TTCTTG	TTCTTG	CCTCCC	TTCTTG	TTCCTG	CCTCCC	TTCTTG	TTCTTG	TTCCTG	TTCCTG	TTCCTG	TTCCTG	TTCCTG	TTCCTG	TTCCTG	TTCTTG	TTCCTG	TTCTTG	TTCCTG	TTCTTG	TTCCTG	TTCCTG	TTCCTG	TTCTTG	TTCCTG	TTCCTG	TTCTTG	TTCCTG	TTCCTG	TTCCTG	TTCTTG	TTCTTG	TTCTTG	TTCTTG	TTCCTG	TTCCTG	TTCCTG	TTCTTG	TTCTTG
1509	ENA|CM002236|CM002236.1	4241890	TGCAGAGCGGACCGTTCCATCGTAATGGTCCCTGCTCTGACAAGCTGCCGGGCGTCTTCTCCCAGGTACAAGTGCCAGGGAATACTTGGGATGGCGGCGGGAAGGCAGGGTCGATGCAA	22,T>C	T	T	T	T	T	T	T	T	T	T	C	T	T	T	T	T	T	T	T	T	T	T	T	T	T	T	T	T	T	T	T	T	T	T	T	T	T	T	T	T	T	T	T	T	T
1510	ENA|CM002236|CM002236.1	4241893	TGCAGAACGTCGAACTTTTCAGAATTTCGCAGGGCAACCATCGCGAGCTGGGCGCTGTGGGGTTTTAGCCACGCGCTGGCGCGGTAGGTGTTTGAGGGAGAACACGACCTGTGAGAGTG	37,C>T	C	C	C	C	C	T	C	C	C	C	C	C	C	C	C	C	C	C	C	C	C	C	C	C	C	C	C	C	C	C	C	C	C	C	C	C	C	C	C	C	C	C	C	C	C
1511	ENA|CM002236|CM002236.1	4246963	TGCAGTGCACAGCTTGTCCCTTTGTACACAGTACCTACCTCTAGGGGTCGGACGATGCGGAGCTTCCACTTTACTCTGCCCCTGGATTGGCCTGATCTTCACTGTAGTCTCCAGGGCTT	92,T>C;108,C>T	TC	CT	CT	TC	TC	CT	TC	TC	TC	TC	CT	TC	TC	TC	CT	TC	TC	CT	TC	CT	TC	TC	TC	TC	TC	TC	TC	TC	TC	TC	TC	TC	TC	TC	TC	TC	TC	TC	TC	TC	TC	TC	TC	TC	TC
1515	ENA|CM002236|CM002236.1	4248104	TGCAGTCGCAAGCATATGCCGTACTTGAATCTTACAGCCGTCAGGCTTAAGCTGTGATATGTAGGGATGGAGTTTATGCGCTGTTGTAGTAGTTGACTTCCCCTCTCCAAAACCAAAAA	23,C>T	C	C	C	C	C	T	C	C	C	C	C	C	C	C	C	C	C	C	C	C	C	C	C	C	C	C	C	C	C	C	C	C	C	C	C	C	C	C	C	C	C	C	C	C	C
1517	ENA|CM002236|CM002236.1	4256044	TGCAGAGTTGGTTTGCTGGGAGCCCCCACTGTCCACCACCTGGTCGATCACCACGAACGCGGGACGGAACCGGCGAGGGGCACCCAGTCACACAGAAAATCTCCAGTCACCAACTTTTA	11,T>G	T	T	G	T	G	G	G	G	G	G	G	G	T	G	T	T	T	G	T	T	T	G	T	G	T	G	T	T	T	G	T	T	G	T	T	T	G	G	G	G	T	T	T	G	G
1520	ENA|CM002236|CM002236.1	4256886	TGCAGGAAGTTACCGCGTTAGATATGTATTGACCAGACGCTCGGTATAGCATGTCATGACTCACTCTTGGGCACGGCAAAGAGAAGTCTGCCTTCGAGACTTTGGAAGACGTCAGCTTG	45,A>G	A	A	A	G	A	A	A	A	A	A	A	A	G	A	A	A	A	A	A	A	G	A	G	A	G	A	G	G	G	A	G	G	A	G	G	G	A	A	A	A	G	G	G	A	A
1521	ENA|CM002236|CM002236.1	4260659	TGCAGAGCGGGATACCCTTTGGCTTGTGGTCCCACGAGCAGCTGCCGGCGTCACAGGCGCGTGGCTTTCCTGGACATCCTCCTCCAGTTTCACCCTCGATACCTTGCGGGGCGATCGCG	57,C>A;90,C>G	CC	CG	CG	CC	AC	AC	CC	CC	CC	CC	AC	CC	AC	AC	CG	CG	CG	CG	CG	CG	CC	CC	CC	CC	CC	CC	CC	CC	CC	CC	CC	CC	CC	CC	CC	CC	CC	CC	CC	CC	CC	CC	CC	CC	CC
1525	ENA|CM002236|CM002236.1	4274367	TGCAGCTTCTTCGGTTTCCCCTGTGAGTGCCGCTACTGCGGCTGTCAGCAGCAACGCTGAGAGCTCGAACGATTCAAGTTCCAAATCCCACACAAATGTTATCCTTGCCGCACTACTGA	68,A>C	A	A	C	A	A	C	A	C	C	C	C	C	A	C	A	A	A	A	A	A	A	A	A	A	A	A	A	A	A	A	A	A	A	A	A	A	A	A	A	A	A	A	A	A	A
1526	ENA|CM002236|CM002236.1	4274370	TGCAGTGGGGGTCGCAGTGACCAGCGTCGTCGAAGCTTCCGACTTTGAAAGACTCGTAGAGGTCGTCGTTGAAGCAGTCGTGGAAGCTGCCGTCGATGTTTCCAAGGTTGTCGAAGAGG	9,G>A;42,C>T;47,A>G;53,T>C;62,T>A;67,G>A;98,T>C;105,G>T	GCATTGTG	GCATTGCG	GTGTTATG	GCATTGTG	GCATTGTG	ATGCTATG	GCATTGTG	ATGCTATT	ATGCAATG	ATGCTATG	ATGCTATG	ATGCTATG	GCATTGTG	ATGCTATG	GCATTGTG	GCATTGTG	GCATTGTG	GCATTGTG	GCATTGTG	GCATTGTG	GCATTGTG	GCATTGTG	GCATTGTG	GCATTGTG	GCATTGTG	GCATTGTG	GCATTGTG	GCATTGTG	GCATTGTG	GCATTGTG	GCATTGTG	GCATTGTG	GCATTGTG	GCATTGTG	GCATTGTG	GCATTGTG	GCATTGTG	GCATTGTG	GCATTGTG	GCATTGTG	GCATTGTG	GCATTGTG	GCATTGTG	GCATTGTG	GCATTGTG
1533	ENA|CM002236|CM002236.1	4280891	TGCAGGAGATCGCCACGCTTCTTCCCAAAGCTCCTGCGAAGGAGGGGGGAGATGGGGATGGAGACGGTCATAGTAGTAGCGGTGGGGGCGGTGGCAGCGGGGGTGCTGACAGGGAAGAT	37,G>A;54,G>C;55,G>T	GGG	AGG	AGG	GGT	GGG	GCG	GGG	GGG	GGG	GGG	GGG	GGG	GGG	GGG	GGT	GGT	GGT	GGT	GGT	GGT	GGT	GGG	GGT	GGG	GGT	GGG	GGT	GGT	GGT	GGG	GGT	GGT	GGG	GGT	GGT	GGT	GGG	GGG	GGG	GGG	GGT	GGT	GGT	GGG	GGG
1534	ENA|CM002236|CM002236.1	4280894	TGCAGCGCGGAGTTGATTCTGTTCCTCCTGCCTTGCTCCGCGATCTTGTGCGACGTCCGCTTCGATGTGAGATTCGTAGAAAGCTCGCTGGGATACGAAACGCCGGGAACTGTGTTGCC	8,G>A;14,G>A	GG	GG	GG	GG	GG	AG	GG	GG	GA	GG	GG	GG	GG	GG	GG	GG	GG	GG	GG	GG	GG	GG	GG	GG	GG	GG	GG	GG	GG	GG	GG	GG	GG	GG	GG	GG	GG	GG	GG	GG	GG	GG	GG	GG	GG
1535	ENA|CM002236|CM002236.1	4281101	TGCAGAAGGAGGTGGCTGACGCGAACAAGAGGGCGGAAGAGGCAGAGAGGAAGTTGGTGGAGATGAAGATGCAGGGAGGCGCCGCGACGGGGTCCGGGTCATCAGTTGGTGATGCTGGC	80,G>C	G	G	G	G	G	G	G	G	G	G	G	G	G	C	G	G	G	G	G	G	G	G	G	G	G	G	G	G	G	G	G	G	G	G	G	G	G	G	G	G	G	G	G	G	G
1537	ENA|CM002236|CM002236.1	4285015	TGCAGGTCGACGAAGCCTTCAAGATCGTTGTCGCGGGGCCGGTAGTCCGTCTTCTTCTGGCCCGCCAGGATCTTAGCGACCCAGTTGACCGCCACGTCCATGGTACTCTTGAGGACGGC	8,G>A;23,A>G;41,G>A;89,C>A;92,C>T;95,G>A	GAGCCG	AGGCTA	AGACTA	AGGCTA	GGGCTA	AGGCTA	AGGCTA	GAGCCG	AGGCTA	GGGCTA	GGGATA	GGGCTA	AGGCTA	AGGCTA	AGGCTA	AGGCTA	AGGCTA	AGGCTA	AGGCTA	AGGCTA	AGGCTA	AGGCTA	AGGCTA	AGGCTA	AGGCTA	AGGCTA	AGGCTA	AGGCTA	AGGCTA	AGGCTA	AGGCTA	AGGCTA	AGGCTA	AGGCTA	AGGCTA	AGGCTA	AGGCTA	AGGCTA	AGGCTA	AGGCTA	AGGCTA	AGGCTA	AGGCTA	AGGCTA	AGGCTA
1538	ENA|CM002236|CM002236.1	4285018	TGCAGACGCCCACCTGCCAGGCTATCTGCACGTTCTTGGCCTCCAAGGTGGCGGCGCAGGCCGCGCTGGCTATCGACGGCCACAACCTTGAGCTGTTCAGCTCCGAACTCGCCCTGGCC	16,C>T;55,G>A;70,T>C;94,G>A;112,C>T	CGTGC	TGTAT	TGTAC	TGTAT	CACGC	TGTAC	TGTAC	CGTGC	TGTAC	CACGC	CACGC	CACGC	TGTAC	TGTAC	TGTAT	TGTAT	TGTAT	TGTAT	TGTAT	TGTAT	TGTAT	TGTAC	TGTAT	TGTAC	TGTAT	TGTAC	TGTAT	TGTAT	TGTAT	TGTAC	TGTAT	TGTAT	TGTAC	TGTAT	TGTAT	TGTAT	TGTAC	TGTAC	TGTAC	TGTAC	TGTAT	TGTAT	TGTAT	TGTAC	TGTAC
1539	ENA|CM002236|CM002236.1	4290511	TGCAGATGATATCATCACCTCTATTCTTCCAGAGGAACTTCACGACGATATCCCCTCTGGCTTCAACACCGCTGGCCATGTCGGTGAGTTGAGAATGGACACTGGCCTGCCCTTCTCTC	18,C>G;22,A>G;42,C>T;56,C>G;63,C>T;93,A>G;111,C>A	CACCCAC	CACCCAC	GATCCAC	CACCCAC	GATCCGC	GATCCGC	GATCCGA	CACGCAC	GATCCGC	CGTCCAC	GATCCGC	GATCCGC	GATCTGC	GATCCGC	CACCCAC	CACCCAC	CACCCAC	CACCCAC	CACCCAC	CACCCAC	CACCCAC	GATCCGA	CACCCAC	GATCCGA	CACCCAC	GATCCGA	CACCCAC	CACCCAC	CACCCAC	GATCCGA	CACCCAC	CACCCAC	GATCCGA	CACCCAC	CACCCAC	CACCCAC	GATCCGA	GATCCGA	GATCCGA	GATCCGA	CACCCAC	CACCCAC	CACCCAC	GATCCGA	GATCCGA
1540	ENA|CM002236|CM002236.1	4290514	TGCAGGCAACCGTTAATTAAGTGAAACTGGTATGAGGAGGGTCTTGATACAGGTTTCATACGATATGTCCAGTAGTCATAGTTGAGCTGGAGCTCATAAGGAATAACAGACAACTCCTT	7,A>T;30,T>G;44,T>C	ATT	ATT	ATT	ATT	TGT	TGT	TGT	ATT	TGT	ATC	TGT	TGT	TGT	TGT	ATT	ATT	ATT	ATT	ATT	ATT	ATT	TGT	ATT	TGT	ATT	TGT	ATT	ATT	ATT	TGT	ATT	ATT	TGT	ATT	ATT	ATT	TGT	TGT	TGT	TGT	ATT	ATT	ATT	TGT	TGT
1541	ENA|CM002236|CM002236.1	4293447	TGCAGTACAAATATACTCACGAACGCTCATTACAATTCTCGACACCCAGTGCTTCGATGCCGATACGTGGCATACGTGATCCAATTCGTTTGCCATGTTCCTTCCCTAAGTATGTAGTC	13,T>G;59,C>T;70,C>A;73,A>G;108,A>G	TCCAA	GCCAA	GCCAA	GCCAA	GCCAA	GTCAA	GCCAA	GCCAA	GCCAA	GCAGG	GCAGG	GCCAA	GCCAA	GCCAA	GCCAA	GCCAA	GCCAA	GCCAA	GCCAA	GCAGG	GCCAA	GCCAA	GCCAA	GCCAA	GCCAA	GCCAA	GCCAA	GCCAA	GCCAA	GCCAA	GCCAA	GCCAA	GCCAA	GCCAA	GCCAA	GCCAA	GCCAA	GCCAA	GCCAA	GCCAA	GCCAA	GCCAA	GCCAA	GCCAA	GCCAA
1543	ENA|CM002236|CM002236.1	4300272	TGCAGTTGTCGAGAGGAGTGATCGTCCAGACTCTGGACGCCTTCCACATTCATTGGATGTCAAAAAATGCCATGTAGGATGTAGCTGCCTGGCTCTGCGGTCACTCACTGTACGGACCA	99,G>A	G	G	G	G	G	G	G	A	G	G	G	G	G	G	G	G	G	G	G	G	G	G	G	G	G	G	G	G	G	G	G	G	G	G	G	G	G	G	G	G	G	G	G	G	G
1545	ENA|CM002236|CM002236.1	4303971	TGCAGAGGGGAGAACAACGGCATTTGCTCTTTGACCCTTGGATAGTACGCCTTGCCCTCAGGCGGAAAAGTGAAGTCGATATGGTCAGGAATTCAGCTCTCAGGACTTGAGGGTGGCGT	48,G>A;85,C>T	GC	GT	GT	GT	GT	GT	GT	GT	AC	GT	AC	GT	GT	GT	GT	GT	GT	GT	GT	GT	GT	GT	GT	GT	GT	GT	GT	GT	GT	GT	GT	GT	GT	GT	GT	GT	GT	GT	GT	GT	GT	GT	GT	GT	GT
1546	ENA|CM002236|CM002236.1	4303974	TGCAGATTTTTGTCTTCCCCCAACACCAGAGCAAAGCCAAGTAAGAATTCCAAAAGCCTGCGGTATAAGCCTCCTCAACCCGTTACCGGAAACCCGAAACCAAGCCGAATCAAGCCTAT	36,C>T;77,A>C;109,T>C	CAT	CAC	CAC	CAC	CAC	CCC	CAC	CAC	CAC	CAC	CAC	TAC	CAC	CAT	CAC	CAC	CAC	CAC	CAC	CAC	CAC	CAC	CAC	CAC	CAC	CAC	CAC	CAC	CAC	CAC	CAC	CAC	CAC	CAC	CAC	CAC	CAC	CAC	CAC	CAC	CAC	CAC	CAC	CAC	CAC
1549	ENA|CM002236|CM002236.1	4357686	TGCAGAAGCGGCACCTGGACACGATATGCCAACCTTGAACCCAGCCGGGCAGCTGTTGCTTGAAGATGCCCGGATTCCCTTCGGCTGTATGCCGGGCAGATGTCGTTCAGTGGATCGCT	22,G>A;53,T>C	GT	GT	GT	GT	GT	GT	GT	AC	GT	GT	GT	AT	GT	GT	GT	GT	GT	GT	GT	GT	GT	GT	GT	GT	GT	GT	GT	GT	GT	GT	GT	GT	GT	GT	GT	GT	GT	GT	GT	GT	GT	GT	GT	GT	GT
1552	ENA|CM002236|CM002236.1	4361051	TGCAGGTACGTCTTTCGCAGACAGCATTGCCAGGAAGGTATCACAGGAAGATTGGACAAAATACGGTCATCAAGAAGGACAATGCACGTCTGACAGGCTTACGAACGAGTTAGTCCTTC	15,C>T;23,G>A;36,G>T;58,A>C;65,G>C;102,G>A;111,A>G	CGGAGGA	CGGAGGA	CGGAGGA	CGGAGGA	CAGAGGA	CAGAGGA	CAGAGGA	TGGCCAA	CAGAGGA	CAGAGGA	TGTAGGA	CAGAGGG	CAGAGGA	CAGAGGA	CGGAGGA	CGGAGGA	CGGAGGA	CGGAGGA	CGGAGGA	CGGAGGA	CGGAGGA	CAGAGGA	CGGAGGA	CAGAGGA	CGGAGGA	CAGAGGA	CGGAGGA	CGGAGGA	CGGAGGA	CAGAGGA	CGGAGGA	CGGAGGA	CAGAGGA	CGGAGGA	CGGAGGA	CGGAGGA	CAGAGGA	CAGAGGA	CAGAGGA	CAGAGGA	CGGAGGA	CGGAGGA	CGGAGGA	CAGAGGA	CAGAGGA
1553	ENA|CM002236|CM002236.1	4361054	TGCAGATGGTCAGTGTCTAAACCATGCAGGCAACACTCATCACACAGCATTGGCAGCGGAGCTCAAACCCGAAAAGAGGTCCAAATCTCGCGTCAACTTGCTTCCAGCGGTTGGTGCGC	42,C>T;44,C>T;76,A>G;80,C>T;82,A>T	CCACA	CCACA	CCACA	CCACA	CTACA	CTACA	CTACA	TCGCA	CTACA	CTACA	CCACA	CCACT	CTACA	CCATA	CCACA	CCACA	CCACA	CCACA	CCACA	CCACA	CCACA	CTACA	CCACA	CTACA	CCACA	CTACA	CCACA	CCACA	CCACA	CTACA	CCACA	CCACA	CTACA	CCACA	CCACA	CCACA	CTACA	CTACA	CTACA	CTACA	CCACA	CCACA	CCACA	CTACA	CTACA
1556	ENA|CM002236|CM002236.1	4364043	TGCAGGACTTCGAGTGCCTCAAGGAGGGACATGTTCTGTTGTTGGACGCTTTTCAACCCCCTCATAGCTCCGTCATACTTTACTCCCAGATCTGTTTTCAGCCTCGAGACCTTGTCGTC	7,C>T;56,C>T;75,T>C;76,A>G	CCTA	CCTA	CCTA	CCTA	CTCA	CCTG	CCTG	CCTG	CCTG	TCTA	CCTG	CCTA	CCTG	CCTA	CCTA	CCTA	CCTA	CCTA	CCTA	CCTA	CCTA	CCTG	CCTA	CCTG	CCTA	CCTG	CCTA	CCTA	CCTA	CCTG	CCTA	CCTA	CCTG	CCTA	CCTA	CCTA	CCTG	CCTG	CCTG	CCTG	CCTA	CCTA	CCTA	CCTG	CCTG
1558	ENA|CM002236|CM002236.1	4366991	TGCAGTCACTTATCATGATCTGGTCAGGGGCAGCGTACCTGATATTCCTTGTCCCAAACCGAATACGTCGAGGACCACGATTGACCCTGGGACTATGCGAGACACATGGAGATGCCTAC	74,C>T;104,C>A	CC	CC	CC	CC	CC	CA	TC	CC	CC	CA	CC	CC	CC	CC	CC	CC	CC	CC	CC	CC	CC	TC	CC	TC	CC	TC	CC	CC	CC	TC	CC	CC	TC	CC	CC	CC	TC	TC	TC	TC	CC	CC	CC	TC	TC
1559	ENA|CM002236|CM002236.1	4366994	TGCAGCAGGACAATTCGGCCATGTTTTCGCTCCCTGAGGAGATATGAAGATCCAGAGAATAGGAAAACGTGGGCAATGCCAGCAGTCGTCGGAAGGCCTCTAGCCATAACCGTTGTGGT	13,T>G;34,T>C;51,C>T;73,C>T;89,C>T;90,G>T;95,G>C;101,A>G;106,T>C	TTCCCGGAT	TTTCCTGAT	TTTCCGGAT	TTTCCGGAT	TTCCCGGAT	TTCCTGCGC	TTCCTGCGC	TTCCCGGAT	TTCCCGGAT	TTCCTGCGC	TCCCCGGAT	TTCCCGGAT	GTCTCGGAT	TCCCCGGAT	TTTCCGGAT	TTTCCGGAT	TTTCCGGAT	TTTCCGGAT	TTTCCGGAT	TTTCCGGAT	TTTCCGGAT	TTCCTGCGC	TTTCCGGAT	TTCCTGCGC	TTTCCGGAT	TTCCTGCGC	TTTCCGGAT	TTTCCGGAT	TTTCCGGAT	TTCCTGCGC	TTTCCGGAT	TTTCCGGAT	TTCCTGCGC	TTTCCGGAT	TTTCCGGAT	TTTCCGGAT	TTCCTGCGC	TTCCTGCGC	TTCCTGCGC	TTCCTGCGC	TTTCCGGAT	TTTCCGGAT	TTTCCGGAT	TTCCTGCGC	TTCCTGCGC
1561	ENA|CM002236|CM002236.1	4368313	TGCAGGGTTTCGCCCAGGACGTGCGCACAGCCTACCAAGCGAGCCTCTCCCGGCGCCAATCTGGCAACAACCAACCGCAACAACAGCATCCATCCCCCCAACAAAACAAAAATCAACCG	16,G>T;49,C>T	GC	GT	GC	GT	GC	GC	GC	TC	TC	GC	GC	GC	GC	GC	GT	GT	GT	GT	GT	GT	GT	GC	GT	GC	GT	GC	GT	GT	GT	GC	GT	GT	GC	GT	GT	GT	GC	GC	GC	GC	GT	GT	GT	GC	GC
1562	ENA|CM002236|CM002236.1	4370390	TGCAGGCCCGTACATGACGCTTAACTGTCTTGGATTGAGCAAAGGGAGCCAGTAACAACCGACAACCGCATGAAGGTCGTCGACAGGGTCGGCATCCCACTTCCGGGTGATGAAGGGGC	20,T>A;72,A>G	TA	TA	TA	TA	TA	TA	TG	TA	TA	TA	AA	TA	TA	TA	TA	TA	TA	TA	TA	TA	TA	TG	TA	TG	TA	TG	TA	TA	TA	TG	TA	TA	TG	TA	TA	TA	TG	TG	TG	TG	TA	TA	TA	TG	TG
1563	ENA|CM002236|CM002236.1	4370393	TGCAGTATGGGTTCAGCCCGAAGATGCTAAAACCCCCGGGGATGGGCTGTACAAGTATGAGAGCTCGTACTCAAAGCCTACAGGCCCTAACCATCCTAATACAAACAAAAGTGCCCTGG	57,T>C;70,T>A	TT	TA	TA	TA	TA	TT	TA	CA	CA	TA	TT	TA	TT	TT	TA	TA	TA	TA	TA	TA	TA	TA	TA	TA	TA	TA	TA	TA	TA	TA	TA	TA	TA	TA	TA	TA	TA	TA	TA	TA	TA	TA	TA	TA	TA
1564	ENA|CM002236|CM002236.1	4371955	TGCAGGTGGGTCCGCCCCGTGGATTGTGTTTCCCGGCAACCGCGCGGTGACAAGCCCCGGCCTTCTTCGTTCCTTTGTTGTGTGGAGCCGCCTTGTTTTCTCGGGGCGCTACTTTTTGC	58,G>A;102,G>T	GG	GT	GT	GT	GG	GG	GG	GG	AG	GG	GG	GG	GG	GG	GT	GT	GT	GT	GT	GT	GT	GG	GT	GG	GT	GG	GT	GT	GT	GG	GT	GT	GG	GT	GT	GT	GG	GG	GG	GG	GT	GT	GT	GG	GG
1565	ENA|CM002236|CM002236.1	4372789	TGCAGCCGGCACAAGTGCAACTTATTTTATTCTTAACATTGTTAGCAACCGTCCGGGGCACGGTTCAGCACCATAAGATCGATCCTTTTACCAAGTTGCAGGACCTCAACTCGAGCTCT	63,T>C;93,A>G;98,C>G	TAC	CAC	CAC	CAC	TAC	TAC	TGC	CAG	CAC	CAG	TAC	TAC	TAC	TAC	CAC	CAC	CAC	CAC	CAC	CAC	CAC	TGC	CAC	TGC	CAC	TGC	CAC	CAC	CAC	TGC	CAC	CAC	TGC	CAC	CAC	CAC	TGC	TGC	TGC	TGC	CAC	CAC	CAC	TGC	TGC
1567	ENA|CM002236|CM002236.1	4373153	TGCAGTATCTGAGCGTAACTAGTGTTGGGCGGACGAGCGGGTGGTGACGGAAAAAAAGCGTTTGCGGTTTGTGGGTTAAAGGTTTGGTCTTCGCGGTGCTATGTCATGGCTGAATCGGG	16,A>G;50,A>C;53,A>C;55,A>C;67,T>G;86,G>A	AAAATG	GAAATG	GAAATG	GAAATG	AAAATG	AAAATG	GCAATG	GAAATG	AAACTG	GAAATA	AAAATG	AAAATG	GACAGG	AAAATG	GAAATG	GAAATG	GAAATG	GAAATG	GAAATG	GAAATG	GAAATG	GCAATG	GAAATG	GCAATG	GAAATG	GCAATG	GAAATG	GAAATG	GAAATG	GCAATG	GAAATG	GAAATG	GCAATG	GAAATG	GAAATG	GAAATG	GCAATG	GCAATG	GCAATG	GCAATG	GAAATG	GAAATG	GAAATG	GCAATG	GCAATG
1569	ENA|CM002236|CM002236.1	4384008	TGCAGAGTGAATCTTCAAGCCCGAGATTCACAATCGCGGTGCCGTGGGAGGAGTGGTGGTGGGGGAAATGGTCAAGGCCGGAGACCCTGGGAGGGGGCTGGCAGTGGTGATGGTGTAGC	19,C>G;69,G>A	CG	CG	CG	CG	CG	CG	CA	CG	GG	CG	CG	CG	GG	CG	CG	CG	CG	CG	CG	CG	CG	CA	CG	CA	CG	CA	CG	CG	CG	CA	CG	CG	CA	CG	CG	CG	CA	CA	CA	CA	CG	CG	CG	CA	CA
1571	ENA|CM002236|CM002236.1	4393976	TGCAGTGCTCTCAATAGTGCCTTGAGCTTCAGACCACCTAGTGTAGGGCTCAAGGTCAAGTTTCGGGAGAAGCTCAATCAAGCCGTCCATGGCACTCTTGCGCAAAGCAATCTGTTGAT	38,T>G	T	T	T	T	T	T	G	T	T	T	T	G	G	G	T	T	T	T	T	T	T	G	T	G	T	G	T	T	T	G	T	T	G	T	T	T	G	G	G	G	T	T	T	G	G
1573	ENA|CM002236|CM002236.1	4395394	TGCAGTTTGGCAGTTTGCGGTCCAGCGATTCAAATGCCAAGACCATAGCCGGGGTGTGCGTGGCACAGACCATTCCAGCTTCCGTGGGGCTGTGGGTTGCTCAGGCTGTCACTCCCGCT	30,C>T;53,G>A;54,T>A;95,G>A;103,G>A;115,C>G	CGTGGC	CAAAGG	CAAAGG	CAAAGG	CGTGGC	TAAAAC	CAAAGG	CAAAGG	CGTGGC	CGTGGC	TAAAGG	CAAAGG	TAAAGG	TAAAGG	CAAAGG	CAAAGG	TAAAGG	CAAAGG	CAAAGG	CAAAGG	CAAAGG	CAAAGG	CAAAGG	CAAAGG	CAAAGG	CAAAGG	CAAAGG	CAAAGG	CAAAGG	CAAAGG	CAAAGG	CAAAGG	CAAAGG	CAAAGG	CAAAGG	CAAAGG	CAAAGG	CAAAGG	CAAAGG	CAAAGG	CAAAGG	CAAAGG	CAAAGG	CAAAGG	CAAAGG
1575	ENA|CM002236|CM002236.1	4396171	TGCAGATGAGACGGCTGATGTCTATCTTGTACTCCGTACCCCTCGCCAATATGAGGACACACTACGATCTTCGCTATCCCGTATAGTCGTTACATTAGAGGCTCAGATCGTGAACGGCC	108,C>T	C	C	C	C	C	C	C	C	C	C	C	C	T	C	C	C	C	C	C	C	C	C	C	C	C	C	C	C	C	C	C	C	C	C	C	C	C	C	C	C	C	C	C	C	C
1578	ENA|CM002236|CM002236.1	4399159	TGCAGTGTTTGGTTCGAGGAGACAGGAGGAAGGAAAGGTTTCTTGGTCACATACGAGTGTTATACCCTGTTTTTTGCGGTGGCAGAATGTATTTCTTTGCGCCTGGGTCTAGCTTCGGC	6,G>A;7,T>C;104,G>T;110,A>G	GTGA	GTGA	GTGA	GCTG	GTGA	GTGA	GTGA	GTGA	GTGA	GTGA	ATGA	GTGA	GTGA	GTGA	GCTG	GCTG	GCTG	GCTG	GCTG	GTGA	GCTG	GTGA	GCTG	GTGA	GCTG	GTGA	GCTG	GCTG	GCTG	GTGA	GCTG	GCTG	GTGA	GCTG	GCTG	GCTG	GTGA	GTGA	GTGA	GTGA	GCTG	GCTG	GCTG	GTGA	GTGA
1580	ENA|CM002236|CM002236.1	4403399	TGCAGAAGGCGGTCCACATGCCAAGGCCCCACCTTGTAAGCTACGCCTGCCTGCACTTGCCCACCCAAACCCTAGTGCGCTTGCGCATCTCATTGTGCTTTGCTTGCGAGCAATGATCA	18,T>G;67,A>T	TA	TA	TA	GT	TA	TA	GT	TA	TA	TA	TA	TA	TA	TA	TA	GT	TA	TA	TA	TA	GT	GT	GT	GT	GT	GT	GT	GT	GT	GT	GT	GT	GT	GT	GT	GT	GT	GT	GT	GT	GT	GT	GT	GT	GT
1583	ENA|CM002236|CM002236.1	4404614	TGCAGGGAAGCGGCGGAATTTCCAAGTACACTTTACATACTGCACTTTATTCCCTTGCTGCATCCTGACTACCACGCGACATACATATCATGGGCCCAACGTTCGCAGGAGATGTGTGA	14,G>A;15,G>T;44,C>T;47,T>C;82,A>G;83,C>A	GGCTAC	GGCTAC	GGCTAC	GGCCGA	GGCTAC	GGCTAC	AGCCGA	GGCTAC	GGCTAC	GGTTAC	GGCTAC	GGCTAC	GGCTAC	GGCTAC	ATCCGA	GGCCGA	GGCCGA	ATCCGA	ATCCGA	GGCTAC	GGCCGA	AGCCGA	GGCCGA	AGCCGA	GGCCGA	AGCCGA	GGCCGA	GGCCGA	GGCCGA	AGCCGA	GGCCGA	GGCCGA	AGCCGA	GGCCGA	GGCCGA	GGCCGA	AGCCGA	AGCCGA	AGCCGA	AGCCGA	GGCCGA	GGCCGA	GGCCGA	AGCCGA	AGCCGA
1584	ENA|CM002236|CM002236.1	4404617	TGCAGGTGGATATGTACTTGGAAGGTGGTTTGGGCCTTTGCATTATTCGGGAATTTGCCGACAAAGCTCGTGGTCTCATAGATTCGACGTCCACACCAACAGCGTACCCGGCTCCCGTC	17,T>G;107,C>G	TC	TC	TC	TC	TC	TC	TC	TC	TC	TC	TC	TC	TC	TG	GC	TC	TC	TC	GC	TC	TC	TC	TC	TC	TC	TC	TC	TC	TC	TC	TC	TC	TC	TC	TC	TC	TC	TC	TC	TC	TC	TC	TC	TC	TC
1587	ENA|CM002236|CM002236.1	4409896	TGCAGTGGGTTGTGATGATGCGACCATGCCAACCCCCCAAGCTTTAATCTGGGAAAATAGGCCGGTTGAAAGTTGAGTGCAGATCATATGTTCTGGGGGTCATTTTGCTAGTTTGAANN	60,G>A;67,G>A;90,T>A;101,A>G	GGTA	GAAG	GGTA	GGTA	AAAG	GAAG	GAAG	GAAG	GAAG	AAAG	GAAG	GAAG	GAAG	GAAG	GGTA	GAAG	GAAG	GGTA	GGTA	GAAG	GGTA	GAAG	GGTA	GAAG	GGTA	GAAG	GGTA	GGTA	GGTA	GAAG	GGTA	GGTA	GAAG	GGTA	GGTA	GGTA	GAAG	GAAG	GAAG	GAAG	GGTA	GGTA	GGTA	GAAG	GAAG
1588	ENA|CM002236|CM002236.1	4409899	TGCAGTGCGGTGCCTGCGGAACTCACTCGCTTCCAGGAAGACTTGAGACATGGATTTGGGGCATTATAAGATGTCAGGATGTGATGAAGATGTATGTAGGCATGGTACGTAGAGATTTG	43,T>G;108,G>A;110,A>G	TGA	TGA	GGA	GGA	TGA	TGA	TAA	TAA	TGA	TGA	TGA	TGA	TGA	TGA	GGG	TGA	GGA	GGA	GGA	TGA	GGA	TAA	GGA	TAA	GGA	TAA	GGA	GGA	GGA	TAA	GGA	GGA	TAA	GGA	GGA	GGA	TAA	TAA	TAA	TAA	GGA	GGA	GGA	TAA	TAA
1589	ENA|CM002236|CM002236.1	4412990	TGCAGTATCGATCCTATCGGCTGCCAAGATATTGACGATGCGCTCCACGCTCGCGCTCTCCCCAATGGCAACTTTGAGGTCGGTGTGCACATTGCTGACGTGTCCCACTTCGTGAAGCC	41,G>C;104,C>T	GC	GC	GT	GC	GC	GC	GC	CC	GC	GC	GC	GC	GC	GC	GC	GC	GT	GT	GC	GC	GC	GC	GC	GC	GC	GC	GC	GC	GC	GC	GC	GC	GC	GC	GC	GC	GC	GC	GC	GC	GC	GC	GC	GC	GC
1590	ENA|CM002236|CM002236.1	4412993	TGCAGATGAGAAGGTCGCGAAGGTCTTGTCTGTCTCTCCATCCCGGGTCGTCCATACTTGCAGGTACCTTCCAATCGTGACCCTCCTTAGGAAGGCAGTCAAGGACAGTCTTGGGGAAG	109,C>T	C	C	C	C	C	C	C	C	C	C	C	C	C	T	C	C	C	C	C	C	C	C	C	C	C	C	C	C	C	C	C	C	C	C	C	C	C	C	C	C	C	C	C	C	C
1591	ENA|CM002236|CM002236.1	4420738	TGCAGTTAGTCAACCAAACCTAGGCAATACACCGCACTAACAACACTGAATCATGCCAGACGTTCAGCACATGGAGGGTCTTCTCCCTAAGAAGTATGGCGACGACGCGGTTGAGATCC	7,A>G;100,G>A;114,G>A	AGG	AGG	AGG	AGG	AGG	GGA	AGG	AGG	AGG	AGG	AGG	AGG	AAG	AGG	AGG	AGG	AGG	AGG	AGG	AGG	AGG	AGG	AGG	AGG	AGG	AGG	AGG	AGG	AGG	AGG	AGG	AGG	AGG	AGG	AGG	AGG	AGG	AGG	AGG	AGG	AGG	AGG	AGG	AGG	AGG
1592	ENA|CM002236|CM002236.1	4420741	TGCAGGCCTGCCTGCGGCCCAGACTTCAAACTGACTTACACTCCAAAGTTGCCTTCTCCGGGGCAAGTTCTTTGAGAATATCAATGGATCTTCTGCCATGGGAGGTCCTGGATCGTAGG	15,G>C;110,G>A;114,G>A	GGG	GGG	GGG	GGG	GGG	GGG	GGG	GGG	GGG	GGG	CGG	CGG	GAA	GGG	GGG	GGG	GGG	GGG	GGG	GGG	GGG	GGG	GGG	GGG	GGG	GGG	GGG	GGG	GGG	GGG	GGG	GGG	GGG	GGG	GGG	GGG	GGG	GGG	GGG	GGG	GGG	GGG	GGG	GGG	GGG
1600	ENA|CM002236|CM002236.1	4430455	TGCAGCAACCCGGCCGGTCCCAGTTGCGGTCACGGCTGAGCAAGCTGAAGCCTGCTCAAAAGCTCCCTTCTCCCGATGAACATGAATATGTATATACATACTCCATGCGGTACAGTGTC	64,C>T;69,C>T;72,C>G;76,T>C	CCCT	TCCT	TCCT	TCCT	CCCT	CCCT	CCCT	CCCT	CCCT	CCCT	CTCC	CCCT	CCCT	CCCT	TCCT	TCCT	TCCT	TCGT	TCCT	TCCT	TCCT	CCCT	TCCT	CCCT	TCCT	CCCT	TCCT	TCCT	TCCT	CCCT	TCCT	TCCT	CCCT	TCCT	TCCT	TCCT	CCCT	CCCT	CCCT	CCCT	TCCT	TCCT	TCCT	CCCT	CCCT
1601	ENA|CM002236|CM002236.1	4431967	TGCAGAGCGCACCTTCCTCGTTCCTGTCTGGAACTTCACTCTTTGAGTCGGAGTGCTACGATCTCCCGCAGTCATGGTTCCTTCCTCGTCTTCAATCTTGTCGTCCCGCCCGTCCAGCT	43,T>C	T	T	T	T	C	T	T	T	T	T	T	T	T	T	T	T	T	T	T	T	T	T	T	T	T	T	T	T	T	T	T	T	T	T	T	T	T	T	T	T	T	T	T	T	T
1602	ENA|CM002236|CM002236.1	4434272	TGCAGGTGTGGGATTGCTGTTTCCAGGGCGCAATGATGATGCATGTCAAAGGATCCGACCACCGTCGCTCTCTTGTCTCTTTCAGCTCCCCTTTAACCCTTCCATTCCCCCAGTATCCC	21,T>C;61,C>T;62,C>T;66,G>A	TCCG	CTTG	CTTG	CTTG	CCCG	CCCA	CCCG	CCCG	CCCA	CCCG	CCCA	CCCG	CCCG	CCCG	CTTG	CTTG	CTTG	CTTG	CTTG	CTTG	CTTG	CCCG	CTTG	CCCG	CTTG	CCCG	CTTG	CTTG	CTTG	CCCG	CTTG	CTTG	CCCG	CTTG	CTTG	CTTG	CCCG	CCCG	CCCG	CCCG	CTTG	CTTG	CTTG	CCCG	CCCG
1604	ENA|CM002236|CM002236.1	4445127	TGCAGCATTCGCTGCCGAACCCGAACGGAGTCTAGGATCTGTTTATATCGCTTGGTCATCTCAGCCACGCTTTCTTTGGGCCTTCGTTGAACCTCCTTTTCAAAAGTTTGGCTCAGTCG	64,C>G;77,G>T	CG	GT	GT	GT	CG	CG	CG	CG	CG	CG	CT	CG	CG	GT	GT	GT	GT	GT	GT	GT	GT	CG	GT	CG	GT	CG	GT	GT	GT	CG	GT	GT	CG	GT	GT	GT	CG	CG	CG	CG	GT	GT	GT	CG	CG
1605	ENA|CM002236|CM002236.1	4445130	TGCAGCGTTTCTCTAGAATGTTGAACGACAACTATGAAAATGCATGCGATTACACAATTGCATTTGAGCAGCCTCAAATGCTCCACCAACTGTACGACCGCCTGATAGAGACGGGCCAT	58,T>C	T	C	C	C	T	T	T	T	T	T	C	T	T	C	C	C	C	C	C	C	C	T	C	T	C	T	C	C	C	T	C	C	T	C	C	C	T	T	T	T	C	C	C	T	T
1608	ENA|CM002236|CM002236.1	4448273	TGCAGTGTGCTTGTATGGGTGCCGTCGGGCCACAACTTGCATTCCTGTTGCCTGTCAAACCCACCCCGGATTATTAAGAAGGCACAGGGGCAGCTTGAGCCATGAGGAGCCGAAGGCCC	82,C>T;84,C>T;97,A>C	CCA	TCA	TCA	TCA	CCA	CCA	CCA	CCA	TCA	TCC	CCA	CTA	CCA	TCA	TCA	TCA	TCA	TCA	TCA	TCA	TCA	CCA	TCA	CCA	TCA	CCA	TCA	TCA	TCA	CCA	TCA	TCA	CCA	TCA	TCA	TCA	CCA	CCA	CCA	CCA	TCA	TCA	TCA	CCA	CCA
1611	ENA|CM002236|CM002236.1	4448524	TGCAGAGACTGTTGGTTCGCGAGCAAAGGCAAGGCTGTACGAGCTGGACTGATAGAGCCAAGAGAAGCACACCAACACCAAGACTCCGCCAATCTCCACAACCTGTCCCCAATGATTTC	22,G>A	G	A	A	A	A	A	A	A	A	A	A	A	A	A	A	A	A	A	A	A	A	A	A	A	A	A	A	A	A	A	A	A	A	A	A	A	A	A	A	A	A	A	A	A	A
1612	ENA|CM002236|CM002236.1	4448633	TGCAGCATCGTGACTTTCACCTGCCGCCTCGCTTTCTGGGCAAGAGCAGGAGGGACATGTTGATTGCCCCTGGCAAAGACTGGTGGGTTGACTGGGGGTGATGCGGTCGAGATGGCTAC	46,C>T;73,C>T	CC	CT	CT	CT	CC	CC	CC	CC	CC	CC	CC	CC	TC	CT	CT	CT	CT	CC	CT	CT	CT	CC	CT	CC	CT	CC	CT	CT	CT	CC	CT	CT	CC	CT	CT	CT	CC	CC	CC	CC	CT	CT	CT	CC	CC
1614	ENA|CM002236|CM002236.1	4450965	TGCAGAGGACGTATTGTCGCAACCAACCGCCGAAGGGATTTTCGAAAACATCAGAATGCAATATTTTGAAGCTCTATATCATTCAAAGGGATCTTTGGCCTATTTTGCAAAGGGGCCGC	43,G>C;73,C>T;93,T>C	GCT	CCC	CCC	CCC	GCT	GCT	GCT	CTC	GCT	GCT	GCT	GCT	GCT	CCC	CCC	CCC	CCC	CCC	CCC	CCC	CCC	GCT	CCC	GCT	CCC	GCT	CCC	CCC	CCC	GCT	CCC	CCC	GCT	CCC	CCC	CCC	GCT	GCT	GCT	GCT	CCC	CCC	CCC	GCT	GCT
1616	ENA|CM002236|CM002236.1	4455651	TGCAGAGGAGGACGCGTTAAACAGCTAGGGACGTTAAAGTGAAGGGTGTTAGTGGCGCACGAGCCAATGGTGTCTGTTTCTCCTGAAAATAACCGAGAATGGCCTCGAGTTGGCCCAGA	91,A>G;94,G>C;95,A>T	AGA	ACT	ACT	ACT	AGA	AGA	AGA	ACT	AGA	AGA	AGA	AGA	AGA	AGA	ACT	ACT	ACT	ACT	GCT	ACT	ACT	AGA	ACT	AGA	ACT	AGA	ACT	ACT	ACT	AGA	ACT	ACT	AGA	ACT	ACT	ACT	AGA	AGA	AGA	AGA	ACT	ACT	ACT	AGA	AGA
1617	ENA|CM002236|CM002236.1	4455654	TGCAGTGGTGACGCGCCGCAATTTTCTCCATCCCATCGCATCCAATGCTCCTCCCCCATACCCCCAGTCGCAGTTGAAGTCATTCTTGGAAATTGCAAAGTATTGTTCTACTCCCAACG	49,C>T;55,C>A;107,C>G	CCC	CCG	CCG	CCG	TCG	CCG	TCG	CCG	TCG	TCG	TCG	TCG	TCG	TCG	CCG	CAG	CCG	CCG	CCG	CCG	CCG	TCG	CCG	TCG	CCG	TCG	CCG	CCG	CCG	TCG	CCG	CCG	TCG	CCG	CCG	CCG	TCG	TCG	TCG	TCG	CCG	CCG	CCG	TCG	TCG
1618	ENA|CM002236|CM002236.1	4459092	TGCAGTGATGGTCTCGGAATGGTTGGTCAATAGCAGACAGAGATATCTTTGGTCGTGGGATCAGACACGCCCCGCTTGAGGAGGGACAGGACAATGGCACCCTCCCGGGCACTTGACCG	30,T>G;105,C>T	TC	GC	GC	GT	GC	TC	TC	GC	GC	GC	TC	GC	GC	TC	GC	GC	GC	GC	GC	GC	GT	TC	GT	TC	GT	TC	GT	GT	GT	TC	GT	GT	TC	GT	GT	GT	TC	TC	TC	TC	GT	GT	GT	TC	TC
1619	ENA|CM002236|CM002236.1	4459095	TGCAGCTGACTTTGCAGGCCTGTGGCACACGCAATACTTCCATTGTGCACTCGGCCCAGGCCAGACATGGGGGAACTTGACCAACAACCTCTGAGCAGCTTTATGAGGATGTTGTCGAG	19,C>T;58,G>A;87,C>T;88,C>T	CGCC	CGCC	CGCC	CGCC	CACC	CGCC	CGCC	CACC	CATT	CGCC	CGCC	CATT	CGCC	CACC	CGCC	TACC	CGCC	CGCC	CGCC	CGCC	CGCC	CGCC	CGCC	CGCC	CGCC	CGCC	CGCC	CGCC	CGCC	CGCC	CGCC	CGCC	CGCC	CGCC	CGCC	CGCC	CGCC	CGCC	CGCC	CGCC	CGCC	CGCC	CGCC	CGCC	CGCC
1621	ENA|CM002236|CM002236.1	4467435	TGCAGCGTTGGATGACATAATGGCAGGTGGTGGTAGTTCGAACAGCATCTGAAGGGAGGCCAGGGTTGGAGGTTCCTGGGCTTTCATATCTGCTGATGATACTGGCGTAGGCAACGACC	14,A>G;27,T>C;30,T>A;90,T>C;93,T>C	ATTTT	GTTTT	GTTTT	GTTTT	GTTTC	GTTTC	ATTTT	GTATC	GTTTC	GTATC	GTATC	ATTTT	GTTTC	GCTCT	GTTTT	GTTTT	GTTTT	GTTTT	ATTTT	GTTTT	GTTTT	ATTTT	GTTTT	ATTTT	GTTTT	ATTTT	GTTTT	GTTTT	GTTTT	ATTTT	GTTTT	GTTTT	ATTTT	GTTTT	GTTTT	GTTTT	ATTTT	ATTTT	ATTTT	ATTTT	GTTTT	GTTTT	GTTTT	ATTTT	ATTTT
1623	ENA|CM002236|CM002236.1	4470744	TGCAGTCTAGCCTTCAGCTCGAGCTCGACATCAAGGTTCAAGCCAAGCTGGAGACGGACGGGCTTGGTGTCGGCCAGACGGGGAAGGGTCTGAGGGCCGGCAAGACCGCCCTGCTTCTG	77,A>T	A	A	A	A	A	A	A	A	A	A	T	A	A	A	A	A	A	A	A	A	A	A	A	A	A	A	A	A	A	A	A	A	A	A	A	A	A	A	A	A	A	A	A	A	A
1632	ENA|CM002236|CM002236.1	4499037	TGCAGCTCAACTGACCTGTATTTGCTCTCAGGACCGACTTCTACCAGACCCCTTCGTCAGTCATCGCATCTTTCTTCCTCAAGAAGATCAATAAGGATGCTGCCAAGGTTGAGTTCAAG	18,T>C;19,A>G	TA	TA	TA	TA	TA	TA	TA	TA	CA	TG	TA	TG	TA	TA	TA	TA	TA	TA	TA	TA	TA	TA	TA	TA	TA	TA	TA	TA	TA	TA	TA	TA	TA	TA	TA	TA	TA	TA	TA	TA	TA	TA	TA	TA	TA
1634	ENA|CM002236|CM002236.1	4502958	TGCAGATGAGCAGCTTGAATGGCTTTGGTACGTGAATCCCTTCCATACTCTGAGATAAAAACGTACTCAAGACATGCATCTCTTGGTACCCTTCACTGTCAGCACGTGTTTCGCCGGAA	10,C>T;15,T>C;56,A>T;63,T>C;79,C>T	CTATC	CTATT	CTATC	CTATC	CTATC	CTTTC	CTTTC	CCACC	TTATC	CTTTC	CTATC	CTTTC	CTATC	CTATC	CTATC	CTATC	CTATC	CTATC	CTATC	CTATC	CTATC	CTTTC	CTATC	CTTTC	CTATC	CTTTC	CTATC	CTATC	CTATC	CTTTC	CTATC	CTATC	CTTTC	CTATC	CTATC	CTATC	CTTTC	CTTTC	CTTTC	CTTTC	CTATC	CTATC	CTATC	CTTTC	CTTTC
1635	ENA|CM002236|CM002236.1	4502961	TGCAGTGTCCCAACGTTGGCAAAGTCAAGGGGCGCATGACCACTGTGTTGGTTCCGGTTCTTATGAATAGTGTATAGTCTGTTACTATATCCTTTACAGATAGGTTGAAGTGCCATCAG	14,G>A;51,T>C;61,T>G;71,G>A	GTTG	GCGG	GTTG	GTTG	GTTG	GTGG	GTGG	GTGG	ATGA	GTGG	GCGG	GTGG	GTTG	GTTG	GTTG	GTTG	GTGG	GTTG	GTTG	GTTG	GTTG	GTGG	GTTG	GTGG	GTTG	GTGG	GTTG	GTTG	GTTG	GTGG	GTTG	GTTG	GTGG	GTTG	GTTG	GTTG	GTGG	GTGG	GTGG	GTGG	GTTG	GTTG	GTTG	GTGG	GTGG
1638	ENA|CM002236|CM002236.1	4508160	TGCAGATCGGTGCATAGGGTGTGCTCTTGGCCTCTTAGTTTCTGTGCCACGGTGTTATACGCTAGCTTAAACGAGTAGCCGAAATCCTACCCAAAACCTAGACAGGACGGTTCATCTGG	33,C>T;68,A>G;74,G>A	CAG	CAG	CAG	CAG	CAA	CAG	CAG	CAG	CAG	CGG	CAG	CAG	CGG	CAG	CAG	CAG	CAG	CAG	TAG	TAG	CAG	CAG	CAG	CAG	CAG	CAG	CAG	CAG	CAG	CAG	CAG	CAG	CAG	CAG	CAG	CAG	CAG	CAG	CAG	CAG	CAG	CAG	CAG	CAG	CAG
1639	ENA|CM002236|CM002236.1	4508163	TGCAGCATCAGGTCCAGCTCTTCCAGCTCTTTTTTGACCGCAGCACAAACCAGAGAGCCAGACACTCCGGCCTCACGTCCTCAACTCCAATCACCACCTTTTCTTGACCCCTTTCCCCA	14,C>T;15,A>C;108,C>A;114,C>T	CACC	CACT	CACT	CACT	CACT	TCCT	CACT	TCCT	TACT	TCCT	TCCT	CACT	TCCT	CACT	CACT	CACT	CACT	CACT	CAAT	CAAT	CACT	CACT	CACT	CACT	CACT	CACT	CACT	CACT	CACT	CACT	CACT	CACT	CACT	CACT	CACT	CACT	CACT	CACT	CACT	CACT	CACT	CACT	CACT	CACT	CACT
1643	ENA|CM002236|CM002236.1	4517513	TGCAGAGGCCAGGCTTAAAGCGCTACTGCTCTCTTGTCGGCCGACTTCCCGTCCGATGACGTAGCCGGCGCCGAACCCGACGACTGACACGAGAACTACCACGCCGGCGCTTACCACCC	102,G>A	G	G	G	A	G	G	G	G	G	G	G	G	G	G	A	G	G	G	G	G	A	G	A	G	A	G	A	A	A	G	A	A	G	A	A	A	G	G	G	G	A	A	A	G	G
1646	ENA|CM002236|CM002236.1	4527051	TGCAGCGCGCCCATTCACCTACCCTCTTGATTGTATCATATCCAATCAGACCTGGCACCTTTGTAGACGACAACCTTTCCCAACGACATTTCTCGAGCAACGCGACGCCATCCTCGACA	53,G>A	G	A	G	A	G	G	G	G	G	G	G	G	G	G	G	A	G	A	A	A	A	G	A	G	A	G	A	A	A	G	A	A	G	A	A	A	G	G	G	G	A	A	A	G	G
1647	ENA|CM002236|CM002236.1	4527054	TGCAGATCAAGAACTGCCATACGCGCCTGGCCTCGTGCACTTGTTCTTCGTTGTCGAGACACTGTCTGCGAGGTTTCGTGTCTTTTTGCTTGTCGATGCAGTGGGGACGACAAATAGTC	41,T>C;74,T>G;113,A>G	TTA	TTG	TTA	TTG	CGG	CGG	CGG	TTG	CGG	TTA	TTA	TTA	TTG	CTG	TTA	TTG	TTA	TTG	TTG	TTG	TTG	CGG	TTG	CGG	TTG	CGG	TTG	TTG	TTG	CGG	TTG	TTG	CGG	TTG	TTG	TTG	CGG	CGG	CGG	CGG	TTG	TTG	TTG	CGG	CGG
1648	ENA|CM002236|CM002236.1	4527441	TGCAGCAAATCGGCGCTCTGTTACCCGAGAAATCGGAACTGGAACAGCTGTATAACGGCGTGGAAGACACTCGGGGAGTGGACGCCTTTGTCGCGTGGGCGGCAGGTCCGGTCAACAAG	19,G>A;58,C>T;100,G>A	GCG	GCG	ATG	GCA	ATG	ATG	GCG	GCG	ATG	ATG	ATG	GCG	GCG	ATG	GCG	GCA	GCG	ATG	GCA	GCA	GCA	GCG	GCA	GCG	GCA	GCG	GCA	GCA	GCA	GCG	GCA	GCA	GCG	GCA	GCA	GCA	GCG	GCG	GCG	GCG	GCA	GCA	GCA	GCG	GCG
1653	ENA|CM002236|CM002236.1	4549725	TGCAGCCGGCGCCTACGGTGCAGGCGCCGCTCAGTACGGAGCCGCTTACGGTGCAGCGATGGATCCCGCGGCCGCCGCGGCCGCCGCGGCAGCAGGAGCAGCGGGAACATCAACCGACC	84,C>T;87,G>C;102,G>A;105,A>G;114,C>T	CGGAC	TCAAC	TCAAC	TCAAC	TCAAC	CGGAC	TCAAC	CGGAC	TCAGT	CGGAC	CGGAC	TCAAC	CGGAC	TCAAC	TCAGT	CGGAC	TCAAC	TCAAC	TCAAC	TCAAC	TCAAC	TCAAC	TCAAC	TCAAC	TCAAC	TCAAC	TCAAC	TCAAC	TCAAC	TCAAC	TCAAC	TCAAC	TCAAC	TCAAC	TCAAC	TCAAC	TCAAC	TCAAC	TCAAC	TCAAC	TCAAC	TCAAC	TCAAC	TCAAC	TCAAC
1654	ENA|CM002236|CM002236.1	4550658	TGCAGCGAGGCCATGGACGGGACGGCTAAATTCCATTTGTGGAGTCCGGCCGAAACTGATTGAACCAGCTGGAGTCGCGGTGAACTGGAGACCGGTCGCCAATCCGAGGTGAACGGTGA	87,G>A	G	G	G	G	A	G	G	G	G	G	G	A	G	G	G	G	G	G	G	G	G	G	G	G	G	G	G	G	G	G	G	G	G	G	G	G	G	G	G	G	G	G	G	G	G
1655	ENA|CM002236|CM002236.1	4550661	TGCAGTCCGTCTGCACTGACAACCAACTTCATCAACCACCGACGTCCGTGCCTGATTGGGTCAATTCGCGATCCCGATTAAAACCACAACCCATAGTATCTCGACAATCTCTTGCCNNN	48,T>C;81,A>C	TA	TA	TA	TA	TA	TA	TA	TA	TC	TA	TA	TA	TA	TA	TC	TA	CA	TA	TA	TA	TA	TA	TA	TA	TA	TA	TA	TA	TA	TA	TA	TA	TA	TA	TA	TA	TA	TA	TA	TA	TA	TA	TA	TA	TA
1658	ENA|CM002236|CM002236.1	4566162	TGCAGGCGCCTCCGTCCAAGGCCGAGACCACAACGGGCAGAGAGACCGTCTCTGAGTCTGTTGATCAAACAAGCAACAATACTGTCACACCAACTATACCGTCTTCGCCCACACAGACA	92,A>C;97,A>T	AA	AT	AT	AA	AA	CA	CA	AA	AT	AA	CA	AA	AA	AA	AT	AA	AA	AT	AT	AT	AA	CA	AA	CA	AA	CA	AA	AA	AA	CA	AA	AA	CA	AA	AA	AA	CA	CA	CA	CA	AA	AA	AA	CA	CA
1659	ENA|CM002236|CM002236.1	4566165	TGCAGCCTGATGTTCTTGACTGGACTGCCTTGATGTCCCTTCAGCCGTTTTACTCCATCCTTTTCTGGAGTATCTTCATCAATATCCTGGTCCAACTCCACGGGCCGCTTCCCCAAAAG	68,A>T	A	T	T	A	A	A	A	A	T	A	A	A	A	A	T	A	A	T	T	T	A	A	A	A	A	A	A	A	A	A	A	A	A	A	A	A	A	A	A	A	A	A	A	A	A
1663	ENA|CM002236|CM002236.1	4568092	TGCAGGTGCTGCGTATACGCACTCCCATTCGCCAACTGTGTCTGCCCAGAATGCCCCACCTTGGCACCCTTCGCCATCAGCCGCTTGTGCAACTCTAACACGACCTCACTCCATTCCTG	13,T>G;16,A>T;47,A>G;97,A>C	TAAA	GTGA	GTGA	GTGA	TTAA	TTAA	TTAA	TTAA	GTGA	TTAA	TTAA	TTAA	TTAA	TTAC	GTGA	ATAA	TTAA	GTGA	GTGA	GTGA	GTGA	TTAA	GTGA	TTAA	GTGA	TTAA	GTGA	GTGA	GTGA	TTAA	GTGA	GTGA	TTAA	GTGA	GTGA	GTGA	TTAA	TTAA	TTAA	TTAA	GTGA	GTGA	GTGA	TTAA	TTAA
1664	ENA|CM002236|CM002236.1	4573686	TGCAGCTGAGCGAGCGGAACACCGTGTCCGAGCAGGAGATCGAGGATCTTAGACTTCGTCTTGAGGTCTTGCGAATTTCCCCTTCTGTTGCTGTATCTACATCTGTAGACGAACAGAAG	34,G>A;56,C>T	GC	AT	GC	GT	GC	GC	GT	GT	GC	AT	GC	GT	GT	GC	GT	GT	GT	GT	GC	GC	GT	GT	GT	GT	GT	GT	GT	GT	GT	GT	GT	GT	GT	GT	GT	GT	GT	GT	GT	GT	GT	GT	GT	GT	GT
1665	ENA|CM002236|CM002236.1	4573689	TGCAGTTGGGATACCACAGAGGGCGGAACAGAAGAGACCGTGACAATCTCCTGAATAGGCTTCTCCGTCAGGATAGGCTTGGGAGCGAGCTTGTCGGGCATGCTGGAAATACCACTGCC	26,A>G;36,A>G;51,T>C;108,A>T;110,A>G	AATAA	AGCTG	AATAA	GGCTG	AATAA	AATAA	AGCTG	AGCTG	AATAA	AGCTG	AATAA	AGCTG	AGCTG	AATAA	GGCTG	AGCTG	AATAA	AGCTG	AATAA	AATAA	GGCTG	AGCTG	GGCTG	AGCTG	GGCTG	AGCTG	GGCTG	GGCTG	GGCTG	AGCTG	GGCTG	GGCTG	AGCTG	GGCTG	GGCTG	GGCTG	AGCTG	AGCTG	AGCTG	AGCTG	GGCTG	GGCTG	GGCTG	AGCTG	AGCTG
1671	ENA|CM002236|CM002236.1	4587094	TGCAGTGAACCAATTCCTACAGGAGCGAATGGTGGACACAATGGAATACGGTGGGCTCCAGGCAGCTTTCTCAATGGCTCGGCAAGGGTCGTTTTAGCGTTCCAAGCACTGCAAAGATA	87,G>A	G	G	G	G	G	A	G	G	G	A	A	G	A	G	A	G	G	G	G	G	G	G	G	G	G	G	G	G	G	G	G	G	G	G	G	G	G	G	G	G	G	G	G	G	G
1674	ENA|CM002236|CM002236.1	4588219	TGCAGGCGACCCGGACTTTGTTAGCTTGCGAGACCTGCCGATAGGTAGAGAGTCCTAGGGAGTCACTTGTCACTACAGTTAAGTAGATTGTGAGGTTACGTTAGGTGAGGAGGTAACTT	10,C>T;19,G>A;60,A>T;62,T>C;105,T>C;112,G>T;115,A>G	CGATTGA	CGATCGG	TGATTGA	TGATTGA	TGATTGA	CGATTGA	TATTTGA	CGATTTA	CGATTTA	CGATTGA	CGATTTA	CGATTGA	CGATTTA	CGATTGA	TGACTGA	TGATTGA	TGATTGA	TGATTGA	TGACTGA	TGACTGA	TGATTGA	TATTTGA	TGATTGA	TATTTGA	TGATTGA	TATTTGA	TGATTGA	TGATTGA	TGATTGA	TATTTGA	TGATTGA	TGATTGA	TATTTGA	TGATTGA	TGATTGA	TGATTGA	TATTTGA	TATTTGA	TATTTGA	TATTTGA	TGATTGA	TGATTGA	TGATTGA	TATTTGA	TATTTGA
1675	ENA|CM002236|CM002236.1	4588222	TGCAGCCACGGGAGGTGCCGCAATATCCGATTGTGATAACGGTCCGCCTACCAATCATAAGAGTTGCCCGAGTCGAATTGAGGTTCTTCCATGAATGAATTATCGACGGTGACATTGGC	30,T>G;32,G>A;36,T>C;43,C>G;44,C>A;45,G>A;62,G>A;114,T>A	TGTCCGGT	TGTCCGGT	GGCGAGAA	TATCCGGT	GGCGAGAA	TGTCCGGT	GGCGAGAA	TGTCCGGT	TGTCCGGT	TGTCCGGT	TGTCCGGT	TGTCCGGT	TGTCCGGT	TGTCCGGT	GGCGAAAA	GGCGAGAA	TATCCGGT	GGCGAGAA	GGCGAAAA	GGCGAAAA	TATCCGGT	GGCGAGAA	TATCCGGT	GGCGAGAA	TATCCGGT	GGCGAGAA	TATCCGGT	TATCCGGT	TATCCGGT	GGCGAGAA	TATCCGGT	TATCCGGT	GGCGAGAA	TATCCGGT	TATCCGGT	TATCCGGT	GGCGAGAA	GGCGAGAA	GGCGAGAA	GGCGAGAA	TATCCGGT	TATCCGGT	TATCCGGT	GGCGAGAA	GGCGAGAA
1676	ENA|CM002236|CM002236.1	4590200	TGCAGTTCTCAACGAGGTTATCCGTTCCTTCGGAGAAGCTTTGCGTCTTGGCTGGAAGCCCATGCGTACCATCGTCTTTGCTAGCTGGGATGGTGAAGAATACGGTCTTGTCGGATCCA	12,C>T;30,C>T;43,C>T;44,G>A	CCCG	TCTA	CTCG	CCCG	CCCG	CCCG	CTCG	CTCG	CCCG	CCCG	CCCG	CCCG	CCCG	CCCG	CCCG	CTCG	CCCG	CTCG	CCCG	CCCG	CCCG	CTCG	CCCG	CTCG	CCCG	CTCG	CCCG	CCCG	CCCG	CTCG	CCCG	CCCG	CTCG	CCCG	CCCG	CCCG	CTCG	CTCG	CTCG	CTCG	CCCG	CCCG	CCCG	CTCG	CTCG
1677	ENA|CM002236|CM002236.1	4590203	TGCAGAGCCGCTATTCGGATCACCAGCACCGCCCGCAATCCAGGCATCGCGGTGGTTGCCGATAACTATGTTACAAGTCAGCATTAAGCTCATGAAGGGTACATCTCCTGCATGTCCAG	18,A>G;26,C>A;92,T>C	ACT	ACC	ACC	ACC	ACT	ACT	ACC	GCC	ACC	ACC	AAT	ACT	ACT	ACT	ACC	ACC	ACC	ACC	ACC	ACC	ACC	ACC	ACC	ACC	ACC	ACC	ACC	ACC	ACC	ACC	ACC	ACC	ACC	ACC	ACC	ACC	ACC	ACC	ACC	ACC	ACC	ACC	ACC	ACC	ACC
1678	ENA|CM002236|CM002236.1	4598052	TGCAGACCTTTTAAGGGACCGCAGCATCTCTGCCCGGACTTCCGACTAAGGATGACGATACGATATGGTTTTTCATCATGTAGAAAGCATGCTGATGGGGGCAACTATGACAGAGGAGG	11,T>G;15,G>A;84,A>C;101,C>T;110,C>A	TGACC	TGCTC	TGCTC	TGCTC	TGCTC	TGACC	GGACC	TGCCC	GGACC	TGATA	TGACC	GGACC	TGCCC	TGCCC	TGCTC	TACTC	TGCTC	GGACC	TGATC	TGCTC	TGCTC	GGACC	TGCTC	GGACC	TGCTC	GGACC	TGCTC	TGCTC	TGCTC	GGACC	TGCTC	TGCTC	GGACC	TGCTC	TGCTC	TGCTC	GGACC	GGACC	GGACC	GGACC	TGCTC	TGCTC	TGCTC	GGACC	GGACC
1679	ENA|CM002236|CM002236.1	4598055	TGCAGTGTCTTGATAGCTGGAATATGTCGAGTTATAATCTTCTCTCTGAAACTCAAGCATCAGTCATTGCCACTATTCATGTTTGGACTCCAGAAAGAATTGCGCTGACTGATTGCTTA	22,T>A;94,A>G;101,G>A	TAG	AAG	AAG	AAG	TAG	TAG	TAG	TAG	TAG	TAG	TAG	TAG	TAG	TAG	TAG	TGG	AAA	TAG	TAG	AAG	AAG	TAG	AAG	TAG	AAG	TAG	AAG	AAG	AAG	TAG	AAG	AAG	TAG	AAG	AAG	AAG	TAG	TAG	TAG	TAG	AAG	AAG	AAG	TAG	TAG
1686	ENA|CM002236|CM002236.1	4608186	TGCAGCGGCGCAGAGTCGATCACCGTTGACTAACATGAGAGACCTGCCATAGTAGAAATGCGAAGGGGGCTTGAAGTTGGCGATCCCGTCAGAGATGAAGACGCATTCTGAGGCCAGGA	16,C>T;45,G>A;98,A>G;109,G>A	CGAG	CGGA	CGAG	CGAG	CAAG	CGAG	CGAG	CGAG	CGAG	CGAG	CGAG	CGAG	CGAG	CGAG	CGAG	CGAG	CGAG	CGAG	CGAG	TGGA	CGAG	CGAG	CGAG	CGAG	CGAG	CGAG	CGAG	CGAG	CGAG	CGAG	CGAG	CGAG	CGAG	CGAG	CGAG	CGAG	CGAG	CGAG	CGAG	CGAG	CGAG	CGAG	CGAG	CGAG	CGAG
1688	ENA|CM002236|CM002236.1	4611451	TGCAGGAAAAGGTCGACAACATGGAGATGGAGATGAGGAAGAAGGACGAGGAGCTGAATAACATGCAGTCCGGGGATGGCAACAAGAAAGATTGGGACGAGACCAGGCAAAGCTTGGAG	13,C>T;43,G>A;88,A>C	CGA	CGA	CGA	CGA	CGA	CGA	CGA	TAA	CGC	CGA	CGA	CGA	CGA	CGA	CGA	CGA	CGA	CGA	CGA	CGA	CGA	CGA	CGA	CGA	CGA	CGA	CGA	CGA	CGA	CGA	CGA	CGA	CGA	CGA	CGA	CGA	CGA	CGA	CGA	CGA	CGA	CGA	CGA	CGA	CGA
1691	ENA|CM002236|CM002236.1	4612084	TGCAGGAGCTCGTCTATCGCAATCTGGAACTTGGTAACGTGAAGGTCCTTCACAAGCCCAGAGTCTTCGACAAAACCCTTTTCCCGTACGTATTTGCCGGCGTTCTGCTCGAGTGGTAC	5,G>A;115,G>A	GG	GG	GG	GG	GA	GG	GG	GG	GG	GG	GG	GG	GG	GG	AG	GG	AG	GG	AG	GG	GG	GG	GG	GG	GG	GG	GG	GG	GG	GG	GG	GG	GG	GG	GG	GG	GG	GG	GG	GG	GG	GG	GG	GG	GG
1692	ENA|CM002236|CM002236.1	4615125	TGCAGCGTAGCCATGGCTTGCTCGATGTAATCATCGTAGCTCTTGCGCTGTTGCTCCAGATACTTTGCCTTCTCGTGAAGATTGCCGAGTGTCTGACGGACACCCTCGAGCTCTCTCTG	80,A>G	A	A	A	A	G	A	A	A	G	A	A	G	G	A	A	A	A	A	A	A	A	A	A	A	A	A	A	A	A	A	A	A	A	A	A	A	A	A	A	A	A	A	A	A	A
1693	ENA|CM002236|CM002236.1	4615128	TGCAGAACAAGAAGGGGTACGTACATCATCACCATCACCAATGTCTCCTCCCATCTCTGGTGGTTCGCATGCTAACAAGTCCTTACTTACCCCCCACCTACAGCAAGAAACGTTTCCTT	7,C>T;95,A>G	CA	CG	CG	CA	TA	CA	CA	CA	TA	CG	CA	TG	TA	TA	CG	CA	CG	CG	CA	CA	CA	CA	CA	CA	CA	CA	CA	CA	CA	CA	CA	CA	CA	CA	CA	CA	CA	CA	CA	CA	CA	CA	CA	CA	CA
1694	ENA|CM002236|CM002236.1	4616562	TGCAGAGCGGCACATGCTTCGACTTCTTCCCTTATCGACCTGGAAATAAGCTTCAATAAGTAGTATTCCTCTCTCCGCTTTTGCGCATAGCCGAACAGCCCCATCATCAAGTGTTCAAT	11,A>G	A	G	G	A	A	A	A	A	A	A	A	A	G	A	A	A	G	A	A	A	A	A	A	A	A	A	A	A	A	A	A	A	A	A	A	A	A	A	A	A	A	A	A	A	A
1695	ENA|CM002236|CM002236.1	4616565	TGCAGGATTATCTGAGGGGCAACTACTTCTGGACCAAGCTGCTCCAGAATTACACCCGATCCCCTCGTGATAGGAAATATCTCAGAGATCTCTTGGGACCCCTCATCAGAGACAACATT	91,C>T;92,T>C;100,C>G	CTC	CTG	CTG	CTC	TCC	TCC	TCC	CTC	CTC	CTC	CTC	TCC	CTG	CTC	CTC	CTC	CTG	TCC	CTC	TCC	CTC	TCC	CTC	TCC	CTC	TCC	CTC	CTC	CTC	TCC	CTC	CTC	TCC	CTC	CTC	CTC	TCC	TCC	TCC	TCC	CTC	CTC	CTC	TCC	TCC
1700	ENA|CM002236|CM002236.1	4621794	TGCAGGGTCTGGACCATAAAAAAAATTTCGAAGGCAAACTCCCAGATCTTGTCTTTTCCTCTTCGTTTTCTTGGGGGGGGAAAAGTCGGCTGATCCAACCACTACATACCCGTCGCTGG	30,A>C	A	A	A	A	A	C	A	A	A	A	A	A	A	A	A	A	A	A	A	A	A	A	A	A	A	A	A	A	A	A	A	A	A	A	A	A	A	A	A	A	A	A	A	A	A
1701	ENA|CM002236|CM002236.1	4621797	TGCAGCCCCCGACCGCGGGGCTTTCTGCCGGGCGGTGGGTGGTTTGAAGAGGGTCGCATGTGGAGTATAGCGTGACTCGGCGAAGCCTGTCTGTGTTGCTATCATTGGGCTGTGGGAAT	13,C>G;57,A>T;84,G>A;87,T>C	CAGT	CAGC	CAGC	CAGC	CAGC	CAGC	CAGT	CAGC	CAGC	CAGC	GTGC	GTAC	GTGC	GTGC	CAGC	CAGC	CAGC	CAGT	CAGT	CAGC	CAGC	CAGT	CAGC	CAGT	CAGC	CAGT	CAGC	CAGC	CAGC	CAGT	CAGC	CAGC	CAGT	CAGC	CAGC	CAGC	CAGT	CAGT	CAGT	CAGT	CAGC	CAGC	CAGC	CAGT	CAGT
1702	ENA|CM002236|CM002236.1	4622634	TGCAGCACAATCATTACCTCGCGTCTGGGAGCTTGTGCTGACTTTGCTTCAAATAGAATCCGGCAACCTTGGCTCCAAGCTCGTTGGCATCGTCACCAACCGCGACATTCAGTTCGAGA	11,C>T;12,A>C;39,G>A;48,T>G;60,C>T	CAGTC	TCGTT	TCGTT	CAGGT	TTGTT	CAGTT	CAGTT	CAGGT	CAGGT	TCATT	TTGTT	TTGTT	TTGTT	TTGTT	CAGTC	CAGGT	TCGTT	CAGTT	CAGTC	TCGTT	CAGGT	CAGTT	CAGGT	CAGTT	CAGGT	CAGTT	CAGGT	CAGGT	CAGGT	CAGTT	CAGGT	CAGGT	CAGTT	CAGGT	CAGGT	CAGGT	CAGTT	CAGTT	CAGTT	CAGTT	CAGGT	CAGGT	CAGGT	CAGTT	CAGTT
1704	ENA|CM002236|CM002236.1	4623686	TGCAGGATTGCGGCATGACCAGCCTCCAGGAGCTCCACGAGTGTGTCGAGAACGGCACTGTTCGTTTCGAGATCCGCACTGCTAGCGCCCAGCTGGAAGGCGGCGTTAACATGGAGTCT	7,T>C	T	T	T	C	T	T	T	C	C	T	T	T	C	T	T	C	T	T	T	T	C	T	C	T	C	T	C	C	C	T	C	C	T	C	C	C	T	T	T	T	C	C	C	T	T
1705	ENA|CM002236|CM002236.1	4623689	TGCAGAGAGTGTTTCAACCCAGCAGCAAGATAGGGGACGAACTTGTTGATAGATCCTCTGTGAGCGACAGCGCCAGAGACACCCTGGGCAACGAGGATGCTGTCACCCTCAGAGAAGTA	23,A>G;62,A>G	AA	GA	GA	AA	GA	AA	AA	AA	AA	AG	AA	AA	AA	AA	AA	AA	GA	AA	AA	GA	AA	AA	AA	AA	AA	AA	AA	AA	AA	AA	AA	AA	AA	AA	AA	AA	AA	AA	AA	AA	AA	AA	AA	AA	AA
1708	ENA|CM002236|CM002236.1	4632107	TGCAGTCAGACAAGTCCGCATGTAGGCTGTGTCGCCAAGTGGCACAGTAGGACTTCACAACCTTGCCTCGGCGTCGATGTTGCTCCTACTTAAGAGGGGTAACCACTTCGTTTTCTTAT	60,C>T;102,C>T	CC	CC	CC	CC	CC	CC	CC	CC	CC	TT	TT	TT	CC	CC	CC	CC	CC	CC	CC	CC	CC	CC	CC	CC	CC	CC	CC	CC	CC	CC	CC	CC	CC	CC	CC	CC	CC	CC	CC	CC	CC	CC	CC	CC	CC
1709	ENA|CM002236|CM002236.1	4632110	TGCAGATGTGAGTCGACAATCCTACCGTCCAAATGTGTAGCCCAATACTAGTTTGTTTGTTAGCTCAAAGCCTTGAATCAACCTCTAAAAGCGTTTTCATGGTCAATTTATTCGTTTCG	46,A>G;66,A>G;67,A>G;68,A>T;84,C>T;89,A>G;100,G>A;106,T>C;114,T>A	AAAACAGTT	AAAACAGTT	AAAACAGTT	AGAATAACA	AGAATGGTT	AGAACAATT	AGAATGGTT	AGAATGGTT	AGAATGGTT	AAGTTAATT	AAGTTAATT	AAGTTAATT	AAAACAGTT	AGAATGGTT	AAAACAGTT	AGAATAACA	GGAACAGTT	AAAACAGTT	AAAACAGTT	AAAACAGTT	AGAATAACA	AGAATGGTT	AGAATAACA	AGAATGGTT	AGAATAACA	AGAATGGTT	AGAATAACA	AGAATAACA	AGAATAACA	AGAATGGTT	AGAATAACA	AGAATAACA	AGAATGGTT	AGAATAACA	AGAATAACA	AGAATAACA	AGAATGGTT	AGAATGGTT	AGAATGGTT	AGAATGGTT	AGAATAACA	AGAATAACA	AGAATAACA	AGAATGGTT	AGAATGGTT
1710	ENA|CM002236|CM002236.1	4632792	TGCAGCGACAACCTACCCCGTACCCGGCGCAACCGGGAGCCTCATACCAAAGACCGTACCGAGATGGTTATTCACTCAGACCACCTCAAAGCCGCCCTCTCCGCCGTCGTCTCCTACTA	46,C>T;91,C>T	CC	CC	CC	CT	TC	CC	CC	CC	TC	CC	TC	CC	CC	TC	CC	CT	CC	CC	CC	CC	CT	CC	CT	CC	CT	CC	CT	CT	CT	CC	CT	CT	CC	CT	CT	CT	CC	CC	CC	CC	CT	CT	CT	CC	CC
1712	ENA|CM002236|CM002236.1	4651832	TGCAGTCACCTCTCCCAACCGGCAACCGCCAAACCGACCAACTGACAACCCGAGCTGCTACCGCTGGTAATCACTTGAAGCGAAGGTAAGGGTATTGCGCGGCGCCTGCCGGGACTTCA	69,A>T;91,G>T	AG	AG	AG	AG	TT	TT	AG	AG	AG	TT	TT	TT	TT	TT	AG	AG	AG	AG	AG	AG	AG	AG	AG	AG	AG	AG	AG	AG	AG	AG	AG	AG	AG	AG	AG	AG	AG	AG	AG	AG	AG	AG	AG	AG	AG
1713	ENA|CM002236|CM002236.1	4651835	TGCAGCCCATCGAACGAATGGTCGGCTACGGTGAAGGACTGGTTGGAACGGGGGTTCACGATGTTGAACGGCGCTAGAACGGGAGTTTGGGATGGGTGCCACGGTGGTGGCAGGTGCAC	15,G>A	G	G	G	A	G	G	G	G	G	G	G	G	G	G	G	G	G	G	G	G	A	G	A	G	A	G	A	A	A	G	A	A	G	A	A	A	G	G	G	G	A	A	A	G	G
1714	ENA|CM002236|CM002236.1	4653466	TGCAGTGAGGAGGTGTTCCCTAGCGCCAATGCCAATGACACCTCAGGGTTACTGGCGGGACTCCACAGCAAACCGAATGCCAGTGAAAATTCGGGCAATGCCCCTCTTCTCGCGCACCC	54,G>A	G	G	G	G	A	A	G	A	A	A	A	A	A	A	G	G	G	G	G	G	G	G	G	G	G	G	G	G	G	G	G	G	G	G	G	G	G	G	G	G	G	G	G	G	G
1716	ENA|CM002236|CM002236.1	4654931	TGCAGCGTGGGTTCCCAGCACTCAGCGCTGATTACCCCCAAGACTGGGCGGGCCAGAAAATTTGTGCACTGAGATGCAGCCTGATTTGGGCGCCCCCCCNNAATGGAAATGGGACAAGG	45,G>A	G	G	G	G	A	G	G	A	G	A	A	A	A	G	G	G	G	G	G	G	G	G	G	G	G	G	G	G	G	G	G	G	G	G	G	G	G	G	G	G	G	G	G	G	G
1717	ENA|CM002236|CM002236.1	4656346	TGCAGCAGAACGTTGTGCCCGAGGTTTCTGAAGAGGAGGAGGAGCAGCAGCAGCAGCAGCAGCAACCGGTCCCCGTTTCCAAGACCCCCATCAAGAAGAAGGACACCCGCAGGCGCAAG	74,G>A	G	G	G	G	A	G	A	A	G	A	A	G	A	A	G	G	A	G	G	G	G	A	G	A	G	A	G	G	G	A	G	G	A	G	G	G	A	A	A	A	G	G	G	A	A
1718	ENA|CM002236|CM002236.1	4656349	TGCAGCTGCTGAGCAATGGCGTCCTGGTCGGTGGGGACCTCTTCGACCTGAGCAGCAGTGGGCATCTCGATATTGTACTCATCAGCATACTTGAGGGCCTCGTCATCGGTCATGTTCTT	14,A>G;95,G>A	AG	AG	AG	GG	AA	AA	AA	AA	AG	AA	AA	AG	AA	AA	AG	AG	AG	AG	AG	AG	GG	AA	GG	AA	GG	AA	GG	GG	GG	AA	GG	GG	AA	GG	GG	GG	AA	AA	AA	AA	GG	GG	GG	AA	AA
1719	ENA|CM002236|CM002236.1	4661321	TGCAGCTCAACAATGAGTTCGCTGACCTGTTTCACGGCTTCCGAGCGCTGGTCCTCAACCTTCCTAAGCAGCGCCAGCTGGTTGTTGTAGCTCTTGCGGTTCTCGGATTTGATGCCGAT	11,A>G;35,G>A;86,G>A	AGG	GGA	AGA	AGA	AGG	AGG	AGA	AGG	AGA	AAA	AGG	AGA	AGG	GGA	AGG	GGA	GGA	AGG	AGG	AGG	AGA	AGA	AGA	AGA	AGA	AGA	AGA	AGA	AGA	AGA	AGA	AGA	AGA	AGA	AGA	AGA	AGA	AGA	AGA	AGA	AGA	AGA	AGA	AGA	AGA
1720	ENA|CM002236|CM002236.1	4661324	TGCAGAACATTCAGGTCAGCCTGAACGGGCTAAGAGACCGGGTTGGAGAGCCGGAGGTGGCGAGGGATGCTGGTCTTGAGATACCGCTATATGTACATGTCGAAACTATTGATAGGGGA	76,T>G	T	T	T	T	T	T	T	T	T	G	T	G	T	T	T	T	T	T	T	G	T	T	T	T	T	T	T	T	T	T	T	T	T	T	T	T	T	T	T	T	T	T	T	T	T
1724	ENA|CM002236|CM002236.1	4677820	TGCAGTGCGAAGACGATGACTTATTCCAGTCGATGGCCCCCACCGCGCGCACAGCTTCATCGAATTCCTCCCTCAACCCCATGATCCAGAGAGTGTCGAGAGAGTCCACCAAGGTAGCA	58,A>G;100,A>T	AA	AA	AA	GT	GT	GT	GA	GT	AA	AA	AA	AA	AA	AA	AA	AA	AA	AA	GT	AA	GT	GA	GT	GA	GT	GA	GT	GT	GT	GA	GT	GT	GA	GT	GT	GT	GA	GA	GA	GA	GT	GT	GT	GA	GA
1725	ENA|CM002236|CM002236.1	4690572	TGCAGACACCCCCAAGCTCTCCCGGCAGTTCGGCAGCGGGCGATCCCAATCGGAACTACGCAAAGACCTTGAGGTTGACTAGCGACCAGTTGAAGGCCTTGAATCTGAAGCCCGGCGAG	40,C>T	C	C	C	T	C	C	C	C	C	C	C	C	C	C	C	C	C	C	C	C	T	C	T	C	T	C	T	T	T	C	T	T	C	T	T	T	C	C	C	C	T	T	T	C	C
1726	ENA|CM002236|CM002236.1	4690575	TGCAGGGTCATCTGGCCGACATCAGAGTCAGCTCTCCTGTGGATCGGTAGAGTCGTGGCGGCTGAGGTATCGCTAGCATCGCTCTGATACCCAGGGTCAGAAGCCGCATCAATGTTGCC	104,C>G	C	C	C	C	C	C	C	C	C	G	C	C	C	C	C	C	C	C	C	C	C	C	C	C	C	C	C	C	C	C	C	C	C	C	C	C	C	C	C	C	C	C	C	C	C
1732	ENA|CM002236|CM002236.1	4702589	TGCAGAATATTCCGCTCAACCCGCTCACCCAACCCGTGCGCGCCGTGGACGTCATCTTCGCTGTCGACTCGTCCGCCGACGTGACAAACTGGCCCAATGGCACCGCCCTGCGCGCCACC	10,T>C;46,G>C;112,C>A	TGC	TCC	TCC	TGC	TGA	TGA	TCC	TGA	TGC	TGC	TGC	TCC	TCC	CGC	TGC	TGA	TCC	TCC	TCC	TCC	TGC	TCC	TGC	TCC	TGC	TCC	TGC	TGC	TGC	TCC	TGC	TGC	TCC	TGC	TGC	TGC	TCC	TCC	TCC	TCC	TGC	TGC	TGC	TCC	TCC
1733	ENA|CM002236|CM002236.1	4702592	TGCAGATCTTCGCCGCCGTCGACCAGGTCGAGCTCGAGCGTGTCGGCGTTGGGGTTGGTCCGGTTGTTCCAGTCCAGGAACGGATTAGGGATGATTTGGGAGACGTCGTCCCTCTTGGC	35,G>A;59,C>G;107,G>A	GCG	GCG	GCG	GCG	GCG	GCG	GGG	GCG	GCG	GCA	GCA	GCG	GCG	ACG	GCG	GCG	GGG	GCG	GCG	GCG	GCG	GGG	GCG	GGG	GCG	GGG	GCG	GCG	GCG	GGG	GCG	GCG	GGG	GCG	GCG	GCG	GGG	GGG	GGG	GGG	GCG	GCG	GCG	GGG	GGG
1735	ENA|CM002236|CM002236.1	4706062	TGCAGAGATGCAGCAGCTTGAAGCCATTGTGCCACCGACCCCTAATCTTCATACACAAGAATCAAGAAAGCTCAATCTGAGCACCCCTTCGCCAGAATTCATGGACATTGATTCCTCTC	33,A>G	A	G	A	G	G	G	G	G	G	G	G	G	G	G	G	A	A	G	A	G	G	G	G	G	G	G	G	G	G	G	G	G	G	G	G	G	G	G	G	G	G	G	G	G	G
1737	ENA|CM002236|CM002236.1	4709480	TGCAGAGCGGCAGCAGAAGGGAACCTCAGAGTGTAGAGAAAATCCATGAATGGTGAGGTGAGCCTTGGCATCCTGAGTATACCTTAAGCAGGTCCAGCAACATGGACGGCACCGTGAAC	6,G>A;22,A>G;73,T>C;82,C>G;85,A>G	GATCA	GATCA	GATCA	GGTCA	GATCA	GATCA	GATCA	GATCA	GATCA	GATCA	AACCG	GATGA	GATCA	GATCA	GGTCA	GATCA	GATCA	GGTCA	GATCA	GGTCA	GGTCA	GATCA	GGTCA	GATCA	GGTCA	GATCA	GGTCA	GGTCA	GGTCA	GATCA	GGTCA	GGTCA	GATCA	GGTCA	GGTCA	GGTCA	GATCA	GATCA	GATCA	GATCA	GGTCA	GGTCA	GGTCA	GATCA	GATCA
1740	ENA|CM002236|CM002236.1	4711432	TGCAGAGAGCGAACTGCGTATCACTTGGTAAGGCGACTTCACGCCGGTCGCCTAAGCATTCATTCCGCCAGAGGTCTGGGTAAATTCTGGTCGTCTATCTCTATCATTCTTCAGCTCCT	65,C>T;72,G>A;82,A>G;95,T>C	CGAT	CGAT	CAAT	CGAT	CGAT	CAAT	CGAC	CAAT	CGAC	CGAC	CGAT	CGAC	CAGT	CAAT	CAAT	CAAT	CAAT	TAAC	CAAT	CGAT	CGAT	CGAC	CGAT	CGAC	CGAT	CGAC	CGAT	CGAT	CGAT	CGAC	CGAT	CGAT	CGAC	CGAT	CGAT	CGAT	CGAC	CGAC	CGAC	CGAC	CGAT	CGAT	CGAT	CGAC	CGAC
1741	ENA|CM002236|CM002236.1	4711435	TGCAGGTGTTGCTCGGCCAGTTGATCGGGTTGTTTGGACAAATCGCAACATGCAGGTAGCATTTTGTAGTGTTTATATGGAAACATAGTTGGTAGCGATAGACGATGACAATGGTTGGA	18,A>G;45,C>T;83,C>A;85,T>C;92,T>C;104,A>G	ACCTTA	GCACCA	ACCTTA	GCCCCA	GCCCCA	ACGCCA	GCCCCG	ACGCCA	GCCCCG	GCCCCG	GCGCCA	GCCCCG	ACCTTA	ACGCCA	ACCTTA	ACCTTA	ACCTTA	GTCCCA	ACCTTA	GCCCCA	GCCCCA	GCCCCG	GCCCCA	GCCCCG	GCCCCA	GCCCCG	GCCCCA	GCCCCA	GCCCCA	GCCCCG	GCCCCA	GCCCCA	GCCCCG	GCCCCA	GCCCCA	GCCCCA	GCCCCG	GCCCCG	GCCCCG	GCCCCG	GCCCCA	GCCCCA	GCCCCA	GCCCCG	GCCCCG
1742	ENA|CM002236|CM002236.1	4712169	TGCAGTGATACACGCCACTGGATGCATTTCGGGGAGGTCAGGGAAGTGTTGAAATAGTGTTGTTGAATGATTTATTGCCGAGCTTTGTTGCTCTGCTCCGCTTGGCTAGCTGGTTGTTC	8,T>C;45,G>T;55,A>G;68,G>A;71,T>C;98,C>G;105,C>T	TGAGTCC	CTAATCT	CGAGTCT	TGAGTCC	TGAGTCC	CGGGTCT	CTAGTCT	CGGGTCT	CTAGTCT	CTAGTCT	CTAATCT	CTAGTCT	CGAGCCT	CGGGTCT	TGAGTCC	CGAGTCT	CGAGTCT	CGAGTCT	CGAGTGT	TGAGTCC	TGAGTCC	CTAGTCT	TGAGTCC	CTAGTCT	TGAGTCC	CTAGTCT	TGAGTCC	TGAGTCC	TGAGTCC	CTAGTCT	TGAGTCC	TGAGTCC	CTAGTCT	TGAGTCC	TGAGTCC	TGAGTCC	CTAGTCT	CTAGTCT	CTAGTCT	CTAGTCT	TGAGTCC	TGAGTCC	TGAGTCC	CTAGTCT	CTAGTCT
1744	ENA|CM002236|CM002236.1	4716189	TGCAGCATACGTGACCGGGAAAGGCAAAATCAGCGTCGGACAGAATGACGTGGAGGAGGACGATGACTCAAGTCACTTTCCCTTGCGAGTGATACTGATGCCCGACTTCGACCCACCGA	45,T>C;100,C>T;108,C>T	TCC	TCC	TCC	TTC	TCC	TCC	TCC	TCC	TCC	TCC	TCC	TCC	TCC	TCC	TTC	TCC	TCC	CCT	TCC	TTC	TTC	TCC	TTC	TCC	TTC	TCC	TTC	TTC	TTC	TCC	TTC	TTC	TCC	TTC	TTC	TTC	TCC	TCC	TCC	TCC	TTC	TTC	TTC	TCC	TCC
1745	ENA|CM002236|CM002236.1	4716192	TGCAGCATCTTCCCCCGTGAGATTCTGGGGCATATCAAAAGCGTGGTCAGGATCCTGCCACCTGGAACCGTCCTCCCACTCAGTTCCTGAATTCTCCGGAAGTCTCAGATCCAATAGTG	13,C>T;105,C>T	CC	CC	CC	CT	CC	CC	CC	CC	CC	CC	CC	CC	CC	CC	CT	CC	CC	TC	CC	CT	CT	CC	CT	CC	CT	CC	CT	CT	CT	CC	CT	CT	CC	CT	CT	CT	CC	CC	CC	CC	CT	CT	CT	CC	CC
1746	ENA|CM002236|CM002236.1	4718078	TGCAGTGATATCTTGACTATCCTCGCTATGTTCCCACGGAATAAACCCGTAAATGAGCGTATACTGACGGCAAAGTTGATGGATGAGATGGCGAGAGCATAGCTTGGAATGGTCGAACG	38,G>A;75,T>C;89,G>C;94,G>A;109,T>A	GTGGT	ATGGT	GTGGT	ATGGT	GTGGT	GTGGT	GTGGT	GTGGT	GTGGT	GTGGT	GTGAT	GTGGT	GTGGT	GTGGT	ATGGT	GTGGT	GTGGT	GCCGT	GTGGA	ATGGT	ATGGT	GTGGT	ATGGT	GTGGT	ATGGT	GTGGT	ATGGT	ATGGT	ATGGT	GTGGT	ATGGT	ATGGT	GTGGT	ATGGT	ATGGT	ATGGT	GTGGT	GTGGT	GTGGT	GTGGT	ATGGT	ATGGT	ATGGT	GTGGT	GTGGT
1748	ENA|CM002236|CM002236.1	4722492	TGCAGCTGAGCTTGCGGCAGAACACCATCTTCACCCTCGGAAACCTCCACCAGCACCGGCCAAAAAGGCTGCTGCACCACGTCAGGACTACGAAGACGACTATGTTCAGCCGAGGTCTT	55,C>T;84,G>T	CG	CG	CG	TG	CG	CG	CG	CG	CG	CG	TT	CG	CG	CG	CG	CG	CG	CG	CG	TG	TG	CG	TG	CG	TG	CG	TG	TG	TG	CG	TG	TG	CG	TG	TG	TG	CG	CG	CG	CG	TG	TG	TG	CG	CG
1749	ENA|CM002236|CM002236.1	4722495	TGCAGATGGTGTTGGTTGCTGTTGATGTGGTGGTGGTGGCGGTGGCGGTGCGGGTGGTTGCTGTTGGGAAGAAGAAGATGAGGCTTGGGTTGTTGGCCGTCTAGCCCGAACCTCTGCTC	10,G>A;14,G>T;16,T>G;18,C>T;24,A>T;51,G>T;81,G>A	GGTCAGG	GGTCAGG	GGTCAGG	ATGTTTA	GGTCAGG	GGTCAGG	GGTCAGG	GGTCAGG	GGTCAGG	GGTCAGG	ATGTTTA	GGTCAGG	GGTCAGG	GGTCAGG	GGTCAGG	GGTCAGG	GGTTAGG	GGTCAGG	GGTCAGG	ATGTTTA	ATGTTTA	GGTCAGG	ATGTTTA	GGTCAGG	ATGTTTA	GGTCAGG	ATGTTTA	ATGTTTA	ATGTTTA	GGTCAGG	ATGTTTA	ATGTTTA	GGTCAGG	ATGTTTA	ATGTTTA	ATGTTTA	GGTCAGG	GGTCAGG	GGTCAGG	GGTCAGG	ATGTTTA	ATGTTTA	ATGTTTA	GGTCAGG	GGTCAGG
1751	ENA|CM002236|CM002236.1	4722636	TGCAGCTTCATCGTTCGGTGAATCAAAAGACCTCGGCTGAACATAGTCGTCTTCGTAGTCCTGACGTGGTGCAGCAGCCTTTTTGGCCGGTGCTGGTGGAGGTTTCCGAGGGTGAAGAT	60,C>A;89,G>A	CG	CG	CG	CA	CG	CG	CG	CG	CG	CG	AA	CG	CG	CG	CG	CG	CG	CG	CG	CA	CA	CG	CA	CG	CA	CG	CA	CA	CA	CG	CA	CA	CG	CA	CA	CA	CG	CG	CG	CG	CA	CA	CA	CG	CG
1752	ENA|CM002236|CM002236.1	4724767	TGCAGTTATCTCGGGTCTTGGCATCAAAGCACCTCATCAAGCACTCAAACAGATCACTGCAAGAATGGCCGCCAAAAAGCCAGTCAACTGGTGGCTCTGGACCAAGATGTTGCTCGGGT	17,T>C;38,A>G;46,A>G;49,C>A	TAAC	TAAC	TAAA	TGAA	TGAA	TAAC	TAAC	TAGC	TAGC	TAAC	CAAA	TAAC	TAAC	TAAC	TAAA	TAAA	TAAA	TAAC	TAAA	TGAA	TGAA	TAAC	TGAA	TAAC	TGAA	TAAC	TGAA	TGAA	TGAA	TAAC	TGAA	TGAA	TAAC	TGAA	TGAA	TGAA	TAAC	TAAC	TAAC	TAAC	TGAA	TGAA	TGAA	TAAC	TAAC
1753	ENA|CM002236|CM002236.1	4724770	TGCAGCTTCTCCTGCTGCTAATTAGTGAGCAGGGAGAGTTTGTGATGAGATTTGTGTTTGGTGAGATCCGCGCAAATACTAGTTGATCTTGTCAGTTTGCTGTGTATATGCAATTCATG	50,T>C;54,T>C;96,T>G;107,A>G	TTTA	TTTA	TTTA	TCTA	TTTA	TCTA	TTTA	TTTA	TTTA	TTTA	TCTA	TTTA	TTTA	TTTA	TTTA	CTGG	CTGG	TTTA	TTTA	TCTA	TCTA	TTTA	TCTA	TTTA	TCTA	TTTA	TCTA	TCTA	TCTA	TTTA	TCTA	TCTA	TTTA	TCTA	TCTA	TCTA	TTTA	TTTA	TTTA	TTTA	TCTA	TCTA	TCTA	TTTA	TTTA
1754	ENA|CM002236|CM002236.1	4725078	TGCAGAAGAGGAGTCTGGAGAGGCGGTTCGAGCGTCAGCAGGAGTTTGACGACTTTGTCACCAAGTTGAAGGAGTACTCCAAGTCTGATAAGCCAGGTAAGCTTTCTTCCCTCTGTCCC	95,G>A	G	A	A	A	A	A	A	A	A	A	A	A	A	A	A	A	A	A	A	A	A	A	A	A	A	A	A	A	A	A	A	A	A	A	A	A	A	A	A	A	A	A	A	A	A
1755	ENA|CM002236|CM002236.1	4725081	TGCAGCTCCGGGTTATACTTTTGGAAGAGCTCCTCGTCTGTCGGGGTGAGCCAGTAGGTGAATGCAGGACCGCCGACGCAGATTGCTGCTCCACTGTTTGTTTGGGCCAACAAGAGTTT	11,G>A;102,T>A	GT	GT	AA	AA	GT	GT	GT	GT	GT	GT	AT	GT	GT	GT	GT	GT	GA	GT	GA	GA	AA	GT	AA	GT	AA	GT	AA	AA	AA	GT	AA	AA	GT	AA	AA	AA	GT	GT	GT	GT	AA	AA	AA	GT	GT
1762	ENA|CM002236|CM002236.1	4739345	TGCAGCCACTATCAATCACCGAGGCCCTTCGGGGCCTCTGAGAGTCTCCCTGCAAAAGTGAACCCCTGATGGGTGCAGCAGATTCGTACTGCCGCTCCGCTGATCAAATTGCGTATGGA	34,C>T;35,C>G;52,C>A;53,A>G;62,C>T;67,G>A;80,G>A;85,G>A;100,T>C	CCCACGGGT	TGAGCAGAC	TGAGCAGAC	CCCACGGGT	CCCACGGGT	CCCACGGAC	CCCACGAAT	CCCACGAGT	TGAGCAGAC	CCCACGAGT	CCCACGAGT	TGAACAGAC	CCCACGGGT	CCCACGAGT	CCCACGAGT	TGAGCAGAC	TGAATAGAC	TGAGCAGAC	TGAGCAGAC	TGAGCAGAC	CCCACGGGT	CCCACGAAT	CCCACGGGT	CCCACGAAT	CCCACGGGT	CCCACGAAT	CCCACGGGT	CCCACGGGT	CCCACGGGT	CCCACGAAT	CCCACGGGT	CCCACGGGT	CCCACGAAT	CCCACGGGT	CCCACGGGT	CCCACGGGT	CCCACGAAT	CCCACGAAT	CCCACGAAT	CCCACGAAT	CCCACGGGT	CCCACGGGT	CCCACGGGT	CCCACGAAT	CCCACGAAT
1763	ENA|CM002236|CM002236.1	4739348	TGCAGCACATATTCCTTTTTCTCGACCTACATACCTTGGAAAGACTTCAATGTGGTTGCGCCACAGCAGCTAGCTGGCCGCTGACAAGAGCTCCAATGGATTCACTTCTTGTCTCTCCC	24,A>G;42,G>A;49,A>G;59,G>A;85,A>C;93,C>T	AGAGAC	AAAACT	AAAACT	AGAGAC	AGAGAC	AGAGAC	AGAGAC	AGAGAC	AAAACT	AGAGAC	AGAGAC	AAAAAT	AGAGAC	AGAGAC	AGAGAC	AAAACT	GAGAAT	AAAACT	AAAACT	AAAACT	AGAGAC	AGAGAC	AGAGAC	AGAGAC	AGAGAC	AGAGAC	AGAGAC	AGAGAC	AGAGAC	AGAGAC	AGAGAC	AGAGAC	AGAGAC	AGAGAC	AGAGAC	AGAGAC	AGAGAC	AGAGAC	AGAGAC	AGAGAC	AGAGAC	AGAGAC	AGAGAC	AGAGAC	AGAGAC
1764	ENA|CM002236|CM002236.1	4745715	TGCAGAGCCAGATACACGAACTCAGCAACATCTACTTCGGCGGGTCCTTCATCAGGGGACACCCGCAGACCATGAACACGCTCAGCTACGCCATCAAGTTCTGGAGCAAGGGCGCCAAG	22,C>T;88,C>T	CC	CC	CC	CT	CT	CC	CC	CC	CC	CC	CC	CC	TC	CT	CC	CT	CC	CC	CC	CC	CT	CC	CT	CC	CT	CC	CT	CT	CT	CC	CT	CT	CC	CT	CT	CT	CC	CC	CC	CC	CT	CT	CT	CC	CC
1765	ENA|CM002236|CM002236.1	4745718	TGCAGATAAGCGAGCTGTCCAATGTTGTTACTGATCGCGTACAGCAAGGAGACCGAGACATCGGCGCTCGAGAAATGCTTGTTGCCAGGCAAAGTTGCTGATGATGTAGAGGGATCGCC	65,G>A;92,A>T;97,C>T	GAC	GAC	GAC	AAT	GAT	GAT	GAC	GAC	GAT	GAC	GAT	GAC	GAT	GAT	GAC	GAT	GTT	GAC	GAC	GAC	AAT	GAC	AAT	GAC	AAT	GAC	AAT	AAT	AAT	GAC	AAT	AAT	GAC	AAT	AAT	AAT	GAC	GAC	GAC	GAC	AAT	AAT	AAT	GAC	GAC
1766	ENA|CM002236|CM002236.1	4750011	TGCAGCCAGTCAGAACAGCTGAAGCAGGTTGGTAGCACCGCTTTTGTCCCCTGACCGAATGTGCAAGCTGTGATGGGATGCCGTAGAGACGGGTTCGATGCACGCAATTGTACAATTGC	106,A>T	A	A	T	A	A	A	A	A	A	A	A	A	A	A	A	A	A	T	A	A	A	A	A	A	A	A	A	A	A	A	A	A	A	A	A	A	A	A	A	A	A	A	A	A	A
1767	ENA|CM002236|CM002236.1	4750014	TGCAGTCGTTGGATAGGAGCTGAGAACAAACAAGACAGTCTTGGAATACGATAACAGGCAAAAGTTTGCTGGACCATATGGCATACATACTCTTTCAACAGCGGGCACTTGAATATGTC	10,G>A;20,T>C;42,G>A;51,T>G	GTGT	GTAT	GTGT	GTGT	GTGG	GTGT	ATGG	GTGT	GTGT	GTGT	GCGG	GTGT	GTGT	GTGG	GTGT	ATGG	GTGG	GTGT	GTGG	GTGG	GTGT	ATGG	GTGT	ATGG	GTGT	ATGG	GTGT	GTGT	GTGT	ATGG	GTGT	GTGT	ATGG	GTGT	GTGT	GTGT	ATGG	ATGG	ATGG	ATGG	GTGT	GTGT	GTGT	ATGG	ATGG
1769	ENA|CM002236|CM002236.1	4753155	TGCAGGTGTAACCCGCGGACATGAATCCAACTATCAGTAAGTCCCCTTGGTCGTTTCACTGCATCAGCTCGAACCACTTNTGTTTTTACTCGCACGATGAAACACGACAATTTATAATT	20,A>G;31,T>A;33,T>C;95,G>A	ATTG	AATA	AATA	AACA	ATTA	ATTG	AATA	AACA	ATTG	ATTG	GACA	AACA	AACA	GACA	AATA	AATA	AACA	AATA	AACA	AACA	AACA	AATA	AACA	AATA	AACA	AATA	AACA	AACA	AACA	AATA	AACA	AACA	AATA	AACA	AACA	AACA	AATA	AATA	AATA	AATA	AACA	AACA	AACA	AATA	AATA
1770	ENA|CM002236|CM002236.1	4754469	TGCAGTGGGGAAGAGACGAAGGTGAAGAGCATTGAGAAGCACGGCGGTACGGTGATTGGAAGAGAGCTGATGAGGGGGTTCATTGGTGTTGCTGAGGGGAGGTGGCAAGAGGTGAAGGA	5,T>C;41,C>T;97,G>C;107,A>G	TCGA	TTGA	CTCG	CTCG	TTGA	TCGA	CTCG	CTCG	TTGA	TCGA	CTCG	TCGA	CTCG	CTCG	CTCG	CTCG	TCGA	CTCG	CTCG	CTCG	CTCG	CTCG	CTCG	CTCG	CTCG	CTCG	CTCG	CTCG	CTCG	CTCG	CTCG	CTCG	CTCG	CTCG	CTCG	CTCG	CTCG	CTCG	CTCG	CTCG	CTCG	CTCG	CTCG	CTCG	CTCG
1771	ENA|CM002236|CM002236.1	4754472	TGCAGTCCACCACCACGGTGACCGTCTCCTTGCACAAGCTCTCCTCCAACCTATCCGGATCCAGCAGGATCCAGTGCCTGCTTTTCCTCTCTGCCGAGGAGCCCGAGTCCTCTCCGTGC	16,G>C;19,G>A;66,G>A;97,G>A;99,A>T;106,G>A	GGGGAG	GGGGAG	CGAGTA	CGAGTA	GGGGAG	GGGGAG	CGAGTA	CGAGTA	GGGGAG	GGGGAG	CGAGTA	GGGGAG	CAAATA	CGAGTA	CGAGTA	CGAGTA	GGGGAG	CGAGTA	CGAGTA	CGAGTA	CGAGTA	CGAGTA	CGAGTA	CGAGTA	CGAGTA	CGAGTA	CGAGTA	CGAGTA	CGAGTA	CGAGTA	CGAGTA	CGAGTA	CGAGTA	CGAGTA	CGAGTA	CGAGTA	CGAGTA	CGAGTA	CGAGTA	CGAGTA	CGAGTA	CGAGTA	CGAGTA	CGAGTA	CGAGTA
1774	ENA|CM002236|CM002236.1	4762125	TGCAGTGCAGTGGGTGATCTTAGTTCGCCTCTCAGCCTATCCATCCCGACCCGCTCCTTCCTCTTCAGTTCTCTTCCTCTTCACACTAAGAAGTATTTTCCAACTCTGTTCTTCCTCGC	12,G>A;37,T>C;59,C>T;61,T>C;87,A>C;90,A>T;91,A>G;100,C>A	GTCTAAAC	GTCTAAAA	GTCTAAAC	GTCTAAAC	ACTCCTGA	GTCTAAAC	GTCTAAAC	ACCCATGC	GCCCCTGA	GTCTAAAC	GTCTAAAA	ACTCCTGA	GCCCCTGA	GTCTAAAC	ACCCAAAA	GTCTAAAC	GTCTAAAA	ACCCCTGA	GTCTAAAC	GTCTAAAC	GTCTAAAC	GTCTAAAC	GTCTAAAC	GTCTAAAC	GTCTAAAC	GTCTAAAC	GTCTAAAC	GTCTAAAC	GTCTAAAC	GTCTAAAC	GTCTAAAC	GTCTAAAC	GTCTAAAC	GTCTAAAC	GTCTAAAC	GTCTAAAC	GTCTAAAC	GTCTAAAC	GTCTAAAC	GTCTAAAC	GTCTAAAC	GTCTAAAC	GTCTAAAC	GTCTAAAC	GTCTAAAC
1780	ENA|CM002236|CM002236.1	4766302	TGCAGACAACCAGCCAAACCACGAGCTTCGTGCAGAGGTTTGTGAGCTGTTGGACAACGGCATCGACAGTGCAGAGACTATAGTTGGGTGTGCTCAACATCAGAAGCGCATCGTTGATG	18,C>T;81,A>T	CA	CA	CA	CA	TT	TT	TT	TT	TT	TT	TT	TT	TT	TT	CA	CA	CA	CA	CA	CA	CA	TT	CA	TT	CA	TT	CA	CA	CA	TT	CA	CA	TT	CA	CA	CA	TT	TT	TT	TT	CA	CA	CA	TT	TT
1781	ENA|CM002236|CM002236.1	4767683	TGCAGACCACGGAGATACTCCTGCGGAAGCGTGCCGTCCTTTGTCTGAAGAAGAAGTGGCTGGTGTGCTGTTACGGCCTCCCTAAGCGCTGGTGCTAGAGCATGCTCGTTCGTGCTAAG	41,T>G;107,G>A	TG	GG	GA	GA	GG	GG	GG	GG	GG	GG	GG	GG	GG	GA	GA	GG	GG	GA	GG	GA	GA	GG	GA	GG	GA	GG	GA	GA	GA	GG	GA	GA	GG	GA	GA	GA	GG	GG	GG	GG	GA	GA	GA	GG	GG
1782	ENA|CM002236|CM002236.1	4767686	TGCAGACGAGGGGTTTTAAAGATGATCCGTGCCGGGCTGTCGTGATCATGCCGATTCGGCCGACAAAGAAGGAAGACGCAATGGGGCTACTTCTTCTGGGTCTAAACCCAAGACGCCCT	10,G>A	G	G	A	A	G	G	G	G	G	G	G	G	G	A	A	G	G	A	G	A	A	G	A	G	A	G	A	A	A	G	A	A	G	A	A	A	G	G	G	G	A	A	A	G	G
1783	ENA|CM002236|CM002236.1	4771003	TGCAGTGTCACTGGCCAGTCGAGGGTCAGTTTACATGAGACGCCCCGTTCGTCGCCGACCGTCACAGGATTCATAATGTCTCTCATCAAGACCGGAGATGCGACTCGTTGTAGTTGTAC	17,G>A;40,C>G;70,T>G;93,G>A	GCTG	GCTG	GCTG	GCTG	GGTG	GCTG	GCTG	GCTG	GCGG	ACTG	GCTG	GCTG	GCTG	GCTG	GCTG	GCTG	GCTG	GCTG	GCTA	GCTA	GCTG	GCTG	GCTG	GCTG	GCTG	GCTG	GCTG	GCTG	GCTG	GCTG	GCTG	GCTG	GCTG	GCTG	GCTG	GCTG	GCTG	GCTG	GCTG	GCTG	GCTG	GCTG	GCTG	GCTG	GCTG
1784	ENA|CM002236|CM002236.1	4771006	TGCAGCCCAAAGTCCTTGTAAAAAGAAGCCAAGAAGCCAACCCAAATCGGGCCGCGATCGCCCTTCCTCCCTAGGGTGGTATTCCACTGGATTCAAGGGTTTTTGGAGCATCCTGCACA	20,A>G;75,G>A;77,G>A	AGG	AGG	AGG	AAA	GGG	AGG	AGG	GGG	AGG	AGG	GGG	AGG	AGG	AGG	AGG	AGG	AGG	AGG	AGG	AGG	AAA	AGG	AAA	AGG	AAA	AGG	AAA	AAA	AAA	AGG	AAA	AAA	AGG	AAA	AAA	AAA	AGG	AGG	AGG	AGG	AAA	AAA	AAA	AGG	AGG
1786	ENA|CM002236|CM002236.1	4771352	TGCAGCTAATCAACTCGTCGAGCTGGCATGTGCGCTGCAAAATCCAAACCGCCAGCCCTCAGATCTGCGGCCACCATTCCGGCCTGCCCGCCAGCCGTTACTTCCGTAGTCCCGCCAAA	72,A>G	A	A	A	A	A	A	A	A	A	A	A	A	A	A	A	A	A	A	G	A	A	A	A	A	A	A	A	A	A	A	A	A	A	A	A	A	A	A	A	A	A	A	A	A	A
1788	ENA|CM002236|CM002236.1	4775595	TGCAGAGACTTGATAGTGGCTCCGCCAATATTGAGGTCGTCCGTAATGTAGTCACCCGCGGCAGTGCTATTGTCGAGGTACCGGATCTCGAAGCTATCCTCCTCTAGGACCTTGTACGA	50,G>A	G	A	A	A	G	G	G	G	G	G	G	G	G	G	G	A	A	A	A	G	A	G	A	G	A	G	A	A	A	G	A	A	G	A	A	A	G	G	G	G	A	A	A	G	G
1791	ENA|CM002236|CM002236.1	4784075	TGCAGCCACCAACCCGTCTTCCGACGGCGAATGAAAAAGTTGAAGACAGTGCCGACTATGCCCCAGCAGTAGTAGATGTAAACAGTTGCGGGCGGAATCCAGCCTGAACCGCCAAACAC	59,G>A;71,G>A	GG	GG	GG	GG	GG	GG	GG	GA	GG	GG	GG	GG	AG	GG	GG	GG	GG	GG	GG	GG	GG	GG	GG	GG	GG	GG	GG	GG	GG	GG	GG	GG	GG	GG	GG	GG	GG	GG	GG	GG	GG	GG	GG	GG	GG
1792	ENA|CM002236|CM002236.1	4784078	TGCAGTACAACTACCTCACCTCGGCCGCCCTTGACGTTGGCCTTTTGCTGTCGACTCTCGTTATTTTCTTTTCCCTCACACTATCACACACCAAAGCGCCAGAATGGTTTGGCAACACA	64,T>A;76,C>A;109,T>C;112,C>T	TCTC	ACTC	TCTC	TCCC	TCCC	TCCC	TCCC	TCCC	TATT	TCTC	TCCC	TCTC	TCTC	TCTC	TCTC	TCCC	TCCC	TCCC	TCCC	ACTC	TCCC	TCCC	TCCC	TCCC	TCCC	TCCC	TCCC	TCCC	TCCC	TCCC	TCCC	TCCC	TCCC	TCCC	TCCC	TCCC	TCCC	TCCC	TCCC	TCCC	TCCC	TCCC	TCCC	TCCC	TCCC
1801	ENA|CM002236|CM002236.1	4793451	TGCAGCAGCAGTGAGCCATTCTTCCAACCAAATGAACGAGAAGCCCACCCCAACGCAGCGCGTGGCCGGCGGTCAAAATGCGCAAATATGGTCAAAGAAACAAATGGCAGAAAAATTGC	44,C>G;48,C>A;80,C>T;112,A>G	CCCA	CATG	CCCA	CCCA	CATG	CCCA	CATA	CATA	CATA	CCTA	CATA	GCCA	CCCA	CATA	CCCA	GCCA	CCCA	CCCA	CCCA	CCCA	CCCA	CATA	CCCA	CATA	CCCA	CATA	CCCA	CCCA	CCCA	CATA	CCCA	CCCA	CATA	CCCA	CCCA	CCCA	CATA	CATA	CATA	CATA	CCCA	CCCA	CCCA	CATA	CATA
1803	ENA|CM002236|CM002236.1	4794285	TGCAGCGGCGGGTGATTGGCAAGCCGTACAGCGAAACGTATCAGTTTGCTGAGAGGGTGCTGACAACCCATAGGCACGAGGTATTGAGGCGCCGCGGCCACCACGAGCCTGGCACGCTG	64,A>G	A	G	G	G	G	G	G	G	G	G	G	G	A	G	A	G	G	G	G	A	G	G	G	G	G	G	G	G	G	G	G	G	G	G	G	G	G	G	G	G	G	G	G	G	G
1804	ENA|CM002236|CM002236.1	4795033	TGCAGTTTGGGGATTGTTTAGAGATGACGGAGTGATACCACAAGGTGGGTATACCTGGGAGTGACCTACTCGAAGGCGAAGGCAAATGGAGGTGCCTCGCTCGGCGTGCTCTTGGTGTT	24,T>C	T	C	C	C	C	T	T	C	C	T	T	T	T	C	T	T	C	C	C	T	C	T	C	T	C	T	C	C	C	T	C	C	T	C	C	C	T	T	T	T	C	C	C	T	T
1805	ENA|CM002236|CM002236.1	4795036	TGCAGTATCGATGGCGTCCTCCTCCACGTCGCGACGCCCATTCCCGGCGCTCCCGAAGCCCTCAAGTTCCTGAACGACAACGACATCCCTTTCATTCTCCTCACCAACGGCGGCGGCAA	64,A>G	A	A	A	A	A	A	A	A	A	A	A	A	A	A	A	G	A	A	A	A	A	A	A	A	A	A	A	A	A	A	A	A	A	A	A	A	A	A	A	A	A	A	A	A	A
1807	ENA|CM002236|CM002236.1	4798724	TGCAGCTCGACAACTGCATGAAAGAGGTTGGCACCCGCTGCTGATAAGTCGCTGACCTGTCTGGATAGCTGAGCGGAAATTGGGTTTCGGTCGAATTCGTCGGTATTCTCCTGGAGTTT	23,G>C	G	G	G	G	G	C	G	G	G	C	G	G	G	G	G	G	G	G	G	G	G	G	G	G	G	G	G	G	G	G	G	G	G	G	G	G	G	G	G	G	G	G	G	G	G
1809	ENA|CM002236|CM002236.1	4801637	TGCAGTGCTTTGTGTACAACTGTGCCTGCACTTGTAAGTCAACTTGCATTGCCGAACGGCGAGTGCGTGGTGGAGAGGACCATTCATAAGGTCGGGTGTTGTCCAGTCCGGGAAAACGA	60,G>A;81,A>G	GA	AA	AA	AA	AA	AG	AA	AA	AA	GA	AA	AA	AA	AA	GA	AA	AA	AA	AA	GA	AA	AA	AA	AA	AA	AA	AA	AA	AA	AA	AA	AA	AA	AA	AA	AA	AA	AA	AA	AA	AA	AA	AA	AA	AA
1813	ENA|CM002236|CM002236.1	4808984	TGCAGCCCGCCAACGAACACAAGCAGTTGATCGTCATCGATTTTGAGTATGCCGGAGCGAACTTGGCCGGCCTGGAGTTTGCCAATCACTTCTCCGAATGGACCTACAACTATCACGAC	31,C>T;73,G>A	CG	CG	CG	CG	TG	TG	CG	CG	TG	CG	CG	TG	CG	TG	CG	TA	CG	CG	CG	CG	CG	CG	CG	CG	CG	CG	CG	CG	CG	CG	CG	CG	CG	CG	CG	CG	CG	CG	CG	CG	CG	CG	CG	CG	CG
1814	ENA|CM002236|CM002236.1	4811845	TGCAGTCAGGTAGAAAGAAAATAAAGAGAAAGGCACGAATGGAAAGTCCCACTACACTACGGCGACCCCACCTTCTGTTACCACAGCTTTGGAAAAACCGCACGTGCTGACCATGACGT	61,G>A	G	G	G	G	A	G	A	G	G	G	A	G	G	G	G	G	G	G	G	G	G	A	G	A	G	A	G	G	G	A	G	G	A	G	G	G	A	A	A	A	G	G	G	A	A
1815	ENA|CM002236|CM002236.1	4811848	TGCAGTGACAATGGATGTCCCAACCATTGGCGGCGCCTACTCCCTTGCACTGCGCCAACGAGAAAGGGCCCTGGATTTCTTTTGCTTCTTTCCTGCGATTGGTGCCCCCACGTCGAGTG	33,C>G	C	C	C	C	C	C	G	G	C	C	C	C	C	C	C	C	C	C	C	C	C	G	C	G	C	G	C	C	C	G	C	C	G	C	C	C	G	G	G	G	C	C	C	G	G
1817	ENA|CM002236|CM002236.1	4823500	TGCAGGCGCCGTTGCTGCACAACTGGAAACTTTCCCTGGACCTGATCAAGTTTGTCAACTCCATCGCCAACGGCAAAGAGAATCCTACAGTAGTGCCACTGTCACCCCCCACGTTCCTC	9,C>T;13,G>A;25,G>A;49,G>C;108,C>T;109,C>T;112,G>C	CGGGCCG	CAGGCCG	CAGGCCG	CGGGCCG	CGGGCCG	CGGGCCG	CAGGCCG	CGGGCCG	CGGGTTG	TGGGCCG	CGGGCCG	CAAGCCG	CGGGCCG	CGGGCCC	CGGCCCG	CAGGCCG	CGGGCCG	CGGGCCG	CAGGCCG	CGGGCCG	CGGGCCG	CAGGCCG	CGGGCCG	CAGGCCG	CGGGCCG	CAGGCCG	CGGGCCG	CGGGCCG	CGGGCCG	CAGGCCG	CGGGCCG	CGGGCCG	CAGGCCG	CGGGCCG	CGGGCCG	CGGGCCG	CAGGCCG	CAGGCCG	CAGGCCG	CAGGCCG	CGGGCCG	CGGGCCG	CGGGCCG	CAGGCCG	CAGGCCG
1819	ENA|CM002236|CM002236.1	4824769	TGCAGTCTGTCTGTCGAGTTTAGCTCTTCGTCAAAATCCCCTAACGATCCACCCCTCCAGCACTAAAATTGTACTCTGCTCTAGGCGCCGTTACTAGCGTAACGTCTTTCTGTCTCACT	55,T>A	T	T	T	T	A	T	T	T	T	T	T	T	T	T	T	T	T	T	T	T	T	T	T	T	T	T	T	T	T	T	T	T	T	T	T	T	T	T	T	T	T	T	T	T	T
1820	ENA|CM002236|CM002236.1	4829381	TGCAGAACGCTTGGACGAGGAGCTATCGTAACGAATCGGTGCGAAGGGTCTCTTAGCTGACTCGGCTGGTCACGGCCCTAGGTGATTTAGCTCCCCCTTGGGCGCCGTAGGCGGATGCA	102,C>T	C	C	C	C	C	C	C	C	C	C	C	T	C	C	C	C	C	C	C	C	C	C	C	C	C	C	C	C	C	C	C	C	C	C	C	C	C	C	C	C	C	C	C	C	C
1822	ENA|CM002236|CM002236.1	4830315	TGCAGCTGCCAGGTCCTTCCTCTACTTGTCCAGTGTAACAAGCGACCCGCGACAAACTAAAGTGGCCTCCGAGTCCGCCAGGGCTACACAAAAGTTGTCACCGGGCTGTAGAGGCTGTT	29,C>A;88,C>G;113,G>A	CCG	CCG	CCG	CCG	CCG	CCG	ACG	CCG	CCG	CCG	CGA	CCG	CCG	CCG	CCG	CCG	CCG	CCG	CCG	CCG	CCG	ACG	CCG	ACG	CCG	ACG	CCG	CCG	CCG	ACG	CCG	CCG	ACG	CCG	CCG	CCG	ACG	ACG	ACG	ACG	CCG	CCG	CCG	ACG	ACG
1823	ENA|CM002236|CM002236.1	4830318	TGCAGCCTTACGAAGGTAGGCCGGCATGAGGTCATCCAGATGGCCAGACGGCTTAGCATCCAACCCATCGTCTCGGGCATCTTGATCTGAATCTCCATGTGTCTTGCGATGTCCAAACA	15,G>T;38,G>A	GG	GG	GG	GG	GG	GG	GG	GG	GG	GG	GG	GG	TA	GG	GG	GG	GG	GG	GG	GG	GG	GG	GG	GG	GG	GG	GG	GG	GG	GG	GG	GG	GG	GG	GG	GG	GG	GG	GG	GG	GG	GG	GG	GG	GG
1824	ENA|CM002236|CM002236.1	4831745	TGCAGAGCGGCATCAGTGTGAACGGCGTACGCTAGTGTACAGGTCTACGTACACCAACTGTCAGGAAGTGAAGCAGGGCATCTGTTTCCACATCGTGGACGAGGAAGATCAGGTAGTCT	37,T>C;43,T>C;76,G>A	TTG	CTG	TTG	TTG	CTG	CTG	CTG	CCG	TTG	TTG	TTG	TTG	TTG	TTA	TTG	TTG	TTG	TTG	TTG	TTG	TTG	CTG	TTG	CTG	TTG	CTG	TTG	TTG	TTG	CTG	TTG	TTG	CTG	TTG	TTG	TTG	CTG	CTG	CTG	CTG	TTG	TTG	TTG	CTG	CTG
1825	ENA|CM002236|CM002236.1	4831748	TGCAGGCCGTACTCGATCAACAATTGACAGGACCGAAAAGTGACCTATCTCTTGAGGCGCAGGCGACGCCATGTAGTCCTGGCGAGTATCCTCAATAATCGAGAAGAAATTGCTGCACG	86,T>C	T	C	T	T	C	C	C	C	T	C	C	T	C	C	T	T	T	T	T	T	T	C	T	C	T	C	T	T	T	C	T	T	C	T	T	T	C	C	C	C	T	T	T	C	C
1827	ENA|CM002236|CM002236.1	4832892	TGCAGTGTCCAGCAAAGGTACTGGCATATATTAGCTCCTGCTATATGCGACCTCTGACATCGGCTGCATCGGGGTTGCCCTGGTTGATACCATGTGCTCCCTAACCCGTCGTCTGTAAA	48,G>A	G	G	G	G	G	G	G	G	G	G	G	G	G	G	G	G	G	G	G	A	G	G	G	G	G	G	G	G	G	G	G	G	G	G	G	G	G	G	G	G	G	G	G	G	G
1829	ENA|CM002236|CM002236.1	4837532	TGCAGCTGGTCGAAAAGAGCCTCACCATCTTCCGCAGTACATTCACGAGGATCCCTTGGCGGTGATGTGCAAGATGAATTACGGGATATGTGCATTACCGGAGATTTCGCCGTTCTGGG	11,G>A;12,A>C;48,G>T	GAG	GAG	GAG	GAG	GAG	ACG	GAG	GAG	GAG	GAG	GAG	GAG	GAG	ACG	GAG	GAG	GAG	GAG	GAT	GAG	GAG	GAG	GAG	GAG	GAG	GAG	GAG	GAG	GAG	GAG	GAG	GAG	GAG	GAG	GAG	GAG	GAG	GAG	GAG	GAG	GAG	GAG	GAG	GAG	GAG
1830	ENA|CM002236|CM002236.1	4850826	TGCAGCATGGAAGAACCCACAATCGTTCGTTCAAGATCGCAATCTTAGTACTTTTCTGTGGTATCTGTAGAGTACAACGTATTCGCCTCGATAATCAAAACCTTCTTGCCATCCCTTCC	16,C>G;34,G>A;44,T>A;45,T>G;46,A>T;49,A>C;93,A>T;100,C>G	CGTTAAAC	CGTTAAAC	CGTTAAAC	CGTTAAAC	CGTTAAAC	CGTTAAAC	CGTTACAC	CGTTAAAC	CGTTAAAC	CGTTAAAC	CAAGTATG	CGTTAAAC	CATTAATG	GATTAAAG	CGTTAAAC	CGTTAAAC	CGTTAAAC	CGTTAAAC	CGTTAAAC	CGTTAAAC	CGTTAAAC	CGTTACAC	CGTTAAAC	CGTTACAC	CGTTAAAC	CGTTACAC	CGTTAAAC	CGTTAAAC	CGTTAAAC	CGTTACAC	CGTTAAAC	CGTTAAAC	CGTTACAC	CGTTAAAC	CGTTAAAC	CGTTAAAC	CGTTACAC	CGTTACAC	CGTTACAC	CGTTACAC	CGTTAAAC	CGTTAAAC	CGTTAAAC	CGTTACAC	CGTTACAC
1832	ENA|CM002236|CM002236.1	4851136	TGCAGCGTCCGGCCACCTAGTTTGGTCACCTCCTTCTCGGCCTCCTTCTTCATCCTGTTGAGCGGCGAACCCAGAATTCTCCCGATCACCTAGTTCGGCGCGACGAGGTTCTGGATGCC	10,G>T;20,T>A;80,C>T	GTC	GTC	GTC	GTC	TAT	GTC	TAT	GTC	GTC	GTC	GTC	GTC	TAT	GTC	GTC	GTC	GTC	GTC	GTC	GTC	GTC	TAT	GTC	TAT	GTC	TAT	GTC	GTC	GTC	TAT	GTC	GTC	TAT	GTC	GTC	GTC	TAT	TAT	TAT	TAT	GTC	GTC	GTC	TAT	TAT
1833	ENA|CM002236|CM002236.1	4851139	TGCAGACTGCTGAAAGACCTAAGGGGATTCGGAGAGAAAATAGGTTAGGTGGAGTTTTTGAACAAACCACTTGATGAAGACTTCAGATAGGCATTGGGAATTATGGCCAAAGAGTGAGA	17,C>T;18,C>T;19,T>C;78,G>T;98,A>G	CCTGA	CCTGA	CCTGA	CCTGA	TTCGA	CCTGA	TTCGA	CCTGA	CCTGA	CCTGA	CCTTA	CCTGA	TTCGA	CCTGA	CCTGA	CCTGG	CCTGA	CCTGA	CCTGA	CCTGA	CCTGA	TTCGA	CCTGA	TTCGA	CCTGA	TTCGA	CCTGA	CCTGA	CCTGA	TTCGA	CCTGA	CCTGA	TTCGA	CCTGA	CCTGA	CCTGA	TTCGA	TTCGA	TTCGA	TTCGA	CCTGA	CCTGA	CCTGA	TTCGA	TTCGA
1834	ENA|CM002236|CM002236.1	4856307	TGCAGGGAAGTCTACTATATGGCGTTTCTAGGGTCTTCTCCCAGCAATGCTCCTATGTGCTCACCGACGCCGAGAAGATCCATATGCACATGAGATGCTTCTACAATGTCCTGGGAGGC	10,T>C	T	T	T	T	T	T	T	C	C	C	C	C	C	C	T	T	T	T	T	T	T	T	T	T	T	T	T	T	T	T	T	T	T	T	T	T	T	T	T	T	T	T	T	T	T
1839	ENA|CM002236|CM002236.1	4860733	TGCAGCAGTCTCTGCTTGCACTGTAAGCAAACTTTTCTTTCGCTCTTCTTCATCCGACTTTCATCGTTCTCCTGTCTAACTGACCGACTGACATAGCTGTTCTCGGCCTTGAAGATCCC	104,G>C;110,G>A	GG	CG	GG	GG	GG	CA	CG	GG	CG	GG	CG	CG	CG	CG	GG	CG	GG	GG	CG	CG	GG	CG	GG	CG	GG	CG	GG	GG	GG	CG	GG	GG	CG	GG	GG	GG	CG	CG	CG	CG	GG	GG	GG	CG	CG
1844	ENA|CM002236|CM002236.1	4870997	TGCAGAGGAATGTCCTGCTCTAGCATGTTAAGAAACTCGTATAGTGGGTGGTATGGAATTCCCACCATAAGATCAAATGTCAACTGCTCCAGCATCACCTCCTCGTAGTTGAGAATACT	32,A>G;59,T>C;62,C>G;68,A>G;110,G>A	ATCAG	ATGAA	ATCAG	ATGAA	GTGAA	ACGGA	ATGAG	ACGGA	ATGAG	ACGGA	ATGGA	ATCAG	ACGGA	ATGGA	ATCAG	ATCAG	ATCAG	ATCAG	ATCAG	ATGAA	ATGAA	ATGAG	ATGAA	ATGAG	ATGAA	ATGAG	ATGAA	ATGAA	ATGAA	ATGAG	ATGAA	ATGAA	ATGAG	ATGAA	ATGAA	ATGAA	ATGAG	ATGAG	ATGAG	ATGAG	ATGAA	ATGAA	ATGAA	ATGAG	ATGAG
1845	ENA|CM002236|CM002236.1	4871000	TGCAGCAACAAGAAAGCAGTCAACCGCAGCAAGATTTCTCCAAGCAGAAGCAGCATCTGGTTCGCAACAAGGCCTTCCGTAACGCCGCTTGGACTTATTGCAACGACTTGTGCCTCACA	35,T>C	T	C	T	C	C	C	C	C	C	C	C	T	C	C	T	T	T	T	T	C	C	C	C	C	C	C	C	C	C	C	C	C	C	C	C	C	C	C	C	C	C	C	C	C	C
1846	ENA|CM002236|CM002236.1	4872284	TGCAGAAAAGAAGGGAGAAGGAATCTCAACAGGCCCACTTTCGCGGTCAGGTGACACCCCCTATCCTTACCGGGTCAGTGAAACGCAACCACAAGGCAACTCAGACGCATGTACCAAAG	33,C>T;60,C>T	CC	CC	CT	CC	TC	CT	CT	CT	CT	CT	TC	TC	CT	TC	CC	CC	CC	TC	CC	CC	CC	CT	CC	CT	CC	CT	CC	CC	CC	CT	CC	CC	CT	CC	CC	CC	CT	CT	CT	CT	CC	CC	CC	CT	CT
1847	ENA|CM002236|CM002236.1	4872287	TGCAGTGACGCGGGCAGGGTTGGGCGGGACACCTGCCGCTCGCGTTGGTTGGCGTTGGTAAAGTCACCCTGGCACCCTGGGAAATGGTGACGCACGGTCCATCGTGCGAAGCTTGGCTT	82,A>C	A	A	A	A	C	A	A	A	A	A	A	A	A	A	A	A	A	A	A	A	A	A	A	A	A	A	A	A	A	A	A	A	A	A	A	A	A	A	A	A	A	A	A	A	A
1850	ENA|CM002236|CM002236.1	4875433	TGCAGGTGCAGAGTCCGGGCTCCATTTTATTTTAACTTCTGCTGCCCACGGAACTCCATTTCATTGTTGCCATAGTCGACCTCTCTCTTCGCACGCTCCCCCAGTCACAACTCTCTTCT	73,A>G;105,C>T;113,T>C	ACT	ATT	ATC	GTT	ACT	TCT	ACT	TCT	TCT	ATT	ACT	ATT	TCT	ACT	ATC	ATC	ATT	ATT	ATC	ATC	GTT	ACT	GTT	ACT	GTT	ACT	GTT	GTT	GTT	ACT	GTT	GTT	ACT	GTT	GTT	GTT	ACT	ACT	ACT	ACT	GTT	GTT	GTT	ACT	ACT
1851	ENA|CM002236|CM002236.1	4875436	TGCAGTGAATTAGAATGGGCCTGGACCGGGTTTGTGACCTTGGGTATTACCTATGCACAATTTAGTACCCCTAGGGACTGGAATGCACTAGCCGGGCAGGGGCCCGCGTCCGCCTCACC	13,A>G;59,A>T;60,T>C;74,G>A;96,C>G;102,C>G	AATGCC	AATGCC	AATGCG	AATGCG	AATGCC	GATGCG	AATGCG	GTCGCG	GATGCG	AATGGG	AATGCG	AATGCG	GATGCG	AATACG	AATGCG	AATGCG	AATGCG	AATGCG	AATGCG	AATGCG	AATGCG	AATGCG	AATGCG	AATGCG	AATGCG	AATGCG	AATGCG	AATGCG	AATGCG	AATGCG	AATGCG	AATGCG	AATGCG	AATGCG	AATGCG	AATGCG	AATGCG	AATGCG	AATGCG	AATGCG	AATGCG	AATGCG	AATGCG	AATGCG	AATGCG
1853	ENA|CM002236|CM002236.1	4883918	TGCAGAAGACTTTGTGGAATGCAGGGCGTCGCACATGCTGATGACTGACGGCTGACTTGCGAGCTCGCGAACCGACGAACGCCAGCTGCATAAATATCTCAAGCCATCCAAGCCATGGC	27,G>A;94,T>C;97,C>T	GTC	GTC	GTC	GCT	GTC	GTC	GCC	GCC	GCC	GCC	GTC	GTC	GCC	ACC	GTC	GTC	GTC	GTC	GTC	GTC	GCT	GCC	GCT	GCC	GCT	GCC	GCT	GCT	GCT	GCC	GCT	GCT	GCC	GCT	GCT	GCT	GCC	GCC	GCC	GCC	GCT	GCT	GCT	GCC	GCC
1854	ENA|CM002236|CM002236.1	4894709	TGCAGATGTTGCGGTCGCCGGGTATGTACACGGTATCTGACGTCGTCGCTTCGTGCAGGTGTTTGTAGAGAGTACCGATATGCCCCCGAGCGCGGGGGAGCTAAGTTATAAACGACTTC	45,T>G	T	T	T	T	T	T	T	T	T	T	T	T	T	T	T	T	G	T	T	T	T	T	T	T	T	T	T	T	T	T	T	T	T	T	T	T	T	T	T	T	T	T	T	T	T
1855	ENA|CM002236|CM002236.1	4894712	TGCAGCGGCCGTGACAGCGCCGATCTCCCAACACAGACGCGACCGACGATCGGGACGAGAGCCCCGCGAGCGACACGATACTGTGATCGCGCACGGGCGGTACTCTAGGAAAAGCAACA	64,C>T	C	C	C	C	C	T	C	C	C	C	C	C	C	C	C	C	C	C	C	C	C	C	C	C	C	C	C	C	C	C	C	C	C	C	C	C	C	C	C	C	C	C	C	C	C
1856	ENA|CM002236|CM002236.1	4895582	TGCAGGTTCCTCTTCCTCCTCTGTCCACGATCTTGCTTCGGTGGTTGGCAACTGAAGCACCGAAGAGGGAAAGATACTCCGTGTGGTCAACTCCGCGCAGGGTTAGGCAATGCGCTTGT	69,A>G	A	A	A	A	A	A	A	A	A	A	A	A	A	A	G	A	A	A	A	A	A	A	A	A	A	A	A	A	A	A	A	A	A	A	A	A	A	A	A	A	A	A	A	A	A
1857	ENA|CM002236|CM002236.1	4895585	TGCAGACTGTGGTGATAGATTGAAACGCAGCGCGGAAAAACGGGACTGAGCAACGAGTTAGGAGAGGACAAGTACCAGACTGAAACAGGTGTTGTTGGGCGGCTGTCACAAGCCTTCGT	7,T>C	T	T	T	C	C	T	C	C	C	T	C	T	C	C	T	T	T	T	T	T	C	C	C	C	C	C	C	C	C	C	C	C	C	C	C	C	C	C	C	C	C	C	C	C	C
1859	ENA|CM002236|CM002236.1	4901874	TGCAGCCAAACTGGCTCTGCTCTGAGGAGAGACACTGGCAACGTATAGCTTCGCGTCGCTGTTTTCCAGGCCTTGTACAGAATGCTTTCCGTTCGCATCAGGTCCTACCAGCTTCAAAG	24,A>C;75,T>A;81,A>G	ATA	AAG	ATG	ATG	ATG	ATG	ATG	AAG	ATG	AAG	ATG	AAG	ATG	ATG	CAG	AAG	AAG	AAG	ATG	ATG	ATG	ATG	ATG	ATG	ATG	ATG	ATG	ATG	ATG	ATG	ATG	ATG	ATG	ATG	ATG	ATG	ATG	ATG	ATG	ATG	ATG	ATG	ATG	ATG	ATG
1860	ENA|CM002236|CM002236.1	4901877	TGCAGCATGCGGCAACGGTGTTACAGAGCAGCAAGCTGGTCGGATGATCGAACAGCTATTCTTGGGTGAACAGGGTCTAGCAAGAGGTGGAAAATGGGGGAACAAGTTCACGTGGGTGG	46,A>G;69,A>T	AA	AA	AA	AA	AA	AA	AA	GA	AA	GA	AA	AA	AA	AA	AA	AA	AT	GA	AA	AA	AA	AA	AA	AA	AA	AA	AA	AA	AA	AA	AA	AA	AA	AA	AA	AA	AA	AA	AA	AA	AA	AA	AA	AA	AA
1864	ENA|CM002236|CM002236.1	4912813	TGCAGATTCAGCTGAGTAAAGAACATTTCGAATTCAAGTTGAATCGAGAGCAAGTGATACCCAGCATTACATTCAAATCAAACAACCAAGCGCATAGCTCGACACGATCCAGGTCTCAA	17,A>G	A	A	A	A	A	A	A	A	G	A	A	A	G	A	A	A	A	A	A	A	A	A	A	A	A	A	A	A	A	A	A	A	A	A	A	A	A	A	A	A	A	A	A	A	A
1865	ENA|CM002236|CM002236.1	4914893	TGCAGCTCCCGCCAGCAGAGGCGGTTCAGGTAGCCTCACTACTTTGACCACCGTCTCGGATGGCATGACTCAGACGCTGGTGACAGCTATAACATCACAAACGTCAGGAGTTGCTCAGA	13,A>G	A	A	A	A	A	A	A	A	A	A	G	A	A	A	A	A	A	A	A	A	A	A	A	A	A	A	A	A	A	A	A	A	A	A	A	A	A	A	A	A	A	A	A	A	A
1866	ENA|CM002236|CM002236.1	4914896	TGCAGTTGATACCCCAGAAGTCTGTGTCGAATTGCCGAAATGAACACCGCCAGAACCAGAAGGGCTTTTCGAAATTCCGGTGACTAGCGATTGATGGGCGGCACCAGTTCCGTGTGGCT	63,G>A;95,G>T;99,G>A	GGG	AGG	GGG	AGA	GGG	AGA	AGG	GGG	GGG	AGG	GGG	ATA	GGG	GGG	AGA	GGA	AGA	GGG	GGG	AGG	AGA	AGG	AGA	AGG	AGA	AGG	AGA	AGA	AGA	AGG	AGA	AGA	AGG	AGA	AGA	AGA	AGG	AGG	AGG	AGG	AGA	AGA	AGA	AGG	AGG
1868	ENA|CM002236|CM002236.1	4922907	TGCAGATTGTGAACCGATATTTTGAGAAAACAATTTCTTGTTCGGATTCAGACGTTGCCTATCGCTGGCGCGACCTCTCTCCAACTTTGGCGCATCTTACCTGTGCGCATGTGGTGATC	5,A>G;8,G>A;15,G>A;22,T>G;31,A>G;58,C>T;59,T>G;63,G>A;81,C>T	AGGTACTGC	AGGTACTGC	AGGTACTGC	GGGTACTGC	AGGTACTGC	AGGTATGAT	AGGGGCTGC	AGGTACTGC	AGGGGCTGC	AGGTACTGC	AGATACTGC	AGGTACTGC	AGATACTGC	AGGTACTGC	AGGTACTGC	AGGTACTGC	AGGTATGAT	AGGTACTGC	AAGTACTGC	AGGTACTGC	GGGTACTGC	AGGGGCTGC	GGGTACTGC	AGGGGCTGC	GGGTACTGC	AGGGGCTGC	GGGTACTGC	GGGTACTGC	GGGTACTGC	AGGGGCTGC	GGGTACTGC	GGGTACTGC	AGGGGCTGC	GGGTACTGC	GGGTACTGC	GGGTACTGC	AGGGGCTGC	AGGGGCTGC	AGGGGCTGC	AGGGGCTGC	GGGTACTGC	GGGTACTGC	GGGTACTGC	AGGGGCTGC	AGGGGCTGC
1869	ENA|CM002236|CM002236.1	4927009	TGCAGCGCGGGTGGCTTCTCACTCATATCTTCGGCAACAAGCGTATTACTGGGGAGCACAGCGCGGATGACGACGAGGAGAGCGCCCCTGCTCTAGGAGGACGACGCGGGGTCAACGGT	46,T>A	T	T	T	A	T	T	T	T	T	T	T	T	T	T	T	T	A	T	T	T	A	T	A	T	A	T	A	A	A	T	A	A	T	A	A	A	T	T	T	T	A	A	A	T	T
1871	ENA|CM002236|CM002236.1	4927805	TGCAGTCTATATAAGGTATAAGAAATAAGGGCTTGATAGAATAAAGTCATTCAAGTTCCTATGTGCAATACTTCTCTCTAGAAGACCACCACTCTACTCACCCTGTACAGAAAGCTCCC	19,A>G;21,G>A;32,T>C;34,G>C;47,C>T;88,C>A;91,C>T;99,A>G	AGTGCCCA	GACGTCTA	GACGTCTA	GACGTCTA	GATGTCCA	GATGTCCA	GATGTCCA	GATGTCCA	GATGTCCA	GATGTCCA	GATGTCCA	GATCTACG	GATGTCCA	GATGTCCA	GACGTCTA	GACGTCTA	GACGTCTA	GACGTCTA	AGTGCCCA	GATGTCCA	GACGTCTA	GATGTCCA	GACGTCTA	GATGTCCA	GACGTCTA	GATGTCCA	GACGTCTA	GACGTCTA	GACGTCTA	GATGTCCA	GACGTCTA	GACGTCTA	GATGTCCA	GACGTCTA	GACGTCTA	GACGTCTA	GATGTCCA	GATGTCCA	GATGTCCA	GATGTCCA	GACGTCTA	GACGTCTA	GACGTCTA	GATGTCCA	GATGTCCA
1872	ENA|CM002236|CM002236.1	4927808	TGCAGTAACACATCAAGAATGCTTTTGACCATCCTAGCAAGATCGACCTGTACATTGTAAAGTTGATGTAAAACACAGCCATATCAGTCCTCGGTCTTTGTGGTGATACACCCCCCAAC	15,A>C;50,T>C;69,A>C;90,T>C;109,A>G	ATATA	ACACG	ACACG	ACACG	ATCTG	ATCTG	ATCTG	ATCTG	ATCTG	ATCTG	ATCTG	ATATG	ATCTG	ATCTG	CCACG	ACACG	ACACG	ACACG	ATATA	ATCTG	ACACG	ATCTG	ACACG	ATCTG	ACACG	ATCTG	ACACG	ACACG	ACACG	ATCTG	ACACG	ACACG	ATCTG	ACACG	ACACG	ACACG	ATCTG	ATCTG	ATCTG	ATCTG	ACACG	ACACG	ACACG	ATCTG	ATCTG
1873	ENA|CM002236|CM002236.1	4934338	TGCAGGTACTCAGCTAATAAAGGACTTATATCTTGGCCCCACACAGTCATATAGCTAAAACATCACAGTCTGGTTACGAATTCCGCATTCTGTCTGCCATCACGTGATTTCGAGTAATG	27,A>G;31,C>T;32,T>C;50,A>C;55,T>C;59,A>G;99,T>A;107,T>C	ACTATATT	ACTATATC	ACTATGTT	GCTATATC	ACTCTATT	ACTCTATT	ACTCTATT	ATCCTATT	ACTATATT	ACTATATT	ACTCTATT	ACTCTATT	ACTACAAC	ACTCTATT	ACTATATT	ACTATATC	ACTATATC	ACTATATT	ACTATATT	ACTATATT	GCTATATC	ACTCTATT	GCTATATC	ACTCTATT	GCTATATC	ACTCTATT	GCTATATC	GCTATATC	GCTATATC	ACTCTATT	GCTATATC	GCTATATC	ACTCTATT	GCTATATC	GCTATATC	GCTATATC	ACTCTATT	ACTCTATT	ACTCTATT	ACTCTATT	GCTATATC	GCTATATC	GCTATATC	ACTCTATT	ACTCTATT
1875	ENA|CM002236|CM002236.1	4939382	TGCAGCACTTCCACCGAGAGTCGAATCACCGATCCCGCCGGGCGACGCTAGCGATCCCCGGACCGACCGGCTGCGCATGGTAGCATTCCAGTCGGGGCTCTCCAGGAAGGCATGGAGAA	15,G>A;111,A>G	GA	AA	GA	GA	GA	GA	GA	GA	GA	GG	GA	GA	GA	GA	AA	GA	AA	AA	AA	AA	GA	GA	GA	GA	GA	GA	GA	GA	GA	GA	GA	GA	GA	GA	GA	GA	GA	GA	GA	GA	GA	GA	GA	GA	GA
1876	ENA|CM002236|CM002236.1	4942462	TGCAGAACAAGAGCAAAGATACCAGCTGCGAGCGGAGCGGCAGCTGAGGTACCACCGTGAGTATCAGAACAAGCATTCCCAACGTCAGTCGTGTGGATCGAATCACCACCGCCGCTGGA	17,G>A;110,G>A	GG	GG	AA	GG	GG	AA	GG	GG	GG	GG	GG	GG	GG	GG	GG	GG	GG	GG	GG	GG	GG	GG	GG	GG	GG	GG	GG	GG	GG	GG	GG	GG	GG	GG	GG	GG	GG	GG	GG	GG	GG	GG	GG	GG	GG
1877	ENA|CM002236|CM002236.1	4942465	TGCAGGTTCGCCCAGATCTCTCATGGAGAGATATGCAGTATCTTACCGTGAACACTGCTGTTCCGATCAACCTTGACAGCGGCGAGTGGCAGACGACTGCTATTGGCAAACAATTCAGC	64,G>T	G	G	T	T	T	T	T	T	T	T	T	T	T	T	G	T	T	G	T	G	T	T	T	T	T	T	T	T	T	T	T	T	T	T	T	T	T	T	T	T	T	T	T	T	T
1880	ENA|CM002236|CM002236.1	4946422	TGCAGCAGGGCGGAATTCGGGATCGGACAGTCGGATAGAAATCCAGTCGAAATCCAACCTCCAGCGCAAACCAAATCACGTTGCAGTCTGCCGTCCCATTCTTCTGGGCGGGATAATGG	72,A>G	A	A	G	G	A	G	G	G	G	A	G	G	G	G	A	G	G	A	A	A	G	G	G	G	G	G	G	G	G	G	G	G	G	G	G	G	G	G	G	G	G	G	G	G	G
1885	ENA|CM002236|CM002236.1	4953890	TGCAGCGTGATGGCCCCCGGTAGCAGATCGCTTTCCGCTGAGACGCTTGACATTGTCCTTGCATGTCGCGTTCTCCCCTGGCTGTGCGTGGTGTGTCCGTGTGCCCAGTAGGGCGGCGA	60,G>A;66,C>T	GC	GC	GC	GC	GC	GC	GT	GC	GC	GC	GC	GC	GC	GC	GC	GC	GC	GC	GC	AC	GC	GT	GC	GT	GC	GT	GC	GC	GC	GT	GC	GC	GT	GC	GC	GC	GT	GT	GT	GT	GC	GC	GC	GT	GT
1886	ENA|CM002236|CM002236.1	4960131	TGCAGACACGGTTTCCCGCATAACTCGGTCTCAAGTGGCGGCGGAAACGAACTTCGAAAAACCAACCCGACCACCCTGTGTCTGCCTGGCTGTTTTGGCCGTGGTAGGCGAATTGAGCA	22,A>G;60,A>G;86,T>A;113,T>C	AATT	AATT	AATT	GATC	AATT	AAAC	AATC	AATT	AATC	AATC	AATC	AATC	AGTC	GATC	GATC	GATC	AATT	AATT	GATC	GATC	GATC	AATC	GATC	AATC	GATC	AATC	GATC	GATC	GATC	AATC	GATC	GATC	AATC	GATC	GATC	GATC	AATC	AATC	AATC	AATC	GATC	GATC	GATC	AATC	AATC
1887	ENA|CM002236|CM002236.1	4960134	TGCAGTGGGTGGAAGTTTTGTTGCGGGTGACGAGAGGCGGAGTGCGAGAGCGCGGGGCGCGATGTTGAAAGGAGTTGTACCAGGAAGGAATTCAAGGCTGCCAGATCGACCATTACAAC	53,G>A	G	G	G	G	G	G	G	G	G	G	G	G	G	G	G	G	A	G	G	G	G	G	G	G	G	G	G	G	G	G	G	G	G	G	G	G	G	G	G	G	G	G	G	G	G
1888	ENA|CM002236|CM002236.1	4960595	TGCAGAGAAAGCCGCCGCCGAATGCGTCTCGGACGATGCGCTTATCCACCTCAAGACGTACAAATATTCGGCCGTCGACAAGTCGCCCGTCTCCAATTACATTCTTAAGCCCTACGTAT	87,C>T	C	T	C	T	C	T	C	C	C	T	C	C	C	C	C	C	C	C	T	T	T	C	T	C	T	C	T	T	T	C	T	T	C	T	T	T	C	C	C	C	T	T	T	C	C
1889	ENA|CM002236|CM002236.1	4960598	TGCAGATATCGAATCCTTCATGTCAGCAAGCTGGAGGTAACGACCGACTTGAATTCCCTGGTGGACGATGCGACGGAGATGGCAATAACATAGACCACGCAGTAAGTGGAAACTCAAAG	33,G>A	G	G	A	G	G	G	G	G	G	G	G	G	G	A	G	G	A	G	G	G	G	G	G	G	G	G	G	G	G	G	G	G	G	G	G	G	G	G	G	G	G	G	G	G	G
1890	ENA|CM002236|CM002236.1	4969206	TGCAGTCATTGAGCTCAACGCTGAGCTGGAGGCTGAAATCGAACGCTTGAAGCAGAAGCTGCAAAATCAAGCGACCAGGACTGATGACAGAGATGGCTCAAGCAGCGCAAAAGAAAGCA	20,C>T;33,T>C;45,C>T;74,C>T;87,C>T;99,A>G	CTCCCA	CTTCCA	CTTCCA	CTTCCA	CCTCTG	CCTCTG	CTTCCA	CCTCTG	CCTCTG	TTTCCA	CCTCTG	CTTCCA	CTTCCA	CCTCTG	CTCCCA	CTTCCA	CTTTCA	CTTTCA	CTTCCA	CTCCCA	CTTCCA	CTTCCA	CTTCCA	CTTCCA	CTTCCA	CTTCCA	CTTCCA	CTTCCA	CTTCCA	CTTCCA	CTTCCA	CTTCCA	CTTCCA	CTTCCA	CTTCCA	CTTCCA	CTTCCA	CTTCCA	CTTCCA	CTTCCA	CTTCCA	CTTCCA	CTTCCA	CTTCCA	CTTCCA
1891	ENA|CM002236|CM002236.1	4969209	TGCAGTGTTTGTCGTCAAGCCCCCGATGTTGTCGATCATCTGGTCCCGAGTGTTGATTCCCCTCTTAAGATCGGCGATATGTTGATCCCTGGCGGCAATTTGCGCCTGAAGCTTCTTGG	9,T>C;12,C>T;18,G>C;60,C>T;66,A>C;71,C>T;75,G>A;114,C>T	TCGCACGC	TCGCACGC	TCGCACGC	TCGCACGC	CTCTCCAT	CTCTCCAT	TCGCACGC	CTCTCCAT	CTCTCTAT	TCGCACGC	CTCTCCAT	TCGCACGC	TCGCACGC	CTCTCTAT	TCGCACGC	TCGCACGC	TCGCACGC	TCGCACGC	TCGCACGC	TCGCACGC	TCGCACGC	TCGCACGC	TCGCACGC	TCGCACGC	TCGCACGC	TCGCACGC	TCGCACGC	TCGCACGC	TCGCACGC	TCGCACGC	TCGCACGC	TCGCACGC	TCGCACGC	TCGCACGC	TCGCACGC	TCGCACGC	TCGCACGC	TCGCACGC	TCGCACGC	TCGCACGC	TCGCACGC	TCGCACGC	TCGCACGC	TCGCACGC	TCGCACGC
1892	ENA|CM002236|CM002236.1	4971514	TGCAGCGACACACAGTTTGCTGCCACCGGCATGGCCCGCGGCCTGAACTTCAGTTCCAGTTCACGACTTGAGGTACCTACGCCAGGCACGCGCATCCACCATTAGATCGAAACCACTTT	75,C>G	C	C	C	C	C	C	C	C	C	C	C	C	C	C	C	C	G	G	C	C	C	C	C	C	C	C	C	C	C	C	C	C	C	C	C	C	C	C	C	C	C	C	C	C	C
1893	ENA|CM002236|CM002236.1	4971517	TGCAGGTAGGCAGGCTTACAGGTGGACAGCTGGCATCGGCCCGGTAGCAGCCTCTAAACGCCTGGCTCTTCGTGATCAGGAAAGGGGCTACGGACAGAAACATAAACAAACAACAGCGA	51,C>T;56,A>G;92,G>C;96,G>T	CAGG	CAGG	CAGG	TGCT	TGGT	TGGT	TGGT	TGGT	TGCT	TGGT	TGGT	TGGT	TGGT	TGCT	CAGG	TGGT	TGGT	TGGT	CAGG	TGGT	TGCT	TGGT	TGCT	TGGT	TGCT	TGGT	TGCT	TGCT	TGCT	TGGT	TGCT	TGCT	TGGT	TGCT	TGCT	TGCT	TGGT	TGGT	TGGT	TGGT	TGCT	TGCT	TGCT	TGGT	TGGT
1898	ENA|CM002236|CM002236.1	4977434	TGCAGACGTGGCTTCATCAAGCAATACGATAGCAGGCCTCTTGAGGATGGCACGCGCGATGGCCACCCGTTGCAACTCGCCGCCGGAAAGTTTGACACCACGCTCGCCGACACGGGTCT	39,C>T;60,G>A;87,A>G	CGA	CAG	CGA	CAG	TAG	CGA	TAG	CGA	CAG	TAG	CAG	CAG	CGA	CGA	CAG	CGA	CAG	CAG	CAG	CAG	CAG	TAG	CAG	TAG	CAG	TAG	CAG	CAG	CAG	TAG	CAG	CAG	TAG	CAG	CAG	CAG	TAG	TAG	TAG	TAG	CAG	CAG	CAG	TAG	TAG
1899	ENA|CM002236|CM002236.1	4977437	TGCAGTCGATACCGAGACAGAGCAAAATATTCAGGAAGCACTCGGTAAACTATGCAAGGGACGCACGACGTTCATTGTTGCGTATGTTTTGATAGAATCACAACCGTTGTGTGCCATAC	40,C>T;42,C>G;93,A>G;94,G>A	CCAG	CCAA	CCAG	CCAA	TGAA	CCAG	TGAA	CCAG	CCAA	TGAA	CCAA	CCAA	CCGG	CCAG	CCAA	CCAG	CCAA	CCAA	CCAA	CCAA	CCAA	TGAA	CCAA	TGAA	CCAA	TGAA	CCAA	CCAA	CCAA	TGAA	CCAA	CCAA	TGAA	CCAA	CCAA	CCAA	TGAA	TGAA	TGAA	TGAA	CCAA	CCAA	CCAA	TGAA	TGAA
1900	ENA|CM002236|CM002236.1	4985869	TGCAGCGCGCGGAACGAGGCGTGGAACGAGCGGGCTTGTATCGCGTTAGGGGTAAAAGGCGACCTTAGTAGAGGAATCTCCTGCGCGGAGATGGGCGTGGCGGGAGAGATGCGACTTTC	11,G>C;12,A>G;51,G>A	GAG	GAG	GAG	CGA	GAG	GAG	GAG	GAG	GAG	GAG	GAG	GAG	GAG	GAG	GAG	GAG	GAG	GAG	GAG	GAG	CGA	GAG	CGA	GAG	CGA	GAG	CGA	CGA	CGA	GAG	CGA	CGA	GAG	CGA	CGA	CGA	GAG	GAG	GAG	GAG	CGA	CGA	CGA	GAG	GAG
1901	ENA|CM002236|CM002236.1	4985872	TGCAGCAACAGGAGCAGCCTAAGCAGCAAACGCCAGAGACCGAACCCAAGGCGCAAGAAGAGCCCACTGGAAAGAAAGAGTCCAAGTCTGAAGAAGCAAAGGAGGAGGGCGAGAAGTCA	61,G>C;69,G>A	GG	GG	GG	CA	GA	GA	GA	GA	GA	GA	GA	GA	GA	GA	GA	GA	GG	GG	GG	GG	CA	GA	CA	GA	CA	GA	CA	CA	CA	GA	CA	CA	GA	CA	CA	CA	GA	GA	GA	GA	CA	CA	CA	GA	GA
1902	ENA|CM002236|CM002236.1	4986549	TGCAGCGGTGCCGCTTGCGTTGCCTGCCCCGCGGCCATCCACTCAAAATTTCGAGGACCTTTGAACTTCCGGTCGGCGAACGGGACGGGAGCCACCCACTCACGGCATTCGCACGCGCA	56,A>C	A	A	A	C	A	A	A	A	A	A	A	A	A	A	A	A	A	A	A	A	C	A	C	A	C	A	C	C	C	A	C	C	A	C	C	C	A	A	A	A	C	C	C	A	A
1911	ENA|CM002236|CM002236.1	4998864	TGCAGACCTGTCCAAGTTTTCGGGTGTCTTGAACGCTTCCCTCACGAAATCCGGATCCTGGAGATCAGTCTGCCGATAAATGTTGCTCTCAGTGAAGAAGGCGAAGGATCCGTAAAGGC	76,T>C;114,A>C	TA	TA	TA	TA	TA	TA	CA	TC	TA	TA	TA	TA	TC	TA	TA	TA	TA	TC	TA	TA	TA	CA	TA	CA	TA	CA	TA	TA	TA	CA	TA	TA	CA	TA	TA	TA	CA	CA	CA	CA	TA	TA	TA	CA	CA
1913	ENA|CM002236|CM002236.1	5005501	TGCAGCTGTGAGCGTTAGTAAACAGATTCCGGGCACTTTCTTCCCTGCCTCACCCCGGCCCCCCACACCCCGGTTCCTTGGGTGACGCCGCAATGCCGCCTGTGTCGGCTTTTTCCTAG	36,T>C;90,C>T	TC	TC	TC	TC	TC	TC	TC	TT	TT	TT	TC	TC	TT	TT	TC	TC	CT	TC	TC	TC	TC	TC	TC	TC	TC	TC	TC	TC	TC	TC	TC	TC	TC	TC	TC	TC	TC	TC	TC	TC	TC	TC	TC	TC	TC
1918	ENA|CM002236|CM002236.1	5016447	TGCAGGCCAGGCATTGACAAGCCGCGAAAAAGAAGATGGCGGCGATGACGATATCGGTCGTGGTGCTCTGCGAAAAGTTGATGCTGGTCGGGTAGAAGTAGAAAGCAACGGCCAGGACG	50,A>G	A	A	A	G	A	A	A	A	A	A	A	A	A	A	A	A	A	A	A	A	G	A	G	A	G	A	G	G	G	A	G	G	A	G	G	G	A	A	A	A	G	G	G	A	A
1920	ENA|CM002236|CM002236.1	5017073	TGCAGCGTAGACAGGGCCACCTCAATCGAGGAGTCGAGAGTCAGTTCTCCATAGTTCTCCCAGTACTCCAGCCGGCTCTCTAGCTCGACGAGGAAGGCATCCATCTTGAGCAGCAAGGC	82,G>A	G	G	A	G	G	G	G	G	G	G	G	G	G	G	G	G	G	G	G	A	G	G	G	G	G	G	G	G	G	G	G	G	G	G	G	G	G	G	G	G	G	G	G	G	G
1921	ENA|CM002236|CM002236.1	5017076	TGCAGGCCGTACGAACAAGATGTTCTCACGTTTCGGAGGAAGTGATGGGTGCCGGACGCAGACGTCTCCATGTTCTGGTCGAGACCCTAGAGACGAGCTATCACGAAGCCATGGCCGCC	34,G>C	G	G	G	G	C	G	G	C	G	G	G	G	G	G	G	G	G	G	G	G	G	G	G	G	G	G	G	G	G	G	G	G	G	G	G	G	G	G	G	G	G	G	G	G	G
1922	ENA|CM002236|CM002236.1	5019088	TGCAGGCAACGGGCCTCTACCTTTGGAAGCCCAGGCGGAAATCTCAAAGCAACAGAAACTGCTCAACACCAATATCGCCCAGCTCCGCGGTCTACACCGGTCTGCTCATTTCAAGGCGC	14,C>T;27,A>G;72,T>C	CAT	CAT	CAT	CAT	CAT	CGT	CGT	CAT	CGT	CGT	CGT	CAT	CGT	CAT	CAT	CAT	CAT	TAC	CAT	CAT	CAT	CGT	CAT	CGT	CAT	CGT	CAT	CAT	CAT	CGT	CAT	CAT	CGT	CAT	CAT	CAT	CGT	CGT	CGT	CGT	CAT	CAT	CAT	CGT	CGT
1923	ENA|CM002236|CM002236.1	5019091	TGCAGCATCAAGCGCTTCTTGGATGCGATCAATGAGAACCACGGCTTGCTCGCGCGCGGCTCTCGACGTGTCAAGAACCGTAACGAGCAGGGGATCGGTGATGGATCCGTCGGCGGCCA	7,T>C;12,C>A;86,G>C	TCG	CCG	TAG	TCG	TAG	TAG	TAG	TAG	TAC	TAG	TAG	TAG	TAG	TCG	TCG	TCG	TCG	TCG	CCG	TAG	TCG	TAG	TCG	TAG	TCG	TAG	TCG	TCG	TCG	TAG	TCG	TCG	TAG	TCG	TCG	TCG	TAG	TAG	TAG	TAG	TCG	TCG	TCG	TAG	TAG
1926	ENA|CM002236|CM002236.1	5022165	TGCAGTGGCTCAAGAGCTCGAATGAAGCCGGACAAGACGATTGTGCGTGATTCCAAAGGGCCTGCCTGTGTGGGTCCAAGGTCAGGTCAAAGTCNNNNACCTCTACCACAGTACACTAC	29,G>A;111,T>C	GT	GT	GT	GT	GT	GT	GC	GT	GT	GT	GT	GT	GT	GT	GT	GT	GT	GT	AT	GT	GT	GC	GT	GC	GT	GC	GT	GT	GT	GC	GT	GT	GC	GT	GT	GT	GC	GC	GC	GC	GT	GT	GT	GC	GC
1927	ENA|CM002236|CM002236.1	5022168	TGCAGAGGTAGCATCATGCCGCGGCGCCAACCAGTACTCTGCATGGAATTGAATCGATTGATTGGCCACAGCATGTGTGGATGTGAAGTTACATCTGCGCCGTCAAAGGGATGGGTGAG	6,G>A;95,T>C	GT	GC	GC	GT	AT	AT	GT	GT	GC	AT	AT	AT	AC	GC	GT	GC	GT	GC	GT	GC	GT	GT	GT	GT	GT	GT	GT	GT	GT	GT	GT	GT	GT	GT	GT	GT	GT	GT	GT	GT	GT	GT	GT	GT	GT
1928	ENA|CM002236|CM002236.1	5030337	TGCAGACGGCAAAAGATCGCAGTCCCGCGGCGACCACCTTCAAACCTCGAGTCGGTGATGACGAGTTGCAGTTTGAACATCCCGTCGTCGCAAGGTTCCCATGCCAGCTCTAGGCACAT	6,C>T;17,C>T	CC	TC	CC	CC	TC	TC	TC	TC	TC	TC	TC	TC	TC	CC	TT	CC	TC	TC	TT	TT	CC	TC	CC	TC	CC	TC	CC	CC	CC	TC	CC	CC	TC	CC	CC	CC	TC	TC	TC	TC	CC	CC	CC	TC	TC
1930	ENA|CM002236|CM002236.1	5035104	TGCAGGCCACAATGAAATGGGCAAGCGGTATTATGACGGGGATCGACAAGCACGAGAAAAAAACCACAGATGATGGAGAGCCCCTTCTTAGCTGGCGTAATCGATGCGGCAACCGCACT	31,T>C;37,G>A;63,C>T	TGC	CGT	TGC	TGC	CGT	CGT	CGT	CGT	CGT	CGT	CGT	TGC	TAC	TAC	CGT	TAC	TGC	TAC	CGT	TGC	TGC	CGT	TGC	CGT	TGC	CGT	TGC	TGC	TGC	CGT	TGC	TGC	CGT	TGC	TGC	TGC	CGT	CGT	CGT	CGT	TGC	TGC	TGC	CGT	CGT
1931	ENA|CM002236|CM002236.1	5035107	TGCAGACTGCGACCTTCGGCCTTGTCTTGGTCATCACCCTCGATGTGGATGCCCAACTTGTTGAGCAAGGTATATCGGTGACAGTTGAAGTATGAGGCGTCATGCGACCAGTGACCGTC	23,G>A;57,T>C;69,G>C;80,A>G	GTGA	ACCG	GTGA	GTCA	ACCG	ACCG	ACCG	ACCG	ACCG	ACCG	ACCG	GTCG	GTCA	GTCA	ACCG	GTCA	GTCA	GTCA	ACCG	GTGA	GTCA	ACCG	GTCA	ACCG	GTCA	ACCG	GTCA	GTCA	GTCA	ACCG	GTCA	GTCA	ACCG	GTCA	GTCA	GTCA	ACCG	ACCG	ACCG	ACCG	GTCA	GTCA	GTCA	ACCG	ACCG
1934	ENA|CM002236|CM002236.1	5041732	TGCAGCAGGAGTGAACCCGTAAGAGTCTCGACACAAGCAGCCCTCAGATGCTGGCTTTCTCAGACTCAATGACATCCACATCCATCTCCTCCTGCACCTCCAACACCAACGCTAGGCTG	10,G>A;42,C>T	GC	GC	GC	AC	GC	GC	GC	GC	GT	GT	GC	GT	GC	AC	GC	GC	GC	GC	GC	GC	AC	GC	AC	GC	AC	GC	AC	AC	AC	GC	AC	AC	GC	AC	AC	AC	GC	GC	GC	GC	AC	AC	AC	GC	GC
1935	ENA|CM002236|CM002236.1	5041735	TGCAGCAGACTCAATTCGCCCACTCTCCGCCCACTCTCATCTGGGGCCAAAGATGACGCGACAGACATGGCGCCATGCCTCCGGACACTGAGCGGTTAGCAGGTAGAGGCAACAATGGT	11,C>A;14,T>A;19,C>A	CTC	CTC	CTC	CTC	CTC	CTC	CTC	CTC	AAC	CTA	CTC	AAC	CTC	CTC	CTC	CTC	CTC	CTC	CTC	CTC	CTC	CTC	CTC	CTC	CTC	CTC	CTC	CTC	CTC	CTC	CTC	CTC	CTC	CTC	CTC	CTC	CTC	CTC	CTC	CTC	CTC	CTC	CTC	CTC	CTC
1936	ENA|CM002236|CM002236.1	5042010	TGCAGGGCAACAGAAGCTAACCGAGCATCAGGGAAGGGCACTCGGAGTGTTCTTGTCGGTTGCTGTGTTAGTGTCGATTATCTTGAAAGGTATGCAGAGTTTGAGTGAAGCAAGGATGT	20,C>T	C	C	C	C	C	T	C	C	C	C	C	C	C	C	C	C	C	C	C	C	C	C	C	C	C	C	C	C	C	C	C	C	C	C	C	C	C	C	C	C	C	C	C	C	C
1938	ENA|CM002236|CM002236.1	5043327	TGCAGTGCAGTACACAGTCCCTTGCCTCGCGGTATAGCTACCTAGCCCAGCTTGGCTGCTTGGTTTTCCCTTGTTGGCACACAATCGCTCGCGCAAACGATCTGCGATCTCGACCTCAC	27,C>T;36,G>C;79,C>G;91,C>T	CGCC	CGCC	CCGC	CCCC	CCCC	CGCC	CGCC	CGCC	CGCT	CGCC	CGCC	CCCC	CCCC	TCCC	CGCC	CGCC	CGCC	CCCC	CCCC	CCCC	CCCC	CGCC	CCCC	CGCC	CCCC	CGCC	CCCC	CCCC	CCCC	CGCC	CCCC	CCCC	CGCC	CCCC	CCCC	CCCC	CGCC	CGCC	CGCC	CGCC	CCCC	CCCC	CCCC	CGCC	CGCC
1939	ENA|CM002236|CM002236.1	5043330	TGCAGGTGCGGGGTGGGATGAAAGGGCCAAAAACAAGGGCCAAAGCCTCCAAAGAAGGACGAGAGGACACCGGCTGCGAGAATGCAATTCTTGTAAAGAACGAAGGCACCGGAGGCAGG	15,G>C;43,A>C;83,G>A;85,A>G	GAGA	GAGA	GAGA	GCGA	GAGA	GAGA	GAGA	CAGA	GAGA	GAGA	GAGA	GAGA	GAAA	GAGG	GAGA	GAGA	GAGA	GAGA	GAGA	GCGA	GCGA	GAGA	GCGA	GAGA	GCGA	GAGA	GCGA	GCGA	GCGA	GAGA	GCGA	GCGA	GAGA	GCGA	GCGA	GCGA	GAGA	GAGA	GAGA	GAGA	GCGA	GCGA	GCGA	GAGA	GAGA
1940	ENA|CM002236|CM002236.1	5044177	TGCAGTTCCACGAAATTCTTGGGGCCAAGGAGAACAAAGACAGGCCGGTAGTGTTCTGGAGCAGGGCCGATCCACGCAGTAGGTCATCTAAGTCCGCCTCCTCGAGAACAGCAAAGATT	7,C>T;23,G>T;99,C>T;104,A>G	CGCA	CGCA	CGCA	CGCG	CGCA	CGCA	CTCA	CGCA	CGCA	CGCG	CGCA	CGCA	CGCA	TGTA	CGCA	CGCA	CGCA	CGCA	CGCA	CGCG	CGCG	CTCA	CGCG	CTCA	CGCG	CTCA	CGCG	CGCG	CGCG	CTCA	CGCG	CGCG	CTCA	CGCG	CGCG	CGCG	CTCA	CTCA	CTCA	CTCA	CGCG	CGCG	CGCG	CTCA	CTCA
1941	ENA|CM002236|CM002236.1	5044180	TGCAGGGCGAAGCGGTAAAGGTGGCCGATGTGGAACGGGCCAAAATCGTGGTGGAAGGCATTGTATAGAAGAATATCGTCGACAGTGAAGTAGTATGGCTTCTTACGCTCCGTGACCTG	23,G>A;72,A>G	GA	GG	GG	GG	GG	GG	GG	GG	GG	GG	GG	GG	GG	AG	GG	GG	GG	GG	GG	GG	GG	GG	GG	GG	GG	GG	GG	GG	GG	GG	GG	GG	GG	GG	GG	GG	GG	GG	GG	GG	GG	GG	GG	GG	GG
1943	ENA|CM002236|CM002236.1	5046804	TGCAGTGCCTGGGCGATTTGGGGTTGCTGAGATGATGATGTCAATAGTATCCCACCCCTGACCGTCCGGCAACCATAAGACAGAGCTAACATATCAGGTGACTGTTGAGGTACGCTGCG	52,C>T;54,C>A	CC	TA	CC	TA	CC	CC	CC	CC	CC	CC	CC	CC	CC	CC	CC	CC	CC	TA	CC	TA	TA	CC	TA	CC	TA	CC	TA	TA	TA	CC	TA	TA	CC	TA	TA	TA	CC	CC	CC	CC	TA	TA	TA	CC	CC
1944	ENA|CM002236|CM002236.1	5053651	TGCAGTGACCCGCTGAAGACAGCCGATGACACGAGTTATGCCTCATGGCTCGCATCTCATAGGTTTTCGCAAAGAGTAGTCGGCAATAAGCAACGGATGAGAGACGACTCGTGGGCATG	12,C>T;29,C>G;68,G>T;98,G>A	CCGG	CCGG	CCGG	CCGG	CCGG	CCGG	CCGG	CCGA	CCGG	CCGG	CCGG	CCGG	CCGG	CCGG	CCGG	TGGG	CCGG	CCGG	CCTG	CCGG	CCGG	CCGG	CCGG	CCGG	CCGG	CCGG	CCGG	CCGG	CCGG	CCGG	CCGG	CCGG	CCGG	CCGG	CCGG	CCGG	CCGG	CCGG	CCGG	CCGG	CCGG	CCGG	CCGG	CCGG	CCGG
1948	ENA|CM002236|CM002236.1	5057330	TGCAGCTCCTCCAGCGTGTCGCGGCGAAGTTGGGGCTGGACCTGATGGATCAGGATGGAATCAATCTGCGCTCCCATGACCGGAGGCAGCGGGATCTTGCCGCATAAAGGACTGTCCGG	11,C>G;20,G>T;77,G>A;107,A>G;113,G>A	CGGAG	CGGAG	CGGAG	CTAGA	CTGGA	CGGAG	CTGGA	CTAAG	CTGGA	CTGGA	CGGAG	CTGGA	GTAAG	CTGGA	CGGAG	CTAAG	CGGAG	CTAAG	CTAAG	CTAAG	CTAGA	CTGGA	CTAGA	CTGGA	CTAGA	CTGGA	CTAGA	CTAGA	CTAGA	CTGGA	CTAGA	CTAGA	CTGGA	CTAGA	CTAGA	CTAGA	CTGGA	CTGGA	CTGGA	CTGGA	CTAGA	CTAGA	CTAGA	CTGGA	CTGGA
1949	ENA|CM002236|CM002236.1	5057333	TGCAGAAGATGACGCAGGAGAAGAAGCAGAGAACATGGCTTACCACGTATCTGGTGACGTTTATCCTGTTACACAACATCGCCCTCATCACCAAACACGACGCAGATTACGCCAAAAAG	25,G>A;68,T>A;94,A>G	GTA	GTA	GTA	GTA	GTA	GTA	GAA	ATA	GAA	GTA	GTA	GTA	GTA	GTA	GTA	GTA	GTA	GTA	GTG	GTA	GTA	GAA	GTA	GAA	GTA	GAA	GTA	GTA	GTA	GAA	GTA	GTA	GAA	GTA	GTA	GTA	GAA	GAA	GAA	GAA	GTA	GTA	GTA	GAA	GAA
1951	ENA|CM002236|CM002236.1	5058816	TGCAGAATACTCACCCCTCCCACCTACCACACAGCATGACTATGGCGGTGTCAGACCAGCTATGGTTGATGGCGTGGCATCGTTTCAGCCTACCACCCCAGTCTCCATGAGCTCGACAT	15,C>A;39,C>G	CC	CC	CC	CC	CG	CC	CG	CG	CG	CC	CG	CG	CG	AC	CC	CG	CG	CC	CC	CC	CC	CG	CC	CG	CC	CG	CC	CC	CC	CG	CC	CC	CG	CC	CC	CC	CG	CG	CG	CG	CC	CC	CC	CG	CG
1952	ENA|CM002236|CM002236.1	5059138	TGCAGCTTGGTGAGTTCCAGAAGAGTGCCAACTGGGACCTCGAGACTTGGTGCGGCTTTCTCAAGCAACAACTGTCGCTGTTCTGGACGATGCAAGTTCAACAGATCATAAAGAGACAC	83,T>C;95,G>A;113,A>G	TGA	TGA	TGA	TAA	CGA	TGA	CGA	TGA	CGG	TGA	CGA	CGA	TGA	TGA	TAA	TGA	TAA	TGA	TGA	TAA	TAA	CGA	TAA	CGA	TAA	CGA	TAA	TAA	TAA	CGA	TAA	TAA	CGA	TAA	TAA	TAA	CGA	CGA	CGA	CGA	TAA	TAA	TAA	CGA	CGA
1953	ENA|CM002236|CM002236.1	5059141	TGCAGTCGTACTCCCAAAAGAGGCCACGTCTCAATCCACCCCTCAACATGTCAACATCATATACGGACGATGCATCTGGGCATGAGAAGAGCCAGGAGAAGTCGCCACTCAGAGGGCGA	16,A>G;45,A>C;108,T>C	AAT	AAT	AAT	AAC	GCC	AAT	GCC	ACC	GCC	AAC	GCC	GCC	ACC	AAT	AAC	ACC	AAC	AAT	AAT	AAC	AAC	GCC	AAC	GCC	AAC	GCC	AAC	AAC	AAC	GCC	AAC	AAC	GCC	AAC	AAC	AAC	GCC	GCC	GCC	GCC	AAC	AAC	AAC	GCC	GCC
1956	ENA|CM002236|CM002236.1	5060488	TGCAGAGCTCACACAGATAGATGGCGGTCGAGTGGCCAAGCCTGTGAGCCGACGATACCCAGACAAGGGACTCGTCCAACAGACAAAAACAGATTTCGGCAGCAAAATATGCAGCTAAA	30,A>G;57,C>G	AC	AC	AC	AC	AC	AC	AC	AC	AC	AC	AC	AC	AC	GC	AG	AC	AC	AC	AC	AC	AC	AC	AC	AC	AC	AC	AC	AC	AC	AC	AC	AC	AC	AC	AC	AC	AC	AC	AC	AC	AC	AC	AC	AC	AC
1957	ENA|CM002236|CM002236.1	5060491	TGCAGACATTGGCTTCTTTGCGACGGCACCTGGCCTTATGGTGGTAGGCCAAATCAGGTCGGAGAAGAAGAGCATTTTGTCACTCGGGCAAACTAGGCGTTGGGTTGGCGGCACTCGAG	20,C>A;92,C>T	CC	CC	CC	CC	CC	CC	CC	CC	CC	CC	CC	CC	CT	CC	AT	CT	CC	CC	CC	CC	CC	CC	CC	CC	CC	CC	CC	CC	CC	CC	CC	CC	CC	CC	CC	CC	CC	CC	CC	CC	CC	CC	CC	CC	CC
1962	ENA|CM002236|CM002236.1	5067265	TGCAGATGCCACCCCACCCCCATGTCATCTCACGTCCGGTACGTCTTGTGACCAAGCAGTGTCAATTTGGAGGCAAAAACGCAGTCGTCGGGTTCATTATACCCTATCATCCAGGTGGA	76,A>G;81,C>G;85,C>T	ACC	ACC	GCC	GCC	GCC	GCC	GCC	GCC	GCC	GCC	GCC	GCC	GCC	GCC	GCC	GGT	GCC	ACC	ACC	GCC	GCC	GCC	GCC	GCC	GCC	GCC	GCC	GCC	GCC	GCC	GCC	GCC	GCC	GCC	GCC	GCC	GCC	GCC	GCC	GCC	GCC	GCC	GCC	GCC	GCC
1963	ENA|CM002236|CM002236.1	5067268	TGCAGCAGATTACGCAGTTCGGTGTAGAGATATTTGGTGCCGCTGGTCAAGGCCTTCAAGATCCAGAGCTGCTTCTTCTTCTTCGCCCTTGTTCCGTTGGCGGCGTTGTCTGTGGCCGT	29,A>G;59,G>A;73,T>G;80,C>T;89,T>C;106,T>C	AGTCTT	AGTCTT	GGGCTC	GGGCTC	GGGCTC	GGGCTC	GGGCTC	GGGCTC	GGGCTC	GGGCTC	GGGCTC	GGGCTC	GGGCTC	GGTCCC	GGTCCC	GAGTTC	GGGCTC	AGTCTT	AGTCTT	GGTCCC	GGGCTC	GGGCTC	GGGCTC	GGGCTC	GGGCTC	GGGCTC	GGGCTC	GGGCTC	GGGCTC	GGGCTC	GGGCTC	GGGCTC	GGGCTC	GGGCTC	GGGCTC	GGGCTC	GGGCTC	GGGCTC	GGGCTC	GGGCTC	GGGCTC	GGGCTC	GGGCTC	GGGCTC	GGGCTC
1967	ENA|CM002236|CM002236.1	5083217	TGCAGCAGAGATAGCAAACTGATCAGATGATGCCGAAACAACCCGAACCCGAACCCGGAAATGATGGCACCGGTATTGGTACCGATGGCTGGCACCGCGGTCGCCGCCTTATGCTTCCA	21,A>G;22,T>C;79,T>G;115,T>A	ATTT	GCTT	ATTT	GCGT	GCTA	GCTT	GCTT	GCTT	GCGT	ATTT	GCTA	GCGT	GCGT	GCTT	GCTT	GCGT	GCGT	GCGT	ATTT	GCGT	GCGT	GCTT	GCGT	GCTT	GCGT	GCTT	GCGT	GCGT	GCGT	GCTT	GCGT	GCGT	GCTT	GCGT	GCGT	GCGT	GCTT	GCTT	GCTT	GCTT	GCGT	GCGT	GCGT	GCTT	GCTT
1968	ENA|CM002236|CM002236.1	5083220	TGCAGATTTGGATTTGAGCCGACAAACGTTGGGTCCCTGGCCATGTTTGCTTCCTATCTGTAAACCAAACGAAGGGCTAAGCCGATAGTTAAAGAAATCGTATATCCAACTGATATTGC	8,T>G;113,T>G	TT	GT	TT	TT	TG	GT	GT	GT	TT	TT	TT	TT	TT	GT	GT	TT	TT	TT	TT	TT	TT	GT	TT	GT	TT	GT	TT	TT	TT	GT	TT	TT	GT	TT	TT	TT	GT	GT	GT	GT	TT	TT	TT	GT	GT
1970	ENA|CM002236|CM002236.1	5086297	TGCAGCCCTATCGGTACTTGTGGTAATAGTGTTGACGGCATGGTAGCCGCAGACTGGGAAAGTGGTGCCGCTGCAAATGGCCCCCAGGTAGCGACCATATCAGGAGTCACCCCTATAGC	24,A>G;34,A>G;35,C>A;39,A>G;57,G>A;94,C>A;100,C>T	AACAGCC	AGAAGAC	AGAAACC	AGAAGAC	AGAAGCC	AGAAGCC	AGAAGCC	AACAGCT	AGAAGCC	AGAAGCT	AGAAGCC	AGAAGCC	AGAAGCC	AGAGGCC	AACAGCC	AGAAGCC	AACAGCC	GGAAGAC	AACAGCC	AGAAACC	AGAAGAC	AGAAGCC	AGAAGAC	AGAAGCC	AGAAGAC	AGAAGCC	AGAAGAC	AGAAGAC	AGAAGAC	AGAAGCC	AGAAGAC	AGAAGAC	AGAAGCC	AGAAGAC	AGAAGAC	AGAAGAC	AGAAGCC	AGAAGCC	AGAAGCC	AGAAGCC	AGAAGAC	AGAAGAC	AGAAGAC	AGAAGCC	AGAAGCC
1972	ENA|CM002236|CM002236.1	5089354	TGCAGAGGTGGAATTAAGGTTGAGCTTGCCGGCAGGTGGTTGCCAAGCGCTAACTATAAACGGGAAGTAGTGTCACATACCCTACGATCGCGAGCCAATCGTATCACACATTCGCCAAC	9,G>A;73,C>T;86,A>G;100,G>A;111,T>A	GCAGT	GCGGT	GCGGT	GCGGT	GCAGT	GCAGT	GCAGT	GTGAA	ACAGT	GTGAA	GTGAA	GCAGT	GCAGT	GCAGT	GCGGT	GCGGT	GCGGT	ACGGT	GCGGT	GCGGT	GCGGT	GCAGT	GCGGT	GCAGT	GCGGT	GCAGT	GCGGT	GCGGT	GCGGT	GCAGT	GCGGT	GCGGT	GCAGT	GCGGT	GCGGT	GCGGT	GCAGT	GCAGT	GCAGT	GCAGT	GCGGT	GCGGT	GCGGT	GCAGT	GCAGT
1974	ENA|CM002236|CM002236.1	5090212	TGCAGCGGCGCATTAGGTACGTAGGTAGCAGCATGGTCAAAGGTTCTGGTCTGGGCCATGAAAGGCGCTTTGCCCGTGGCCGTCTTTCCAATCCATGGGCCCGGGCTGGTGTTAAAGTA	5,C>T;113,A>G	CA	CA	CA	CA	TG	CA	CA	CG	CA	CG	TG	CA	CA	CA	CG	CA	CG	CA	CG	CA	CA	CA	CA	CA	CA	CA	CA	CA	CA	CA	CA	CA	CA	CA	CA	CA	CA	CA	CA	CA	CA	CA	CA	CA	CA
1980	ENA|CM002236|CM002236.1	5117032	TGCAGCCACTCGATTACTCTAGCGCCAATCGCCCTCGACCAGTGACGCCATCTGTTCTGAACGGCACGGTTCGTTGCGCCTTCCTGACCGGACCTCCAGCTTTATATCGACAACACTTC	62,G>A;82,C>T;83,C>T	GCC	GCC	GCC	GCC	GCC	GCC	GTC	GCC	GCC	GCC	GTC	GTC	ACT	GTC	GCC	GCC	GTC	ACT	ACT	GCC	GCC	GTC	GCC	GTC	GCC	GTC	GCC	GCC	GCC	GTC	GCC	GCC	GTC	GCC	GCC	GCC	GTC	GTC	GTC	GTC	GCC	GCC	GCC	GTC	GTC
[truncated: 7,451 more rows]
[truncated: 888 more columns]
