# Supplementary material for: Asexual reproduction and growth rate: independent and plastic life history traits in Neurospora crassa
Source: ISME J. 2018 Nov 9;13(3):780–8. doi: 10.1038/s41396-018-0294-7 (PMC6462030; doi:10.1038/s41396-018-0294-7)
Supplement: Supplementary file 6 — Supplemental Data [file 41396_2018_294_MOESM6_ESM.gz › Supplemental_data_Anderson_et_al/Ncrassa_wildstrains_spore_phenotypes.csv]

group	assayed_on	batch	strain	spore_suspension_volume	sample_volume	casyton_volume	Dilutiom_Factor	Counts	Counts/ml < CL	Counts/ml >CL <CR	Counts/ml > CR	Total_Counts/ml	number < CL	number >CL < CR	number > CR	conc/ul <CL_per_measured_sample	conc/ul >cL<Cr_per_measured_sample	conc/ul >cr_per_measured_sample	original number <CL	original # mid range	original number > CR
parental	SGF	parental	2229	2000	5	5000	1000	3664	529800	5855000	108100	6492900	298.9707527	3304.027476	61.00177117	0.468709047	5.179863099	0.095635047	937418.0938	10359726.2	191270.0943
parental	SGF	parental	2229	2000	5	5000	1000	1958	400500	2986000	83280	3469780	226.0025131	1685.002507	46.99497951	0.354313663	2.641649433	0.07367601	708627.3262	5283298.866	147352.0193
parental	SGF	parental	2229	2000	5	5000	1000	3206	521000	5031000	129400	5681400	293.9990143	2838.980885	73.02010068	0.460914643	4.450789962	0.114476689	921829.2865	8901579.924	228953.3775
parental	SGF	parental	3199	2000	5	5000	1000	5587	478400	9280000	141800	9900200	269.9764449	5237.001273	80.02228238	0.423253449	8.210267571	0.125454304	846506.8978	16420535.14	250908.6081
parental	SGF	parental	3199	2000	5	5000	1000	8707	884200	14260000	281700	15425900	499.0781348	8048.919026	159.0028394	0.782425822	12.61862952	0.249275451	1564851.644	25237259.04	498550.9026
parental	SGF	parental	3199	2000	5	5000	1000	10348	1038000	16900000	396900	18334900	585.8348832	9538.159466	224.0056504	0.918438032	14.95337451	0.351183097	1836876.064	29906749.02	702366.1945
parental	SGF	parental	3200	2000	5	5000	1000	1629	420000	2437000	30120	2887120	236.9766411	1375.028748	16.99461055	0.371518266	2.155690509	0.026643167	743036.5318	4311381.019	53286.33414
parental	SGF	parental	3200	2000	5	5000	1000	5274	111600	9181000	53160	9345760	62.97812056	5181.022624	29.99925528	0.098733453	8.122507485	0.047031097	197466.9067	16245014.97	94062.1932
parental	SGF	parental	3200	2000	5	5000	1000	801	244500	1146000	28350	1418850	138.0304472	646.9647954	16.00475737	0.216396148	1.014273971	0.025091333	432792.2967	2028547.943	50182.66508
parental	SGF	parental	3223	2000	5	5000	1000	4679	664500	7494000	132900	8291400	374.9904118	4229.011506	74.99808235	0.58788827	6.629999539	0.117577654	1175776.54	13259999.08	235155.3079
parental	SGF	parental	3223	2000	5	5000	1000	4066	450100	6688000	67340	7205440	253.989569	3774.010747	37.99968357	0.39819015	5.916675677	0.059573705	796380.2997	11833351.35	119147.4103
parental	SGF	parental	3223	2000	5	5000	1000	7127	632600	11710000	281700	12624300	357.1318964	6610.835452	159.0326513	0.559890723	10.3640853	0.249322189	1119781.446	20728170.61	498644.3775
parental	SGF	parental	4712	2000	5	5000	1000	5014	526300	8238000	120500	8884800	297.0092968	4648.988385	68.00231857	0.46563399	7.288414989	0.1066101	931267.9797	14576829.98	213220.2006
parental	SGF	parental	4712	2000	5	5000	1000	9181	747800	15310000	210900	16268700	422.0098594	8639.971848	119.0182928	0.661602639	13.54524793	0.186589993	1323205.278	27090495.87	373179.9856
parental	SGF	parental	4712	2000	5	5000	1000	6189	565300	10200000	203800	10969100	318.954308	5755.057388	114.9883035	0.500038109	9.022445973	0.180272009	1000076.217	18044891.95	360544.0175
parental	SGF	parental	4713	2000	5	5000	1000	217	72650	295900	15950	384500	41.00143043	166.9968791	9.001690507	0.06427967	0.261808044	0.01411233	128559.3404	523616.0884	28224.65904
parental	SGF	parental	4713	2000	5	5000	1000	1797	76200	3020000	88600	3184800	42.99529013	1704.012811	49.99189902	0.067405528	2.671452687	0.078374407	134811.0561	5342905.374	156748.8133
parental	SGF	parental	4713	2000	5	5000	1000	349	122300	425300	70880	618480	69.01225585	239.9911072	39.99663692	0.108193422	0.376244171	0.062704413	216386.8431	752488.343	125408.8261
parental	SGF	parental	4715	2000	3	5000	1667	8366	3760000	20780000	171300	24711300	1272.946385	7035.060074	57.99354142	1.995651687	11.02916012	0.090918919	6653502.723	36771219.84	303123.6746
parental	SGF	parental	4715	2000	3	5000	1667	8553	3536000	21530000	200900	25266900	1196.957601	7288.036522	68.00587725	1.876520868	11.42576196	0.106615679	6256320.573	38093490.37	355456.6751
parental	SGF	parental	4715	2000	3	5000	1667	11931	3680000	31200000	363300	35243300	1245.799343	10562.21182	122.9888319	1.953092126	16.55882455	0.192814774	6511609.148	55207121.04	642844.4574
parental	SGF	parental	4716	2000	5	5000	1000	5586	1069000	8658000	171900	9898900	603.2421784	4885.753771	97.00405096	0.945728182	7.659602061	0.152077338	1891456.365	15319204.12	304154.6764
parental	SGF	parental	4716	2000	5	5000	1000	4951	760200	7765000	248100	8773300	429.0005129	4381.990243	140.009244	0.672562181	6.869830751	0.219498391	1345124.363	13739661.5	438996.7829
parental	SGF	parental	4716	2000	5	5000	1000	6272	1092000	9794000	228600	11114600	616.2186673	5526.781711	128.9996221	0.966071971	8.664568574	0.202238143	1932143.942	17329137.15	404476.2867
parental	SGF	parental	8787	2000	5	5000	1000	3764	1760000	4862000	47840	6669840	993.2232257	2743.779161	26.99761314	1.557117903	4.301538208	0.042325296	3114235.806	8603076.415	84650.59147
parental	SGF	parental	8787	2000	5	5000	1000	3323	1387000	4441000	60250	5888250	782.7454677	2506.252792	34.00174075	1.227143053	3.929158109	0.053305962	2454286.106	7858316.219	106611.9235
parental	SGF	parental	8787	2000	5	5000	1000	3695	1574000	4914000	60250	6548250	888.1655404	2772.837018	33.99744206	1.392414543	4.347093434	0.053299223	2784829.086	8694186.867	106598.445
parental	SGF	parental	8789	2000	5	5000	1000	7194	1566000	10990000	194900	12750900	883.5301038	6200.508199	109.9616968	1.385147374	9.72079798	0.172391586	2770294.747	19441595.96	344783.1713
parental	SGF	parental	8789	2000	5	5000	1000	6774	981700	10760000	260500	12002200	554.0680709	6072.906634	147.0252954	0.868635862	9.520751629	0.230497751	1737271.724	19041503.26	460995.5017
parental	SGF	parental	8789	2000	5	5000	1000	9749	1659000	15320000	292400	17271400	936.4377526	8647.514388	165.0478595	1.468092924	13.55707269	0.258752484	2936185.848	27114145.39	517504.9681
parental	SGF	parental	8790	2000	5	5000	1000	8637	1343000	13770000	191400	15304400	757.9187031	7771.065184	108.016113	1.188221088	12.18302634	0.169341412	2376442.176	24366052.69	338682.8239
parental	SGF	parental	8790	2000	5	5000	1000	5703	939200	9060000	106300	10105500	530.0339023	5112.976102	59.98999555	0.830956483	8.015828085	0.094048844	1661912.966	16031656.17	188097.6877
parental	SGF	parental	8790	2000	5	5000	1000	2662	173700	4527000	15950	4716650	98.03343475	2554.964647	9.001918735	0.153691147	4.005525737	0.014112687	307382.2931	8011051.474	28225.37464
parental	SGF	parental	8845	2000	5	5000	1000	7190	2320000	10330000	88600	12738600	1309.468858	5830.522977	50.00816416	2.052909507	9.140756557	0.078399906	4105819.015	18281513.11	156799.8124
parental	SGF	parental	8845	2000	5	5000	1000	3126	790300	4678000	70880	5539180	446.0006355	2639.9987	40.00066436	0.69921399	4.138837206	0.062710727	1398427.979	8277674.412	125421.4541
parental	SGF	parental	8845	2000	5	5000	1000	3989	809800	6174000	85060	7068860	456.9749861	3484.025147	47.99986702	0.716418942	5.462053032	0.075251414	1432837.883	10924106.06	150502.8283
parental	SGF	parental	8848	2000	5	5000	1000	5413	1614000	7896000	81510	9591510	910.8661723	4456.133393	46.00043476	1.42800328	6.986068092	0.07211682	2856006.56	13972136.18	144233.6399
parental	SGF	parental	8848	2000	5	5000	1000	7755	2279000	11320000	140000	13739000	1286.385108	6389.591673	79.02321857	2.016720139	10.01723211	0.12388803	4033440.279	20034464.22	247776.0592
parental	SGF	parental	8848	2000	5	5000	1000	8444	1962000	12880000	124000	14966000	1106.984365	7267.053321	69.96231458	1.735466034	11.39286571	0.109682869	3470932.068	22785731.42	219365.7373
parental	SGF	parental	8850	2000	5	5000	1000	1522	313600	2360000	23040	2696640	176.9977453	1331.998339	13.00391598	0.277486824	2.088229923	0.020386787	554973.6473	4176459.846	40773.57409
parental	SGF	parental	8850	2000	5	5000	1000	1441	483800	2034000	35440	2553240	273.0475004	1147.950839	20.00166064	0.428068072	1.799690902	0.031357446	856136.1441	3599381.805	62714.89241
parental	SGF	parental	8850	2000	5	5000	1000	2266	480200	3386000	148800	4015000	271.0169863	1911.00274	83.98027397	0.424884749	2.99595952	0.131659414	849769.499	5991919.041	263318.8285
parental	SGF	parental	8870	2000	5	5000	1000	1543	189600	2463000	81510	2734110	107.0011082	1389.998574	46.0003182	0.167750146	2.179159335	0.072116637	335500.2923	4358318.671	144233.2744
parental	SGF	parental	8870	2000	5	5000	1000	574	113400	866500	37210	1017110	63.99661787	489.0041392	20.99924295	0.100330195	0.766632395	0.032921398	200660.389	1533264.789	65842.79608
parental	SGF	parental	8870	2000	5	5000	1000	3287	134700	5539000	150600	5824300	76.01924695	3125.988187	84.99256563	0.119178577	4.900743404	0.133246427	238357.1534	9801486.807	266492.8531
parental	SGF	parental	8871	2000	5	5000	1000	3975	253400	6461000	329600	7044000	142.996167	3646.00724	185.9965928	0.224181116	5.715999185	0.291594696	448362.2329	11431998.37	583189.3922
parental	SGF	parental	8871	2000	5	5000	1000	1758	145300	2789000	180700	3115000	82.0023756	1574.016693	101.980931	0.12855858	2.467652296	0.159879803	257117.1593	4935304.592	319759.6055
parental	SGF	parental	8871	2000	5	5000	1000	7022	467800	11550000	423500	12441300	264.0312186	6518.940947	239.0278347	0.413932867	10.22001842	0.374734009	827865.7342	20440036.83	749468.0172
parental	SGF	parental	8874	2000	5	5000	1000	7193	453600	12040000	255200	12748800	255.9256401	6793.087977	143.986383	0.40122541	10.64981027	0.22573352	802450.8201	21299620.53	451467.0399
parental	SGF	parental	8874	2000	5	5000	1000	4595	490800	7409000	242800	8142600	276.9663253	4181.017734	137.0159409	0.434211779	6.55475768	0.214805664	868423.5577	13109515.36	429611.3281
parental	SGF	parental	8874	2000	5	5000	1000	6857	726500	11100000	327800	12154300	409.8640399	6262.2035	184.9324601	0.642561126	9.817520302	0.28992641	1285122.252	19635040.61	579852.8207
parental	SGF	parental	8876	2000	5	5000	1000	5209	373900	8745000	111600	9230500	211.00104	4935.020313	62.97864688	0.330795222	7.736839296	0.098734278	661590.4431	15473678.59	197468.557
parental	SGF	parental	8876	2000	5	5000	1000	7425	843500	12160000	150600	13154100	476.1243643	6863.867539	85.00809633	0.746440229	10.76077437	0.133270775	1492880.457	21521548.74	266541.5494
parental	SGF	parental	8876	2000	3	5000	1667	10975	1589000	30330000	496200	32415200	537.9968348	10269.00189	168.0012772	0.843440308	16.09914697	0.263382681	2812029.987	53674556.01	878117.8599
parental	SGF	parental	P4452	2000	5	5000	1000	4691	1141000	7060000	111600	8312600	643.8937276	3984.12771	62.97856266	1.009459329	6.246084893	0.098734146	2018918.658	12492169.79	197468.2929
parental	SGF	parental	P4452	2000	5	5000	1000	7211	1198000	11420000	157700	12775700	676.1882323	6445.801013	89.01075479	1.060088785	10.10535386	0.139545911	2120177.57	20210707.72	279091.822
parental	SGF	parental	P4452	2000	3	5000	1667	9201	2986000	23880000	313100	27179100	1010.857092	8084.148482	105.9944259	1.584763259	12.67386022	0.166171928	5283600.706	42254649.98	554017.2073
parental	SGF	parental	P4476	2000	5	5000	1000	10341	1400000	16660000	264000	18324000	790.0785855	9401.935167	148.9862475	1.238639491	14.73980994	0.233572018	2477278.981	29479619.88	467144.0365
parental	SGF	parental	P4476	2000	5	5000	1000	9835	1418000	15780000	233900	17431900	800.0292567	8903.00541	131.9653337	1.254239577	13.95761673	0.206887614	2508479.154	27915233.47	413775.2286
parental	SGF	parental	P4476	2000	5	5000	1000	8246	1745000	12660000	205600	14610600	984.8514093	7145.111084	116.037507	1.543993054	11.20169173	0.181916889	3087986.108	22403383.45	363833.7786
parental	sucrose	parental	2229	3000	5	5000	1000	1810	313600	2803000	90370	3206970	176.9944839	1582.001079	51.00443721	0.277481711	2.480169753	0.079961805	832445.1316	7440509.26	239885.4163
parental	sucrose	parental	2229	3000	5	5000	1000	5352	705300	8525000	253400	9483700	398.0266774	4810.970402	143.0029208	0.624003194	7.542361023	0.224191705	1872009.582	22627083.07	672575.1143
parental	sucrose	parental	2229	3000	5	5000	1000	1652	166600	2656000	104500	2927100	94.02589594	1498.996276	58.97782788	0.147408359	2.350039627	0.092462026	442225.0773	7050118.88	277386.0779
parental	sucrose	parental	3199	3000	5	5000	1000	3397	1001000	4944000	74420	6019420	564.904426	2790.097385	41.99818919	0.885624472	4.374153239	0.065842331	2656873.417	13122459.72	197526.9927
parental	sucrose	parental	3199	3000	5	5000	1000	7366	1467000	11420000	170100	13057100	827.5897404	6442.450468	95.95979199	1.297447309	10.10010107	0.150440209	3892341.927	30300303.21	451320.6283
parental	sucrose	parental	3199	3000	5	5000	1000	5273	877100	8320000	147100	9344200	494.9539072	4695.036493	83.00959954	0.775960097	7.360606549	0.130137647	2327880.29	22081819.65	390412.9411
parental	sucrose	parental	3200	3000	5	5000	1000	4592	719400	7104000	313600	8137000	405.9831387	4009.04117	176.9756913	0.636476874	6.285142774	0.277452249	1909430.622	18855428.32	832356.7458
parental	sucrose	parental	3200	3000	5	5000	1000	1611	140000	2509000	205600	2854600	79.00931829	1415.959854	116.0308274	0.123866238	2.219859929	0.181906417	371598.7127	6659579.787	545719.2524
parental	sucrose	parental	3200	3000	5	5000	1000	1971	354400	2954000	184300	3492700	199.9949609	1667.000888	104.0041515	0.313540528	2.613427535	0.163051691	940621.5827	7840282.605	489155.0725
parental	sucrose	parental	3223	3000	5	5000	1000	4104	746000	6447000	79740	7272740	420.9670633	3638.035733	44.99720325	0.659967804	5.703501918	0.070544012	1979903.411	17110505.75	211632.0349
parental	sucrose	parental	3223	3000	5	5000	1000	4844	561700	7893000	129400	8584100	316.9668107	4454.012884	73.02030498	0.496922225	6.982743681	0.114477009	1490766.676	20948231.04	343431.0271
parental	sucrose	parental	3223	3000	5	5000	1000	2893	311900	4747000	67340	5126240	176.0211578	2678.975428	38.00341381	0.275955786	4.199942665	0.059579553	827867.3587	12599828	178738.6596
parental	sucrose	parental	4712	3000	5	5000	1000	11782	2052000	18390000	435900	20877900	1158.002673	10378.00641	245.9909186	1.815449586	16.27003795	0.385650329	5446348.757	48810113.86	1156950.986
parental	sucrose	parental	4712	3000	5	5000	1000	11087	2208000	17140000	295900	19643900	1246.193271	9673.801027	167.0057015	1.953709703	15.1660255	0.261821876	5861129.109	45498076.51	785465.6265
parental	sucrose	parental	4712	3000	5	5000	1000	7590	1598000	11630000	219700	13447700	901.9252363	6564.074154	124.0006098	1.413986198	10.29077565	0.194400981	4241958.594	30872326.94	583202.9431
parental	sucrose	parental	4713	3000	5	5000	1000	5564	914400	8818000	127600	9860000	515.9961055	4975.999189	72.00470588	0.808948837	7.801083606	0.112884812	2426846.512	23403250.82	338654.4346
parental	sucrose	parental	4713	3000	5	5000	1000	4583	816900	7207000	97460	8121360	460.9883936	4067.01353	54.99807668	0.72271093	6.376028485	0.086222802	2168132.789	19128085.46	258668.4069
parental	sucrose	parental	4713	3000	5	5000	1000	3865	678700	6014000	155900	6848600	383.0236107	3393.994393	87.98199632	0.600482254	5.320908025	0.137933083	1801446.763	15962724.08	413799.249
parental	sucrose	parental	4715	3000	5	5000	1000	8302	4664000	9976000	70880	14710880	2632.101411	5629.897872	40.00071784	4.126456292	8.826228125	0.062710811	12379368.88	26478684.37	188132.4327
parental	sucrose	parental	4715	3000	5	5000	1000	4380	2467000	5259000	35440	7761440	1392.19784	2967.802367	19.99979385	2.182607217	4.652748827	0.03135452	6547821.652	13958246.48	94063.55871
parental	sucrose	parental	4715	3000	5	5000	1000	4753	2025000	6340000	56700	8421700	1142.860111	3578.139806	32.00008312	1.791709954	5.609600548	0.050167879	5375129.863	16828801.64	150503.6362
parental	sucrose	parental	4716	3000	5	5000	1000	5641	1598000	8224000	173700	9995700	901.8195824	4641.154096	98.02632132	1.41382056	7.276132845	0.153679995	4241461.68	21828398.53	461039.9836
parental	sucrose	parental	4716	3000	5	5000	1000	4861	1556000	6960000	97460	8613460	878.1274888	3927.87103	55.0014814	1.376677467	6.157888925	0.08622814	4130032.4	18473666.78	258684.4201
parental	sucrose	parental	4716	3000	5	5000	1000	5703	2086000	7896000	124000	10106000	1177.167821	4455.856719	69.97546012	1.845495596	6.985634338	0.109703477	5536486.789	20956903.01	329110.4323
parental	sucrose	parental	8787	3000	5	5000	1000	5862	3002000	7310000	76200	10388200	1694.010897	4124.989892	42.99921064	2.655772265	6.466920472	0.067411674	7967316.795	19400761.42	202235.0233
parental	sucrose	parental	8787	3000	5	5000	1000	4418	2061000	5695000	72650	7828650	1163.099385	3213.901503	40.99911224	1.823439916	5.038568813	0.064276036	5470319.749	15115706.44	192828.1076
parental	sucrose	parental	8787	3000	5	5000	1000	3128	1483000	3991000	69110	5543110	836.8630606	2252.137879	38.99906009	1.311985484	3.530771453	0.06114047	3935956.451	10592314.36	183421.4095
parental	sucrose	parental	8789	3000	5	5000	1000	3020	861200	4453000	37210	5351410	486.0072392	2512.993772	20.99898905	0.761934028	3.939726228	0.032921	2285802.085	11819178.68	98762.99996
parental	sucrose	parental	8789	3000	5	5000	1000	3940	1411000	5499000	72650	6982650	796.1647798	3102.842044	40.99317594	1.248181074	4.86445622	0.064266729	3744543.222	14593368.66	192800.1879
parental	sucrose	parental	8789	3000	5	5000	1000	4157	1508000	5763000	95690	7366690	850.9596576	3252.042776	53.99756607	1.334085313	5.098364494	0.08465426	4002255.938	15295093.48	253962.779
parental	sucrose	parental	8790	3000	5	5000	1000	3173	1205000	4357000	60250	5622250	680.0595847	2458.937436	34.00297923	1.066158067	3.854979833	0.053307903	3198474.201	11564939.5	159923.7101
parental	sucrose	parental	8790	3000	5	5000	1000	2762	939200	3867000	88600	4894800	529.9645338	2182.040941	49.9945248	0.830847731	3.42087753	0.078378523	2492543.193	10262632.59	235135.5696
parental	sucrose	parental	8790	3000	5	5000	1000	3986	1481000	5458000	124000	7063000	835.8015008	3080.21917	69.9793289	1.310321232	4.828989387	0.109709543	3930963.695	14486968.16	329128.6281
parental	sucrose	parental	8845	3000	5	5000	1000	8512	3305000	11640000	136400	15081400	1865.354675	6569.660642	76.98468312	2.924395126	10.29953382	0.120692132	8773185.379	30898601.46	362076.3951
parental	sucrose	parental	8845	3000	5	5000	1000	7908	2612000	11290000	111600	14013600	1473.974996	6371.048125	62.9768796	2.310812711	9.988160607	0.098731508	6932438.132	29964481.82	296194.5236
parental	sucrose	parental	8845	3000	5	5000	1000	5941	1855000	8546000	125800	10526800	1046.904567	4823.097808	70.99762511	1.641276405	7.561373667	0.111305969	4923829.214	22684121	333917.9057
parental	sucrose	parental	8848	3000	5	5000	1000	4946	1797000	6829000	138200	8764200	1014.121312	3853.886721	77.99196732	1.589880713	6.041900607	0.122271294	4769642.14	18125701.82	366813.8807
parental	sucrose	parental	8848	3000	5	5000	1000	4151	1715000	5538000	102800	7355800	967.8029582	3125.185296	58.01174583	1.517265479	4.899484677	0.090947458	4551796.436	14698454.03	272842.3753
parental	sucrose	parental	8848	3000	5	5000	1000	5032	1995000	6796000	125800	8916800	1125.83438	3835.173156	70.99246366	1.765017998	6.012562563	0.111297877	5295053.993	18037687.69	333893.6303
parental	sucrose	parental	8850	3000	5	5000	1000	3997	1389000	5631000	62020	7082020	783.9335387	3178.06318	35.00328155	1.229005642	4.982383563	0.054876119	3687016.926	14947150.69	164628.3583
parental	sucrose	parental	8850	3000	5	5000	1000	4407	1543000	6158000	108100	7809100	870.7790911	3475.215582	61.00532712	1.365157074	5.448241905	0.095640622	4095471.221	16344725.72	286921.8659
parental	sucrose	parental	8850	3000	5	5000	1000	3417	1194000	4768000	92140	6054140	673.9021562	2691.093368	52.00447628	1.056504807	4.218940469	0.081529609	3169514.421	12656821.41	244588.8264
parental	sucrose	parental	8870	3000	5	5000	1000	3250	714100	4896000	148800	5758900	402.9979684	2763.027662	83.97437011	0.631796896	4.331714893	0.131650159	1895390.689	12995144.68	394950.4755
parental	sucrose	parental	8870	3000	5	5000	1000	2703	297700	4253000	239200	4789900	167.9958037	2400.020668	134.9835278	0.2633741	3.762613534	0.211619364	790122.3012	11287840.6	634858.0935
parental	sucrose	parental	8870	3000	5	5000	1000	7431	1474000	11530000	163000	13167000	831.8746867	6507.133743	91.99156983	1.304165	10.20150777	0.14421906	3912494.999	30604523.3	432657.181
parental	sucrose	parental	8871	3000	5	5000	1000	782	104500	1193000	88600	1386100	58.95606378	673.0582209	49.98571532	0.092427905	1.055181734	0.078364712	277283.7164	3165545.202	235094.1366
parental	sucrose	parental	8871	3000	5	5000	1000	513	88600	793900	26580	909080	49.99757997	448.003146	14.99927399	0.078383313	0.70235341	0.023514994	235149.9387	2107060.23	70544.98162
parental	sucrose	parental	8871	3000	5	5000	1000	1232	274700	1818000	90370	2183070	155.0249877	1025.975347	50.99966561	0.243039206	1.608464783	0.079954325	729117.6171	4825394.35	239862.9744
parental	sucrose	parental	8874	3000	5	5000	1000	596	202000	839900	14180	1056080	113.9989395	473.9985607	8.002499811	0.178720941	0.743107517	0.012545856	536162.8232	2229322.551	37637.56848
parental	sucrose	parental	8874	3000	5	5000	1000	389	70880	602500	15950	689330	39.9987234	340.0004352	9.000841397	0.062707684	0.533033009	0.014110998	188123.0524	1599099.027	42332.995
parental	sucrose	parental	8874	3000	5	5000	1000	443	140000	634400	10630	785030	79.00335019	357.9980383	5.998611518	0.123856881	0.56124861	0.009404276	371570.6434	1683745.83	28212.82814
parental	sucrose	parental	8876	3000	5	5000	1000	2775	308300	4556000	53160	4917460	173.9785377	2571.022438	29.99902389	0.272753485	4.030700214	0.047030734	818260.4539	12092100.64	141092.2015
parental	sucrose	parental	8876	3000	5	5000	1000	3051	313600	5043000	49620	5406220	176.9801451	2846.01681	28.00304464	0.277459231	4.461820478	0.043901553	832377.693	13385461.44	131704.6592
parental	sucrose	parental	8876	3000	5	5000	1000	3798	368600	6275000	86830	6730430	208.001985	3540.999609	48.99840575	0.326093477	5.551374297	0.076816865	978280.4299	16654122.89	230450.5961
parental	sucrose	parental	P4452	3000	5	5000	1000	1418	423500	2022000	67340	2512840	238.9817895	1141.018131	38.00007959	0.374661822	1.788822204	0.059574326	1123985.465	5366466.611	178722.978
parental	sucrose	parental	P4452	3000	5	5000	1000	1636	386300	2300000	212600	2898900	218.0091759	1298.00959	119.9812343	0.341782171	2.034944329	0.188099637	1025346.514	6104832.988	564298.9101
parental	sucrose	parental	P4452	3000	5	5000	1000	1681	517400	2320000	141800	2979200	291.9405881	1309.049409	80.01000269	0.457687562	2.052251919	0.125435053	1373062.685	6156755.758	376305.158
parental	sucrose	parental	P4476	3000	5	5000	1000	10930	2249000	16940000	177200	19366200	1269.302703	9560.688209	100.009088	1.989939333	14.98869377	0.156788461	5969817.998	44966081.32	470365.3843
parental	sucrose	parental	P4476	3000	5	5000	1000	7403	1857000	11120000	136400	13113400	1048.34528	6277.651868	77.00285204	1.643535071	9.841739359	0.120720616	4930605.213	29525218.08	362161.8476
parental	sucrose	parental	P4476	3000	3	5000	1667	5334	3048000	20370000	212700	23630700	688.0046719	4597.983978	48.01134964	1.078613915	7.208453232	0.075269416	8091222.284	54074211.92	564633.5236
