# Supplementary material for: Asexual reproduction and growth rate: independent and plastic life history traits in Neurospora crassa
Source: ISME J. 2018 Nov 9;13(3):780–8. doi: 10.1038/s41396-018-0294-7 (PMC6462030; doi:10.1038/s41396-018-0294-7)
Supplement: Supplementary file 6 — Supplemental Data [file 41396_2018_294_MOESM6_ESM.gz › Supplemental_data_Anderson_et_al/Ncrassa_wildstrains_radial_phenotypes.csv]

batch	date	time	strain	measure1_24h	measure1_216h	measure2_24h	measure2_216h	rate_24-216
parental	5/4/14	18:00	2229	5	11	5	11	0.015625
parental	5/4/14	18:00	2229	5	11	5	11.5	0.016276042
parental	5/4/14	18:00	2229	5	11	5	11	0.015625
parental	5/4/14	18:00	3199	6	12	6	12.5	0.016276042
parental	5/4/14	18:00	3199	5.5	12.5	6	12	0.016927083
parental	5/4/14	18:00	3199	6	13	5.5	12	0.017578125
parental	5/4/14	18:00	3200	5	14	6	14	0.022135417
parental	5/4/14	18:00	3200	5.5	17	5	13	0.025390625
parental	5/4/14	18:00	3200	5	13	5	14.5	0.022786458
parental	5/4/14	18:00	3223	5.5	12	6	11	0.014973958
parental	5/4/14	18:00	3223	6	11	5	11	0.014322917
parental	5/4/14	18:00	3223	6	11	6	11.5	0.013671875
parental	5/4/14	18:00	4712	6	12	5.5	12.5	0.016927083
parental	5/4/14	18:00	4712	6	12	6	12	0.015625
parental	5/4/14	18:00	4712	6	12	6	12	0.015625
parental	5/4/14	18:00	4713	5	13	5	12	0.01953125
parental	5/4/14	18:00	4713	6	11	5	12	0.015625
parental	5/4/14	18:00	4713	5.5	11	5	12	0.016276042
parental	5/4/14	18:00	4715	5.5	11	5	11	0.014973958
parental	5/4/14	18:00	4715	6	11.5	6	12	0.014973958
parental	5/4/14	18:00	4715	6	11	6	12	0.014322917
parental	5/4/14	18:00	4716	5.5	13	5	13.5	0.020833333
parental	5/4/14	18:00	4716	5.5	14	5.5	14	0.022135417
parental	5/4/14	18:00	4716	5	13	5	13	0.020833333
parental	5/4/14	18:00	8787	5.5	12.5	5	12.5	0.018880208
parental	5/4/14	18:00	8787	6	12	6	13	0.016927083
parental	5/4/14	18:00	8787	6	13	5.5	13	0.018880208
parental	5/4/14	18:00	8789	5	12	5.5	12	0.017578125
parental	5/4/14	18:00	8789	5	12	5	10.5	0.016276042
parental	5/4/14	18:00	8789	5	11.5	4	11.5	0.018229167
parental	5/4/14	18:00	8790	5.5	12	5	11.5	0.016927083
parental	5/4/14	18:00	8790	5	12	5	11	0.016927083
parental	5/4/14	18:00	8790	5	12	5	13	0.01953125
parental	5/4/14	18:00	8845	5.5	11.5	5.5	11	0.014973958
parental	5/4/14	18:00	8845	5	11	5	11.5	0.016276042
parental	5/4/14	18:00	8845	5	10	5	11.5	0.014973958
parental	5/4/14	18:00	8848	6	13.5	5	13	0.020182292
parental	5/4/14	18:00	8848	5	12.5	5.5	13	0.01953125
parental	5/4/14	18:00	8848	5	13	5	13.5	0.021484375
parental	5/4/14	18:00	8850	5.5	14	5.5	13.5	0.021484375
parental	5/4/14	18:00	8850	6	13	6	13.5	0.018880208
parental	5/4/14	18:00	8850	6	14	6	13	0.01953125
parental	5/4/14	18:00	8870	5	11	5.5	16	0.021484375
parental	5/4/14	18:00	8870	5	12	5	12	0.018229167
parental	5/4/14	18:00	8870	5	11	5	11	0.015625
parental	5/4/14	18:00	8871	6	12	6	11	0.014322917
parental	5/4/14	18:00	8871	6	12.5	6	12	0.016276042
parental	5/4/14	18:00	8871	5.5	12	6	11	0.014973958
parental	5/4/14	18:00	8874	5	11.5	5.5	11.5	0.016276042
parental	5/4/14	18:00	8874	5.5	12	5.5	12	0.016927083
parental	5/4/14	18:00	8874	5	12	5	12	0.018229167
parental	5/4/14	18:00	8876	5	13	5	14	0.022135417
parental	5/4/14	18:00	8876	5.5	12.5	5	12	0.018229167
parental	5/4/14	18:00	8876	5.5	13	5	12	0.018880208
parental	5/4/14	18:00	P4452	5	12	5	12.5	0.018880208
parental	5/4/14	18:00	P4452	5	12	5	13.5	0.020182292
parental	5/4/14	18:00	P4452	5	12.5	5	12	0.018880208
parental	5/4/14	18:00	P4476	5.5	12	5.5	13	0.018229167
parental	5/4/14	18:00	P4476	5.5	13	6	15	0.021484375
parental	5/4/14	18:00	P4476	5.5	12	6	13	0.017578125
